# Supplementary material for: The Effect of Heat Stress on Wheat Flag Leaves Revealed by Metabolome and Transcriptome Analyses During the Reproductive Stage
Source: Int J Mol Sci. 2025 Feb 10;26(4):1468. doi: 10.3390/ijms26041468 (PMC11855456; doi:10.3390/ijms26041468)
Supplement: Supplementary file 1 [file ijms-26-01468-s001.zip]

Archive with 10 entries (9 files):
- ijms-3427800-supplementary/
- ijms-3427800-supplementary/Table S1.xlsx
- ijms-3427800-supplementary/Table S2.xlsx
- ijms-3427800-supplementary/Table S3.xlsx
- ijms-3427800-supplementary/Table S4.xlsx
- ijms-3427800-supplementary/Table S5.xlsx
- ijms-3427800-supplementary/Table S6.xlsx
- ijms-3427800-supplementary/Table S7.xlsx
- ijms-3427800-supplementary/Table S8.xlsx
- ijms-3427800-supplementary/Table S9.xlsx
