# Supplementary material for: The Effect of Heat Stress on Wheat Flag Leaves Revealed by Metabolome and Transcriptome Analyses During the Reproductive Stage
Source: Int J Mol Sci. 2025 Feb 10;26(4):1468. doi: 10.3390/ijms26041468 (PMC11855456; doi:10.3390/ijms26041468)
Supplement: Supplementary file 1 [file ijms-26-01468-s001.zip › ijms-3427800-supplementary/Table S1.xlsx]

## Sheet: All metabolites
The relative content of metabolites detected by UPLC-MS/MS analysis
Index	Q1 (Da)	Q3 (Da)	Molecular Weight (Da)	Formula	Ionization model	Compounds	Class I	Class II	CAS	Level	CK1-1	CK1-2	CK1-3	CK7-1	CK7-2	CK7-3	HS1-1	HS1-2	HS1-3	HS7-1	HS7-2	HS7-3	cpd_ID	kegg_map
pme3005	74.05	46.2	73.053	C3H7NO	[M+H]+	N,N-Dimethylformamide	Alkaloids	Alkaloids	68-12-2	3	928960	902180	816670	804590	860450	1042000	1000800	899820	835260	814230	847480	899270	C03134	--
pmb0782	86.1	69.2	85.089	C5H11N	[M+H]+	Piperidine	Alkaloids	Piperidine alkaloids	110-89-4	3	6277200	6681000	6320900	3623300	4144100	3631200	12423000	13013000	14358000	8677800	8191700	7980400	C01746	ko00960
pme2292	89.11	72.08	88.1	C4H12N2	[M+H]+	Putrescine	Alkaloids	Alkaloids	110-60-1	3	130770	218250	77074	119910	128790	149280	173370	172500	142560	112140	93079	144390	C00134	ko00330,ko00470,ko00480,ko00960,ko01100,ko01110,ko02010
pmf0096	88.99	70.9	89.995	C2H2O4	[M-H]-	Oxalic acid	Organic acids	Organic acids	144-62-7	3	34936	35357	47496	16930	42095	27838	59376	42703	53764	56626	45001	63750	C00209	ko00230,ko00630,ko01100
pme2601	89	59	90.032	C3H6O3	[M-H]-	3-Hydroxypropanoic acid	Organic acids	Organic acids	503-66-2	3	13041	9	13382	7279.8	6142.9	9	12382	10756	11874	7448.5	18407	18849	C01013	ko00240,ko00410,ko00640,ko01100,ko01200
Lmqp000873	101.02	55.02	100.018	C4H4O3	[M+H]+	Succinic anhydride	Organic acids	Organic acids	108-30-5	3	417280	437210	471230	535870	596670	664460	337050	313390	296980	662360	457520	408490	C19524	--
Jmyp000635	102.05	56.05	101.048	C4H7NO2	[M+H]+	L-Azetidine-2-carboxylic acid	Alkaloids	Alkaloids	2133-34-8	2	917550	952680	930930	751730	790010	685820	1420300	1267700	1427700	1015600	996870	995840	--	--
MWSmce331	102.05	56.05	101.048	C4H7NO2	[M+H]+	Azetidine-2-carboxylic acid	Alkaloids	Alkaloids	2517-04-6	2	155170	129790	185430	114180	119060	139440	352670	252250	376320	204020	202570	192210	C08267	--
mws4052	102.06	56.05	101.048	C4H7NO2	[M+H]+	1-Aminocyclopropane-1-carboxylic acid	Organic acids	Organic acids	22059-21-8	2	56931	44133	57560	37382	29002	43231	60743	79598	76082	64181	61129	73817	C01234	ko00270,ko01100,ko01110
pme3033	104.07	86	103.063	C4H9NO2	[M+H]+	N,N-Dimethylglycine	Amino acids and derivatives	Amino acids and derivatives	1118-68-9	3	1379100	1367900	1479600	952010	987230	972270	795140	854690	789810	1013200	1046000	1007100	C01026	ko00260,ko01100
MWSmce585	104.07	59.01	103.063	C4H9NO2	[M+H]+	Methyl 3-aminopropanoate	Amino acids and derivatives	Amino acids and derivatives	4138-35-6	2	6685600	6293200	7005600	4873800	5216100	4481900	4092200	4617100	4005200	4159400	4488600	4022300	--	--
pme3011	104.07	68.8	103.063	C4H9NO2	[M+H]+	γ-Aminobutyric acid	Organic acids	Organic acids	56-12-2	3	1280000	1462700	1266600	936330	905790	950450	718570	798830	748890	1091600	1184800	1132400	C00334	ko00250,ko00330,ko00410,ko00650,ko00760,ko01100
pme3017	104.07	58	103.063	C4H9NO2	[M+H]+	2-Aminoisobutyric acid	Organic acids	Organic acids	62-57-7	2	5280800	5113100	5351400	3683300	3869500	3819200	3214000	3390300	2957800	3274900	3448800	3086000	C03665	--
Lmbn000193	103	59.01	104.011	C3H4O4	[M-H]-	Tartronate semialdehyde	Organic acids	Organic acids	2480-77-5	3	120940	125050	110320	186360	169040	193180	107980	90143	115030	214880	203440	197410	C01146	ko00053,ko00630,ko01100
ML10172161	103	59.01	104.011	C3H4O4	[M-H]-	Hydroxypyruvic acid	Organic acids	Organic acids	1113-60-6	3	82003	141280	110320	199600	186180	179660	114470	100220	109100	281020	259640	251400	C00168	ko00260,ko00630,ko01100,ko01110,ko01200
pme1975	103	59	104.06	C3H4O4	[M-H]-	Malonic acid	Organic acids	Organic acids	141-82-2	3	857800	833520	869060	982100	1034200	1042900	815890	764230	761910	1364700	1198600	1259000	C00383	ko00061,ko00240,ko00410,ko01100,ko01212
pmb0484	104.1	60.1	104.107	C5H14NO+	[M]+	Choline	Alkaloids	Alkaloids	62-49-7	3	65518000	60803000	69390000	46142000	50644000	43766000	41703000	44928000	41159000	40703000	41471000	40257000	C00114	ko00260,ko00564,ko01100,ko02010
pme0010	106	60	105.043	C3H7NO3	[M+H]+	L-Serine	Amino acids and derivatives	Amino acids and derivatives	56-45-1	3	222490	236680	229140	180680	182180	213890	113370	157100	118710	118300	173430	157650	C00065	ko00260,ko00261,ko00270,ko00460,ko00470,ko00564,ko00600,ko00630,ko00920,ko00970,ko01100,ko01110,ko01200,ko01230,ko01240,ko02010
pme2433	106.09	88	105.079	C4H11NO2	[M+H]+	Diethanolamine	Alkaloids	Alkaloids	111-42-2	3	115310	137060	115570	124440	71628	112460	96964	100220	129690	122660	80734	104940	C06772	ko00564
Zmyn002321	107.05	106.04	108.058	C7H8O	[M-H]-	4-Methylphenol	Phenolic acids	Phenolic acids	106-44-5	1	28434	17917	17506	73700	71525	55719	23395	28825	28687	59838	94766	101500	C01468	ko01100
mws0255	112.05	95	111.043	C4H5N3O	[M+H]+	Cytosine	Nucleotides and derivatives	Nucleotides and derivatives	71-30-7	2	108950	122400	97088	107710	88972	105820	67711	87576	103810	104610	96987	87200	C00380	ko00240,ko01100,ko01232
MWS5173	112.05	70.03	111.043	C4H5N3O	[M+H]+	Isocytosine	Nucleotides and derivatives	Nucleotides and derivatives	108-53-2	3	86577	80871	100500	65457	56260	53178	85483	94071	94408	42886	39798	42326	--	--
pme2122	112.09	95	111.08	C5H9N3	[M+H]+	Histamine	Alkaloids	Alkaloids	51-45-6	3	132290	133990	134880	110780	107110	109800	143840	149270	143310	125100	122060	40201	C00388	ko00340,ko01100,ko01110
mws0177	111.01	67	112.016	C5H4O3	[M-H]-	2-Furoic acid	Organic acids	Organic acids	88-14-2	3	64364	17173	68606	18079	26412	20507	21055	139950	17578	9	159650	22981	C01546	ko01100
pme0257	111.02	80	112.027	C4H4N2O2	[M-H]-	Uracil	Nucleotides and derivatives	Nucleotides and derivatives	66-22-8	3	24340	16247	20429	24152	30803	26986	21405	15723	9	110100	37249	29705	C00106	ko00240,ko00410,ko00770,ko01100,ko01232
pme0151	115	98.2	114.043	C4H6N2O2	[M+H]+	5,6-Dihydrouracil	Nucleotides and derivatives	Nucleotides and derivatives	504-07-4	3	54597	74390	71661	63163	70527	61193	66049	58940	55174	69007	66691	68334	C00429	ko00240,ko00410,ko00770,ko01100
MWS2056	115.08	69.07	114.068	C6H10O2	[M+H]+	Delta-Hexalactone	Others	Others	823-22-3	3	6735800	7245300	6066700	5873700	5697100	5455900	5391700	5737700	5958900	4587000	5965200	6153300	--	--
MWStz040	116.07	70.07	115.063	C5H9NO2	[M+H]+	Pterolactam	Alkaloids	Pyrrole alkaloids	38072-88-7	3	3198700	3388700	3108000	2935100	2864100	2931600	6019400	6116800	5898300	7022400	6764900	6920000	--	--
pme0006	116.07	70.1	115.063	C5H9NO2	[M+H]+	L-Proline	Amino acids and derivatives	Amino acids and derivatives	147-85-3	3	3917700	4547800	4131300	4079500	3721000	3934000	7899700	7641500	7889400	9890600	9605500	9661300	C00148	ko00330,ko00332,ko00470,ko00970,ko01100,ko01110,ko01230,ko02010
mws0823	115.04	71	116.047	C5H8O3	[M-H]-	3-Methyl-2-Oxobutanoic acid	Organic acids	Organic acids	759-05-7	3	74590	65071	78442	59531	62412	16967	80109	85886	77507	57377	59732	55596	C00141	ko00280,ko00290,ko00770,ko00785,ko00966,ko01100,ko01110,ko01210,ko01230,ko01240
pmb1096	118.07	91	117.058	C8H7N	[M+H]+	Indole	Alkaloids	Plumerane	120-72-9	1	45544	78629	66533	70683	95844	62609	217300	226050	237450	196550	178550	174430	C00463	ko00380,ko00400,ko00402,ko00999,ko01100,ko01110
mws0256	118.09	72.1	117.079	C5H11NO2	[M+H]+	L-Valine	Amino acids and derivatives	Amino acids and derivatives	72-18-4	2	5532800	5173800	7428300	3408900	4892100	4597700	13440000	12317000	14051000	8352500	8852700	5827800	C00183	ko00280,ko00290,ko00460,ko00770,ko00966,ko00970,ko01100,ko01110,ko01210,ko01230,ko01240,ko02010
MWS5209	235.16	118.09	117.079	C5H11NO2	[2M+H]+	N-Methyl-α-aminoisobutyric acid	Amino acids and derivatives	Amino acids and derivatives	2566-34-9	1	1653300	1850700	2078700	3223000	2954100	3052800	2847000	2000700	2507500	3693300	3880100	3950600	--	--
pme1730	117	59	118.027	C4H6O4	[M-H]-	D-Erythronolactone	Organic acids	Organic acids	15667-21-7	3	161990	183680	177300	128410	152640	179430	181550	181180	182400	112670	144140	134780	--	--
mws0192	117.02	73	118.027	C4H6O4	[M-H]-	Succinic acid	Organic acids	Organic acids	110-15-6	1	22219000	20477000	25006000	19373000	35812000	24156000	21537000	14389000	16147000	54459000	64421000	54149000	C00042	ko00020,ko00190,ko00250,ko00310,ko00350,ko00360,ko00620,ko00630,ko00640,ko00650,ko00760,ko00920,ko01100,ko01110,ko01200
mws0147	117.06	59	118.063	C5H10O3	[M-H]-	β-Hydroxyisovaleric acid	Organic acids	Organic acids	625-08-1	3	194070	200460	192210	182020	96959	143560	253640	242970	192050	205180	189890	217670	C20827	ko00280,ko01100
pme3096	118	74	119.022	C3H5NO4	[M-H]-	Aminomalonic acid	Organic acids	Organic acids	1068-84-4	3	937120	344160	298640	298660	342870	391680	438720	332790	350480	214990	233510	162350	C00872	--
mws0671	120.07	74.1	119.058	C4H9NO3	[M+H]+	L-Homoserine	Amino acids and derivatives	Amino acids and derivatives	672-15-1	3	1095200	1099800	1082500	891340	831600	844940	1583400	1541500	1572600	1423100	1345800	1257300	C00263	ko00260,ko00270,ko00300,ko00920,ko01100,ko01110,ko01230
mws0230	120.07	74	119.058	C4H9NO3	[M+H]+	L-Threonine	Amino acids and derivatives	Amino acids and derivatives	72-19-5	3	1007000	1023800	894010	819000	902580	842620	1342200	1513600	1542200	1382900	1150900	1330000	C00188	ko00260,ko00261,ko00290,ko00470,ko00860,ko00970,ko01100,ko01110,ko01230,ko02010
pmp001287	120.08	103.05	119.073	C8H9N	[M+H]+	N-Benzylmethylene isomethylamine	Alkaloids	Alkaloids	-	1	15468000	13909000	14208000	13844000	13527000	13319000	31552000	30607000	31227000	26472000	26518000	26586000	--	--
Lmbp000728	121.06	77.04	120.058	C8H8O	[M+H]+	(S)-2-Phenyloxirane	Others	Others	20780-54-5	3	1967700	1936000	2106600	1259400	1223600	1279400	1446400	1422600	1467200	1472800	1542300	1523200	C20782	ko01100
pme0195	120.02	62	121.02	C3H7NO2S	[M-H]-	L-Cysteine	Amino acids and derivatives	Amino acids and derivatives	52-90-4	3	9	6151.6	9	9	9	9	9	9	9	9	9	9	C00097	ko00260,ko00270,ko00332,ko00430,ko00460,ko00470,ko00480,ko00730,ko00770,ko00920,ko00970,ko01100,ko01110,ko01200,ko01230,ko01240,ko04122
pmb0069	122	105	121.053	C7H7NO	[M+H]+	Benzamide	Phenolic acids	Phenolic acids	55-21-0	3	4405600	4710500	4688000	2144200	2094400	2014600	3178100	3403400	3163700	2040600	1900700	2008400	C09815	--
mws0491	122.1	105	121.089	C8H11N	[M+H]+	2-Phenylethylamine	Alkaloids	Benzylphenylethylamine alkaloids	156-28-5	1	12359000	12652000	11331000	6077000	5683600	5614700	9042100	9001200	9405700	3869300	5368100	6022600	C05332	ko00360,ko01100
mws0628	121.03	92	122.037	C7H6O2	[M-H]-	4-Hydroxybenzaldehyde	Phenolic acids	Phenolic acids	123-08-0	2	280550	220790	218660	147880	189380	145930	228650	239410	314600	216170	249060	240250	C00633	ko01100
mws0133	123.06	80.05	122.048	C6H6N2O	[M+H]+	Nicotinamide	Others	Vitamin	98-92-0	1	1045200	1122800	977040	1011600	766510	1071500	1200900	1253000	1171400	973370	1045300	1010600	C00153	ko00760,ko01100,ko01240
pme0490	124.04	78	123.032	C6H5NO2	[M+H]+	Nicotinic acid (Vitamin B3)	Others	Vitamin	59-67-6	3	111730	115870	112490	81901	76840	93212	117390	128750	136500	83509	76484	66971	C00253	ko00760,ko00960,ko01100,ko01110,ko01240
Lmbp000668	124.04	78.03	123.032	C6H5NO2	[M+H]+	Isonicotinic acid	Others	Vitamin	55-22-1	3	24829	16438	27792	30934	33539	32508	33172	28054	31070	29035	23709	24406	C07446	--
pme1216	122.03	78	123.032	C6H5NO2	[M-H]-	2-Picolinic acid	Organic acids	Organic acids	98-98-6	3	36144	48923	52455	34000	29837	31146	46644	39459	40113	26457	29564	22136	C10164	ko00380,ko01100
pmb0302	126.1	96	125.024	C2H8NO3P	[M+H]+	2-Aminoethylphosphonate	Lipids	Glycerol ester	2041-14-7	3	47091	45193	56131	44013	30562	30842	46186	51231	40872	43125	41764	50699	C03557	ko00440,ko01100,ko02010
mws0572	126.07	109	125.059	C5H7N3O	[M+H]+	5-Methylcytosine	Nucleotides and derivatives	Nucleotides and derivatives	554-01-8	3	191780	175310	205400	291650	301140	226450	201100	182650	185150	204120	180700	212250	C02376	ko00240,ko01100
pmp000509	127.04	109.02	126.032	C6H6O3	[M+H]+	Maltol	Others	Others	118-71-8	2	545240	569650	613910	533110	585080	414280	536650	577670	551470	571800	509480	584930	C11918	ko00523,ko01110
pmb0812	127.1	81.2	126.043	C5H6N2O2	[M+H]+	Imidazole-4-Acetic Acid	Alkaloids	Alkaloids	645-65-8	3	1975500	2169200	2051100	1895900	1986200	1902700	2024300	1996200	2062400	2299200	1962500	2410900	C02835	ko00340,ko01100
MWS2027	129.03	69	128.022	C4H4N2O3	[M+H]+	Barbituric acid;Malonylurea;2,4,6-Pyrimidinetrione	Nucleotides and derivatives	Nucleotides and derivatives	67-52-7	2	196050	277380	193080	252770	222920	226450	229610	208960	197010	213580	199590	243430	C00813	ko00240,ko01100
MWS0811	130.09	84.08	129.079	C6H11NO2	[M+H]+	L-Pipecolic Acid	Organic acids	Organic acids	3105-95-1	2	4909500	4102900	4860300	2578400	2222300	3041400	4154100	4165000	4522600	1760800	2635200	2851500	C00408	ko00310,ko00960,ko01100,ko01110
ML10181668	130.09	84.08	129.079	C6H11NO2	[M+H]+	Cycloleucine	Amino acids and derivatives	Amino acids and derivatives	52-52-8	2	420680	413300	471810	244820	211650	231600	755170	735630	773820	550710	611280	596930	C03969	--
Zmdp000376	130.09	84.08	129.09	C5H11N3O	[M+H]+	4-Guanidinobutanal	Others	Others	-	2	6348000	7476600	7493400	4016700	4015700	3592600	8519200	8710800	9068800	4615900	4614300	4656100	--	--
MWS1810	130.16	57.07	129.152	C8H19N	[M+H]+	Octylamine	Alkaloids	Alkaloids	111-86-4	3	9	22344	37441	9	31883	18730	9	9	26172	9	18297	31610	C01740	--
Zmgn000217	129.02	85.03	130.027	C5H6O4	[M-H]-	Methylenesuccinic acid	Organic acids	Organic acids	97-65-4	1	5587300	6270900	5807900	4020900	3914600	3922800	6050500	6474700	6142000	2979700	2847200	2856000	C00490	ko00660,ko01100
pme2693	131.12	114.09	130.111	C6H14N2O	[M+H]+	N-Acetylputrescine	Alkaloids	Alkaloids	18233-70-0	3	95904	74786	77737	120120	123100	175210	90122	117210	65853	141880	126320	121900	C02714	ko00330,ko01100
pmb0501	131.13	114.1	130.122	C5H14N4	[M+H]+	Agmatine	Alkaloids	Alkaloids	306-60-5	3	92920	64225	63254	112590	134580	98175	46754	34010	51444	96740	83517	96091	C00179	ko00330,ko00999,ko01100,ko01110
MWS2413	130.05	58.03	131.058	C5H9NO3	[M-H]-	N-acetyl-beta-alanine	Amino acids and derivatives	Amino acids and derivatives	3025-95-4	3	43253	51399	49444	33644	25540	19682	40352	35699	41576	30490	36401	24644	C01073	ko00410
mws0712	130.05	86	131.058	C5H9NO3	[M-H]-	N-Propionylglycine	Amino acids and derivatives	Amino acids and derivatives	21709-90-0	3	748120	647210	708830	482700	514150	410230	745530	774530	831590	382530	400690	391540	--	--
mws0216	132.07	86	131.058	C5H9NO3	[M+H]+	Trans-4-Hydroxy-L-proline	Amino acids and derivatives	Amino acids and derivatives	51-35-4	2	29555000	28329000	27504000	16570000	16070000	15182000	59699000	39529000	44404000	23547000	28759000	27077000	C01157	ko00330,ko00470,ko01100,ko02010
pma3649	132.1	86.1	131.058	C5H9NO3	[M+H]+	5-Aminolevulinic Acid	Alkaloids	Alkaloids	106-60-5	3	327580	261250	275620	158150	153660	147270	624370	634210	504860	258090	288940	308650	C00430	ko00260,ko00860,ko01100,ko01110,ko01240,ko02010
mws1587	132.1	86	131.095	C6H13NO2	[M+H]+	L-Norleucine*	Amino acids and derivatives	Amino acids and derivatives	327-57-1	1	754350	925820	900710	622820	1480000	580480	1601000	1694900	1604900	1148200	1399600	1097400	C01933	--
mws0227	132.1	86.2	131.095	C6H13NO2	[M+H]+	L-Leucine	Amino acids and derivatives	Amino acids and derivatives	61-90-5	1	416450	470360	384270	279310	342710	296850	4798600	4832300	4916600	3343800	3226500	698040	C00123	ko00280,ko00290,ko00966,ko00970,ko01100,ko01110,ko01210,ko01230,ko02010
mws0258	132.1	86	131.095	C6H13NO2	[M+H]+	L-Isoleucine*	Amino acids and derivatives	Amino acids and derivatives	73-32-5	1	430150	527220	598460	295440	326780	321900	5058900	5321700	5102900	3634700	3306800	721750	C00407	ko00280,ko00290,ko00460,ko00960,ko00966,ko00970,ko01100,ko01110,ko01210,ko01230,ko02010
pme0274	132.1	69	131.095	C6H13NO2	[M+H]+	6-Aminocaproic acid	Organic acids	Organic acids	60-32-2	3	5045100	5098300	5599400	2839500	2694400	2526500	11802000	12395000	10421000	5145100	5441800	6032900	C02378	ko01100
pme0243	131.03	87.05	132.042	C5H8O4	[M-H]-	Glutaric acid*	Organic acids	Organic acids	110-94-1	3	403010	381030	386730	247210	268890	253630	166080	538910	527140	182000	175150	186380	C00489	ko00071,ko00310,ko01100
mws0473	131.03	87.05	132.042	C5H8O4	[M-H]-	2-Methylsuccinic acid*	Organic acids	Organic acids	498-21-5	3	400250	376560	369070	273400	260770	275160	517370	498180	529470	175470	156860	180150	--	--
Lmgn000160	131.05	70.03	132.053	C4H8N2O3	[M-H]-	3-Ureidopropionic Acid	Organic acids	Organic acids	462-88-4	1	212760	227180	227420	61725	50713	54895	195990	190650	222600	127030	128080	156310	C02642	ko00240,ko00410,ko00770,ko01100
mws0001	133.06	74	132.054	C4H8N2O3	[M+H]+	L-Asparagine	Amino acids and derivatives	Amino acids and derivatives	70-47-3	2	135200	93520	152910	23030	23915	31443	82811	84139	101410	61129	71739	73069	C00152	ko00250,ko00460,ko00970,ko01100,ko01110,ko01230
pmc0682	133.1	105.1	132.069	C8H8N2	[M+H]+	4-Aminoindole	Alkaloids	Plumerane	5192-23-4	3	63854	46167	61786	9	9	9	9	9	9	34174	52148	53589	--	--
mws0972	131.07	85	132.079	C6H12O3	[M-H]-	6-Hydroxyhexanoic acid	Organic acids	Organic acids	1191-25-9	3	139210	124740	113960	28801	26998	30330	151880	123420	123970	68142	99834	76113	C06103	--
Lmrn002746	131.07	85.07	132.079	C6H12O3	[M-H]-	2-Hydroxy-4-methylpentanoic acid	Organic acids	Organic acids	498-36-2	1	123330	125850	107750	96978	87604	116750	103560	88204	109200	101410	76567	86150	--	--
mws0341	131.07	85	132.079	C6H12O3	[M-H]-	2-Hydroxyisocaproic acid	Organic acids	Organic acids	20312-37-2	2	139980	108010	120850	87523	79642	106270	81590	113550	62733	105110	143350	99571	C03264	--
pme2527	133	116	132.09	C5H12N2O2	[M+H]+	L-Ornithine	Amino acids and derivatives	Amino acids and derivatives	70-26-8	3	24661	29622	31222	24660	23112	20134	30922	43219	40896	15924	21938	17775	C00077	ko00220,ko00330,ko00470,ko00480,ko01100,ko01110,ko01210,ko01230,ko02010
mws0219	132.03	88	133.038	C4H7NO4	[M-H]-	L-Aspartic Acid	Amino acids and derivatives	Amino acids and derivatives	56-84-8	1	10102000	9323800	11075000	7965300	8351600	8023400	10718000	11428000	11031000	8668100	8350100	8074000	C00049	ko00220,ko00250,ko00260,ko00261,ko00270,ko00300,ko00340,ko00410,ko00460,ko00470,ko00710,ko00760,ko00770,ko00970,ko00999,ko01100,ko01110,ko01200,ko01210,ko01230,ko01240,ko02010
MWS1882	132.03	88.04	133.038	C4H7NO4	[M-H]-	Iminodiacetic acid	Organic acids	Organic acids	142-73-4	1	1052200	1161100	978640	904910	1098400	932400	1237200	1253700	1356100	910490	1002200	941650	C19911	--
mws0275	133.01	71.01	134.022	C4H6O5	[M-H]-	L-Malic acid	Organic acids	Organic acids	97-67-6	1	48074000	58552000	56746000	68365000	70137000	68190000	58648000	60513000	66234000	65369000	67824000	67036000	C00149	ko00020,ko00620,ko00630,ko00710,ko01100,ko01110,ko01200
Lmbn000198	133.01	71.01	134.022	C4H6O5	[M-H]-	3-Dehydro-L-Threonic Acid	Others	Saccharides and Alcohols	-	1	11210000	11128000	10560000	15484000	16109000	16638000	13391000	14106000	13754000	15433000	14745000	15533000	C03064	ko00053,ko01100
Zmdp000972	136.04	91.05	135.035	C4H9NO2S	[M+H]+	S-Methyl-L-cysteine	Amino acids and derivatives	Amino acids and derivatives	1187-84-4	2	2484800	2908100	2325900	2651000	2608000	2531800	5234300	5422100	5499300	5328000	4370200	4307900	C22040	ko02010
pmb0374	136.06	118.9	135.054	C5H5N5	[M+H]+	2-Aminopurine	Nucleotides and derivatives	Nucleotides and derivatives	452-06-2	1	850390	788760	839660	788820	729220	737060	535400	600230	572690	699190	809920	716790	--	--
pme0040	136.06	119	135.054	C5H5N5	[M+H]+	Adenine	Nucleotides and derivatives	Nucleotides and derivatives	73-24-5	1	1766100	1629800	1722300	1631000	1534100	1559400	1669400	1849000	1668400	1555200	1379700	1288000	C00147	ko00230,ko00908,ko01100,ko01110,ko01232
HJKP000649	136.07	91.05	135.068	C8H9NO	[M+H]+	N-benzylformamide	Alkaloids	Alkaloids	6343-54-0	2	3163800	3403000	3538000	3329300	3305400	3159300	6276000	6845600	6656000	6239100	5191300	4987400	C15561	--
Lmgp000659	136.08	91.05	135.068	C8H9NO	[M+H]+	2-Phenylacetamide	Alkaloids	Alkaloids	103-81-1	3	3165500	3282500	3480500	3424900	3166600	3509900	7130100	7361300	6964400	6705200	5644900	5636700	C02505	ko00360,ko01100
mws0889	135.03	75.01	136.037	C4H8O5	[M-H]-	D-Threonic Acid	Others	Saccharides and Alcohols	3909-12-4	1	1095900	1011700	1106300	722220	846930	958430	1114800	1280400	1239600	632340	801910	712330	C21649	--
pme0033	137.05	119	136.039	C5H4N4O	[M+H]+	Hypoxanthine	Nucleotides and derivatives	Nucleotides and derivatives	68-94-0	3	15820	14704	15475	11509	11263	13558	12532	11028	10419	13666	17211	15904	C00262	ko00230,ko01100,ko01232
MWSmce466	135.05	92.03	136.052	C8H8O2	[M-H]-	4-Hydroxyacetophenone	Phenolic acids	Phenolic acids	99-93-4	3	176490	165660	245420	83095	86897	85561	153430	124310	146630	140600	98714	96561	C10700	ko01100
MWS1848	135.05	92.03	136.052	C8H8O2	[M-H]-	Phenyl acetate	Phenolic acids	Phenolic acids	122-79-2	3	161720	144230	161720	75436	123110	104860	130970	136290	170750	94745	109060	112240	C00548	--
mws0146	138.06	78	137.048	C7H7NO2	[M+H]+	Nicotinic Acid Methyl Ester(Methyl Nicotinate)	Alkaloids	Pyridine alkaloids	93-60-7	3	233110	210650	203740	119000	179740	174360	290030	320630	267060	119250	135330	128110	--	--
pme2268	138.06	94.07	137.048	C7H7NO2	[M+H]+	Trigonelline	Alkaloids	Pyridine alkaloids	535-83-1	1	19062000	21539000	21100000	26110000	25317000	24803000	22488000	24160000	24669000	27737000	24622000	26295000	C01004	ko00960
mws1336	138.06	120	137.048	C7H7NO2	[M+H]+	4-Aminobenzoic acid	Phenolic acids	Phenolic acids	150-13-0	3	57829	52580	51192	38389	51781	50503	37763	44219	45685	63729	71853	84476	C00568	ko00790,ko01100,ko01240
pma0948	138.09	121.1	137.084	C8H11NO	[M+H]+	Phenylethanolamine	Alkaloids	Alkaloids	7568-93-6	3	412450	419150	417630	254990	274080	225870	273910	267950	288950	97380	241070	246260	C02735	--
pme1002	138.09	103	137.084	C8H11NO	[M+H]+	L-Tyramine	Alkaloids	Alkaloids	51-67-2	2	858080	933600	907200	499620	517070	520420	610660	637500	614040	594510	582520	608670	C00483	ko00350,ko00950,ko01100,ko01110,ko01240
Hmgn001653	137.02	93.04	138.032	C7H6O3	[M-H]-	Protocatechualdehyde	Phenolic acids	Phenolic acids	139-85-5	3	18310	23316	19305	14649	21441	16453	22371	28087	20862	18280	20154	16793	C16700	ko00950
mws0749	137.02	93	138.032	C7H6O3	[M-H]-	4-Hydroxybenzoic acid	Phenolic acids	Phenolic acids	99-96-7	3	145690	173030	191680	156310	187410	214340	155450	196390	159430	165920	155660	137230	C00156	ko00130,ko00790,ko01100,ko01110,ko01240
mws0336	137.04	93.05	138.043	C6H6N2O2	[M-H]-	Urocanic acid	Organic acids	Organic acids	104-98-3	3	37494	41269	37610	53969	31334	19392	20892	35809	11027	9	27009	71271	C00785	ko00340,ko01100
mws2368	137.06	119.05	138.068	C8H10O2	[M-H]-	Tyrosol; 4-Hydroxyphenylethanol	Phenolic acids	Phenolic acids	501-94-0	3	17349	24115	11617	38648	36380	28114	17069	26663	27204	34868	48359	33443	C06044	ko00350,ko01100
pme2828	140	99	139.027	C6H5NO3	[M+H]+	4-Nitrophenol	Phenolic acids	Phenolic acids	100-02-7	3	20854000	20301000	22116000	21779000	19940000	21455000	25495000	20731000	21266000	25463000	26663000	20483000	C00870	--
pme1137	140.03	94	139.027	C6H5NO3	[M+H]+	6-Hydroxynicotinic acid	Alkaloids	Pyridine alkaloids	5006-66-6	3	63396	64117	76165	54016	35402	86303	69303	56781	65295	30868	67294	57434	C01020	ko00760,ko01100
mws0704	140.01	78.96	141.019	C2H8NO4P	[M-H]-	O-Phosphorylethanolamine	Alkaloids	Alkaloids	1071-23-4	3	55649	62569	56187	75882	92605	76506	51379	59097	52193	66318	62492	59891	C00346	ko00563,ko00564,ko00600,ko01100
pma2987	142.1	124.09	141.09	C6H11N3O	[M+H]+	Histidinol	Alkaloids	Alkaloids	501-28-0	3	21330000	21184000	20730000	22453000	21066000	21244000	16492000	19476000	18200000	22128000	22083000	23395000	C00860	ko00340,ko01100,ko01110,ko01230
pme3207	141.02	59	142.027	C6H6O4	[M-H]-	Muconic acid	Organic acids	Organic acids	1119-72-8	3	1810000	1852700	1734700	909910	2192800	1819800	1858700	269480	501320	1179900	2010500	1596300	C02480	ko01100
pmb0764	144.05	113.2	143.04	C6H9NOS	[M+H]+	4-Methyl-5-thiazoleethanol	Others	Others	137-00-8	3	42086	47801	37184	36700	35834	30418	42719	46296	46436	37517	56731	30989	C04294	ko00730,ko01100,ko01240
Rfmb320	144.1	84.08	143.095	C7H13NO2	[M+H]+	1-Methylpiperidine-2-carboxylic acid	Organic acids	Organic acids	7730-87-2	3	884610	867710	862070	1097100	2277200	1141200	784880	815910	852490	934540	949970	820940	--	--
mws0340	143.03	111	144.042	C6H8O4	[M-H]-	2,3-Dimethylsuccinic acid	Organic acids	Organic acids	13545-04-5	2	159230	169470	182550	207290	177470	173390	57267	213890	212910	152050	145950	160050	--	--
MWS2066	143.05	115.06	144.058	C10H8O	[M-H]-	1-Naphthol*	Phenolic acids	Phenolic acids	90-15-3	3	9397.6	10511	8353.6	11405	7184.7	3761.5	6873.8	7402.8	7978.1	7832.9	12731	8583.5	C11714	--
MWS1875	143.05	115.05	144.058	C10H8O	[M-H]-	2-Naphthol*	Phenolic acids	Phenolic acids	135-19-3	3	8706.6	8955.4	6982	10416	9030.2	5252.8	7907	12017	5814.5	11170	10765	8527.5	C11713	--
Rfmb318	144.1	84.08	144.092	C7H14NO2+	[M]+	D-Proline betaine	Amino acids and derivatives	Amino acids and derivatives	1195-94-4	3	884610	867710	862070	1097100	2277200	1141200	784880	815910	852490	934540	949970	820940	C21514	--
mws0851	143.11	143.11	144.115	C8H16O2	[M-H]-	Valproic Acid*	Organic acids	Organic acids	99-66-1	2	1167900	1358900	1370800	1061800	1072800	992020	1211900	1410100	1116400	1035200	1166700	994720	C07185	--
Lmyn008503	143.11	143.11	144.115	C8H16O2	[M-H]-	Octanoic acid*	Lipids	Free fatty acids	124-07-2	2	1167900	1358900	1370800	1061800	1072800	992020	1211900	1410100	1116400	1035200	1166700	994720	C06423	ko00061,ko00785,ko01100,ko01240
Hmmp002124	146.06	118.06	145.053	C9H7NO	[M+H]+	Indole-3-carboxaldehyde	Alkaloids	Plumerane	487-89-8	1	57144	62413	71772	61282	62211	71730	221680	238740	218390	150090	125850	135140	C08493	--
MA10074217	144.05	115.04	145.053	C9H7NO	[M-H]-	4-Hydroxyquinoline	Alkaloids	Quinoline alkaloids	611-36-9	3	3595.6	5164.2	5349.3	4830.5	4432.2	3977.6	7655.5	6762	5227.8	5638.3	8125	6130.4	C06343	--
Lmqp000427	146.08	82.07	145.074	C6H11NO3	[M+H]+	N-Methyl-Trans-4-Hydroxy-L-Proline	Amino acids and derivatives	Amino acids and derivatives	4252-82-8	3	66587	84230	79726	117380	65000	94987	75874	68095	48101	101710	92046	128630	--	--
pme0295	146.08	86	145.074	C6H11NO3	[M+H]+	4-Acetamidobutyric acid	Organic acids	Organic acids	3025-96-5	3	616440	689460	616210	702810	376710	608900	953780	933840	898810	312650	607340	396560	C02946	ko00330,ko01100
pme3351	144.1	126	145.074	C6H11NO3	[M-H]-	Allysine(6-Oxo DL-Norleucine)	Amino acids and derivatives	Amino acids and derivatives	1962-83-0	3	45541	39842	54614	62042	56769	44225	51590	59594	54574	61754	58667	59416	C04076	ko00300,ko00310,ko00960,ko01100,ko01110,ko01230
mws0567	146.09	87	145.085	C5H11N3O2	[M+H]+	4-Guanidinobutyric acid	Organic acids	Organic acids	463-00-3	3	208470	212070	222890	185040	216650	182170	220480	215710	227100	191510	196010	206130	C01035	ko00330,ko01100
Lmgn000224	145.01	57.03	146.022	C5H6O5	[M-H]-	2-Methyl-3-oxosuccinic acid	Organic acids	Organic acids	-	2	15035	26378	22782	53950	69533	41962	14394	30214	26493	60730	32471	54549	C06030	ko00660
pme2380	145.01	101	146.022	C5H6O5	[M-H]-	α-Ketoglutaric acid	Organic acids	Organic acids	328-50-7	3	91136	90348	89281	278780	242760	160150	71933	64371	88549	185990	130320	208020	C00026	ko00020,ko00040,ko00053,ko00220,ko00250,ko00300,ko00310,ko00340,ko00430,ko00470,ko00630,ko00650,ko00660,ko00785,ko01100,ko01110,ko01200,ko01210,ko01230,ko01240
mws1012	147.04	103	146.037	C9H6O2	[M+H]+	Coumarin	Lignans and Coumarins	Coumarins	91-64-5	3	7264.4	9043.6	8745.4	9	9	9	5811.3	8033.3	7595	9993.3	6777.7	8546.3	C05851	ko00999,ko01110
Wmzn000227	145.06	109.04	146.058	C6H10O4	[M-H]-	2,2-Dimethylsuccinic acid	Organic acids	Organic acids	597-43-3	1	89200	83345	82072	34480	41377	57308	203560	191410	199130	87089	75562	74244	--	--
mws0924	145.05	101	146.058	C6H10O4	[M-H]-	2-Methylglutaric acid*	Organic acids	Organic acids	617-62-9	3	120020	145020	132280	9	9	9	220670	230470	224930	142690	95485	117390	--	--
mws0208	145.05	101	146.058	C6H10O4	[M-H]-	Adipic Acid*	Organic acids	Organic acids	124-04-9	3	120020	145020	132280	9	9	9	220670	230470	224930	142690	95485	117390	C06104	ko01100
pme0193	147.08	84	146.069	C5H10N2O3	[M+H]+	L-Glutamine	Amino acids and derivatives	Amino acids and derivatives	56-85-9	3	4132800	4177900	3969000	2637800	2333900	2283400	7843500	7542200	7339000	5100500	5589400	5699400	C00064	ko00220,ko00230,ko00240,ko00250,ko00470,ko00630,ko00750,ko00910,ko00970,ko01100,ko01230,ko01232,ko01240,ko02010
pme0026	147.11	84	146.106	C6H14N2O2	[M+H]+	L-Lysine	Amino acids and derivatives	Amino acids and derivatives	56-87-1	3	4147000	4327300	4259900	2642900	2780700	2338400	8414500	8383500	8233200	5621300	6171300	6526000	C00047	ko00300,ko00310,ko00470,ko00780,ko00960,ko00970,ko01100,ko01110,ko01210,ko01230,ko02010
mws1050	148.06	88	147.053	C5H9NO4	[M+H]+	O-Acetylserine	Amino acids and derivatives	Amino acids and derivatives	5147-00-2	3	85011	96008	103810	75747	82738	74626	47290	53467	48650	45057	44116	50528	C00979	ko00270,ko00908,ko00920,ko01100,ko01110,ko01200,ko01230,ko04122
pme0014	148.06	84	147.053	C5H9NO4	[M+H]+	L-Glutamic acid	Amino acids and derivatives	Amino acids and derivatives	56-86-0	1	15680000	16482000	15582000	13543000	12667000	10823000	10736000	12378000	12686000	15585000	15360000	16280000	C00025	ko00220,ko00250,ko00330,ko00332,ko00340,ko00430,ko00470,ko00480,ko00524,ko00630,ko00650,ko00660,ko00860,ko00910,ko00970,ko01100,ko01110,ko01200,ko01210,ko01230,ko01240,ko02010
Zmzn000113	146.05	102.06	147.053	C5H9NO4	[M-H]-	L-threo-3-Methylaspartate	Amino acids and derivatives	Amino acids and derivatives	6061-13-8	1	2903300	3080300	3046700	2251000	2376900	2245500	2823100	2273100	2403500	2600800	2888500	2751400	C03618	ko00630,ko00660,ko01100,ko01200
MWSmce190	148.09	74.02	147.09	C6H13NO3	[M+H]+	(2S,3R,4S)-4-Hydroxyisoleucine	Amino acids and derivatives	Amino acids and derivatives	55399-93-4	3	97329	103360	97983	68564	67886	125070	80955	142740	131260	84175	76667	99943	--	--
pmp001285	149.02	65.04	148.016	C8H4O3	[M+H]+	Phthalic anhydride	Phenolic acids	Phenolic acids	85-44-9	1	2225600	2266900	1799500	1401400	1420100	1316200	1438700	1520100	1497800	1436100	1548600	1515700	--	--
pmb2826	147.03	87.1	148.037	C5H8O5	[M-H]-	L-Citramalic acid	Organic acids	Organic acids	6236-09-5	2	319920	316300	312010	249700	319030	292850	273850	297800	296360	313460	347310	339070	C02614	ko00660,ko01100
Lmbn000216	147.03	57.03	148.037	C5H8O5	[M-H]-	3-Methylmalic acid*	Organic acids	Organic acids	152204-30-3	2	219330	153270	225580	257150	251130	239850	96126	116110	91785	132710	181960	183090	C06032	ko00290,ko00660,ko01100,ko01210,ko01230
Zmyn000230	147.03	57.03	148.037	C5H8O5	[M-H]-	2-Dehydro-3-deoxy-L-arabinonate	Others	Saccharides and Alcohols	-	2	106470	165300	158370	250170	171650	213100	132190	111570	95025	203220	72187	199940	C00684	ko00053,ko01100
Zmyn000247	147.03	57.03	148.037	C5H8O5	[M-H]-	2-Hydroxyglutaric Acid*	Organic acids	Organic acids	13095-48-2	2	207750	209780	196810	195250	139270	202890	184400	73534	171630	223970	251430	246790	C03196	ko00310,ko01100
MWS20194	149.06	103.06	148.052	C9H8O2	[M+H]+	Cinnamic acid	Phenolic acids	Phenolic acids	140-10-3	3	20851	27408	10758	9	9	9	33176	23519	14806	9	9	9	C00423	ko00130,ko00360,ko00940,ko00996,ko00999,ko01100,ko01110
Lmgp000796	150.06	61.01	149.048	C8H7NO2	[M+H]+	4-Hydroxymandelonitrile	Alkaloids	Phenolamine	13093-65-7	3	581200	574310	585430	337130	291090	308450	1634500	1763500	1959500	873020	671760	645460	C00650	--
pme1210	150.06	61	149.051	C5H11NO2S	[M+H]+	L-Methionine	Amino acids and derivatives	Amino acids and derivatives	63-68-3	3	672380	862400	754980	392800	446390	366340	1947500	2377500	2747100	1151800	1120600	1063100	C00073	ko00270,ko00470,ko00966,ko00970,ko00999,ko01100,ko01110,ko01210,ko01230,ko01240
mws0847	150.08	133	149.07	C6H7N5	[M+H]+	1-Methyladenine	Nucleotides and derivatives	Nucleotides and derivatives	5142-22-3	3	743030	696430	696020	1226300	1210900	1267000	748660	797080	785770	1278000	1292200	1247200	C02216	--
Zmgn000173	149.05	75.01	150.053	C5H10O5	[M-H]-	D-Ribose	Others	Saccharides and Alcohols	50-69-1	2	110630	119950	127520	93567	93180	104290	94330	100800	100780	84372	88695	81132	C00121	ko00030,ko01100,ko02010
MWSmce682	149.05	59.01	150.053	C5H10O5	[M-H]-	DL-Xylose	Others	Saccharides and Alcohols	25990-60-7	2	135090	135660	132180	154030	142430	156940	142070	126270	132620	114290	108390	115480	--	--
mws1499	149.05	59.01	150.053	C5H10O5	[M-H]-	D-Arabinose	Others	Saccharides and Alcohols	10323-20-3	2	157500	173020	150030	182760	128590	170260	143280	108900	126250	115850	107260	148280	C00216	ko00040,ko00053,ko00520,ko01100,ko01250
pmf0420	149.06	74.9	150.068	C9H10O2	[M-H]-	Benzyl acetate	Organic acids	Organic acids	140-11-4	3	1868500	1596000	1750900	1905500	1573900	1399500	1483500	1536600	1666300	1615300	1418000	1849800	C15513	--
Lmxp001668	151.08	91.05	150.068	C9H10O2	[M+H]+	2-Methoxy-4-ethenylphenol	Phenolic acids	Phenolic acids	7786-61-0	2	126690	272760	275780	322290	316060	290180	337240	334540	288020	416660	365340	126340	C17883	--
Lmxn006423	150	122.01	151.009	C7H5NOS	[M-H]-	2(3H)-Benzothiazolone	Alkaloids	Alkaloids	934-34-9	1	20327	21137	14533	15536	13886	9991.5	13719	24067	12612	18482	18622	10173	--	--
pme1109	152.06	135	151.049	C5H5N5O	[M+H]+	Guanine	Nucleotides and derivatives	Nucleotides and derivatives	73-40-5	2	9	9	9	9	9	9	43953	52848	47361	57192	52162	52529	C00242	ko00230,ko01100,ko01232
pme0183	152.06	135	151.049	C5H5N5O	[M+H]+	Isoguanine	Nucleotides and derivatives	Nucleotides and derivatives	3373-53-3	3	9	9	9	9	9	9	43953	52848	47361	57192	52162	52529	--	--
pme0256	151.03	151	152.033	C5H4N4O2	[M-H]-	Xanthine	Nucleotides and derivatives	Nucleotides and derivatives	69-89-6	3	28859	26951	38803	50800	43604	48493	53264	43911	42788	48572	43207	39626	C00385	ko00230,ko00232,ko01100,ko01110,ko01232
MWS2984	153.05	136.03	152.045	C4H4N6O	[M+H]+	8-Azaguanine	Nucleotides and derivatives	Nucleotides and derivatives	134-58-7	3	24584	15587	22375	30894	23440	21875	29478	33452	18609	21740	13274	13946	--	--
mws0458	151.04	136	152.047	C8H8O3	[M-H]-	Vanillin; 4-Hydroxy-3-Methoxybenzaldehyde	Phenolic acids	Phenolic acids	121-33-5	3	632190	892480	741880	563940	693700	554600	845200	688790	917190	610780	709250	690580	C00755	ko00996,ko01100,ko01110
MWSmce040	153.05	65.04	152.047	C8H8O3	[M+H]+	Isovanillin	Phenolic acids	Phenolic acids	621-59-0	3	375350	389880	304610	323770	240900	273710	332840	379240	325550	293660	290290	219780	--	--
MWS0687	153.07	108.04	152.059	C7H8N2O2	[M+H]+	1-Methyl-6-Oxo-1,6-Dihydropyridine-3-Carboxamide	Alkaloids	Pyridine alkaloids	701-44-0	2	21032	22435	15904	13357	11801	9227.3	18521	23995	21485	14465	20402	16425	--	--
pme0513	151.06	59	152.068	C5H12O5	[M-H]-	Xylitol	Others	Saccharides and Alcohols	87-99-0	3	55596	83268	59145	64373	60144	58413	82189	87234	65299	39368	45826	38814	C00379	ko00040,ko01100,ko02010
mws0437	151.06	71	152.068	C5H12O5	[M-H]-	D-Arabitol	Others	Saccharides and Alcohols	488-82-4	3	100550	108590	98540	108750	91375	95362	116210	107510	117820	59316	71365	71885	C01904	ko00040,ko01100
mws0213	151.06	71	152.068	C5H12O5	[M-H]-	Ribitol	Others	Saccharides and Alcohols	488-81-3	3	93602	98872	104520	100530	98335	96207	110350	132340	125440	65750	80191	77172	C00474	ko00040,ko00740,ko01100
mws0639	153.02	109.03	154.027	C7H6O4	[M-H]-	2,3-Dihydroxybenzoic Acid*	Phenolic acids	Phenolic acids	303-38-8	1	157460	110300	216150	302170	104260	144970	190820	108090	119330	119770	121100	89838	C00196	ko01110
mws0183	153.02	109.03	154.027	C7H6O4	[M-H]-	3,4-Dihydroxybenzoic acid (Protocatechuic acid)*	Phenolic acids	Phenolic acids	99-50-3	1	213370	230070	208640	296640	254640	284310	232350	206810	215860	201060	218720	190510	C00230	ko00400,ko01100,ko01110
mws0180	153.02	109.03	154.027	C7H6O4	[M-H]-	2,5-Dihydroxybenzoic acid; Gentisic Acid*	Phenolic acids	Phenolic acids	490-79-9	1	87189	78336	77309	86731	78272	86433	61475	87244	67998	73390	59118	69533	C00628	ko00350,ko01100
pmb0819	157	130	156.069	C10H8N2	[M+H]+	3-Indoleacetonitrile	Alkaloids	Plumerane	771-51-7	3	20722	11496	15654	19736	24021	24495	58599	47119	62769	40523	48627	44826	C02938	ko00380,ko01100
pmf0174	157.16	157.2	158.167	C10H22O	[M-H]-	1-Decanol*	Others	Saccharides and Alcohols	112-30-1	3	2011400	2018700	2895000	1837100	2817400	1700800	1835300	2892400	2784400	1926500	3064900	2894900	C01633	--
pmf0175	157.16	157.2	158.167	C10H22O	[M-H]-	2-Decanol*	Others	Saccharides and Alcohols	1120-06-5	3	2721600	2692900	2645900	2609500	2587200	2398600	2522500	2600400	2373400	2716400	2702600	2499600	--	--
Lmbn001467	158.08	116.07	159.09	C7H13NO3	[M-H]-	5-Acetamidopentanoic Acid	Organic acids	Organic acids	1072-10-2	3	26969	27056	25980	25536	18871	18393	22513	20442	18283	23337	17279	16463	C03087	ko00310,ko01100
Zmdp000917	160.11	114.04	159.101	C6H13N3O2	[M+H]+	δ-Guanidinovaleric acid	Organic acids	Organic acids	462-93-1	3	34451	11974	16916	11722	14821	18987	25890	11973	25796	18692	15597	18500	--	--
pme0128	159.08	88	160.085	C6H12N2O3	[M-H]-	L-Alanyl-L-Alanine	Amino acids and derivatives	Amino acids and derivatives	1948-31-8	3	42788	33064	40356	93834	105540	93252	35488	49003	42711	113680	111920	113680	--	--
mws0005	161.11	144	160.1	C10H12N2	[M+H]+	Tryptamine	Alkaloids	Plumerane	61-54-1	3	1414300	1339100	1396200	319260	347640	322790	747490	749310	748830	342230	387370	156690	C00398	ko00380,ko00901,ko01100,ko01110
mws1417	160.04	116	161.048	C9H7NO2	[M-H]-	Indole-3-carboxylic acid*	Alkaloids	Plumerane	771-50-6	3	18661	13616	18713	15946	20121	11743	19173	17723	22951	27050	21586	21487	C19837	--
mws0102	160.04	116	161.048	C9H7NO2	[M-H]-	Indole-5-carboxylic acid*	Alkaloids	Plumerane	1670-81-1	3	18661	13616	18713	15946	20121	11743	19173	17723	22951	27050	21586	21487	--	--
NK10246260	162.06	116.05	161.048	C9H7NO2	[M+H]+	2,4-Dihydroxyquinoline	Alkaloids	Quinoline alkaloids	86-95-3	3	40725	41923	39245	34885	46285	38384	54069	46513	38252	31406	36190	58989	C16716	ko00996
mws1346	162.08	98	161.069	C6H11NO4	[M+H]+	DL-2-Aminoadipic acid	Alkaloids	Alkaloids	542-32-5	3	110330	102450	115590	118890	109480	109970	69620	101290	98597	83940	101810	86036	C00956	ko00300,ko00310,ko01100,ko01110,ko01210,ko01230
pme3382	160.06	98	161.069	C6H11NO4	[M-H]-	N-Acetyl-L-threonine	Amino acids and derivatives	Amino acids and derivatives	17093-74-2	3	47452	38322	44715	30487	30779	29564	37661	34183	26949	48939	49997	35406	--	--
pmp001201	162.11	79.1	161.105	C7H15NO3	[M+H]+	5-Aminocycloheptane-1,2,3-triol	Alkaloids	Alkaloids	-	2	18272	30962	26957	37978	17462	21023	18678	16589	22254	22332	14350	33343	--	--
MWS0559	161.05	71.01	162.053	C6H10O5	[M-H]-	1,6-anhydro-β-D-glucose	Others	Saccharides and Alcohols	498-07-7	3	211440	133500	213660	122080	302280	222170	322900	359420	134690	123090	276150	152640	--	--
pmf0440	163.08	91.1	162.068	C10H10O2	[M+H]+	4-MethoxycinnaMaldehyde	Phenolic acids	Phenolic acids	1963-36-6	3	88277	104820	103330	89173	101270	106910	100930	104040	87050	101160	97001	100440	C10475	--
pme2758	162.04	144	163.048	C5H9NO5	[M-H]-	4-Hydroxy-L-glutamic acid	Amino acids and derivatives	Amino acids and derivatives	3913-68-6	3	17049	21728	25762	9	9	9	21036	11238	17252	27235	11246	14894	C03079	--
Lmbp000123	164.07	56.05	163.067	C6H13NO2S	[M+H]+	L-Homomethionine	Amino acids and derivatives	Amino acids and derivatives	25148-30-5	3	812860	934200	796780	724160	596270	582450	1337300	1283500	1205400	1015200	1292600	1102900	C17213	ko00966,ko01110,ko01210
pme1419	164.07	104	163.067	C6H13NO2S	[M+H]+	L-Methionine methyl ester	Amino acids and derivatives	Amino acids and derivatives	10332-17-9	3	66754	77084	73849	75945	71378	64719	74154	82291	81544	66198	66021	66679	--	--
MWSCX017	165.05	119.05	164.047	C9H8O3	[M+H]+	4-hydroxyphenyl acrylaldehyde	Others	Others	-	3	8338.3	40264	28141	37813	20643	32740	36065	25074	30387	21553	20259	42413	--	--
Lmbn002648	163.04	119.05	164.047	C9H8O3	[M-H]-	α-Hydroxycinnamic Acid	Phenolic acids	Phenolic acids	5801-57-0	2	244400	160400	199230	169660	164370	170860	239550	242300	232530	141420	140390	124150	C02763	ko00360,ko01100
pmb0142	165.1	95.2	164.047	C9H8O3	[M+H]+	Caffeic aldehyde	Phenolic acids	Phenolic acids	141632-15-7	3	72493	81186	83587	78212	80785	71120	76452	78799	72112	86768	84123	91080	C10945	ko00940,ko01110
pme1439	165.05	119	164.047	C9H8O3	[M+H]+	p-Coumaric acid	Phenolic acids	Phenolic acids	501-98-4	3	22415	38862	32740	40869	20471	37306	38990	44467	49610	17507	31412	41268	C00811	ko00130,ko00350,ko00940,ko00950,ko01100,ko01110
MWS5238	165.09	91.05	164.084	C10H12O2	[M+H]+	4-Phenylbutyric acid	Organic acids	Organic acids	1821-12-1	2	60645	55653	50129	46140	48098	46797	62786	61204	58452	54048	52104	54405	--	--
Lmmn004032	163.11	148.06	164.12	C11H16O	[M-H]-	Cis-Jasmone	Others	Others	488-10-8	2	1159100	980620	1108600	900210	935570	930400	1042300	1080000	1018200	862900	876970	922910	C08490	--
pme3083	164.04	120	165.043	C8H7NO3	[M-H]-	2-(Formylamino)benzoic acid	Phenolic acids	Phenolic acids	3342-77-6	3	49042	47569	46639	62761	55023	51441	55789	64284	50412	47852	45485	45998	C05653	ko00380,ko01100
mws1368	166.05	95	165.043	C8H7NO3	[M+H]+	Coixol; 6-Methoxy-2-benzoxazolinone; MBOA	Alkaloids	Alkaloids	532-91-2	3	91524	66864	88662	10557	10227	9871.7	11937	9882.5	17019	9	9	9	--	--
pme2617	166.05	102	165.046	C5H11NO3S	[M+H]+	L-Methionine Sulfoxide	Amino acids and derivatives	Amino acids and derivatives	3226-65-1	3	922370	928120	866530	907620	909670	937270	910080	835540	905580	1114300	1131700	1123800	C02989	ko00270,ko01100
pme3968	166.07	149.05	165.065	C6H7N5O	[M+H]+	7-Methylguanine	Nucleotides and derivatives	Nucleotides and derivatives	578-76-7	3	11561	10853	10683	13651	16731	16059	10229	10013	12001	11455	14516	14886	C02242	--
MWS4525	166.07	124.05	165.065	C6H7N5O	[M+H]+	6-O-methylguanine	Nucleotides and derivatives	Nucleotides and derivatives	20535-83-5	3	79884	79062	74464	83362	83184	96926	153760	156980	150260	137400	126030	131840	--	--
pme0021	166.09	120.08	165.07	C9H11NO2	[M+H]+	L-Phenylalanine	Amino acids and derivatives	Amino acids and derivatives	63-91-2	1	10736000	11159000	11876000	10466000	10331000	10802000	24863000	25646000	25882000	22064000	21918000	22514000	C00079	ko00360,ko00400,ko00460,ko00470,ko00940,ko00960,ko00966,ko00970,ko00996,ko00999,ko01100,ko01110,ko01210,ko01230,ko02010
pmc0274	167.1	121.1	166.031	C6H6N4S	[M+H]+	6-Methylmercaptopurine	Nucleotides and derivatives	Nucleotides and derivatives	50-66-8	3	17974000	18396000	17505000	16901000	17071000	16683000	36359000	37228000	38174000	33526000	32966000	34387000	C16614	--
mws0344	165.04	75	166.048	C5H10O6	[M-H]-	D-Xylonic acid	Others	Saccharides and Alcohols	526-91-0	1	2856200	3800000	3910200	3946400	3724300	4173900	3604400	3212800	3337100	3719600	3968800	4246400	C00502	ko00040,ko01100
MWS1839	165.06	92.03	166.063	C9H10O3	[M-H]-	Ethylparaben	Phenolic acids	Phenolic acids	120-47-8	3	5357.3	5953	4892.2	4306.2	4723.6	1143.3	4556.7	3754.7	4714.4	4793.1	4695.6	3538	--	--
Lmgp002595	167.07	121.03	166.063	C9H10O3	[M+H]+	4'-Hydroxy-3'-methoxyacetophenone (Acetovanillone)	Phenolic acids	Phenolic acids	498-02-2	2	381540	374250	331890	311540	316200	312910	304760	308400	267480	350210	324480	314360	C11380	--
mws0467	165.06	119.05	166.063	C9H10O3	[M-H]-	3-(4-Hydroxyphenyl)-propionic acid	Phenolic acids	Phenolic acids	501-97-3	3	24027	28305	19126	10889	21612	23358	19816	23410	12756	15095	22165	17505	C01744	ko01100
MWSmce165	165.08	59.02	166.084	C6H14O5	[M-H]-	L-Fucitol	Others	Saccharides and Alcohols	13074-06-1	2	678650	587830	518460	729950	625450	651510	524120	463670	573130	575020	640030	668750	--	--
pmn001681	165.09	149.06	166.099	C10H14O2	[M-H]-	1-(4-Methoxyphenyl)-1-propanol	Phenolic acids	Phenolic acids	5349-60-0	3	246450	217920	256550	214960	222200	257230	223030	243340	223230	226660	259150	261590	--	--
MWS3270	166.02	79.96	167.022	C7H5NO4	[M-H]-	Quinolinic Acid	Alkaloids	Pyridine alkaloids	89-00-9	3	29975	37281	34785	36127	48856	48625	41763	31269	34657	38484	45060	32967	C03722	ko00380,ko00410,ko00760,ko01100,ko01240
Zmjp000624	168.06	150.05	167.058	C8H9NO3	[M+H]+	Pyridoxal	Others	Vitamin	66-72-8	3	191860	189170	184310	231180	219930	225140	195480	204580	184340	242810	206530	211940	C00250	ko00750,ko01100,ko01240
NK10253223	168.06	94.06	167.058	C8H9NO3	[M+H]+	2-Amino-3-methoxybenzoic acid	Phenolic acids	Phenolic acids	3177-80-8	3	145530	126600	153620	174470	145620	169820	114010	145270	132020	166740	145550	125520	C05831	ko00380
Hmtp000776	168.07	105.03	167.059	C8H9NO3	[M+H]+	4,5,6-Trihydroxy-2-cyclohexen-1-ylideneacetonitrile	Alkaloids	Alkaloids	-	2	228410	253570	250230	223860	216370	230340	605070	580670	553550	512370	518410	527630	--	--
mws2125	166.98	78.7	167.982	C3H5O6P	[M-H]-	Phosphoenolpyruvate	Organic acids	Organic acids	138-08-9	3	137990	136890	152340	221080	262100	237240	101830	115970	82702	9	9	9	C00074	ko00010,ko00020,ko00400,ko00440,ko00620,ko00710,ko00996,ko00999,ko01100,ko01110,ko01200,ko01230,ko01240
pme1292	167.1	123.04	168.042	C8H8O4	[M-H]-	Homogentisic acid	Phenolic acids	Phenolic acids	451-13-8	3	412670	409710	403410	321130	312990	321120	891440	799150	744710	546420	655140	632670	C00544	ko00130,ko00350,ko01100,ko01240
mws0028	167.03	108.02	168.042	C8H8O4	[M-H]-	Vanillic acid	Phenolic acids	Phenolic acids	121-34-6	3	119090	110650	110080	87212	74736	80252	86470	103870	113660	59471	91500	77841	C06672	--
Lmmp003042	169.05	123.04	168.042	C8H8O4	[M+H]+	Protocatechuic Acid Methyl Ester	Phenolic acids	Phenolic acids	2150-43-8	2	18784	30642	38162	9	9	9	9906.5	39973	25474	9	9	9	--	--
MWSslk066	169.05	65.04	168.042	C8H8O4	[M+H]+	3-Hydroxy-4-methoxybenzoic acid	Phenolic acids	Phenolic acids	645-08-9	3	507680	437380	373790	372460	298510	370800	340410	284420	239490	437210	522060	378520	--	--
Hmbp001276	169.05	65.03	168.042	C8H8O4	[M+H]+	Gallacetophenone	Phenolic acids	Phenolic acids	528-21-2	1	1508100	1396000	1434700	1531800	1622000	1238900	1195800	1370100	1233500	1790500	1503700	1715400	--	--
MWStz091	169.1	70.07	168.09	C8H12N2O2	[M+H]+	Cyclo(L-Ala-L-Pro)	Amino acids and derivatives	Amino acids and derivatives	36357-32-1	3	10914	10111	10401	7819.1	7212.4	13863	9211.3	7790.6	8363.4	8998.6	6587.9	9020.9	--	--
pme1383	170.08	134.1	169.074	C8H11NO3	[M+H]+	Pyridoxine	Others	Vitamin	65-23-6	3	337640	328310	282970	212740	207790	171190	546190	501240	574030	261560	296380	409330	C00314	ko00750,ko01100,ko01240
MWS0933	170.09	124.09	169.085	C7H11N3O2	[M+H]+	1-Methylhistidine	Amino acids and derivatives	Amino acids and derivatives	332-80-9	3	65850	51988	72443	43726	54232	55037	69527	88134	79420	28900	36860	34213	--	--
pme0181	170.09	124	169.085	C7H11N3O2	[M+H]+	3-Methyl-L-Histidine	Amino acids and derivatives	Amino acids and derivatives	368-16-1	3	36011	40862	39196	42702	42535	43030	29136	42386	35436	32415	40864	50361	C01152	ko00340,ko01100
Zmzn000078	168.99	78.96	169.998	C3H7O6P	[M-H]-	Dihydroxyacetone phosphate	Others	Saccharides and Alcohols	57-04-5	3	45326	76306	60624	79523	80854	90057	57837	42703	68765	62056	74546	37499	C00111	ko00010,ko00040,ko00051,ko00052,ko00561,ko00562,ko00564,ko00630,ko00640,ko00710,ko00760,ko01100,ko01110,ko01200,ko01230
MWSslk138	169.01	151	170.022	C7H6O5	[M-H]-	2,3,4-Trihydroxybenzoic acid	Phenolic acids	Phenolic acids	610-02-6	2	53513	48594	54008	36449	36959	54618	47323	32200	42611	27065	45247	39385	--	--
MWS20192	171.03	107.01	170.022	C7H6O5	[M+H]+	Gallic acid	Phenolic acids	Phenolic acids	149-91-7	2	88291	96579	94737	96714	99782	94848	78538	85589	83655	9	9	9	C01424	ko00999
ML10176345	171.03	109.03	172.037	C7H8O5	[M-H]-	3-Dehydroshikimic acid	Organic acids	Organic acids	2922-42-1	3	119680	122530	133920	124050	138540	66024	80578	76750	58202	69216	60626	70440	C02637	ko00400,ko00999,ko01100,ko01110,ko01230,ko01240
pme0124	173.09	115.5	172.085	C7H12N2O3	[M+H]+	L-Glycyl-L-proline	Amino acids and derivatives	Amino acids and derivatives	704-15-4	3	7001.4	7014.2	10794	7080.9	10157	15253	6366.3	9080.1	19074	5150.4	17033	12714	--	--
Lmbn003524	171.1	99.08	172.11	C9H16O3	[M-H]-	9-Oxononanoic acid	Organic acids	Organic acids	2553-17-5	3	9372.8	6839.4	6423.5	9	9	9	6040.5	7196.6	7627.6	9	9	9	C16322	ko00592,ko01110
pme0253	174.11	86	173.105	C8H15NO3	[M+H]+	N-Acetyl-L-leucine	Amino acids and derivatives	Amino acids and derivatives	1188-21-2	3	75891	78435	57878	48364	43880	64284	81101	85123	100740	70745	79327	96416	C02710	--
pme2550	173.02	137	174.016	C6H6O6	[M-H]-	Cis-Aconitic acid	Organic acids	Organic acids	585-84-2	3	352470	243740	282900	215820	179840	236940	217370	190660	189550	101520	146350	94263	C00417	ko00020,ko00630,ko00660,ko01100,ko01110,ko01210
MA10039492	173.01	71.03	174.016	C6H6O6	[M-H]-	Dehydroascorbic acid	Others	Vitamin	490-83-5	3	1024000	1677300	1628500	692810	755710	1009900	1011700	983300	1380900	542080	658700	540860	C05422	ko00053,ko00480,ko01100
mws0154	173.05	93	174.053	C7H10O5	[M-H]-	Shikimic acid	Organic acids	Organic acids	138-59-0	2	629950	668910	718720	477600	537650	446650	480800	451000	467030	308510	279260	368250	C00493	ko00400,ko00996,ko00999,ko01100,ko01110,ko01230,ko01240
mws0242	173.08	111	174.089	C8H14O4	[M-H]-	Suberic Acid	Organic acids	Organic acids	505-48-6	3	21494	16953	13145	7178.4	8351.1	17869	20317	15441	7776.4	9	9	9	C08278	--
Zmyn000155	173.11	131.08	174.1	C7H14N2O3	[M-H]-	N-α-Acetyl-L-ornithine	Amino acids and derivatives	Amino acids and derivatives	6205-08-9	3	69304	70132	58062	30108	22875	13987	121840	120480	130330	57043	59332	76833	C00437	ko00220,ko01100,ko01110,ko01210,ko01230
MWSmce119	175.11	70.06	174.112	C6H14N4O2	[M+H]+	L-Arginine	Amino acids and derivatives	Amino acids and derivatives	74-79-3	1	28399000	29039000	29019000	8993400	9765400	8782400	44066000	43970000	46352000	21779000	21895000	22970000	C00062	ko00220,ko00261,ko00330,ko00470,ko00970,ko01100,ko01110,ko01230,ko02010
pme1651	176.1	130.1	175.063	C10H9NO2	[M+H]+	Indole-3-acetic acid (IAA)	Alkaloids	Plumerane	87-51-4	3	31615	26001	35881	20657	31429	25762	36168	44676	32241	25357	23698	31612	C00954	ko00380,ko01100,ko04075
pme0008	176.1	113	175.096	C6H13N3O3	[M+H]+	L-Citrulline	Amino acids and derivatives	Amino acids and derivatives	372-75-8	3	175560	153600	172150	104440	101100	115720	140000	73090	181550	123500	110810	134350	C00327	ko00220,ko01100,ko01110,ko01230
Hmfn000531	175.02	87.01	176.032	C6H8O6	[M-H]-	L-Ascorbic acid (Vitamin C)	Others	Vitamin	50-81-7	1	2486200	3017200	2143500	2527400	1234500	861440	1962300	1650700	2623900	3072900	1455600	2387400	C00072	ko00053,ko00480,ko01100,ko01110,ko01240
mws4175	175.02	85.03	176.032	C6H8O6	[M-H]-	D-Glucurono-6,3-lactone	Others	Saccharides and Alcohols	32449-92-6	2	399120	421580	434970	429630	374350	281130	439600	318860	291060	398290	292790	340920	C02670	ko00053,ko01100
MWSmce690	175.02	59.01	176.032	C6H8O6	[M-H]-	Erythorbic Acid; Isoascorbic Acid	Others	Vitamin	89-65-6	1	2482400	2287600	2714700	2172100	2269300	1664800	2015600	1932100	1891200	2788000	1974900	2822400	--	--
pmb3101	175.06	115	176.068	C7H12O5	[M-H]-	2-Isopropylmalic Acid	Organic acids	Organic acids	49601-06-1	2	366930	328110	387990	329960	307630	332730	287890	310920	268100	194910	172810	204390	C02504	ko00290,ko00620,ko01100,ko01110,ko01210,ko01230
Hmsp003093	179.03	77.04	178.027	C9H6O4	[M+H]+	3,7-Dihydroxychromen-4-one	Others	Others	-	2	72207	90233	84961	104830	134470	140590	110590	111950	134040	134600	127210	152500	--	--
MWSmce220	177.04	59.02	178.048	C6H10O6	[M-H]-	D-Glucono-1,5-lactone	Organic acids	Organic acids	90-80-2	2	231810	237050	199980	250710	253200	267180	233650	260270	219200	234240	224580	262360	C00198	ko00030,ko01100,ko01110,ko01200
pme2253	177.04	59	178.048	C6H10O6	[M-H]-	L-Gulono-1,4-Lactone	Others	Saccharides and Alcohols	1128-23-0	2	42238	25072	23982	46400	54846	46701	21782	87178	28838	27627	39230	52620	C01040	ko00053,ko01100,ko01240
pmb2795	177	145	178.063	C10H10O3	[M-H]-	4-Methoxycinnamic acid	Phenolic acids	Phenolic acids	830-09-1	3	33113	34338	35927	17353	24457	23669	45528	45882	41550	12806	13088	12851	--	--
mws1200	177	145	178.063	C10H10O3	[M-H]-	Trans-4-Hydroxycinnamic Acid Methyl Ester	Phenolic acids	Phenolic acids	19367-38-5	3	51700	42853	45322	28633	30119	30049	62336	66108	69904	18688	20091	17544	--	--
Jmzn006005	177.06	117.04	178.063	C10H10O3	[M-H]-	3,4-Methylenedioxy cinnamyl alcohol	Lignans and Coumarins	Lignans	58095-76-4	3	24017	52009	51075	27242	36850	19530	50767	81140	77960	19877	17148	21601	--	--
pmb0786	180.09	163.06	179.079	C6H13NO5	[M+H]+	D-Glucosamine	Others	Saccharides and Alcohols	3416-24-8	3	688680	673490	555810	508990	558980	699670	744380	638890	558100	524580	507720	563420	C00329	ko00520,ko01100,ko01250
mws2212	179.03	135.05	180.042	C9H8O4	[M-H]-	Caffeic acid	Phenolic acids	Phenolic acids	331-39-5	3	39253	56563	51230	12928	34611	25436	72166	55271	35486	47617	19637	24281	C01197	ko00940,ko01100,ko01110
mws1164	179.06	59.01	180.063	C6H12O6	[M-H]-	D-Fructose	Others	Saccharides and Alcohols	57-48-7	1	3515400	3236200	3102400	3250800	3388700	3356800	2248800	2439300	2584800	1751400	1831400	1525000	C05003	--
mws4170	179.06	59.01	180.063	C6H12O6	[M-H]-	D-Glucose	Others	Saccharides and Alcohols	50-99-7	1	2722100	3285100	3391000	3987200	3715600	3629500	2394200	2882000	2069500	1815400	1766000	1903600	C00031	ko00010,ko00030,ko00052,ko00500,ko00520,ko00524,ko00901,ko01100,ko01110,ko02010
Hmln000297	179.05	59.01	180.063	C6H12O6	[M-H]-	Inositol	Others	Saccharides and Alcohols	87-89-8	1	3062200	3371000	3978000	3369600	3591600	3453100	2376800	2318500	2192300	1975200	1613500	1855200	C00137	ko00052,ko00053,ko00562,ko01100,ko01110,ko01250,ko02010,ko04070
pmf0138	179.06	59	180.063	C6H12O6	[M-H]-	D-Mannose	Others	Saccharides and Alcohols	3458-28-4	3	2874400	2794800	2843000	2975100	2990500	3144400	1880700	2032900	1952300	1194400	1340100	1245600	C00159	ko00051,ko00052,ko00520,ko01100,ko01250,ko02010
pmf0139	179.06	59	180.063	C6H12O6	[M-H]-	D-Galactose	Others	Saccharides and Alcohols	59-23-4	3	2441300	2281500	2118400	2521900	2426800	2510800	1732800	1801200	1672400	1168900	1230900	1157700	C00124	ko00052,ko01100
mws0093	179.07	146	180.079	C10H12O3	[M-H]-	Coniferyl alcohol	Phenolic acids	Phenolic acids	458-35-5	3	7254	14536	11517	6680	16277	13879	16939	18127	17041	7958.7	7210	4265.6	C00590	ko00940,ko00999,ko01100,ko01110
Lmyp001801	182.04	136.04	181.038	C8H7NO4	[M+H]+	2,7-Dihydroxy-1,4-benzoxazin-3(4H)-one (DHBOA)	Alkaloids	Alkaloids	69804-59-7	1	2689900	2205600	2200100	1504100	1018500	1109600	1384200	1302100	1664200	1593700	1691600	1733800	--	--
MWStz070	182.08	91.05	181.074	C9H11NO3	[M+H]+	N-(2-Hydroxy-4-methoxyphenyl)acetamide	Alkaloids	Phenolamine	58469-06-0	1	2154100	2375600	2562200	2378200	2642300	2564700	5256100	5276100	5887100	5156000	4703700	4267200	--	--
mws0250	182.08	136.1	181.074	C9H11NO3	[M+H]+	L-Tyrosine	Amino acids and derivatives	Amino acids and derivatives	60-18-4	1	1313300	1262200	1288300	1268900	1388200	1378900	2769700	2916900	2989600	2838200	2324200	2384500	C00082	ko00130,ko00261,ko00350,ko00360,ko00400,ko00460,ko00730,ko00940,ko00950,ko00965,ko00966,ko00970,ko00999,ko01100,ko01110,ko01210,ko01230,ko01240
Hmcn006267	181.05	107.01	182.058	C9H10O4	[M-H]-	2,6-Dimethoxybenzoic acid	Phenolic acids	Phenolic acids	1466-76-8	3	16416	14408	19234	17656	16621	15584	23413	19706	20641	10510	11572	10261	--	--
mws1350	181.05	151	182.058	C9H10O4	[M-H]-	Syringaldehyde; 4-Hydroxy-3,5-Dimethoxybenzaldehyde	Phenolic acids	Phenolic acids	134-96-3	3	13403	8625.1	9	9	15549	12485	12130	9	10905	14885	12091	17955	--	--
MWS1894	183.08	98.98	182.073	C13H10O	[M+H]+	9-Fluorenol	Others	Others	1689-64-1	3	3526200	3874700	3694600	2597500	2575600	3269700	3321200	2822900	4059700	3280100	4046000	3199300	--	--
mws0214	181.07	71	182.079	C6H14O6	[M-H]-	D-Sorbitol	Others	Saccharides and Alcohols	50-70-4	3	145050	152370	156210	159460	142140	131010	160860	188390	175510	102510	85614	78815	C00794	ko00051,ko00052,ko01100,ko02010
mws1155	181.07	101.02	182.079	C6H14O6	[M-H]-	D-Mannitol	Others	Saccharides and Alcohols	69-65-8	3	48856	48779	49340	49356	47467	46388	68726	72340	76066	39557	41817	38031	C00392	ko00051,ko01100,ko02010
pme2237	181.07	101	182.079	C6H14O6	[M-H]-	Dulcitol	Others	Saccharides and Alcohols	608-66-2	3	145850	120570	127870	140020	156100	119260	134150	172340	171810	106520	97689	101900	C01697	ko00052,ko01100
pme2596	184.06	148	183.053	C8H9NO4	[M+H]+	4-Pyridoxic acid	Others	Vitamin	82-82-6	3	42134	44348	24907	27791	31341	31150	41800	22199	29483	31304	19354	16527	C00847	ko00750,ko01100
pmb1754	184	125	184.073	C5H15NO4P+	[M]+	O-Phosphocholine	Alkaloids	Alkaloids	107-73-3	3	114550	200360	137250	152590	134550	157140	99500	162860	133060	104950	190090	131470	C00588	ko00564,ko01100
MWSslk083	183.06	153.02	184.074	C9H12O4	[M-H]-	4-Hydroxy-3,5-dimethoxybenzyl alcohol	Phenolic acids	Phenolic acids	530-56-3	2	74072	51471	42777	9	9	9	64673	36816	45777	9	9	9	--	--
MWS1816	183.14	183.14	184.146	C11H20O2	[M-H]-	10-Undecenoic acid	Lipids	Free fatty acids	112-38-9	3	29181	18070	19841	18724	29310	31064	37799	34430	34591	18868	31868	38574	C13910	--
mws0752	185.15	185.16	186.162	C11H22O2	[M-H]-	Undecylic Acid	Lipids	Free fatty acids	112-37-8	2	84543	55462	458670	85482	56176	79028	76978	55676	83471	82036	55972	78700	C17715	--
Hmgp002327	188.07	118.06	187.063	C11H9O2N	[M+H]+	3-amino-2-naphthoic acid	Alkaloids	Alkaloids	-	1	13550000	15714000	15376000	15404000	15682000	14250000	41918000	44804000	44595000	31934000	31169000	31154000	--	--
Hmmp001310	188.07	118.07	187.063	C11H9NO2	[M+H]+	3-Indoleacrylic acid	Alkaloids	Plumerane	1204-06-4	1	13583000	13047000	14917000	14385000	15733000	14141000	43420000	42487000	41445000	30455000	30951000	31955000	C21283	--
pme0137	187.07	125	188.08	C7H12N2O4	[M-H]-	N-Acetyl-L-Glutamine	Amino acids and derivatives	Amino acids and derivatives	2490-97-3	3	30166	20863	32870	44552	40651	33188	35741	42759	46452	38317	34757	53047	--	--
mws0237	187.1	125	188.105	C9H16O4	[M-H]-	Azelaic acid	Organic acids	Organic acids	123-99-9	3	417510	457360	435010	366540	404550	444670	305940	321580	381760	311900	384000	363750	C08261	--
mws5041	189.12	86.1	188.116	C8H16N2O3	[M+H]+	L-Glycyl-L-isoleucine	Amino acids and derivatives	Amino acids and derivatives	19461-38-2	3	367090	359070	339600	259640	248370	247430	246120	245140	243000	234300	215190	212110	--	--
pme0122	189.12	126	188.116	C8H16N2O3	[M+H]+	N6-Acetyl-L-lysine	Amino acids and derivatives	Amino acids and derivatives	692-04-6	3	23474	26162	34301	40931	37649	31989	83782	68274	77715	72828	55756	59658	C02727	ko00310,ko01100
mws0736	189.12	86	188.116	C8H16N2O3	[M+H]+	N-Glycyl-L-leucine	Amino acids and derivatives	Amino acids and derivatives	869-19-2	3	376160	370730	359850	245410	269320	262590	240510	251840	228860	225520	246700	230340	C02155	--
pme3388	189.13	144	188.127	C7H16N4O2	[M+H]+	Homoarginine	Amino acids and derivatives	Amino acids and derivatives	156-86-5	3	52484	45428	63463	53375	34907	38765	9	9	9	9	9	9	C01924	--
Zmjp000182	189.13	70.07	188.127	C7H16N4O2	[M+H]+	N-Monomethyl-L-arginine	Amino acids and derivatives	Amino acids and derivatives	17035-90-4	3	135800	136800	156300	88323	84256	88960	168930	274050	241650	96854	132250	128380	C03884	--
Zmdp000292	189.14	70.07	188.127	C7H16N4O2	[M+H]+	Arginine methyl ester	Amino acids and derivatives	Amino acids and derivatives	-	3	128380	174660	149350	93789	67637	89970	191300	188170	151540	110460	94807	113110	--	--
pmf0348	187.13	97	188.141	C10H20O3	[M-H]-	2,6-Dimethyl-7-octene-2,3,6-triol	Others	Saccharides and Alcohols	73815-21-1	3	43766	36484	38342	29381	41416	37325	33281	33004	33479	34633	43912	40110	--	--
Zmzp000145	189.16	84.08	188.152	C9H20N2O2	[M+H]+	Trimethyllysine	Amino acids and derivatives	Amino acids and derivatives	23284-33-5	1	2026100	2015700	2045100	2123000	2086400	2097500	2372700	2181900	2439000	1866600	1909400	1913200	C03793	ko00310,ko01100
pme0075	188.06	128	189.064	C7H11NO5	[M-H]-	N-Acetyl-L-glutamic acid	Amino acids and derivatives	Amino acids and derivatives	1188-37-0	1	184700	217330	215300	177170	170540	180020	77192	107420	108410	136320	140240	153680	C00624	ko00220,ko00470,ko01100,ko01110,ko01210,ko01230
pme2244	190.09	118.07	189.07	C11H11NO2	[M+H]+	3-Indolepropionic acid	Alkaloids	Plumerane	830-96-6	2	15477	16049	12462	14613	19802	15675	30383	36361	48648	29031	32435	28039	--	--
pme0278	191.1	128	190.095	C7H14N2O4	[M+H]+	2,6-Diaminooimelic acid	Organic acids	Organic acids	583-93-7	3	16625	18840	20168	20624	19344	21895	7630.4	16117	20514	9878.5	14720	23810	C00666	ko00300,ko00470,ko01100,ko01110,ko01230
mws0281	191.02	111.01	192.027	C6H8O7	[M-H]-	Citric Acid	Organic acids	Organic acids	77-92-9	1	6972100	6895700	6100800	8883800	8906900	9396500	6079100	6227700	6366400	10680000	10814000	9328000	C00158	ko00020,ko00250,ko00630,ko01100,ko01110,ko01200,ko01210,ko01230,ko01240
Zmyn000453	191.02	111.01	192.027	C6H8O7	[M-H]-	Isocitric Acid	Organic acids	Organic acids	320-77-4	1	13537000	6431600	9957500	8879400	12234000	11723000	5708600	12119000	11790000	8529200	10980000	7928100	C00311	ko00020,ko00630,ko01100,ko01110,ko01200,ko01210,ko01230,ko01240
Cmpp003619	193.05	105.07	192.042	C10H8O4	[M+H]+	6,7-Dihydroxy-4-methylcoumarin	Lignans and Coumarins	Coumarins	529-84-0	2	468590	505990	506100	402630	391620	178270	482470	477570	460880	209990	185180	423950	--	--
MWSCX014	193.05	133.03	192.042	C10H8O4	[M+H]+	Scopoletin (7-Hydroxy-6-methoxycoumarin)	Lignans and Coumarins	Coumarins	92-61-5	2	554330	618350	576390	511200	583760	213830	507930	692500	553540	683570	719000	619300	C01752	ko00999,ko01110
mws0277	191.06	85	192.063	C7H12O6	[M-H]-	Quinic Acid	Organic acids	Organic acids	77-95-2	2	2757600	2899000	2179200	3005500	3027000	2011400	3296600	4674200	3088900	2586000	3323800	3701100	C00296	ko00400,ko01100
mws1189	193.04	72.8	194.033	C6H10O7	[M-H]-	D-Galacturonic acid	Others	Saccharides and Alcohols	685-73-4	3	75706	94929	96225	114250	104230	99662	93460	86100	119750	20108	105360	13212	C00333	ko00040,ko00053,ko00520,ko01100,ko01240,ko01250,ko02010
pme3705	193.04	73	194.043	C6H10O7	[M-H]-	D-Glucoronic acid	Others	Saccharides and Alcohols	6556-12-3	3	93231	105790	90940	105100	116680	117470	89157	94269	107870	10381	123990	91106	C00191	ko00040,ko00053,ko00520,ko00562,ko01100,ko01240,ko01250
pme0422	193.06	134	194.058	C10H10O4	[M-H]-	Isoferulic Acid*	Phenolic acids	Phenolic acids	25522-33-2	3	503720	434220	498430	890030	818730	821850	478290	553200	514320	605230	632920	580080	C10470	--
Lmdn003756	193.05	135.05	194.058	C10H10O4	[M-H]-	Methyl caffeate	Phenolic acids	Phenolic acids	3843-74-1	3	6250.6	6136.3	6975.1	4723	4367.2	4477.6	5786.5	5192.1	5661.4	6606	4946.3	4837.3	C10477	--
MWSmce632	195.06	93.03	194.058	C10H10O4	[M+H]+	Vanillin acetate	Phenolic acids	Phenolic acids	881-68-5	2	43359	32298	30976	9	9	9	35111	27237	24278	23813	22883	20720	--	--
mws0014	193.05	134.01	194.058	C10H10O4	[M-H]-	Ferulic acid*	Phenolic acids	Phenolic acids	537-98-4	3	359900	397730	380320	536160	629820	612950	374220	374900	362240	420460	412110	428330	C01494	ko00940,ko01100,ko01110
MWSslk097	195.06	163.04	194.058	C10H10O4	[M+H]+	Dimethyl phthalate	Phenolic acids	Phenolic acids	131-11-3	2	214600	220050	228400	201820	245450	234630	247250	265240	256860	289520	306280	278640	C11233	--
Lmyp002912	196.06	150.06	195.053	C9H9NO4	[M+H]+	2-Hydroxy-7-methoxy-1,4-benzoxazin-3(2H)-one (HMBOA)	Alkaloids	Alkaloids	17359-53-4	1	65494	63980	52353	76083	177670	62724	66721	83301	64546	70908	57980	62957	--	--
Lmyp003317	196.06	150.06	195.053	C9H9NO4	[M+H]+	6,7-Dimethoxy-2-benzoxazolinone (DMBOA)	Alkaloids	Alkaloids	29550-09-2	1	1235800	1489200	1085000	993360	847310	1090900	765580	1153200	880590	827610	1034300	977350	--	--
MWS1771	196.1	91.05	195.09	C10H13NO3	[M+H]+	L-Tyrosine methyl ester	Amino acids and derivatives	Amino acids and derivatives	1080-06-4	3	121270	131280	125590	124420	130790	119550	147130	170810	155590	135290	150980	126410	C03404	--
pme0534	195.05	74.9	196.058	C6H12O7	[M-H]-	Gluconic acid	Others	Saccharides and Alcohols	526-95-4	2	1229000	1127500	1124600	1549600	1595900	1097600	1423100	1323900	1007500	1483000	1548000	1877000	C00257	ko00030,ko01100,ko01110,ko01200
pme3827	198.08	152.2	197.069	C9H11NO4	[M+H]+	3,4-Dihydroxy-L-phenylalanine (L-Dopa)	Amino acids and derivatives	Amino acids and derivatives	59-92-7	2	75354	82640	86150	327650	307760	280680	139430	144810	154350	95442	96978	95750	C00355	ko00350,ko00950,ko00965,ko01100,ko01110
mws0027	197.05	123	198.053	C9H10O5	[M-H]-	Syringic acid	Phenolic acids	Phenolic acids	530-57-4	3	33577	40389	28328	30427	21211	40066	38822	36592	37409	29029	38485	32718	C10833	--
pmb2497	197	153	198.053	C9H10O5	[M-H]-	4-Hydroxy-3-methoxymandelate	Phenolic acids	Phenolic acids	55-10-7	3	92334	78779	71439	52481	57278	44744	80483	173870	187010	38841	42530	58352	C05584	ko00350,ko01100
Lmxn008846	197.12	153.13	198.126	C11H18O3	[M-H]-	Hydroxydihydrobovolide	Others	Others	6067-11-4	1	194610	196080	217220	182150	195370	191360	184780	169660	170590	222520	218040	221010	--	--
Zmzn000079	199	78.96	200.009	C4H9O7P	[M-H]-	D-Erythrose-4-phosphate	Others	Saccharides and Alcohols	585-18-2	3	117020	101590	119440	142930	120130	171360	124560	76263	136350	163340	159840	189540	C00279	ko00030,ko00400,ko00710,ko00750,ko01100,ko01110,ko01200,ko01230,ko01240
pmb2640	199.17	199.17	200.178	C12H24O2	[M-H]-	Dodecanoic acid (Lauric acid)	Lipids	Free fatty acids	143-07-7	1	123250	132540	121720	159200	154120	137130	159320	180250	159490	209110	218740	210830	C02679	ko00061,ko01100,ko01110
mws5037	203.14	86.1	202.132	C9H18N2O3	[M+H]+	L-Alanyl-L-leucine	Amino acids and derivatives	Amino acids and derivatives	3303-34-2	3	45857	73120	60388	60789	65037	39059	291660	45958	41826	39860	42765	218140	--	--
NK10251888	203.15	70.07	202.143	C8H18N4O2	[M+H]+	NG,NG-Dimethyl-L-arginine	Amino acids and derivatives	Amino acids and derivatives	30315-93-6	3	430730	557680	629480	510180	476200	344270	714900	723110	629250	422550	364150	399770	C03626	--
mws0018	203.22	83	202.216	C10H26N4	[M+H]+	Spermine	Alkaloids	Alkaloids	71-44-3	3	18425000	17154000	18065000	19217000	17266000	19137000	15823000	16924000	15901000	21498000	22799000	21950000	C00750	ko00330,ko00410,ko00480,ko00770,ko01100,ko01240
MWSslk108	204.13	85.03	203.116	C9H17NO4	[M+H]+	O-Acetyl-L-carnitine	Alkaloids	Alkaloids	3040-38-8	2	3297900	4130400	4190500	4523000	4225600	4359700	3634800	3368100	3909000	4397600	4433900	5485300	--	--
mws0282	203.08	116.05	204.09	C11H12N2O2	[M-H]-	L-Tryptophan	Amino acids and derivatives	Amino acids and derivatives	73-22-3	1	5758500	5707800	5616600	5036300	5692500	4635600	15627000	16643000	17838000	11154000	10418000	10559000	C00078	ko00260,ko00380,ko00400,ko00901,ko00966,ko00970,ko00996,ko00999,ko01100,ko01110,ko01210,ko01230,ko01240
Zmbp002538	205.1	146.06	204.09	C11H12N2O2	[M+H]+	1-Methoxy-indole-3-acetamide	Alkaloids	Plumerane	-	1	864690	817800	875360	921300	728870	770970	3156900	3163700	3183100	1894600	1987900	2070700	--	--
pmb0818	206.1	147.5	205.074	C11H11NO3	[M+H]+	Methoxyindoleacetic acid	Alkaloids	Plumerane	3471-31-6	3	386880	454550	461100	424560	451570	430490	1475200	1598600	1585700	960880	961810	1099600	C05660	ko00380
pme1261	206.14	76	205.131	C9H19NO4	[M+H]+	D-Panthenol	Others	Saccharides and Alcohols	81-13-0	3	138830	183230	201210	69094	182600	95047	126880	156010	118110	76592	123760	104170	C05944	ko00770
pmb1587	207.14	165.2	206.131	C13H18O2	[M+H]+	4-Hydroxy-3,5-diisopropylbenzaldehyde	Phenolic acids	Phenolic acids	10537-86-7	3	14240	11229	13264	9	9	9	9	9	9	9	9	9	--	--
Lmln010063	205.16	189.13	206.167	C14H22O	[M-H]-	2,6-Di-tert-butylphenol*	Phenolic acids	Phenolic acids	128-39-2	1	154700	166810	178860	169480	156540	161430	160150	174460	165650	163130	170560	165620	--	--
Lmbn013410	205.16	189.13	206.167	C14H22O	[M-H]-	2,4-Di-Tert-Butylphenol*	Phenolic acids	Phenolic acids	96-76-4	1	187840	199030	219890	208780	195700	199400	196740	217560	204910	204030	204300	194230	--	--
Zmgn002106	206.08	58.03	207.09	C11H13NO3	[M-H]-	N-Acetyl-L-phenylalanine	Amino acids and derivatives	Amino acids and derivatives	2018-61-3	2	115690	123760	112960	98374	102460	94108	89085	136980	97145	92754	88850	95911	C03519	ko00360,ko01100
MA10107783	207.03	119.05	208.037	C10H8O5	[M-H]-	3-[(1-Carboxyvinyl)oxy]benzoic acid	Phenolic acids	Phenolic acids	16929-37-6	3	31087	29643	28130	9	9	9	15064	20364	36866	19476	15772	9	C20772	ko00130,ko01100,ko01110,ko01240
mws1212	209.08	177.3	208.074	C11H12O4	[M+H]+	Ferulic acid methyl ester	Phenolic acids	Phenolic acids	2309-07-1	3	233980	234500	236580	261650	332120	334260	407760	430090	378290	155140	146330	147360	--	--
pme3443	207.07	192	208.074	C11H12O4	[M-H]-	Sinapinaldehyde	Phenolic acids	Phenolic acids	4206-58-0	3	90785	107830	108900	69243	81577	79732	94762	105480	93046	9	9	9	C05610	ko00940,ko01100,ko01110
pmb2620	207.07	133.1	208.074	C11H12O4	[M-H]-	3,4-Dimethoxycinnamic acid	Phenolic acids	Phenolic acids	2316-26-9	3	143800	131160	130050	165140	154450	167990	253730	268160	278440	97225	92845	103190	--	--
MWSmce644	209.08	93.03	208.074	C11H12O4	[M+H]+	4-Acetoxy-3-Ethoxybenzaldehyde	Others	Others	72207-94-4	2	36599	37547	35389	28341	26744	26810	26862	26957	26574	22680	23067	21256	--	--
Lmsn000954	207.09	59.01	208.095	C8H16O6	[M-H]-	Dambonitol	Others	Saccharides and Alcohols	523-94-4	2	1299600	1038900	997070	1566000	1369300	1525900	1066600	1016200	1016000	1359500	1238500	1763900	--	--
Zmpn000199	209.03	85.03	210.038	C6H10O8	[M-H]-	D-Galactaric acid	Others	Saccharides and Alcohols	526-99-8	2	825760	864510	932790	979550	974370	897540	707800	896270	862380	851410	994070	1069100	C00879	ko00053,ko01100
Zmyn000108	209.03	85.03	210.038	C6H10O8	[M-H]-	D-Saccharic acid	Others	Saccharides and Alcohols	87-73-0	2	877700	779960	757780	920160	741230	852830	730200	769120	800620	925700	1009100	1037800	C00818	ko00053,ko01100
Hmcn000192	209.07	59.01	210.073	C7H14O7	[M-H]-	Sedoheptulose	Others	Saccharides and Alcohols	3019-74-7	1	741570	745670	401160	860600	841660	825320	775990	919750	867550	645010	592800	905710	C02076	ko00710,ko01100
Hmcp003783	211.09	193.07	210.079	C13H10N2O	[M+H]+	1-Acetyl-β-carboline	Alkaloids	Plumerane	-	1	3394500	3378400	3395300	5770400	5847300	6053000	3563200	3480900	3572600	5141100	5135000	5358800	--	--
Lmbn004790	209.08	179.03	210.089	C11H14O4	[M-H]-	Methyl 3-(3-hydroxy-4-methoxyphenyl)propanoate	Phenolic acids	Phenolic acids	129150-61-4	3	19354	18306	16331	26610	17651	18753	28745	18871	26169	9655.6	19165	22210	--	--
mws0853	209.08	179	210.089	C11H14O4	[M-H]-	Sinapyl alcohol	Phenolic acids	Phenolic acids	537-33-7	3	10889	31116	22377	23586	27312	29639	18753	9	16902	18704	17458	17009	C02325	ko00940,ko01100,ko01110
pmb0128	213.3	81	212.178	C13H24O2	[M+H]+	δ-Tridecalactone	Lipids	Free fatty acids	7370-92-5	3	63817	22552	12843	9	9	9	9	9	9	9	9	9	--	--
pme0170	217.13	158	216.122	C8H16N4O3	[M+H]+	N-Acetyl-L-Arginine	Amino acids and derivatives	Amino acids and derivatives	155-84-0	1	451180	530810	643090	433140	477610	485780	377760	454440	471620	521290	426540	378210	--	--
MWS1900	215.13	153.13	216.136	C11H20O4	[M-H]-	Undecanedioic acid	Lipids	Free fatty acids	1852-04-6	3	20873	18395	18589	21517	20628	21972	16534	19442	20304	16892	17374	16727	--	--
pme2566	217.08	199	218.09	C8H14N2O5	[M-H]-	5-L-Glutamyl-L-amino acid	Amino acids and derivatives	Amino acids and derivatives	5875-41-2	3	24313	20109	22030	18939	21574	31137	18209	21207	18177	32170	25927	30657	--	--
mws0677	219.11	160	218.106	C12H14N2O2	[M+H]+	N-Acetyl-5-hydroxytryptamine	Alkaloids	Plumerane	1210-83-9	3	130620	186630	136310	132340	190720	133730	9	9	9	9	9	9	C00978	ko00380,ko01100,ko01110
Lmrj001698	219.13	60.04	218.127	C9H18N2O4	[M+H]+	L-Seryl-L-Isoleucine	Amino acids and derivatives	Amino acids and derivatives	91086-51-0	3	104650	101060	107560	81763	98608	74175	68412	65422	57387	61595	71811	61945	--	--
pmb0426	219.1	174.4	218.142	C13H18N2O	[M+H]+	N,N-Dimethyl-5-methoxytryptamine	Alkaloids	Plumerane	1019-45-0	3	26947	18613	19016	9	21592	22637	28738	25190	9	14132	13399	9	C08309	--
mws1337	220.12	202.1	219.111	C9H17NO5	[M+H]+	D-Pantothenic Acid	Others	Vitamin	79-83-4	1	5823000	5012900	5187200	4004700	3626400	4286600	5256900	5496000	4844100	2823200	3317100	3289900	C00864	ko00410,ko00770,ko01100,ko01110,ko01240
pme1228	221.09	204	220.085	C11H12N2O3	[M+H]+	5-Hydroxy-L-tryptophan	Amino acids and derivatives	Amino acids and derivatives	56-69-9	3	70098	64461	75986	93864	94415	91922	92339	100670	102440	102790	100230	130350	C00643	ko00380,ko01100
Hmyp002656	222.08	130.06	221.068	C11H11NO4	[M+H]+	Methyl dioxindole-3-acetate	Alkaloids	Plumerane	57061-18-4	1	419060	501650	522490	513660	685970	575330	552020	515690	541760	574540	525090	614780	--	--
mws2608	222.1	84.05	221.09	C8H15NO6	[M+H]+	N-Acetyl-D-galactosamine	Others	Saccharides and Alcohols	1811-31-0	3	548850	495770	727500	583180	815850	558460	400260	576830	662550	689870	615340	740900	C01132	ko00052,ko00520,ko01100,ko01250
pme2755	222	144	221.09	C8H15NO6	[M+H]+	N-Acetyl-D-glucosamine	Others	Saccharides and Alcohols	7512-17-6	3	1046400	1115500	1222700	1236300	1283300	1237200	877760	1000500	995960	1170500	1251600	1337600	C00140	ko00520,ko01100,ko01250,ko02010
mws4174	222.1	138	221.09	C8H15NO6	[M+H]+	N-Acetyl-D-mannosamine	Others	Saccharides and Alcohols	7772-94-3	3	23174	18851	23733	18851	17211	16215	42397	32688	37489	27581	23684	28543	C00645	ko00520,ko01100,ko01250
mws5042	223.11	120.09	222.1	C11H14N2O3	[M+H]+	L-Glycyl-L-phenylalanine	Amino acids and derivatives	Amino acids and derivatives	721-66-4	3	141780	205990	243980	134510	132970	162780	114880	131410	131540	180620	150230	143480	--	--
mws0520	224.09	136	223.084	C11H13NO4	[M+H]+	N-Acetyl-L-tyrosine	Amino acids and derivatives	Amino acids and derivatives	537-55-3	3	92357	80491	98505	82023	51891	55216	260310	259510	243740	193490	210120	202830	--	--
Zmln002252	223.03	149.03	224.032	C10H8O6	[M-H]-	Sideretin (5,7,8-Trihydroxy-6-methoxycoumarin)	Lignans and Coumarins	Coumarins	-	3	50288	35099	58856	37885	39995	47868	13295	36518	36965	34389	26963	33524	C22007	ko00999,ko01110
mws4085	223.06	193	224.068	C11H12O5	[M-H]-	Sinapic acid	Phenolic acids	Phenolic acids	530-59-6	3	73779	67489	47667	38875	46407	47493	27499	41534	37107	37070	29650	50958	C00482	ko00940,ko01100,ko01110
Lmyp003772	226.07	166.05	225.064	C10H11NO5	[M+H]+	2-Hydroxy-4,7-dimethoxy-1,4-benzoxazin-3(4H)-one (HDMBOA)	Alkaloids	Alkaloids	149182-67-2	2	1026600	1116200	1058800	365550	276230	362960	457150	546620	534910	420860	473680	408260	--	--
Cmsp002787	227.09	181.05	226.084	C11H14O5	[M+H]+	3,4'-Dihydroxy-3',5'-dimethoxypropiophenone	Phenolic acids	Phenolic acids	136196-47-9	1	1243800	1464800	1650600	1614000	1583800	1233600	1094800	1096500	1101900	1936600	1739200	1724500	--	--
pmb2643	225.19	207	226.193	C14H26O2	[M-H]-	Myristoleic acid	Lipids	Free fatty acids	544-64-9	3	6155.1	6215.3	6479.5	4555.6	5849.1	5606.9	7229.1	7187.2	7480.7	6516.4	6950.1	5736	C08322	--
pme1194	228.1	112	227.091	C9H13N3O4	[M+H]+	2'-Deoxycytidine	Nucleotides and derivatives	Nucleotides and derivatives	951-77-9	3	208780	172440	216730	238990	191430	223630	132540	134790	132830	148430	128950	143170	C00881	ko00240,ko01100,ko01232,ko02010
Zmjn003398	227.13	183.14	228.136	C12H20O4	[M-H]-	2-Dodecenedioic acid	Lipids	Free fatty acids	6402-36-4	2	720300	674540	712410	826330	575850	591950	786540	389670	736550	744470	792360	903840	C16308	ko00592,ko01110
Lmhp001461	229.15	70.07	228.147	C11H20N2O3	[M+H]+	L-Prolyl-L-Leucine	Amino acids and derivatives	Amino acids and derivatives	52899-07-7	1	500820	481850	497490	395350	390640	374630	333770	333330	343930	298080	311720	360340	--	--
mws0119	227.2	227.2	228.209	C14H28O2	[M-H]-	Myristic Acid	Lipids	Free fatty acids	544-63-8	2	15657000	17366000	17496000	20767000	20276000	19358000	18896000	20601000	18836000	22629000	24217000	23762000	C06424	ko00061,ko01100
Lmhp001670	231.16	72.08	230.163	C11H22N2O3	[M+H]+	L-Valyl-L-Leucine	Amino acids and derivatives	Amino acids and derivatives	3989-97-7	2	246510	194050	237230	231220	257660	224090	205570	163170	152630	148510	141260	139210	--	--
pmb0490	235.14	147.04	234.137	C13H18N2O2	[M+H]+	p-Coumaroylputrescine	Alkaloids	Phenolamine	34136-53-3	2	260220	299800	159570	113100	43752	20331	135510	94141	143690	25916	9	35169	C18326	ko00330,ko01100
pmb0962	235.1	118.3	234.158	C10H22N2O4	[M+H]+	L-Lysine-Butanoic Acid	Amino acids and derivatives	Amino acids and derivatives	80407-71-2	3	31753000	34533000	33003000	48337000	44210000	47389000	40738000	42014000	38703000	49965000	47680000	49264000	--	--
mws4176	237.12	120.09	236.116	C12H16N2O3	[M+H]+	L-Alanyl-L-Phenylalanine	Amino acids and derivatives	Amino acids and derivatives	3061-90-3	2	37702	44332	41866	30855	39860	37952	15727	29031	44768	41328	37868	46889	--	--
Jmbn003202	235.12	59.01	236.126	C10H20O6	[M-H]-	Butyl Beta-D-Fructopyranoside	Others	Others	67884-27-9	1	239580	224700	259590	429840	434300	417570	258590	276830	296160	569360	518210	483890	--	--
Lmhn003240	237.04	121.03	238.048	C11H10O6	[M-H]-	Benzoylmalic acid	Phenolic acids	Phenolic acids	22138-51-8	1	9025800	8570900	8605300	8392500	7968000	8281000	8197200	8822600	9529800	7561400	7774000	7993100	--	--
Lmyn000160	237.06	87.01	238.069	C8H14O8	[M-H]-	Mucic acid Dimethyl Ester	Phenolic acids	Phenolic acids	-	2	492090	421220	454610	453660	465060	433160	446890	431880	438880	448920	448830	442610	--	--
pmn001669	237.08	147	238.084	C12H14O5	[M-H]-	Methyl sinapate	Phenolic acids	Phenolic acids	20733-94-2	3	40127	39405	40462	33267	41005	38728	61452	58628	57918	25556	28346	30741	--	--
mws0221	241.03	152	240.024	C6H12N2O4S2	[M+H]+	L-Cystine	Amino acids and derivatives	Amino acids and derivatives	56-89-3	3	14089	10190	12491	17562	11739	8552.6	13085	14922	12628	20761	13385	16057	C00491	ko00270,ko01100,ko02010
MWS0552	239.2	223.03	240.209	C15H28O2	[M-H]-	Cis-10-Pentadecenoic Acid(C15: 1)	Lipids	Free fatty acids	84743-29-3	2	1840100	1853600	1954000	1869100	1972700	1958000	1755300	1723600	1565600	2002500	2108600	2094700	--	--
pme2827	239	223	240.245	C16H32O	[M-H]-	Palmitaldehyde	Lipids	Free fatty acids	629-80-1	3	10950000	10826000	11777000	10214000	10449000	11047000	10271000	10465000	10256000	10130000	11339000	12400000	C00517	ko00071
mws1383	243.09	145	242.08	C12H10N4O2	[M+H]+	Lumichrome	Alkaloids	Alkaloids	1086-80-2	3	25706	16621	13451	18687	20385	42868	16284	11808	7821.1	22052	35226	24203	C01727	ko00740
pme0264	243.1	127	242.09	C10H14N2O5	[M+H]+	Thymidine	Nucleotides and derivatives	Nucleotides and derivatives	50-89-5	3	107130	103810	100830	125090	131340	135430	98270	104380	96142	78475	91742	84404	C00214	ko00240,ko01100,ko01232
MWS2430	241.22	241.21	242.225	C15H30O2	[M-H]-	13-methylmyristic acid	Lipids	Free fatty acids	2485-71-4	2	542230	621080	521240	326450	461630	235830	658050	577340	322180	525530	538700	348300	--	--
pme3732	244.09	112	243.086	C9H13N3O5	[M+H]+	Cytidine	Nucleotides and derivatives	Nucleotides and derivatives	65-46-3	3	328710	264760	308240	207200	198150	184820	159880	179670	182260	176570	200800	195050	C00475	ko00240,ko01100,ko01232,ko02010
ML10180524	244.09	112.05	243.086	C9H13N3O5	[M+H]+	Cytarabine	Nucleotides and derivatives	Nucleotides and derivatives	147-94-4	3	1660400	1447300	1707500	1155300	1136900	1185200	1041000	1051600	1105400	853680	807600	857300	C02961	--
mws0976	243.06	153	244.07	C9H12N2O6	[M-H]-	β-Pseudouridine	Nucleotides and derivatives	Nucleotides and derivatives	1445-07-4	3	28617	25351	36483	31583	21032	31286	47515	47170	51197	53294	42807	37076	C02067	ko00240,ko01100
MWSmce295	245.07	113.03	244.07	C9H12N2O6	[M+H]+	1-beta-D-Arabinofuranosyluracil	Nucleotides and derivatives	Nucleotides and derivatives	3083-77-0	2	62025	67370	86226	62412	67547	39151	57497	64307	59949	65485	77177	54223	C16908	--
mws0248	243.06	110	244.07	C9H12N2O6	[M-H]-	Uridine	Nucleotides and derivatives	Nucleotides and derivatives	58-96-8	2	104390	104120	107650	80294	105970	95759	108660	106620	103370	137360	134430	146300	C00299	ko00240,ko01100,ko01232,ko02010
pme2266	245.1	227	244.088	C10H16N2O3S	[M+H]+	Biotin	Others	Vitamin	58-85-5	3	18144	15973	25273	9	9	9	16845	23257	24950	8804.8	15963	9	C00120	ko00780,ko01100,ko01240,ko02010
MWS5231	243.16	181.16	244.167	C13H24O4	[M-H]-	Tridecanedioic acid	Lipids	Free fatty acids	505-52-2	1	167640	161300	167890	166550	165640	169200	164820	163900	163170	165890	163760	158360	--	--
Lmhp002031	245.18	86.1	244.179	C12H24N2O3	[M+H]+	L-Leucyl-L-Leucine	Amino acids and derivatives	Amino acids and derivatives	3303-31-9	2	159190	139220	136980	155760	213500	150560	64929	86681	72020	75161	87415	98165	--	--
pmp000477	246.11	175	245.105	C14H15NO3	[M+H]+	1-[1-O-3(3,4-methylenedioxyphenyl)-2E-propenyl]-pyrrolidine	Alkaloids	Pyrrole alkaloids	-	2	10589	10009	10258	7473.5	11809	8178.9	3822	10486	10872	11579	11825	14082	--	--
pmb2591	245.09	203.2	246.1	C13H14N2O3	[M-H]-	N-Acetyl-L-Tryptophan	Amino acids and derivatives	Amino acids and derivatives	1218-34-4	1	263840	365910	349440	141790	109810	118480	268020	339210	317280	84960	67864	72101	--	--
Lmrj002087	247.13	86.09	246.121	C10H18N2O5	[M+H]+	L-Isoleucyl-L-Aspartate	Amino acids and derivatives	Amino acids and derivatives	-	1	50997	61405	42418	79138	50889	64358	63855	67097	57366	35765	42298	42590	--	--
pme2563	249.06	128	250.062	C8H14N2O5S	[M-H]-	γ-Glu-Cys	Amino acids and derivatives	Amino acids and derivatives	636-58-8	3	31008	38777	43434	26697	10048	27832	10217	28500	31640	59357	28955	63661	C00669	ko00480,ko01100,ko01240
Lmhp002153	251.14	147.04	250.132	C13H18N2O3	[M+H]+	N-p-Coumaroylhydroxyputrescine	Alkaloids	Phenolamine	-	1	2486300	2282300	2336600	1273500	1578500	1508500	1821800	3951100	1942400	693670	816890	654290	--	--
pme3961	252.11	136	251.102	C10H13N5O3	[M+H]+	2'-Deoxyadenosine	Nucleotides and derivatives	Nucleotides and derivatives	958-09-8	1	648300	661610	693230	493310	520860	542560	518580	519790	457720	566270	576820	545810	C00559	ko00230,ko01100,ko01232,ko02010
MWSmce116	252.1	136.06	251.102	C10H13N5O3	[M+H]+	5'-Deoxyadenosine	Nucleotides and derivatives	Nucleotides and derivatives	4754-39-6	2	75997	85007	97298	85614	77872	69647	98345	96247	97208	105970	107530	103630	C05198	--
pme2776	253.09	137	252.086	C10H12N4O4	[M+H]+	2'-Deoxyinosine	Nucleotides and derivatives	Nucleotides and derivatives	890-38-0	3	40666	88899	51627	65674	63129	131510	101910	124410	111550	55573	53197	60807	C05512	ko00230,ko01100,ko01232,ko02010
mws0361	253.22	235.19	254.225	C16H30O2	[M-H]-	Palmitoleic Acid	Lipids	Free fatty acids	373-49-9	3	32690	33855	33561	25261	25800	25683	47816	51593	51627	39647	36424	42326	C08362	ko00061,ko01100
pma3101	256.08	124.1	256.082	C11H14NO6+	[M]+	Nicotinate D-ribonucleoside	Others	Vitamin	17720-18-2	3	684010	716460	836650	961280	774650	904980	565270	451330	471880	642360	779490	570630	C05841	ko00760,ko01100
mws1488	255.23	237.22	256.24	C16H32O2	[M-H]-	Palmitic acid	Lipids	Free fatty acids	57-10-3	2	61232	69430	71605	65724	66614	68864	63128	67355	61465	57945	62280	60042	C00249	ko00061,ko00062,ko00071,ko00073,ko01040,ko01100,ko01212
mws0120	258.11	104.11	257.103	C8H20NO6P	[M+H]+	Choline Alfoscerate	Lipids	PC	28319-77-9	1	367900	262930	261470	296690	293490	299380	426590	317740	356630	380340	787780	372440	C00670	ko00564,ko00565
MWSslk133	257.18	195.18	258.183	C14H26O4	[M-H]-	1,14-Tetradecanedioic Acid	Lipids	Free fatty acids	821-38-5	1	22510	22360	22234	21180	23441	23850	24004	21721	22557	21119	23956	24435	--	--
Zmyn000110	258.04	78.96	259.046	C6H14NO8P	[M-H]-	D-Glucosamine 1-phosphate	Others	Saccharides and Alcohols	2152-75-2	3	45813	41869	62892	61892	57975	60072	50084	68599	57672	87375	97993	74061	C06156	ko00520,ko01100,ko01250
MWS2442	259.02	96.97	260.03	C6H13O9P	[M-H]-	D-Fructose 6-Phosphate	Others	Saccharides and Alcohols	643-13-0	1	1588600	1977400	1875800	1774300	2187100	1823400	953920	1182900	1341200	1229000	1344600	1265400	C00085	ko00052,ko00500,ko00710,ko01100,ko01110,ko01200
mws0866	259.02	97	260.03	C6H13O9P	[M-H]-	D-Glucose 6-phosphate	Others	Saccharides and Alcohols	56-73-5	1	1802400	2236500	2202900	2366100	2629100	2372000	1064000	1241700	1338300	1525000	1628200	1364400	C00092	ko00500,ko00524,ko00562,ko01100,ko01110
Zmdp002216	261.14	86.1	260.137	C11H20N2O5	[M+H]+	L-γ-Glutamyl-L-leucine	Amino acids and derivatives	Amino acids and derivatives	2566-39-4	3	94345	101130	86234	54564	67611	52726	279930	484220	528020	123940	259500	108490	--	--
MWS4309	262.12	188.07	261.111	C13H15N3O3	[M+H]+	Glycyl-tryptophan	Amino acids and derivatives	Amino acids and derivatives	2390-74-1	3	22912	34797	35711	28108	21982	28328	30018	16218	26438	20687	25614	21994	--	--
Zmpn000095	261.04	78.96	262.045	C6H15O9P	[M-H]-	Sorbitol-6-phosphate	Others	Saccharides and Alcohols	20479-58-7	3	18062	19905	14836	17325	13646	12801	9221.4	5165.7	16009	14747	17326	14753	C01096	ko00051,ko01100
Lmhp001732	263.13	70.07	262.132	C14H18N2O3	[M+H]+	L-Prolyl-L-Phenylalanine	Amino acids and derivatives	Amino acids and derivatives	13589-02-1	2	43001	48164	44326	45285	32145	29013	62254	45278	66252	40884	50274	47451	--	--
Hmjp000461	265.08	103.04	264.084	C10H16O8	[M+H]+	3-O-Glucoside-3-hydroxy-y-butyrolactone	Others	Others	-	3	65409	68980	88266	123350	107270	129410	70445	91752	81275	103580	76365	112990	--	--
mws0715	263.1	145	264.111	C13H16N2O4	[M-H]-	Phenylacetyl-L-glutamine	Amino acids and derivatives	Amino acids and derivatives	28047-15-6	3	7726	13711	8252.6	28309	28277	22546	10312	15913	17986	12781	11847	15372	C04148	ko00360
Lmtn004049	263.13	204.12	264.136	C15H20O4	[M-H]-	Abscisic acid	Organic acids	Organic acids	21293-29-8	3	27357	32599	37841	20550	21602	26026	29723	33222	30100	13528	29078	22979	C06082	ko00906,ko01100,ko01110,ko04075
Lmlp003161	265.15	177.06	264.147	C14H20N2O3	[M+H]+	N-Feruloylputrescine	Alkaloids	Phenolamine	501-13-3	1	699280	653850	767490	463510	482520	421680	1039300	1142800	838400	484280	565980	543730	C10497	ko00330,ko01100
Lmhp002001	265.15	72.08	264.147	C14H20N2O3	[M+H]+	L-Valyl-L-Phenylalanine	Amino acids and derivatives	Amino acids and derivatives	3918-92-1	3	91358	111770	130140	122530	88214	109320	91804	114150	77962	84034	89120	73226	--	--
Zmjp000966	268.11	136.06	267.097	C10H13N5O4	[M+H]+	Vidarabine	Others	Others	5536-17-4	1	5262800	5135600	5749400	4574600	4205200	4624800	3432500	3526400	3265200	4394500	5127500	4636900	--	--
pme1184	268.1	152	267.097	C10H13N5O4	[M+H]+	2'-Deoxyguanosine	Nucleotides and derivatives	Nucleotides and derivatives	961-07-9	3	658620	730380	689720	771810	723220	755160	642230	680960	648020	644570	661680	665910	C00330	ko00230,ko01100,ko01232,ko02010
pme0230	268.1	136.06	267.097	C10H13N5O4	[M+H]+	Adenosine	Nucleotides and derivatives	Nucleotides and derivatives	58-61-7	1	5550200	5443100	5778100	4610300	4392700	4778000	3297300	3534400	3631300	4294000	5278200	4520400	C00212	ko00230,ko01100,ko01232,ko02010
pma2172	268.13	121	267.126	C17H17NO2	[M+H]+	Cinnamoyltyramine	Alkaloids	Phenolamine	20384-14-9	3	12224	12631	9048.1	11473	9905	10163	9334.6	9544.3	9618.3	8276.8	9896.2	10370	--	--
pme2890	269.06	136	268.055	C8H16N2O4S2	[M+H]+	L-Homocystine	Amino acids and derivatives	Amino acids and derivatives	626-72-2	3	11372	14076	12958	18415	16534	13615	4064.3	2642.8	5820.6	12692	18789	19078	C01817	ko00270
pme1119	269.09	137	268.081	C10H12N4O5	[M+H]+	Inosine	Nucleotides and derivatives	Nucleotides and derivatives	58-63-9	3	122530	118700	121090	142130	133550	134210	178840	153540	176510	86002	80243	75232	C00294	ko00230,ko01100,ko01232,ko02010
mws1060	267.07	135	268.081	C10H12N4O5	[M-H]-	9-(Arabinosyl)hypoxanthine	Nucleotides and derivatives	Nucleotides and derivatives	7013-16-3	1	732680	815600	752270	942590	993990	990220	1523700	1661500	1446900	525280	622880	480260	--	--
pmp000086	269.1	177.05	268.095	C13H16O6	[M+H]+	1-Feruloyl-sn-glycerol	Phenolic acids	Phenolic acids	-	3	406570	436310	347570	471000	382910	439570	485940	505610	567700	197970	193500	298690	--	--
mws0383	267.23	267.23	268.24	C17H32O2	[M-H]-	10-Heptadecenoic Acid	Lipids	Free fatty acids	29743-97-3	2	630640	733090	718070	553490	494270	491510	1107200	1100900	1155400	658380	832530	688600	--	--
Lmhn001650	269.03	137.02	270.038	C11H10O8	[M-H]-	4-Hydroxybenzoyltartaric acid	Phenolic acids	Phenolic acids	-	3	5836.6	7448.5	10158	9	9	9	8794.2	9994.8	9376.5	9	9	9	--	--
Lmyn006227	269.05	151	270.053	C15H10O5	[M-H]-	Galangin (3,5,7-Trihydroxyflavone)	Flavonoids	Flavones	548-83-4	1	20548	22531	17582	13954	12893	13630	16807	18177	15963	14225	12467	12936	C10044	ko00941
pmp000571	271.06	153.01	270.053	C15H10O5	[M+H]+	Apigenin; 4',5,7-Trihydroxyflavone	Flavonoids	Flavones	520-36-5	2	23964	26084	21569	9	9	9	22315	22146	20752	9	9	9	C01477	ko00941,ko00943,ko00944,ko01100,ko01110
mws1297	269.1	101.02	270.11	C13H18O6	[M-H]-	Benzyl glucoside	Phenolic acids	Phenolic acids	4304-12-5	1	173230	148500	166950	231730	212350	222530	188030	191740	165580	179540	253910	196830	--	--
pmf0293	269.29	209.2	270.292	C18H38O	[M-H]-	1-Octadecanol	Lipids	Free fatty acids	112-92-5	3	147400	139440	148390	138440	157000	146200	153160	148760	150000	147650	153290	150360	--	--
mws0914	271.06	151	272.068	C15H12O5	[M-H]-	Pinobanksin	Flavonoids	Flavanonols	548-82-3	3	22861	22862	19028	15899	13476	13209	11142	9734.6	9555.6	7124.9	5856.2	7597.2	C09826	ko00941
pme3475	273.08	153	272.068	C15H12O5	[M+H]+	Butin; 7,3',4'-Trihydroxyflavanone	Flavonoids	Flavanones	492-14-8	3	23151	26169	22020	15576	16654	14571	14008	13390	12504	9	9	9	C09614	ko00941
pme2960	273.08	153	272.068	C15H12O5	[M+H]+	Naringenin chalcone; 2',4,4',6'-Tetrahydroxychalcone	Flavonoids	Chalcones	73692-50-9	2	24496	26458	22441	15224	20977	17004	15832	16083	17288	13959	15644	17921	C06561	ko00941,ko01100,ko01110
pme0376	271.06	151	272.068	C15H12O5	[M-H]-	Naringenin (5,7,4'-Trihydroxyflavanone)	Flavonoids	Flavanones	480-41-1	3	22983	24278	22416	13827	16548	12068	11738	9863.3	10701	8522.4	7458.6	7176.8	C00509	ko00941,ko00943,ko01100,ko01110
MWSmce675	271.08	108.02	272.09	C12H16O7	[M-H]-	Arbutin	Phenolic acids	Phenolic acids	497-76-7	1	266940	262210	283960	181110	188330	201350	211640	250130	226580	191340	181410	192370	C06186	ko00010
Lmmn003323	271.23	225.22	272.235	C16H32O3	[M-H]-	2-Hydroxyhexadecanoic acid	Organic acids	Organic acids	764-67-0	3	373000	378920	392710	303880	331500	280300	366420	428820	378070	279900	351730	337700	--	--
MWSslk154	277.13	115.04	276.121	C12H20O7	[M+H]+	Triethyl citrate	Organic acids	Organic acids	77-93-0	3	8966.1	11134	9920.2	9	9	9	9	9	9	12986	10935	4138.4	--	--
pme1712	275	257	276.132	C11H20N2O6	[M-H]-	L-Saccharopine	Amino acids and derivatives	Amino acids and derivatives	997-68-2	3	17610	22768	27090	17556	18298	23241	14964	35193	8905.2	36813	19781	24840	C00449	ko00300,ko00310,ko01100,ko01110,ko01230
pmb0508	277.17	147.04	276.159	C14H20N4O2	[M+H]+	p-Coumaroylagmatine	Alkaloids	Phenolamine	7295-86-5	2	470330	464650	496980	379690	346740	379420	643700	600710	504070	443570	435430	339710	C04498	ko00999,ko01100,ko01110
mws1038	277.12	146	278.13	C11H22N2O4S	[M-H]-	Pantetheine	Others	Others	496-65-1	1	209620	247310	223450	228800	210980	201650	220190	232110	215180	159030	159350	181750	C00831	ko00332,ko00770,ko01100,ko01110
Lmlp012720	279.16	149.02	278.152	C16H22O4	[M+H]+	Dibutyl phthalate*	Phenolic acids	Phenolic acids	84-74-2	1	31054000	30759000	30588000	20479000	19873000	19252000	20751000	21794000	20434000	21169000	21440000	19802000	C14214	--
MWSmce341	279.16	149.03	278.152	C16H22O4	[M+H]+	Butyl isobutyl phthalate*	Phenolic acids	Phenolic acids	17851-53-5	1	29196000	29560000	28709000	19546000	18946000	18512000	20392000	20492000	20656000	19779000	20387000	19304000	--	--
Lmxp011770	279.16	149.02	278.152	C16H22O4	[M+H]+	Diisobutyl phthalate*	Phenolic acids	Phenolic acids	84-69-5	1	27401000	27758000	27347000	17621000	17236000	16938000	18729000	19071000	18339000	17687000	19228000	17783000	C15205	--
mws5035	279.17	120.08	278.163	C15H22N2O3	[M+H]+	L-Leucyl-L-phenylalanine	Amino acids and derivatives	Amino acids and derivatives	56217-82-4	3	104160	72097	83501	80180	93152	47855	76373	98535	67926	31586	77371	62283	--	--
Lmhp003013	279.17	177.05	278.163	C15H22N2O3	[M+H]+	N-Feruloyl-Cadaverine	Alkaloids	Phenolamine	-	3	139580	160890	108770	123990	111000	62197	176670	152050	165630	52338	61165	56891	--	--
mws0367	277.22	277.22	278.225	C18H30O2	[M-H]-	α-Linolenic Acid	Lipids	Free fatty acids	463-40-1	1	23170000	21824000	22259000	29673000	30467000	29540000	30473000	31007000	30568000	20119000	20374000	20006000	C06427	ko00592,ko01040,ko01100,ko01110
pmb0889	279.23	95.1	278.225	C18H30O2	[M+H]+	Punicic acid (9Z,11E,13Z-octadecatrienoic acid)	Lipids	Free fatty acids	544-72-9	3	257870	241240	248180	208770	213640	212070	208720	177810	187150	170000	177070	182540	C08364	--
Lmbn005923	277.22	59.01	278.225	C18H30O2	[M-H]-	Crepenynic acid	Lipids	Free fatty acids	2277-31-8	1	306310	303920	303290	408880	426750	418310	429410	432380	418430	260080	272430	265280	C07289	ko00591
pmb1650	279.2	149.4	278.225	C18H30O2	[M+H]+	Octadeca-11E,13E,15Z-trienoic acid	Lipids	Free fatty acids	25575-00-2	3	16498000	16804000	16425000	10556000	10599000	9976400	11106000	11529000	10730000	10424000	11366000	10602000	--	--
mws0629	281.11	166	280.106	C13H16N2O5	[M+H]+	L-Aspartyl-L-Phenylalanine	Amino acids and derivatives	Amino acids and derivatives	13433-09-5	3	82197	66758	81641	61619	64037	49644	59365	82526	64723	55178	50151	61395	--	--
Lmhp002501	281.15	177.05	280.142	C14H20N2O4	[M+H]+	N-Feruloylhydroxyputrescine	Alkaloids	Phenolamine	-	1	6417400	5840100	6625500	6147200	3858200	5637300	9686500	9188600	9374200	3944700	4859600	4025100	--	--
mws1491	279.23	279.23	280.24	C18H32O2	[M-H]-	Linoleic acid	Lipids	Free fatty acids	60-33-3	1	17291000	17479000	19409000	13012000	14042000	12445000	20876000	19078000	20403000	11824000	11957000	12676000	C01595	ko00591,ko01040,ko01100
Lmbn006152	279.23	59.01	280.24	C18H32O2	[M-H]-	(9Z,11E)-Octadecadienoic acid	Lipids	Free fatty acids	2540-56-9	2	12237	16095	17380	10983	11039	10890	18589	18551	19442	8244.5	9289.6	18847	C04056	ko00591
MWS4354	282.12	150.08	281.112	C11H15N5O4	[M+H]+	N6-methyladenosine	Nucleotides and derivatives	Nucleotides and derivatives	1867-73-8	3	35150	39832	48473	34127	27523	27654	23724	36975	25098	22770	21434	24022	--	--
Hmhp001812	282.12	136.06	281.112	C11H15N5O4	[M+H]+	2'-O-Methyladenosine	Nucleotides and derivatives	Nucleotides and derivatives	2140-79-6	2	59923	65247	62704	47960	31745	39693	37394	35397	31969	19038	18141	18294	--	--
YC512118	282.28	247.24	281.272	C18H35NO	[M+H]+	Oleamide (9-Octadecenamide)	Lipids	Free fatty acids	301-02-0	1	294020	292750	310140	474740	444410	411130	300280	336280	334950	213650	220530	241460	C19670	--
Lmyn012331	281.25	281.25	282.256	C18H34O2	[M-H]-	Petroselinic acid	Lipids	Free fatty acids	593-39-5	1	7394700	10645000	10113000	5155100	4902100	5059100	11022000	10215000	10503000	5011500	5452200	5631800	C08363	--
pme1178	284.1	152	283.092	C10H13N5O5	[M+H]+	Guanosine	Nucleotides and derivatives	Nucleotides and derivatives	118-00-3	1	9956500	9493600	10488000	7270900	6745100	6705800	7974100	8847000	8071700	7282100	8113300	7053100	C00387	ko00230,ko01100,ko01232,ko02010
Zmzp005934	284.3	102.09	283.288	C18H37NO	[M+H]+	Stearamide	Alkaloids	Alkaloids	124-26-5	1	561420	514030	517150	787400	787840	739620	585690	595080	573280	363850	390020	389910	C13846	--
Lmhn002051	283.05	167.04	284.053	C12H12O8	[M-H]-	Vnilloylmalic acid	Phenolic acids	Phenolic acids	-	3	84085	93851	114320	87642	86892	94504	76363	82602	90024	86247	85706	83378	--	--
mws0668	283.07	151	284.076	C10H12N4O6	[M-H]-	Xanthosine	Nucleotides and derivatives	Nucleotides and derivatives	146-80-5	1	1247800	1211200	1219000	662580	741540	645260	1880300	1789600	1880600	885910	966640	965120	C01762	ko00230,ko00232,ko01100,ko01110,ko01232,ko02010
pma1751	286.09	124	285.085	C12H15NO7	[M+H]+	N-(beta-D-Glucosyl)nicotinate	Others	Vitamin	-	3	191850	191500	198970	179010	161690	186470	206990	181370	173790	123140	127320	124210	--	--
pme0088	285.04	151	286.048	C15H10O6	[M-H]-	Luteolin (5,7,3',4'-Tetrahydroxyflavone)	Flavonoids	Flavones	491-70-3	2	22640	34626	35795	29571	24673	23954	29224	30540	29069	25498	17459	23017	C01514	ko00941,ko00944,ko01100,ko01110
mws1521	285.1	121.03	286.105	C13H18O7	[M-H]-	Salicin	Phenolic acids	Phenolic acids	138-52-3	3	46554	68961	76115	44950	23942	24069	59013	52522	70009	24683	37047	68498	C01451	ko00010
pmn001511	285.1	123	286.105	C13H18O7	[M-H]-	3-Hydroxy-5-Methylphenol-1-O-Glucoside	Phenolic acids	Phenolic acids	-	3	9	13230	13077	9	9	9	9	9	9	9	9	9	--	--
MWSslk132	285.21	223.21	286.214	C16H30O4	[M-H]-	Hexadecanedioic acid	Lipids	Free fatty acids	505-54-4	1	23916	25957	24884	23299	22826	21344	23415	21832	21857	22326	22625	23250	C19615	ko00073,ko01100
Zmyn005252	285.24	239.24	286.251	C17H34O3	[M-H]-	3-Hydroxy-palmitic acid methyl ester	Lipids	Free fatty acids	51883-36-4	3	40061	46302	52436	59505	62000	60520	39882	49331	42482	41367	45032	48222	C11849	--
Zmpn002440	287.06	135.05	288.063	C15H12O6	[M-H]-	3,4,2',4',6'-Pentahydroxychalcone	Flavonoids	Chalcones	73692-51-0	3	7977.5	8282.8	6037.8	2128.1	2683.3	4044.2	4178.6	3358	2688.6	9	9	9	C15525	ko00941,ko01100,ko01110
Hmhn000927	287.08	125.02	288.085	C12H16O8	[M-H]-	Phloroglucinol-1-O-β-D-glucopyranoside	Phenolic acids	Phenolic acids	-	2	17959	20514	18643	23637	14611	32297	24708	21132	37292	9	9	9	--	--
Lmyn007883	287.22	287.22	288.23	C16H32O4	[M-H]-	9,16-Dihydroxypalmitic acid	Lipids	Free fatty acids	38076-49-2	3	17556	17249	20000	16315	18940	18712	18358	16458	16675	14979	15239	16392	--	--
pmb3081	289	97	290.004	C6H11PO11	[M-H]-	Glucarate O-Phosphoric acid	Others	Saccharides and Alcohols	-	3	3452500	2302900	3623000	2666300	2402300	2766400	2442800	2276600	2232100	3226700	4491100	4869800	--	--
pme3163	289	97	290.04	C7H15O10P	[M-H]-	D-Sedoheptuiose 7-phosphate	Others	Saccharides and Alcohols	2646-35-7	3	4854800	4545800	4211100	4329100	3331000	5046100	3524000	3565500	3055900	4309000	4876700	4035500	--	--
pmb2657	289.1	97.1	290.123	C10H18N4O6	[M-H]-	Argininosuccinic acid	Organic acids	Organic acids	2387-71-5	3	224630	225870	230690	303230	348120	326470	129530	147090	146380	148830	149160	274400	C03406	ko00220,ko00250,ko01100,ko01110,ko01230
pmb3374	289.13	119.1	290.138	C14H18N4O3	[M-H]-	N-p-Coumaroyl hydroxydehydroagmatine	Alkaloids	Phenolamine	-	3	98426	101800	95724	150300	135940	134170	169590	182440	152950	78878	98664	68263	--	--
pmb0885	291	190.9	290.188	C18H26O3	[M+H]+	4-Oxo-9Z,11Z,13E,15E-Octadecatetraenoic Acid	Lipids	Free fatty acids	-	3	111490	126320	101100	89355	88477	116260	99828	116810	92863	83344	118840	94064	--	--
pmf0314	289.25	157	290.261	C20H34O	[M-H]-	cis-Abienol	Others	Saccharides and Alcohols	17990-16-8	3	5932.4	6889	6694.7	7023.5	6476.3	6527.4	5666.6	8687.1	7007.7	5940.8	7730.2	6913.3	--	--
pmb2893	291.15	119.2	292.154	C14H20N4O3	[M-H]-	N-p-Coumaroylhydroxyagmatine	Alkaloids	Phenolamine	-	3	179770	177100	161890	133650	128050	112360	196370	192210	202030	109540	125200	143940	--	--
Zmyn004548	291.2	235.17	292.204	C18H28O3	[M-H]-	12-Oxo-phytodienoic acid	Lipids	Free fatty acids	85551-10-6	3	4372.1	5215.3	5381.2	10968	8876.4	10873	5263.9	4991.2	5460.6	6201.1	5953.3	6440.6	C01226	ko00592,ko01100,ko01110
Zmdn001564	293.11	164.07	294.122	C14H18N2O5	[M-H]-	γ-Glutamylphenylalanine	Amino acids and derivatives	Amino acids and derivatives	7432-24-8	3	7098	20286	26307	19992	20710	22418	70663	107490	70161	37618	29908	52038	--	--
pmb2786	293.21	235.17	294.219	C18H30O3	[M-H]-	9-Hydroxy-10,12,15-octadecatrienoic acid	Lipids	Free fatty acids	89886-42-0	2	7946.3	6777.8	8532.9	13180	13657	11179	4024.2	7272.4	7321	6398.6	2932.7	2412.8	C16326	ko00592
Lmbn005443	293.21	235.17	294.219	C18H30O3	[M-H]-	13-KODE; (9Z,11E)-13-Oxooctadeca-9,11-dienoic acid	Lipids	Free fatty acids	54739-30-9	2	6829.5	6097	6058.8	13796	11011	10439	6865.8	5903.6	6737.6	6588.8	7049.2	7895.9	C14765	ko00591
pmb2792	293.21	193.1	294.219	C18H30O3	[M-H]-	13-Hydroxy-6,9,11-octadecatrienoic acid	Lipids	Free fatty acids	74784-20-6	3	74162	78342	79325	73851	73165	78659	76395	78815	79876	72666	80042	78328	--	--
Zmyn004732	293.21	185.12	294.219	C18H30O3	[M-H]-	2R-hydroxy-9Z,12Z,15Z-octadecatrienoic acid	Lipids	Free fatty acids	-	2	37465	42317	41649	34271	33149	33205	33726	31541	33982	28838	28471	26836	C16342	ko00592
pmb2787	293.21	275.1	294.219	C18H30O3	[M-H]-	9-Oxo-10E,12Z-octadecadienoic acid	Lipids	Free fatty acids	54232-59-6	3	12991	12828	14722	18090	17464	17890	14207	11981	12096	12365	12772	14414	C14766	ko00591
Hmqn004825	293.21	275.2	294.219	C18H30O3	[M-H]-	Rabdosia acid A	Lipids	Free fatty acids	-	2	11332	11789	13704	19383	19910	21918	13351	13748	12429	12516	11272	13502	--	--
Zmyn004676	293.21	113.1	294.219	C18H30O3	[M-H]-	17-Hydroxylinolenic acid	Lipids	Free fatty acids	-	2	24225	39579	47776	45143	38785	41906	39676	37355	40182	25777	27868	25639	C16346	ko00592
Lmcn009539	293.25	293.25	294.256	C19H34O2	[M-H]-	E,E,Z-1,3,12-Nonadecatriene-5,14-diol	Lipids	Free fatty acids	-	3	141800	157290	140890	141050	151920	141050	98193	106930	146210	143550	94156	84332	--	--
Lmqp000329	296.07	104.11	295.056	C8H14N3O7P	[M+H]+	5-Aminoimidazole ribonucleotide	Nucleotides and derivatives	Nucleotides and derivatives	25635-88-5	1	1354100	1552700	1646900	1559200	1200600	1635000	1707000	1500400	2007700	1617300	1586500	2127600	--	--
Hmqp005411	297.24	81.07	296.234	C18H32O3	[M+H]+	9-Oxo-12Z-Octadecenoic acid	Lipids	Free fatty acids	112543-32-5	2	69057	73329	73749	60767	60437	65168	75095	67729	72169	49077	49872	51612	--	--
Hmqp005455	297.24	81.07	296.234	C18H32O3	[M+H]+	15(R)-Hydroxylinoleic Acid	Lipids	Free fatty acids	177931-23-6	2	70717	75682	75938	63608	61656	63443	78563	73192	68864	50820	49135	56782	--	--
Lmbn005662	295.23	171.1	296.235	C18H32O3	[M-H]-	9(10)-EpOME;(9R,10S)-(12Z)-9,10-Epoxyoctadecenoic acid	Lipids	Free fatty acids	16833-56-0	1	12414	14590	13502	10334	12744	11322	11769	11156	12374	10605	9180.3	9939.6	C14825	ko00591,ko01100
Lmbn005369	295.23	195.14	296.235	C18H32O3	[M-H]-	13(S)-HODE;13(S)-Hydroxyoctadeca-9Z,11E-dienoic acid	Lipids	Free fatty acids	10219-69-9	1	71982	77170	80750	60291	58384	57286	59644	56475	57806	44260	48371	48614	C14762	ko00591
pmb2799	295.23	195.2	296.235	C18H32O3	[M-H]-	12,13-Epoxy-9-Octadecenoic Acid	Lipids	Free fatty acids	6799-85-5	3	2872.2	7171.1	7906.7	5503.2	4746.5	5637.7	6900.6	7316.8	5725.7	4929.3	5183.7	4753.6	C14826	ko00591,ko01100
pme1474	298.1	136	297.09	C11H15N5O3S	[M+H]+	5'-Deoxy-5'-(methylthio)adenosine	Nucleotides and derivatives	Nucleotides and derivatives	2457-80-9	1	13204000	14751000	14404000	7804800	8125300	7061500	21653000	18967000	18868000	16779000	18395000	18166000	C00170	ko00270,ko00908,ko01100
pmb0197	298.1	166.3	297.107	C11H15N5O5	[M+H]+	N7-Methylguanosine	Nucleotides and derivatives	Nucleotides and derivatives	20244-86-4	3	78265	86201	85587	73709	79487	94907	78361	63439	69334	61335	78567	68220	C20674	--
Zmyn004714	297.24	183.14	298.251	C18H34O3	[M-H]-	Ricinoleic acid	Lipids	Free fatty acids	141-22-0	2	54757	57593	59662	41487	42309	42600	73970	77979	72852	43298	49725	50428	C08365	--
mws0724	298.08	208	299.087	C10H13N5O6	[M-H]-	8-Hydroxyguanosine	Nucleotides and derivatives	Nucleotides and derivatives	3868-31-3	3	5707	6212.1	5010	9	9	9	6953.4	6323.5	6816.2	6667.6	5515.1	5410.5	--	--
Lmhn001386	299.04	167.03	300.048	C12H12O9	[M-H]-	Vnilloyltartaric acid	Phenolic acids	Phenolic acids	-	3	22291	22640	18437	23107	20053	25276	19556	17061	20743	21549	19923	21666	--	--
mws0058	299.06	284	300.063	C16H12O6	[M-H]-	Diosmetin (5,7,3'-Trihydroxy-4'-methoxyflavone)	Flavonoids	Flavones	520-34-3	2	858290	900770	824870	673620	673670	662440	792690	726770	768400	649520	702960	675870	C10038	--
Lmhn004976	299.06	284.02	300.063	C16H12O6	[M-H]-	Aracarpene 2	Flavonoids	Isoflavones	-	2	873430	856980	896810	724650	718520	696200	782220	790190	754930	678150	688630	704340	--	--
Zmhp003514	301.07	286.05	300.063	C16H12O6	[M+H]+	6,7,8-Tetrahydroxy-5-methoxyflavone	Flavonoids	Flavones	-	3	400830	392050	404630	315080	310790	323980	366460	351480	358900	294040	305140	334570	--	--
Lmjp004941	301.07	286.05	300.063	C16H12O6	[M+H]+	Rhamnocitrin (7-Methylkaempferol)	Flavonoids	Flavonols	569-92-6	2	384910	387670	392990	313860	298810	301350	330760	327210	317360	286970	275780	311370	C17059	--
pmp000001	301.07	286.05	300.063	C16H12O6	[M+H]+	Hispidulin (5,7,4'-Trihydroxy-6-methoxyflavone)	Flavonoids	Flavones	1447-88-7	2	374790	387340	361370	287840	301060	287130	328900	342420	330920	286670	290710	298510	C10058	--
Zmhn001358	299.08	137.02	300.084	C13H16O8	[M-H]-	4-O-Glucosyl-4-hydroxybenzoic acid	Phenolic acids	Phenolic acids	-	2	2267100	2679500	2381600	2562100	1959200	2768700	2468400	2693100	3885700	2590900	2657800	2235300	--	--
Zmhn001926	299.08	137.02	300.084	C13H16O8	[M-H]-	1-O-Salicyloyl-β-D-glucose	Phenolic acids	Phenolic acids	60517-74-0	2	2752100	3165700	3024800	3822700	3863000	3869200	3616900	3746800	3620900	2623700	2703100	2810100	--	--
Hmtn001302	299.08	137.02	300.085	C13H16O8	[M-H]-	Glucosyloxybenzoic acid	Phenolic acids	Phenolic acids	-	2	2576400	3171100	3029400	3989500	3541500	3838000	3559300	4125100	3557600	2343000	2799500	2895600	--	--
pmb3142	299.1	137.1	300.085	C13H16O8	[M-H]-	Salicylic acid-2-O-glucoside	Phenolic acids	Phenolic acids	10366-91-3	3	1723300	1625200	1778500	1695200	1544500	1613200	1381100	1370900	1464700	1473500	1329600	1478100	--	--
pmc1990	299.1	223.1	300.1	C17H16O5	[M-H]-	4'-Hydroxy-5,7-dimethoxyflavanone	Flavonoids	Flavanones	-	3	45667000	41543000	45488000	43383000	44266000	47723000	43075000	41163000	39146000	41602000	48713000	50165000	--	--
pme2816	301.2	209.2	300.209	C20H28O2	[M+H]+	4-Oxoretinol	Others	Vitamin	62702-55-0	3	12223	10909	13157	10413	12464	9021.3	13261	10873	12207	11113	11132	8836	C16683	--
Cmmn012461	299.2	299.2	300.209	C20H28O2	[M-H]-	Dehydroabietic acid	Terpenoids	Ditepenoids	1740-19-8	2	2972900	2641900	2791200	2557100	2661200	2568400	2561600	2649600	2673500	2550300	2659800	2677000	--	--
MWS5235	299.26	253.25	300.266	C18H36O3	[M-H]-	12-Hydroxyoctadecanoic acid	Lipids	Free fatty acids	106-14-9	3	63102	58593	56541	51459	54328	53628	54108	58022	55875	53315	56460	59292	--	--
Zmyn005384	299.26	253.26	300.266	C18H36O3	[M-H]-	2R-Hydroxyoctadecanoic Acid	Lipids	Free fatty acids	26633-48-7	2	75492	83350	89796	65562	71315	62977	76478	89691	80683	47682	64078	71404	C03042	--
pme2954	303.05	137.02	302.043	C15H10O7	[M+H]+	Quercetin	Flavonoids	Flavonols	117-39-5	3	321760	317720	330840	285230	261580	298940	9	9	9	306560	253070	362090	C00389	ko00941,ko00944,ko01100,ko01110
mws1033	303.09	153.02	302.079	C16H14O6	[M+H]+	Homoeriodictyol	Flavonoids	Flavanones	446-71-9	3	28727	30080	23908	22236	22154	29943	24694	21959	25786	30864	30523	28768	C09756	ko00941
Hmqn000843	301.09	123.01	302.1	C13H18O8	[M-H]-	Tachioside	Phenolic acids	Phenolic acids	109194-60-7	2	3024800	2991400	2824100	1788500	1970000	2055100	2368300	2357100	2544000	1636300	1631300	1619300	--	--
Zmhn000892	301.09	139.05	302.1	C13H18O8	[M-H]-	4-O-Glucosyl-3,4-dihydroxybenzyl alcohol	Phenolic acids	Phenolic acids	-	3	169930	166780	165250	115580	122120	132910	133640	142240	149180	98541	98675	94647	--	--
Cmmn013275	301.22	301.22	302.225	C20H30O2	[M-H]-	Isopimaric acid*	Terpenoids	Ditepenoids	5835-26-7	2	218520	197870	307610	182650	163390	157760	143120	162570	209390	127340	120020	103630	--	--
Cmmn013378	301.22	301.22	302.225	C20H30O2	[M-H]-	Levopimaric acid*	Terpenoids	Ditepenoids	79-54-9	2	272110	272950	255880	193770	195540	172040	158730	162970	161880	139770	134920	132150	--	--
MWSmce549	303.25	57.07	302.246	C17H34O4	[M+H]+	1-Monomyristin	Lipids	Free fatty acids	589-68-4	3	364250	420300	358710	402110	376040	389460	311170	330270	296180	376820	374690	360880	--	--
mws1375	304.15	185.09	303.143	C12H21N3O6	[M+H]+	Nicotianamine	Alkaloids	Alkaloids	34441-14-0	3	17652	15901	25563	9	9	9	26785	15170	32932	21255	18848	20168	C05324	ko00270,ko00999,ko01100,ko01110
mws0049	307.08	139.04	306.074	C15H14O7	[M+H]+	Gallocatechin	Flavonoids	Flavanols	970-73-0	3	200330	209300	233960	210320	182130	219490	175860	211580	243870	213580	180980	174740	C12127	ko00941,ko01110
pmb0496	307.18	177.05	306.169	C15H22N4O3	[M+H]+	N-Feruloylagmatine	Alkaloids	Phenolamine	-	1	306270	270470	314900	372400	348310	318770	578820	576380	511310	300280	301630	342160	C18325	ko00999,ko01100,ko01110
pme1373	306.05	110	307.057	C9H14N3O7P	[M-H]-	2'-Deoxycytidine-5'-monophosphate	Nucleotides and derivatives	Nucleotides and derivatives	1032-65-1	3	5178.5	9487.2	11203	14236	19711	5325.4	9	9	9	13941	23295	11723	C00239	ko00240,ko01100,ko01232
pme1086	306.08	143	307.084	C10H17N3O6S	[M-H]-	Glutathione reduced form	Amino acids and derivatives	Amino acids and derivatives	70-18-8	1	552610	604690	919120	1657900	1614000	1023600	660140	989320	1311300	1745500	2260600	1481000	C00051	ko00270,ko00480,ko01100,ko01240,ko02010
pmn001610	307.26	307.3	308.272	C20H36O2	[M-H]-	Eicosadienoic acid	Lipids	Free fatty acids	5598-38-9	2	274000	281330	212230	185100	204640	181980	224690	200130	314140	90970	94083	92784	C16525	ko01040
pmb2857	308.1	146.1	309.106	C11H19NO9	[M-H]-	L-Glutamic acid-O-glycoside	Amino acids and derivatives	Amino acids and derivatives	-	3	12848	18964	21051	14929	14826	19660	19662	22022	11396	20478	14120	9535.8	--	--
pmb2791	309.21	209.1	310.1	C18H30O4	[M-H]-	9-Hydroperoxy-10E,12,15Z-octadecatrienoic acid	Lipids	Free fatty acids	111004-08-1	3	34018	36920	41933	41740	43149	43566	33143	39920	37058	31768	39412	42831	C16321	ko00592,ko01110
Lmbp010207	311.13	121.06	310.121	C19H18O4	[M+H]+	6-Methoxy-2-(4-methoxyphenethyl)-4H-chromen-4-one	Others	Others	111286-05-6	2	5864.1	7456.7	6191	12199	10310	12387	9	9	9	9	9	9	--	--
Zmzn003953	309.2	227.2	310.214	C18H30O4	[M-H]-	13(s)-hydroperoxy-(9z,11e,15z)-octadecatrienoic acid	Lipids	Free fatty acids	67597-26-6	1	495150	558610	554410	618170	642030	574460	562060	632020	603960	701170	765570	722330	C04785	ko00592,ko01100,ko01110
Hmtn001358	310.09	148.04	311.101	C14H17NO7	[M-H]-	2-(D-Glucosyloxy)-4-hydroxybenzeneacetonitrile	Alkaloids	Phenolamine	-	3	12229	9897.6	12740	6649.3	9411	5930.1	13759	8577.6	10292	9759.2	12556	10118	--	--
Lmcp002302	312.13	180.09	311.123	C12H17N5O5	[M+H]+	N6-(2-Hydroxyethyl)adenosine	Nucleotides and derivatives	Nucleotides and derivatives	4338-48-1	3	86296	86592	107400	48505	37388	38111	114320	114350	111690	65333	63064	55501	--	--
pme3967	312.13	180	311.123	C12H17N5O5	[M+H]+	2-(Dimethylamino)guanosine	Nucleotides and derivatives	Nucleotides and derivatives	2140-67-2	3	93543	101180	87146	56767	43866	47173	110500	133580	115090	54483	54290	64552	--	--
Lmbn005287	311.22	249.22	312.23	C18H32O4	[M-H]-	7S,8S-DiHODE; (9Z,12Z)-(7S,8S)-Dihydroxyoctadeca-9,12-dienoic acid	Lipids	Free fatty acids	143288-65-7	3	5239.7	5999.8	5039.5	6209.5	6573.9	6022.4	9	9	9	5922.4	5385.3	6655.6	C07354	ko00591
Lmbn004685	311.22	223.17	312.23	C18H32O4	[M-H]-	5S,8R-DiHODE; (5S,8R,9Z,12Z)-5,8-Dihydroxyoctadeca-9,12-dienoate	Lipids	Free fatty acids	-	3	32223	34423	35092	12448	23261	24786	17522	19620	19064	13874	11114	14244	C20186	ko00591
Rfmb087	311.22	293.21	312.23	C18H32O4	[M-H]-	9-Hydroxy-13-oxo-10-octadecenoic Acid	Lipids	Free fatty acids	-	3	31752	16368	30813	37139	20137	37310	28685	33983	30651	26879	24629	16323	--	--
MWS80007	311.22	249.22	312.23	C18H32O4	[M-H]-	13-Hydroperoxy-9Z,11E-octadecadienoic acid	Lipids	Free fatty acids	23017-93-8	3	4799.1	6186.8	5428	5966.2	6866.1	4703.2	6227.3	6162.4	2402.4	5566.1	5699	5442.9	--	--
pmn001689	311.22	223.17	312.23	C18H32O4	[M-H]-	9-Hydroxy-12-oxo-15(Z)-octadecenoic acid	Lipids	Free fatty acids	-	3	34816	33912	34304	13980	21565	27466	18947	22487	21971	15478	15246	18476	C21924	ko00592,ko01110
pmb2804	311.1	171.3	312.23	C18H32O4	[M-H]-	13S-Hydroperoxy-9Z,11E-octadecadienoic acid	Lipids	Free fatty acids	33964-75-9	3	41329	46123	47155	33661	34275	37341	31940	28478	30453	28453	27782	27568	C04717	ko00591,ko01100
MWS80006	311.22	293.21	312.23	C18H32O4	[M-H]-	9-Hydroperoxy-9Z,11E-Octadecadienoic Acid	Lipids	Free fatty acids	-	3	49590	51744	51840	53962	54613	48894	53605	52386	51236	51941	52953	49237	--	--
Lmtn001630	312.11	150.05	313.116	C14H19NO7	[M-H]-	2-Glucosyloxy-2-phenylacetic acid amide	Alkaloids	Alkaloids	-	2	48619	58789	72713	33566	58574	48702	31816	45833	68609	64942	72195	63644	--	--
mws1433	314.14	177.05	313.131	C18H19NO4	[M+H]+	N-Feruloyltyramine	Alkaloids	Phenolamine	66648-43-9	3	11474	8541.6	13525	3513.5	4338.2	8736.7	13384	8923.7	8468.6	3350.6	7049.3	3645.6	C02717	--
Lmmn002179	313.09	107.05	314.1	C14H18O8	[M-H]-	Methyl salicylate-2-O-glucoside	Phenolic acids	Phenolic acids	10019-60-0	2	265440	291260	286440	304070	235880	307390	285520	277470	297120	277440	296110	316240	--	--
Lmyn002403	313.09	101.02	314.1	C14H18O8	[M-H]-	Mandelic acid-β-glucoside	Phenolic acids	Phenolic acids	-	3	142810	143650	118160	138390	110300	125610	126360	133440	125780	116600	111400	122920	--	--
Lmbn005487	313.24	251.24	314.246	C18H34O4	[M-H]-	12,13-DHOME; (9Z)-12,13-Dihydroxyoctadec-9-enoic acid	Lipids	Free fatty acids	263399-35-5	3	11569	14171	12535	10503	13620	12313	10438	10586	11976	9891	12603	12269	C14829	ko00591
Lmbn007891	313.24	183.14	314.246	C18H34O4	[M-H]-	Hydroxy ricinoleic acid	Lipids	Free fatty acids	-	3	8081.6	9029.2	8600.4	8994	7841.5	9867.8	8991.4	9857.8	9893.4	7839.9	8141.6	7579.5	--	--
mws0988	315.05	165	316.058	C16H12O7	[M-H]-	Rhamnetin	Flavonoids	Flavonols	90-19-7	3	26958	31462	27106	29144	25947	30261	29607	30987	30457	25436	30369	26895	C10176	--
pmp000003	317.07	302.04	316.058	C16H12O7	[M+H]+	Nepetin (5,7,3',4'-Tetrahydroxy-6-methoxyflavone)	Flavonoids	Flavones	520-11-6	1	242660	255320	254330	162980	182460	164170	203350	214160	207880	176240	180380	187310	--	--
pmn001367	315.07	153.02	316.079	C13H16O9	[M-H]-	Protocatechuic acid-4-O-glucoside	Phenolic acids	Phenolic acids	-	1	5481500	5600400	5321300	8087600	8907800	7983000	5754700	6037500	6085300	7777300	7982000	8262900	--	--
pmb2871	315.07	153	316.079	C13H16O9	[M-H]-	1-O-Gentisoyl-β-D-glucoside	Phenolic acids	Phenolic acids	23445-11-6	1	3841400	3787900	3873100	5796100	5865000	5818000	3770100	4170900	4237700	5066300	5350200	6071200	--	--
Jmwn002172	315.11	135.04	316.116	C14H20O8	[M-H]-	3,4-dihydroxyphenylethanol-β-D-glucopyranoside	Phenolic acids	Phenolic acids	-	2	135180	156110	130490	160120	122640	137410	104470	128280	118810	158500	155740	137550	--	--
Hmtn001120	315.11	153.06	316.116	C14H20O8	[M-H]-	5-(2-Hydroxyethyl)-2-O-glucosylphenol	Phenolic acids	Phenolic acids	-	2	27773000	27988000	25530000	26325000	27992000	29134000	29949000	31155000	28285000	25417000	29118000	28786000	--	--
pme3459	317.21	299	316.204	C20H28O3	[M+H]+	Cafestol	Terpenoids	Ditepenoids	469-83-0	3	51105	48573	48693	48054	91253	42141	44163	26730	42178	50481	60258	55664	C09066	--
pmp001267	320.29	302.29	319.288	C21H37NO	[M+H]+	2-(Dodecylamino)-3-phenyl-1-propanol	Others	Others	-	2	9528.1	9537.3	11719	12112	8219.6	8100.6	9611.5	11895	8666.7	11481	11640	12318	--	--
pmb0751	321.1	147.3	320.09	C16H16O7	[M+H]+	Trans-5-O-(p-Coumaroyl)shikimate	Phenolic acids	Phenolic acids	-	3	9869.6	27002	33781	20517	21665	9	14649	6055	9	9	17735	8928.7	C02947	ko00940,ko00941,ko00945,ko01100,ko01110
mws0582	322.11	130	321.099	C11H19N3O6S	[M+H]+	S-(Methyl)glutathione	Amino acids and derivatives	Amino acids and derivatives	2922-56-7	3	41970	43235	67754	72864	86160	66755	92560	84078	57242	99714	43905	69265	C11347	--
pmb0235	323.09	177.4	322.084	C19H14O5	[M+H]+	O-Feruloyl coumarin	Lignans and Coumarins	Coumarins	-	3	99652	96182	32915	216760	159730	194950	235730	244740	240050	156760	140070	151740	--	--
pme2074	322.4	129.7	323.21	C18H29NO4	[M-H]-	Jasmonoyl-L-Isoleucine	Amino acids and derivatives	Amino acids and derivatives	120330-93-0	3	11203	10730	11019	9	9	9	12376	12229	11640	13666	15153	13630	C18699	ko04075
pme3188	323.03	211	324.036	C9H13N2O9P	[M-H]-	Uridine 5'-monophosphate	Nucleotides and derivatives	Nucleotides and derivatives	58-97-9	1	19436	26295	14865	14575	12849	16581	9981.3	14180	5505.7	13794	13868	16389	C00105	ko00240,ko01100,ko01232,ko01240
mws0983	326.31	62.06	325.298	C20H39NO2	[M+H]+	N-Oleoylethanolamine	Alkaloids	Alkaloids	111-58-0	3	22118	18646	18872	13322	13116	13387	14942	16276	15920	11601	12509	13322	C20792	--
Jmwn002494	325.09	119.05	326.1	C15H18O8	[M-H]-	(2E)-3-[4-(β-D-glucopyranoside)-phenylacrylic]-acid	Phenolic acids	Phenolic acids	-	2	81847	92900	75193	71368	75099	52375	80148	75668	71968	100130	100130	92733	--	--
Hmhn003067	325.09	119.05	326.1	C15H18O8	[M-H]-	Phenylpropionic acid-O-β-D-glucopyranoside	Phenolic acids	Phenolic acids	-	2	81847	92900	75193	71368	75099	52375	80148	75668	71968	100130	100130	92733	--	--
Zmhn002301	325.09	163.04	326.1	C15H18O8	[M-H]-	p-Coumaric acid-4-O-glucoside*	Phenolic acids	Phenolic acids	117405-48-8	1	740140	689950	675880	756060	795400	716440	808720	966270	722050	627040	647980	606980	C06739	--
pmn001419	325.09	163.04	326.1	C15H18O8	[M-H]-	1-O-p-Coumaroyl-β-D-glucose*	Phenolic acids	Phenolic acids	7139-64-2	1	615720	794830	704300	738750	729190	590660	808740	881660	1002900	585460	656540	638870	C16827	--
Lmqn009304	325.11	293.08	326.115	C19H18O5	[M-H]-	Eucalyptin (5-Hydroxy-7,4'-dimethoxy-6,8-dimethylflavone)	Flavonoids	Flavanones	3122-88-1	2	221030	226350	246840	186740	207700	169870	258180	258380	251500	206050	205880	218210	--	--
Lmqn000351	325.11	59.01	326.121	C12H22O10	[M-H]-	Rutinose	Others	Saccharides and Alcohols	90-74-4	3	31311	26369	24932	37588	29196	29291	36923	45836	54880	32964	34313	34912	C08247	--
Lmyp002284	328.1	166.05	327.095	C14H17NO8	[M+H]+	2-Hydroxy-1,4-benzoxazine-3(2H)-one glucoside (HBOA glucoside)	Alkaloids	Alkaloids	27625-86-1	3	43941	41982	40955	84409	72747	175410	49226	65137	31207	135240	83696	56629	--	--
Hmsn002272	327.11	165.05	328.116	C15H20O8	[M-H]-	Demethyl coniferin	Phenolic acids	Phenolic acids	-	2	369050	295940	315500	201960	217660	251810	137580	394040	374650	175110	228070	191330	--	--
pmn001690	327.14	165.09	328.152	C16H24O7	[M-H]-	3-Hydroxy-4-isopropylbenzylalcohol-3-O-glucoside	Phenolic acids	Phenolic acids	-	3	137670	180850	141810	137500	118760	142690	161900	162910	169510	175090	151330	164580	--	--
pmn001691	327.22	291.2	328.225	C18H32O5	[M-H]-	9,12,13-Trihydroxy-10,15-octadecadienoic acid	Lipids	Free fatty acids	-	1	96598	64964	83140	62999	46684	40390	64050	51391	78229	67880	54633	78575	--	--
mws0884	328.05	134.2	329.053	C10H12N5O6P	[M-H]-	Cyclic 3',5'-Adenylic acid	Nucleotides and derivatives	Nucleotides and derivatives	60-92-4	3	209990	204960	209360	153250	136220	159390	133610	119590	126770	136060	144190	145560	C00575	ko00230,ko01100
Lmcp005645	331.08	287.05	330.074	C17H14O7	[M+H]+	Quercetin-3,4'-Dimethyl Ether	Flavonoids	Flavonols	33429-83-3	2	32292	27470	25157	20626	21547	21421	19486	23495	14612	24839	19159	22124	--	--
pmp000004	331.08	316.06	330.074	C17H14O7	[M+H]+	4',5,7-Trihydroxy-3',6-dimethoxyflavone (Jaceosidin)	Flavonoids	Flavones	18085-97-7	2	28339000	28499000	29220000	23036000	23201000	22436000	25500000	26477000	25760000	21903000	23079000	23155000	--	--
Lmcp004369	331.08	287.05	330.074	C17H14O7	[M+H]+	Quercetin-3',4'-dimethyl ether	Flavonoids	Flavonols	3306-29-4	2	34566	24709	41980	20612	23456	28698	29474	30122	36289	25596	23937	43419	--	--
Lmzp004885	331.08	315.05	330.074	C17H14O7	[M+H]+	Tricin (5,7,4'-Trihydroxy-3',5'-dimethoxyflavone)	Flavonoids	Flavones	520-32-1	1	50746000	48732000	50412000	39007000	39359000	38737000	44969000	46011000	44776000	38825000	40596000	41633000	C10193	--
Lmtn002565	329.11	167.03	330.095	C14H18O9	[M-H]-	1-O-Vanilloyl-D-Glucose	Phenolic acids	Phenolic acids	-	3	153220	201060	165960	97216	78080	77934	167450	135080	83127	83472	65702	71064	C20470	--
Zmhn001883	329.09	209.04	330.095	C14H18O9	[M-H]-	Vanillic acid-4-O-glucoside	Phenolic acids	Phenolic acids	32142-31-7	1	747770	661250	779960	664400	798580	628770	654670	686850	707250	863780	844340	848740	--	--
pmp001045	331.14	151.11	330.131	C15H22O8	[M+H]+	Bartsioside	Others	Others	62133-72-6	2	75808	154680	90580	79424	51873	80043	94099	87496	70933	75108	60553	58929	--	--
Hmqn003054	329.23	311.23	330.24	C18H34O5	[M-H]-	9,10,11-Trihydroxy-12-octadecenoic acid	Lipids	Free fatty acids	61911-67-9	3	9034.3	9508.8	17800	10351	13333	8553.9	8631.9	16746	8924.9	4382.1	7604.1	6822.7	--	--
Lmbn004240	329.23	199.13	330.241	C18H34O5	[M-H]-	9,10-Dihydroxy-12,13-epoxyoctadecanoic acid	Lipids	Free fatty acids	-	2	11524	11945	11730	14770	15905	16624	13333	14300	11890	9	9	9	C14837	ko00591
pmn001694	329.23	229.15	330.241	C18H34O5	[M-H]-	9,10,13-Trihydroxy-11-Octadecenoic Acid	Lipids	Free fatty acids	29907-57-1	2	115500	123230	164000	57407	89049	75658	101580	112200	83339	85274	96443	91964	C14835	ko00591
Lmbn003970	329.23	211.14	330.241	C18H34O5	[M-H]-	9,12,13-TriHOME; 9(S),12(S),13(S)-Trihydroxy-10(E)-octadecenoic acid	Lipids	Free fatty acids	97134-11-7	3	172240	215250	175380	133320	145640	152430	192770	185400	145020	145580	162220	130910	C14833	ko00591
pmp001284	331.28	313.27	330.277	C19H38O4	[M+H]+	Monopalmitin	Lipids	Glycerol ester	542-44-9	1	225020	278850	252590	221920	237090	240010	219850	231400	207980	238450	239470	258020	--	--
pme3184	332.08	136	331.068	C10H14N5O6P	[M+H]+	2'-Deoxyadenosine-5'-monophosphate	Nucleotides and derivatives	Nucleotides and derivatives	653-63-4	2	473850	481120	721630	945950	649930	563010	579310	497760	486440	1010200	778780	624680	C00360	ko00230,ko01100,ko01232
pmb0789	332.13	152.07	331.127	C14H21NO8	[M+H]+	Pyridoxine-5'-O-glucoside	Others	Vitamin	-	3	2141900	2259500	2201400	2256300	2693800	2834700	2498400	2306600	2294300	2806000	1841000	2174900	C03996	--
pmc0066	333.05	137.05	332.052	C10H13N4O7P	[M+H]+	2'-Deoxyinosine-5'-monophosphate	Nucleotides and derivatives	Nucleotides and derivatives	3393-18-8	3	602690	679180	713210	413310	667310	597640	741240	711580	714160	188730	175170	146500	C06196	ko00230,ko01232
pmn001518	331.07	169.01	332.074	C13H16O10	[M-H]-	1-O-Galloyl-β-D-glucose	Phenolic acids	Phenolic acids	58511-73-2	2	2417600	2406400	2425200	2883700	2935300	2647900	2364900	2673500	2562600	2558200	3136200	2969800	C01158	ko00999
Hmln000659	331.07	169.01	332.075	C13H16O10	[M-H]-	3-O-Galloyl-D-glucose	Phenolic acids	Phenolic acids	-	1	195610	756050	797380	9	9	9	139650	826230	726950	866380	795270	920670	--	--
Hmln000873	331.07	169.01	332.075	C13H16O10	[M-H]-	2-O-Galloyl-D-glucose	Phenolic acids	Phenolic acids	-	2	2486000	2563200	2449600	2991100	2923000	2817900	2277100	2486400	2448000	2738100	3038800	3185900	--	--
Lmsp008443	333.1	167.03	332.09	C17H16O7	[M+H]+	3,3',5-Trihydroxy-4',7-dimethoxyflavanone	Flavonoids	Flavanones	-	3	113300	120510	98176	75620	96839	89225	97309	93459	84358	99269	84774	97305	--	--
Jmwn002117	331.1	153.02	332.111	C14H20O9	[M-H]-	2-(3,4-dihydroxyphenyl)ethanediol 1-O-β-D-glucopyranoside	Phenolic acids	Phenolic acids	-	1	840300	713070	721970	797000	542720	719450	619360	715510	722870	748930	754640	735620	--	--
Lmmn001294	331.1	153.02	332.111	C14H20O9	[M-H]-	Koaburaside	Phenolic acids	Phenolic acids	41653-73-0	1	938000	743690	968070	971110	854240	1013800	899100	896600	1088200	925280	933140	919180	--	--
mws0675	335.06	123	334.057	C11H15N2O8P	[M+H]+	β-Nicotinamide mononucleotide	Nucleotides and derivatives	Nucleotides and derivatives	1094-61-7	2	15045	33273	24852	33319	37966	11659	29621	28280	17535	35613	30402	22694	C00455	ko00760,ko01100
Hmln002806	335.08	179.03	336.085	C16H16O8	[M-H]-	5-O-Caffeoylshikimic acid	Phenolic acids	Phenolic acids	180981-12-8	3	77605	86437	89246	29002	29549	23100	39426	38460	33223	9	14426	14852	C10434	ko00940,ko00941,ko00945,ko01100,ko01110
pmb0498	337.19	207.07	336.18	C16H24N4O4	[M+H]+	Sinapoylagmatine	Alkaloids	Phenolamine	-	1	67667	44939	66026	87828	87761	95766	104340	101790	102880	99639	88466	111780	--	--
pmb0382	339.09	177.2	338.079	C19H14O6	[M+H]+	O-Feruloyl 4-hydroxycoumarin	Lignans and Coumarins	Coumarins	-	1	3594700	3888400	4587000	3992200	4120400	4330200	4038500	4356100	4634500	2427600	2838900	3135400	--	--
pmn001421	337.09	191.05	338.1	C16H18O8	[M-H]-	3-O-p-Coumaroylquinic acid*	Phenolic acids	Phenolic acids	87099-71-6	1	1447000	1694900	1431600	421580	421620	484430	308900	310900	297310	38363	37667	35295	--	--
pmb3074	337.09	191.05	338.1	C16H18O8	[M-H]-	5-O-p-Coumaroylquinic acid*	Phenolic acids	Phenolic acids	1899-30-5	1	1523000	2054400	1778100	1079600	831540	769480	1389600	1346200	1395400	418130	448410	338400	C12208	ko00940,ko00941,ko00945,ko01110
Zmyn000083	338.99	78.96	339.996	C6H14O12P2	[M-H]-	D-Glucose 1,6-bisphosphate	Others	Saccharides and Alcohols	10139-18-1	3	11351	8453.1	7010.1	11057	10536	14740	14413	7687.9	9369.6	6003.6	5096.9	5296.6	C01231	ko00500,ko01100
pma0149	341.08	207.07	340.079	C15H16O9	[M+H]+	Sinapoyl malate	Phenolic acids	Phenolic acids	92344-58-6	3	19532	25674	30549	26810	26648	21511	24744	25647	27301	34076	31603	26966	C02887	ko00940,ko01110
Xmgp006913	341.14	137.06	340.131	C20H20O5	[M+H]+	2,4,2',4'-tetrahydroxy-3'-prenylchalcone	Flavonoids	Chalcones	-	3	101060	90168	92590	9	9	9	98267	86235	92100	76189	31510	71703	--	--
Jmwn002620	341.09	161.02	342.095	C15H18O9	[M-H]-	Vanillic Acid-4-O-Glucuronide	Phenolic acids	Phenolic acids	-	2	391160	349590	321780	242100	251310	222450	275800	226280	257570	248680	196410	245260	--	--
pmn001420	341.09	179.04	342.095	C15H18O9	[M-H]-	1-O-Caffeoyl-β-D-glucose*	Phenolic acids	Phenolic acids	14364-08-0	1	610670	762310	733590	497670	476680	442200	734760	535490	619090	408550	412140	405830	C10433	--
Zmhn001793	341.09	179.03	342.096	C15H18O9	[M-H]-	6-O-Caffeoyl-D-glucose*	Phenolic acids	Phenolic acids	-	1	1895500	1398900	1369000	757950	752590	685760	1469000	1197700	1253700	778880	642780	576460	--	--
mws1080	341.11	179	342.116	C12H22O11	[M-H]-	Galactinol	Others	Saccharides and Alcohols	3687-64-7	1	13257000	13547000	14050000	12481000	11261000	12107000	14722000	14839000	12136000	7974800	9690800	9355500	C01235	ko00052,ko01100
MWSmce203	341.12	73.03	342.116	C12H22O11	[M-H]-	D-Cellobiose	Others	Saccharides and Alcohols	528-50-7	3	70910	85597	62120	70324	64466	65038	95963	74457	91988	45106	69958	58593	--	--
pme0519	341.11	119.03	342.116	C12H22O11	[M-H]-	D-Sucrose	Others	Saccharides and Alcohols	57-50-1	1	7444900	7891500	6211900	5961900	7152200	5226200	7059700	6914500	5903500	4585200	3781500	4378700	C00089	ko00052,ko00500,ko01100,ko01110,ko02010
mws5038	341.11	89.02	342.116	C12H22O11	[M-H]-	Isomaltulose	Others	Saccharides and Alcohols	13718-94-0	1	5643600	8072800	8179500	7038000	6620200	6089100	6737100	6603800	4714600	2901200	4970100	4064700	C01742	--
mws1333	341.11	113	342.116	C12H22O11	[M-H]-	Melibiose	Others	Saccharides and Alcohols	585-99-9	1	3681500	3332900	3029300	2843900	2967400	2489400	3930900	3275400	3356500	2139600	1614400	2297200	C05402	ko00052,ko01100,ko02010
mws0264	341.11	119	342.116	C12H22O11	[M-H]-	D-Trehalose	Others	Saccharides and Alcohols	99-20-7	1	6017800	4831400	3932200	3336100	4243800	3948300	4546600	3705900	4047400	2199700	2635100	2822800	C01083	ko00500,ko01100,ko01110,ko02010
Lmsn000381	341.11	89.02	342.116	C12H22O11	[M-H]-	D-Maltose	Others	Saccharides and Alcohols	69-79-4	1	6675400	6609700	7487400	5580400	6222000	6077000	8683300	7850600	6965800	3560300	4132300	4283100	C01971	--
MA10039641	341.11	89.02	342.116	C12H22O11	[M-H]-	Lactobiose	Others	Saccharides and Alcohols	63-42-3	1	258130	9	477090	262590	9	308530	186400	9	234420	9	117580	397840	C00243	ko00052,ko01100,ko02010
mws0906	341.12	179	342.131	C16H22O8	[M-H]-	Coniferin	Phenolic acids	Phenolic acids	531-29-3	2	374150	408690	382340	155500	168710	185440	332400	327640	339260	154830	156960	167630	C00761	ko00940,ko01110
pmb2211	343.3	240.7	342.288	C19H38N2O3	[M+H]+	Cocamidopropyl betaine	Alkaloids	Alkaloids	4292-10-8	1	83490	77012	82838	182360	188500	162370	120150	134280	135580	132550	141620	153110	--	--
Lmyp001815	344.1	136.04	343.09	C14H17NO9	[M+H]+	2,4-Dihydroxy-1,4-benzoxazin-3(4H)-one glucoside (DIBOA glucose)	Alkaloids	Alkaloids	155835-54-4	1	213380	243350	209750	114980	105500	106960	155820	142950	163720	130870	136750	130270	C15772	ko00402,ko00999,ko01100,ko01110
Lmyp001747	344.1	164.03	343.09	C14H17NO9	[M+H]+	2-O-Glucosyl-7-hydroxy-1,4(2H)-benzoxazin-3-one (DHBOA glucoside)	Alkaloids	Alkaloids	28512-70-1	1	1775100	1982800	1910500	1085600	1003100	862490	1462700	1370300	1417600	1272000	1325900	1380900	--	--
Zmhp004065	345.1	330.07	344.089	C18H16O7	[M+H]+	7,8-Dihydroxy-5,6,4'-trimethoxyflavone	Flavonoids	Flavones	-	3	127720	136460	127120	84681	91055	83709	137430	135840	140440	85444	87057	87659	--	--
mws1474	345.1	284	344.09	C18H16O7	[M+H]+	5,7-Dihydroxy-3',4',5'-trimethoxyflavone	Flavonoids	Flavones	18103-42-9	1	2073900	2098300	2079100	1330300	1436900	1411600	2200000	2178200	2074600	1335000	1357100	1385600	C19807	--
Lmjn005592	343.08	313.04	344.09	C18H16O7	[M-H]-	Cirsilineol (4',5-Dihydroxy-3',6,7-trimethoxyflavone)	Flavonoids	Flavanones	41365-32-6	1	2592200	2592700	2537800	1733100	1767300	1712900	2820200	2812400	2845100	1747400	1808800	1838200	C10032	--
MWSHY0054	345.1	312.06	344.09	C18H16O7	[M+H]+	Eupatorin; 3',5-Dihydroxy-4',6,7-Trimethoxyflavone*	Flavonoids	Flavones	855-96-9	2	175930	145790	146660	78248	131190	98523	147590	191640	188560	94884	75797	119380	--	--
Lmjp005871	345.1	312.06	344.09	C18H16O7	[M+H]+	Penduletin (5,4'-Dihydroxy-3,6,7-trimethoxyflavone)*	Flavonoids	Flavones	569-80-2	2	165140	174980	176750	114310	118580	116440	174820	189740	191140	112790	108440	108070	--	--
Lmmn000774	343.1	181.05	344.111	C15H20O9	[M-H]-	Dihydrocaffeoylglucose	Phenolic acids	Phenolic acids	-	3	418060	509110	450140	255370	266750	258750	398660	397910	435970	236200	227090	206350	--	--
Zmln000899	343.11	181.05	344.111	C15H20O9	[M-H]-	Syringaldehyde-4-O-glucoside	Phenolic acids	Phenolic acids	-	2	445410	415790	404610	456280	460050	457530	419910	351410	475870	436880	433270	444310	--	--
HJAP058	345.1	284.07	344.125	C19H20O6	[M+H]+	5,6,7,4'-Tetramethoxyflavanone	Flavonoids	Flavanones	2569-77-9	3	1268500	1265700	1237900	823800	849990	842880	1296500	1392200	1341900	853670	838380	829850	C15118	--
MWS1983	343.12	89.03	344.132	C12H24O11	[M-H]-	Maltitol	Others	Saccharides and Alcohols	585-88-6	3	167600	256200	186940	150610	145920	151160	196900	148910	206230	131210	110120	111850	--	--
mws0609	344.04	150	345.047	C10H12N5O7P	[M-H]-	Guanosine 3',5'-cyclic monophosphate	Nucleotides and derivatives	Nucleotides and derivatives	7665-99-8	1	135590	76019	133610	51681	30689	49055	12946	12230	20027	38151	36669	24856	C00942	ko00230,ko01100
pmb0801	346.11	184.1	345.106	C14H19NO9	[M+H]+	4-Pyridoxic acid-O-glucoside	Others	Vitamin	-	1	2990200	3013400	2941800	3786200	4224200	4233900	3132500	3370600	3097700	3929500	4351100	4401800	--	--
mws0874	346.06	210.9	347.063	C10H14N5O7P	[M-H]-	3'-Adenylic Acid	Nucleotides and derivatives	Nucleotides and derivatives	84-21-9	2	16135	19858	17376	18011	13033	22358	40575	25463	26829	44551	42478	57078	C01367	ko00230,ko01100
pmb0981	348.07	136	347.063	C10H14N5O7P	[M+H]+	Adenosine 5'-monophosphate	Nucleotides and derivatives	Nucleotides and derivatives	61-19-8	3	2767100	2948500	3135500	3144700	2830400	4205600	2764600	3009600	2740800	3815900	2468600	2328200	C00020	ko00230,ko00908,ko01100,ko01110,ko01232,ko01240
pmb0532	349.05	137.3	348.047	C10H13N4O8P	[M+H]+	Inosine 5'-monophosphate	Nucleotides and derivatives	Nucleotides and derivatives	131-99-7	3	193360	211670	182750	223210	221870	255930	197870	250170	304640	276380	200900	177820	C00130	ko00230,ko01100,ko01110,ko01232,ko01240
pmb0808	353.1	179	352.079	C16H16O9	[M+H]+	Esculetin-6-O-quinic acid	Lignans and Coumarins	Coumarins	-	3	9	9	9	18374	19753	14087	14776	17348	22043	6848.5	9883.7	10472	--	--
pmb0770	353.15	177.1	352.142	C20H20N2O4	[M+H]+	N-Feruloylserotonin	Alkaloids	Plumerane	68573-23-9	3	142950	229480	207140	45333	43138	30812	56950	59887	50525	22282	39186	23275	--	--
Lmhp011562	353.27	261.22	352.261	C21H36O4	[M+H]+	1-α-Linolenoyl-glycerol*	Lipids	Glycerol ester	-	1	828780	748690	834480	500420	593050	509900	1292600	1296800	1233900	634160	656330	642110	--	--
Lmhp011388	353.27	261.22	352.261	C21H36O4	[M+H]+	2-α-Linolenoyl-glycerol*	Lipids	Glycerol ester	55268-58-1	1	773540	753390	765130	525530	582960	489220	1214000	1249000	1180700	626730	631440	637760	--	--
mws2108	353.09	191.05	354.095	C16H18O9	[M-H]-	Cryptochlorogenic acid (4-O-Caffeoylquinic acid)	Phenolic acids	Phenolic acids	905-99-7	2	59644000	58015000	58063000	53400000	48478000	50251000	43074000	41913000	40487000	11338000	12198000	10290000	--	--
mws1077	355.1	193.05	354.095	C16H18O9	[M+H]+	Scopoletin-7-O-glucoside (Scopolin)	Lignans and Coumarins	Coumarins	531-44-2	2	146520	153420	116370	199660	239710	186580	146190	157120	153420	194170	199350	212090	C01527	ko00999,ko01110
pme1816	353.09	191	354.095	C16H18O9	[M-H]-	Neochlorogenic acid (5-O-Caffeoylquinic acid)	Phenolic acids	Phenolic acids	906-33-2	1	75245000	76610000	72006000	67280000	64642000	63534000	55638000	56427000	54431000	15588000	14741000	16421000	C17147	--
mws0178	353.09	191.01	354.095	C16H18O9	[M-H]-	Chlorogenic acid (3-O-Caffeoylquinic acid)	Phenolic acids	Phenolic acids	327-97-9	1	73309000	77475000	70855000	65253000	62987000	64609000	53070000	37578000	37434000	15952000	17220000	15601000	C00852	ko00940,ko00941,ko00945,ko01110
mws0748	353.09	191.1	354.095	C16H18O9	[M-H]-	1-Caffeoylquinic acid	Phenolic acids	Phenolic acids	1241-87-8	2	9069700	8676900	9140100	4982700	4596100	4757300	5785500	5747100	5603200	1384700	1365600	1257100	--	--
Lmhp012042	355.28	263.24	354.277	C21H38O4	[M+H]+	2-Linoleoylglycerol	Lipids	Glycerol ester	3443-82-1	1	110070	103220	109770	46237	44572	49637	129960	125020	125930	77815	65778	96109	--	--
Zmhn002422	355.1	193.05	356.11	C16H20O9	[M-H]-	1-O-Feruloyl-β-D-glucose	Phenolic acids	Phenolic acids	7196-71-6	1	3241900	4211200	4037400	4980100	4291700	5084900	5150700	5091300	4828900	3960200	4706100	4246800	C17759	--
Hmhn003518	355.1	175.04	356.111	C16H20O9	[M-H]-	4-O-β-D-glucopyranosylferulic acid	Phenolic acids	Phenolic acids	-	1	2441700	3075900	2636200	4622900	4813700	4491700	4006600	3528700	4129000	4763500	4711600	5036400	--	--
Zmhn002334	355.1	193.05	356.111	C16H20O9	[M-H]-	6-O-Feruloyl-D-glucose	Phenolic acids	Phenolic acids	137887-25-3	2	76024	68724	66669	115940	114300	97451	58514	57547	60975	49532	45903	54120	--	--
Hmmn002544	355.1	193.05	356.111	C16H20O9	[M-H]-	Ferulic acid-4-O-glucoside	Phenolic acids	Phenolic acids	117405-51-3	2	3228600	2243400	2803600	2821800	2601600	2790700	3145200	3423900	2905300	2901300	3157700	3062100	--	--
Lmyp002919	358.11	178.05	357.106	C15H19NO9	[M+H]+	2-Hydroxy-7-methoxy-1,4-benzoxazin-3(2H)-one glucoside (HMBOA glucoside)	Alkaloids	Alkaloids	17622-26-3	1	997840	1016000	989820	570780	538830	317190	613840	589200	638200	638010	442680	584310	--	--
Lmyp003301	358.11	178.05	357.106	C15H19NO9	[M+H]+	4-O-Methyl-DIBOA-Glucoside	Alkaloids	Alkaloids	-	1	864300	975040	901710	584330	616540	525750	599680	610230	675950	573540	630730	709030	--	--
Jmyn002224	357.12	135.04	358.126	C16H22O9	[M-H]-	glucoacetosyringone	Phenolic acids	Phenolic acids	86402-41-7	2	169380	137140	167220	9	9	9	123780	137950	108580	53551	64535	55973	--	--
mws0097	357.13	151	358.142	C20H22O6	[M-H]-	Pinoresinol	Lignans and Coumarins	Lignans	487-36-5	3	11933	13754	15687	16102	16595	10977	11866	11749	12339	7455.4	9509.3	10789	C05366	ko00999,ko01100,ko01110
Lmxn007955	359.08	329.03	360.085	C18H16O8	[M-H]-	Sudachitin	Flavonoids	Flavones	4281-28-1	2	13429	13607	15813	13218	13216	12622	14734	10604	12059	8144.5	10896	9097.1	--	--
Lmxn007456	359.08	329.03	360.085	C18H16O8	[M-H]-	Acerosin	Flavonoids	Flavones	15835-74-2	1	15980	19142	17393	14525	12644	14669	17523	15246	14558	7586.9	11422	8969.8	C09982	--
pmb3107	359.1	182.1	360.106	C15H20O10	[M-H]-	Glucosyringic Acid	Phenolic acids	Phenolic acids	-	3	2414700	2300700	2322600	2234800	2139800	2199900	2471100	2556700	2670300	2098000	1929700	2088800	--	--
pmb0998	364.07	152.1	363.058	C10H14N5O8P	[M+H]+	Guanosine 5'-monophosphate	Nucleotides and derivatives	Nucleotides and derivatives	85-32-5	3	33658	28033	31937	27837	25427	28745	18975	22076	28682	24498	20791	10588	C00144	ko00230,ko01100,ko01232
Lmgn003073	735.22	367.11	368.111	C17H20O9	[2M-H]-	5-O-Feruloylquinic acid	Phenolic acids	Phenolic acids	-	3	54971	47034	45540	11716	12103	12760	44978	50145	49678	4469.1	8969.9	3377.6	--	--
mws0179	367.1	190.9	368.111	C17H20O9	[M-H]-	Chlorogenic acid methyl ester	Phenolic acids	Phenolic acids	29708-87-0	2	4658400	4455500	4665700	2054700	1803200	1904800	4085900	4061300	3869900	1103600	1098200	1073900	--	--
pmb0752	369.12	177.1	368.111	C17H20O9	[M+H]+	3-O-Feruloylquinic acid	Phenolic acids	Phenolic acids	1899-29-2	1	43662000	44124000	43910000	54450000	55933000	58065000	59116000	59737000	60806000	35344000	37624000	35748000	C02572	--
pma3724	369.1	177.1	368.111	C17H20O9	[M+H]+	1-O-Feruloylquinic acid	Phenolic acids	Phenolic acids	-	3	4352800	5084000	4414300	1812300	1823600	1755700	3009300	3030600	2660500	739690	758910	841490	--	--
Lmbp002309	371.1	209.05	370.126	C17H22O9	[M+H]+	Sinapaldehyde-4-O-Glucoside	Phenolic acids	Phenolic acids	154461-65-1	3	9	9	10488	40674	30384	8749.9	11422	24959	19747	12506	30523	43489	--	--
Lmmp004382	371.21	191.14	370.199	C19H30O7	[M+H]+	3-Oxo-α-ionol-β-D-glucoside	Others	Others	-	2	79017	71679	61985	110440	120280	118520	61170	95776	37048	106000	122140	140070	--	--
pmn001695	371.1	249.06	372.106	C16H20O10	[M-H]-	Trihydroxycinnamoylquinic acid	Phenolic acids	Phenolic acids	-	1	13607000	13259000	13900000	18729000	20157000	19092000	17609000	15120000	14444000	18721000	19973000	21589000	--	--
Hmgn002833	371.11	297.11	372.12	C20H20O7	[M-H]-	4-Ketopinoresinol	Others	Others	-	1	1697200	1771600	1863600	1068900	1105900	1107300	1943400	1717900	1707400	688230	736280	753760	--	--
Zmgp003492	373.12	105.03	372.121	C20H20O7	[M+H]+	8-Hydroxy-α-conidendrin	Lignans and Coumarins	Lignans	-	1	379080	315160	456430	470490	565090	510670	404010	517000	439490	468580	491270	425750	--	--
MWSHY0027	373.13	343.09	372.121	C20H20O7	[M+H]+	Tangeretin (4',5,6,7,8-Pentamethoxyflavone)	Flavonoids	Flavones	481-53-8	1	35289	37901	38267	9266.8	10995	7105.2	18605	18597	20130	8463.5	8973.6	8250.7	C10190	--
pmb0064	374.11	198.08	373.101	C15H19NO10	[M+H]+	DIMBOA glucoside	Alkaloids	Alkaloids	18607-79-9	3	202430	153750	180730	262940	274000	304470	208120	204220	192130	324060	303340	294180	C04831	ko00402,ko00999,ko01100,ko01110
pmb0108	375.2	137.1	374.1	C19H18O8	[M+H]+	Feruloyl syringic acid	Phenolic acids	Phenolic acids	-	3	656760	738850	783060	427020	387860	456990	663770	593200	671300	431370	419060	456020	--	--
Hmgn004139	373.13	329.05	374.136	C20H22O7	[M-H]-	Isohydroxymatairesinol	Lignans and Coumarins	Lignans	-	2	98180	101690	85171	127330	86264	127990	166030	156070	138940	160670	126070	166040	--	--
Lmzn001983	375.13	135.05	376.137	C16H24O10	[M-H]-	D-Threo-guaiacylglycerol-7-O-β-D-glucoside	Phenolic acids	Phenolic acids	-	1	321110	366480	334570	231820	267590	241130	279290	285350	277870	238280	253920	246470	--	--
mws0232	377.15	243	376.138	C17H20N4O6	[M+H]+	Riboflavin (Vitamin B2)	Others	Vitamin	83-88-5	1	864370	785990	753000	914480	793270	746640	568680	683830	744660	798320	846380	974840	C00255	ko00740,ko01100,ko01110,ko01240,ko02010
pme3337	384.12	252	383.108	C14H17N5O8	[M+H]+	Succinyladenosine	Nucleotides and derivatives	Nucleotides and derivatives	4542-23-8	3	144070	130890	126060	216090	216030	219310	177620	193580	183050	131520	156490	173780	--	--
Lmjp003090	385.11	223.06	384.106	C17H20O10	[M+H]+	Isofraxidin-7-O-glucoside	Lignans and Coumarins	Coumarins	483-91-0	3	41322	25939	48169	35819	47937	37005	37632	46440	38330	49712	44573	21676	--	--
Hmbn005951	383.12	163.04	384.121	C21H20O7	[M-H]-	1,3-O-Di-p-Coumaroylglycerol	Phenolic acids	Phenolic acids	-	1	19121	14755	20730	64937	66579	66273	68343	87386	78769	17741	14800	12900	--	--
Zmhn002227	385.11	223.06	386.121	C17H22O10	[M-H]-	4-O-Glucosyl-sinapate	Phenolic acids	Phenolic acids	-	2	170640	171950	147430	211300	216280	223160	193960	187100	186180	296230	249530	200240	C02919	--
HJN003	385.11	223.06	386.122	C17H22O10	[M-H]-	1-O-Sinapoyl-D-glucose	Phenolic acids	Phenolic acids	-	2	465460	516470	505540	762410	822520	853610	616880	625110	662910	1067600	1005300	1092300	C01175	ko00940,ko01110
Lmqp003013	387.2	149.1	386.194	C19H30O8	[M+H]+	Citroside A	Terpenoids	Terpene	120330-44-1	1	1367000	1436200	1660200	1545200	1925100	1895000	1247700	1342600	1569800	1972900	2004100	1911600	--	--
pmn001423	385.19	223.13	386.194	C19H30O8	[M-H]-	Roseoside	Others	Others	54835-70-0	2	108250	127740	115610	134420	164670	9	108790	124940	101390	145420	9	177820	--	--
Lmyp003775	388.12	166.05	387.117	C16H21NO10	[M+H]+	2-Hydroxy-4,7-dimethoxy-1,4-benzoxazin-3(4H)-one glucoside (HDMBOA glucoside)	Alkaloids	Alkaloids	113565-33-6	1	6691800	7319300	7231300	2191900	2707000	2507600	3019100	2731800	3227700	3411600	3223100	3030700	--	--
Hmln003169	387.14	329.14	388.153	C21H24O7	[M-H]-	Trachelogenin	Lignans and Coumarins	Lignans	34209-69-3	3	423560	396220	394140	343810	307680	330680	359800	369230	359260	332910	333140	324670	C10891	--
Lmzn001582	387.17	207.1	388.174	C18H28O9	[M-H]-	5'-Glucosyloxyjasmanic acid	Phenolic acids	Phenolic acids	-	2	9	9	40246	47886	60522	9	33114	51401	38377	9	60695	51502	--	--
Lmwp011196	391.28	149.02	390.277	C24H38O4	[M+H]+	Bis(2-ethylhexyl)phthalate*	Phenolic acids	Phenolic acids	117-81-7	2	9284400	11638000	11060000	10133000	6726700	6506500	10153000	18072000	16328000	14066000	10903000	13757000	C03690	--
Lmmp010562	391.28	149.02	390.277	C24H38O4	[M+H]+	Diisooctyl Phthalate*	Phenolic acids	Phenolic acids	27554-26-3	2	10226000	13224000	12451000	10879000	7779100	7294800	11526000	18790000	17746000	15558000	12179000	15077000	C14577	--
pmb0489	397.2	147.04	396.19	C19H28N2O7	[M+H]+	N-Glucosyl-p-coumaroylputrescine	Alkaloids	Phenolamine	-	3	23178	23707	22559	29545	36615	27649	25560	21184	19498	30359	30181	34088	--	--
pma0110	399	207.2	398.121	C18H22O10	[M+H]+	4-O-Sinapoylquinic acid	Phenolic acids	Phenolic acids	-	3	22173	22216	19134	24739	21130	29006	37021	19915	20933	16122	14196	12369	--	--
MWStz103	399.15	250.09	398.137	C15H22N6O5S	[M+H]+	S-(5'-Adenosyl)-L-methionine	Amino acids and derivatives	Amino acids and derivatives	29908-03-0	1	1227700	914320	1167700	712580	717090	705990	1575400	1451400	1480400	2078100	1970000	297390	C00019	ko00261,ko00270,ko00330,ko00908,ko00999,ko01100,ko01110,ko01230,ko01240,ko04122
pmc0281	400.15	136.11	399.139	C15H21N5O8	[M+H]+	Ribosyladenosine	Nucleotides and derivatives	Nucleotides and derivatives	-	3	527160	586040	668420	640320	583950	673930	649110	578560	512490	552140	564140	529780	--	--
Hmbn005456	399.11	163.04	400.116	C21H20O8	[M-H]-	1-O-Caffeoyl-3-O-p-coumaroylglycerol	Lipids	Glycerol ester	-	3	3430.4	2529.9	3640	12616	7306.5	7638.5	9650.9	10452	13113	2612.3	5185	3870.7	--	--
pmb0681	403.1	367.08	402.095	C20H18O9	[M+H]+	Apigenin-8-C-Arabinoside	Flavonoids	Flavonoid carbonoside	-	2	49120	33368	44455	39741	35888	21365	55685	41617	29839	29343	36085	18852	--	--
mws0043	403.14	373.1	402.131	C21H22O8	[M+H]+	Nobiletin (5,6,7,8,3',4'-Hexamethoxyflavone)	Flavonoids	Flavones	478-01-3	3	53903	52966	57167	16556	18719	14633	45150	47716	51674	15395	15483	15665	C10112	--
pme3007	402.99	159	404.002	C9H14N2O12P2	[M-H]-	Uridine 5'-diphosphate	Nucleotides and derivatives	Nucleotides and derivatives	27821-45-0	3	25251	27262	24717	29181	29183	31282	36462	33665	41073	25427	25128	25589	C00015	ko00240,ko00908,ko01100,ko01232,ko01240
pmb3031	403.1	313.1	404.111	C20H20O9	[M-H]-	Tricin-4'-O-glycerol	Flavonoids	Flavones	-	1	2395400	2365300	2367700	1767500	2006700	1877000	2103900	2002300	2023800	2289900	2314400	2256100	--	--
pmb0500	411.19	177.05	410.184	C23H26N2O5	[M+H]+	N-p-Coumaroyl-N'-feruloylputrescine	Alkaloids	Phenolamine	380302-96-5	1	24503	27719	16852	39036	33611	38874	83352	99075	90349	17638	14811	19121	--	--
pmn001319	413.12	398.1	414.131	C22H22O8	[M-H]-	1-O-Feruloyl-3-O-p-Coumaroylglycerol	Phenolic acids	Phenolic acids	-	1	122620	110170	122400	352840	338570	327690	439140	585150	453030	82627	94403	74458	--	--
Lmyp005841	417.12	255.06	416.111	C21H20O9	[M+H]+	Chrysin-7-O-glucoside	Flavonoids	Flavones	31025-53-3	3	8723.7	12534	12120	6337.6	9520.5	11226	11275	8656	6176.4	6434.2	11110	8363.1	--	--
Cmbp005523	417.12	163.04	416.111	C21H20O9	[M+H]+	1,3-O-Dicaffeoylglycerol	Lipids	Glycerol ester	-	3	28807	17456	14249	9	9	9	9	9	9	7553.3	22795	19014	--	--
pma6218	419.1	383.1	418.126	C21H22O9	[M+H]+	O-MethylNaringenin-8-C-arabinoside	Flavonoids	Flavonoid carbonoside	-	3	80919	57380	73395	57176	48103	78104	91295	73641	64446	47440	56501	40742	--	--
MWS20152	417.16	402.1	418.163	C22H26O8	[M-H]-	Syringaresinol	Lignans and Coumarins	Lignans	21453-71-4	3	15231	18094	16682	18416	20573	22075	10398	6802.5	9874.9	12383	13969	12838	C10889	--
mws2523	421.08	241.1	422.083	C12H23O14P	[M-H]-	Trehalose 6-phosphate	Others	Saccharides and Alcohols	4484-88-2	2	43485	42417	26403	50968	60520	53396	24424	28754	26564	50203	43463	42596	C00689	ko00500,ko01100,ko01110
pme2287	423.03	302	425.044	C12H19N4O7P2S+	[M-2H]-	Thiamine pyrophosphate	Others	Vitamin	136-08-3	3	9	9	9	76609	68714	37989	34019	82868	55889	9	9	9	C00068	ko00010,ko00020,ko00280,ko00310,ko00620,ko00640,ko00730,ko00785,ko01100,ko01240
Lmhp008337	426.26	285.24	425.254	C19H40NO7P	[M+H]+	LysoPE 14:0(2n isomer)	Lipids	LPE	-	2	19321	20044	17816	10994	26046	17831	16964	17003	17276	20310	16209	19821	--	--
pmb0864	426.26	285.24	425.254	C19H40NO7P	[M+H]+	LysoPE 14:0	Lipids	LPE	-	2	17407	15439	16141	26051	21201	22645	12485	18019	13998	17408	17019	17990	--	--
mad1424	427.05	295.05	426.043	C17H14O13	[M+H]+	Ditartaroyl-hydroxycoumarin	Lignans and Coumarins	Coumarins	-	3	65464	65298	77986	91481	88748	74908	53836	55189	56810	82957	83881	73385	--	--
pmf0085	427.39	345	426.386	C30H50O	[M+H]+	Cycloartenol	Terpenoids	Triterpene	469-38-5	3	28992	28496	31071	34474	34429	31512	28818	34729	28051	34459	34813	28757	C01902	ko00100,ko01100,ko01110
pme2117	426	159	427.029	C10H15N5O10P2	[M-H]-	Adenosine 5'-diphosphate	Nucleotides and derivatives	Nucleotides and derivatives	58-64-0	3	68460	60946	51441	79982	84687	72644	45470	54790	61596	67059	58776	59410	C00008	ko00190,ko00195,ko00230,ko00908,ko01100,ko01110,ko01232,ko01240
pmp000413	433.11	283.06	432.106	C21H20O10	[M+H]+	Genistein-8-C-glucoside	Flavonoids	Isoflavones	66026-80-0	2	3794300	3102600	3322400	3178600	2758300	2782200	3231200	2982900	3685600	2220200	2850800	2550000	C10420	--
mws1434	431.1	311	432.106	C21H20O10	[M-H]-	Apigenin-6-C-glucoside (Isovitexin)	Flavonoids	Flavonoid carbonoside	38953-85-4	1	3741500	3780200	3645500	2805600	3072200	3198500	3945900	3970300	4333500	3286100	3443900	3229500	C01714	ko00944
MWSHY0063	433.11	271.06	432.106	C21H20O10	[M+H]+	Sophoricoside	Flavonoids	Isoflavones	152-95-4	1	892530	894780	808180	661760	648880	596710	877100	785100	725180	589310	669950	565210	--	--
mws0072	433.11	271.01	432.106	C21H20O10	[M+H]+	Apigenin-5-O-glucoside	Flavonoids	Flavones	28757-27-9	3	148870	132940	200470	122860	149360	121100	144240	177400	164880	146060	187210	172610	--	--
Lmgp003335	433.11	271.06	432.106	C21H20O10	[M+H]+	4',5-Dihydroxyisoflavone-7-O-galactoside	Flavonoids	Isoflavones	-	2	804640	913080	941150	598510	602230	650320	717120	743430	856290	616600	532790	555180	--	--
Lmlp005572	433.11	271.06	432.106	C21H20O10	[M+H]+	Galangin-7-O-glucoside	Flavonoids	Flavones	-	1	896310	970630	1102900	673760	626220	672620	789930	880390	937070	616360	584770	667880	--	--
MWSHY0189	433.11	271.07	432.106	C21H20O10	[M+H]+	Apigenin-7-O-glucoside(Cosmosiin)	Flavonoids	Flavones	578-74-5	1	809950	890980	943710	662230	586450	612030	701350	740000	843530	557340	516270	543480	C04608	ko00944
MWSHY0181	433.11	313.07	432.106	C21H20O10	[M+H]+	Apigenin-8-C-Glucoside (Vitexin)	Flavonoids	Flavonoid carbonoside	3681-93-4	1	2640700	2739900	2186100	2052500	2026500	2139100	2732500	2037400	2449700	1872100	1984700	1927900	C01460	ko00941,ko00944
Lmyn003028	431.16	269.1	432.163	C19H28O11	[M-H]-	Benzyl-β-gentiobioside	Phenolic acids	Phenolic acids	56775-64-5	3	74464	67878	58692	85017	94658	78834	68703	73578	62979	68312	72558	61807	--	--
pmb0744	435.11	331.08	434.1	C24H18O8	[M+H]+	Tricin-4'-O-Benzoic Acid	Flavonoids	Flavones	-	1	249210	257010	240590	152470	157260	171630	197000	209570	203330	187950	207420	218310	--	--
HJN090	433.11	271.06	434.121	C21H22O10	[M-H]-	Butin-7-O-glucoside	Flavonoids	Flavanones	-	3	90871	89343	90423	69007	64743	70909	84607	89730	78109	69381	77614	65661	--	--
HJN087	433.12	271.06	434.121	C21H22O10	[M-H]-	Naringenin-4'-O-glucoside	Flavonoids	Flavanones	-	3	105140	60137	85937	65653	74468	60521	77470	100370	94251	61226	81587	65954	--	--
mws1179	433.11	271	434.121	C21H22O10	[M-H]-	Naringenin-7-O-glucoside (Prunin)	Flavonoids	Flavanones	529-55-5	3	23523	21250	21414	9	9	9	16241	14429	20215	9	9	9	C09099	ko00941,ko01100
Lmlp006175	435.13	273.09	434.121	C21H22O10	[M+H]+	Isosalipurposide (Phlorizin Chalcone)	Flavonoids	Chalcones	4547-85-7	3	64130	49888	58596	60017	57360	77521	75011	55463	45452	46148	49530	19023	C16406	ko00941
Cmzn005251	433.11	271.06	434.121	C21H22O10	[M-H]-	6-O-Caffeoylarbutin	Phenolic acids	Phenolic acids	136172-60-6	3	35722	33809	21377	9	9	9	44931	26447	24557	32191	10629	27406	--	--
HJN055	435.13	273.08	436.136	C21H24O10	[M-H]-	Dihydrocharcone-4'-O-glucoside	Flavonoids	Chalcones	-	3	34311	34696	32985	41547	39626	38434	34156	29132	38560	41784	28973	37198	--	--
MWSHY0075	437.14	275.09	436.137	C21H24O10	[M+H]+	Phloretin-2'-O-glucoside (Phlorizin)	Flavonoids	Chalcones	60-81-1	2	9	9	9	50336	23381	9	9	9	9	33314	31238	9	C01604	ko00941,ko01110
Lmfn004093	435.13	315.09	436.137	C21H24O10	[M-H]-	Phloretin-4'-O-glucoside (Trilobatin)	Flavonoids	Chalcones	4192-90-9	2	39184	56886	63935	50959	47285	37489	47167	72727	51090	38629	10451	34792	--	--
Lmhp008273	438.26	297.24	437.254	C20H40NO7P	[M+H]+	LysoPE 15:1(2n isomer)	Lipids	LPE	-	3	8829.2	7721.5	7489.4	5920.3	9721.9	10208	5341.1	5391.7	7682.4	5909.1	7161.9	1613.8	--	--
Lmhp008440	438.26	297.24	437.254	C20H40NO7P	[M+H]+	LysoPE 15:1	Lipids	LPE	-	3	8829.2	7721.5	7489.4	5920.3	9721.9	10208	5341.1	5391.7	7682.4	5909.1	7161.9	1613.8	--	--
Lmhp009187	440.28	299.26	439.27	C20H42NO7P	[M+H]+	LysoPE 15:0	Lipids	LPE	-	2	54300	49307	53728	70253	67422	62640	53646	60131	57394	57786	53822	53321	--	--
Lmhp008885	440.28	299.26	439.27	C20H42NO7P	[M+H]+	LysoPE 15:0(2n isomer)	Lipids	LPE	-	2	47436	54845	56153	52385	68361	42531	42316	51611	52041	53865	50991	55170	--	--
Lmhp005550	441.2	177.05	440.195	C24H28N2O6	[M+H]+	N,N'-Diferuloylputrescine	Alkaloids	Phenolamine	42369-86-8	1	44013	50999	41102	86673	73645	94931	156230	187980	156090	38533	41633	32138	--	--
pmp000091	445.15	177.05	444.142	C23H24O9	[M+H]+	1,3-O-Diferuloylglycerol*	Phenolic acids	Phenolic acids	83008-46-2	1	4737500	4530700	4499400	7631300	6058800	6825400	9768500	10406000	9025700	1520500	2341600	1681900	--	--
Hmbp006861	445.15	177.05	444.142	C23H24O9	[M+H]+	1,2-O-Diferuloylglycerol*	Phenolic acids	Phenolic acids	-	1	4908800	4330200	4524100	7296100	9	6723400	9574800	10086000	8745300	1538500	2244700	1736400	--	--
pme1014	445.3	341.3	444.303	C31H40O2	[M+H]+	Menatetrenone (Vitamin K2)	Others	Vitamin	11032-49-8	3	557200	568760	577890	507720	610620	644900	485070	510630	454960	606450	641810	649610	--	--
pmp000573	447.13	285.08	446.121	C22H22O10	[M+H]+	Acacetin-7-O-galactoside	Flavonoids	Flavones	-	2	31979	38149	34357	38588	28030	22939	30881	29707	34396	32292	24556	32262	--	--
pmp000575	447.13	285.18	446.121	C22H22O10	[M+H]+	Acacetin-7-O-glucoside (Tilianin)	Flavonoids	Flavones	4291-60-5	2	39837	47736	41581	42220	36362	29947	42042	41732	41437	48835	31865	39082	--	--
mws0913	447.09	285	448.101	C21H20O11	[M-H]-	Kaempferol-3-O-galactoside (Trifolin)	Flavonoids	Flavonols	23627-87-4	2	738820	706690	693970	613070	488120	563210	850240	713640	902990	555530	475710	517880	C12626	ko00944,ko01110
Hmpp003270	449.11	287.05	448.101	C21H20O11	[M+H]+	Luteolin-4'-O-glucoside	Flavonoids	Flavones	6920-38-3	3	1413800	1662500	1561500	1191300	1245100	1203300	1366500	1404800	1567300	927880	978110	798020	--	--
Xmyp005654	449.11	287.06	448.101	C21H20O11	[M+H]+	Kaempferol-4'-O-glucoside*	Flavonoids	Flavonols	-	3	1349600	1444800	1451300	1179000	1043800	1247400	1419100	1503000	1574700	926170	920190	1057500	--	--
MWSHY0104	449.11	287.06	448.101	C21H20O11	[M+H]+	Luteolin-7-O-glucoside (Cynaroside)	Flavonoids	Flavones	5373-11-5	3	1644800	1509400	1473000	1066600	1220600	1016900	1394000	1443900	1468000	1082900	917710	960970	C03951	ko00944
mws0089	447.09	285.04	448.101	C21H20O11	[M-H]-	Kaempferol-7-O-glucoside	Flavonoids	Flavonols	16290-07-6	2	97435	106330	111440	72431	84136	70450	79446	99504	84985	64045	83470	80961	--	--
mws1299	449.11	299.2	448.101	C21H20O11	[M+H]+	Luteolin-8-C-glucoside (Orientin)	Flavonoids	Flavonoid carbonoside	28608-75-5	1	6142500	6388600	6263300	6258100	5989600	6448700	7903300	6611800	6157400	6383700	6516600	6019800	C10114	--
mws2209	449.11	287.06	448.101	C21H20O11	[M+H]+	Kaempferol-3-O-glucoside (Astragalin)*	Flavonoids	Flavonols	480-10-4	3	1493500	1531400	1488000	1236800	1267500	1191900	1587100	1564600	1628800	1129900	1095000	1037300	C12249	ko00944,ko01110
mws1608	447.09	357.1	448.101	C21H20O11	[M-H]-	Luteolin-6-C-glucoside (Isoorientin)	Flavonoids	Flavonoid carbonoside	4261-42-1	1	12824000	15001000	12931000	14853000	13015000	13719000	15346000	13833000	13796000	11852000	12097000	14449000	C01821	--
Lmmn004625	449.11	287.06	450.116	C21H22O11	[M-H]-	Dihydrokaempferol-7-O-glucoside	Flavonoids	Flavanonols	-	3	116120	85953	110290	85819	86873	96670	107050	96741	103580	65802	66712	67818	--	--
pmb3023	449.11	287	450.116	C21H22O11	[M-H]-	Eriodictyol-8-C-glucoside	Flavonoids	Flavanones	1023271-51-3	3	67530	80145	75532	75401	76959	57363	67530	77490	73090	117680	74210	92959	--	--
Lmsn003297	449.11	287.06	450.116	C21H22O11	[M-H]-	3,4,2',4',6'-Pentahydroxychalcone-4'-O-glucoside	Flavonoids	Chalcones	-	2	82318	91154	77884	79484	80106	68946	78843	75124	71517	94011	101480	93832	C16408	ko00941,ko01110
mws0057	451.12	289	450.116	C21H22O11	[M+H]+	Eriodictyol-7-O-glucoside	Flavonoids	Flavanones	38965-51-4	3	163270	127540	131530	117380	137340	150500	115760	132230	164140	131030	135570	159350	--	--
Lmlp005236	451.12	289.08	450.116	C21H22O11	[M+H]+	Dihydrokaempferol-3-O-glucoside	Flavonoids	Flavanonols	1049-08-8	3	207330	199680	270470	188810	158470	154140	126710	203010	247420	156780	183480	259860	--	--
mws1361	449.11	151	450.116	C21H22O11	[M-H]-	Taxifolin-3-O-rhamnoside (Astilbin)	Flavonoids	Flavanonols	29838-67-3	3	28820	32094	30158	26658	28257	16919	30730	22979	28961	16432	48667	37673	C17449	--
Lmhp009034	452.28	311.26	451.27	C21H42NO7P	[M+H]+	LysoPE 16:1	Lipids	LPE	-	3	24981	22574	23067	18831	19792	17001	16926	15744	16819	12529	13425	20287	--	--
Lmhp008763	452.28	311.26	451.27	C21H42NO7P	[M+H]+	LysoPE 16:1(2n isomer)	Lipids	LPE	-	3	10394	13947	12233	12655	8685.8	10576	19334	20136	16073	7512.3	6368.7	15563	--	--
Lmqn005404	451.09	331.07	452.095	C20H20O12	[M-H]-	4-Hydroxybenzoyl-1-O-(6''-O-galloyl)glucoside	Phenolic acids	Phenolic acids	-	1	1220500	1273600	1283200	1505100	1410700	1517500	1530700	1557500	1546300	1499800	1560900	1551900	--	--
MWSmce417	453.17	291.13	452.168	C22H28O10	[M+H]+	5-O-Methylvisammioside	Others	Others	84272-85-5	2	76554	79654	76875	78916	77547	65370	82997	52143	91141	71636	86389	95170	--	--
pmb0876	454.29	313.27	453.286	C21H44NO7P	[M+H]+	LysoPE 16:0	Lipids	LPE	53862-35-4	1	2457900	2433200	2414600	2305600	2310600	2007600	1902100	1959300	1932500	1642800	1706800	1724300	--	--
Lmhp005872	455.22	177.05	454.21	C25H30N2O6	[M+H]+	Diferuloylcadaverine	Alkaloids	Phenolamine	-	1	9	9	9	29533	32283	32995	98965	143110	119020	9	9	9	--	--
MWS5083	455.1	96.97	456.105	C17H21N4O9P	[M-H]-	Flavin Single Nucleotide(FMN)	Nucleotides and derivatives	Nucleotides and derivatives	6184-17-4	2	1056900	1197700	1255600	1163500	1162000	965210	1240600	1215300	1222500	1154600	1045900	1235500	C00061	ko00190,ko00740,ko01100,ko01110,ko01240
mws4053	455.35	455.35	456.36	C30H48O3	[M-H]-	Ursolic acid	Terpenoids	Triterpene	77-52-1	3	4116700	4338200	4155600	7413900	6829300	7379900	4791800	4999500	4809100	6070000	5961300	6237500	C08988	--
MWSmce052	455.36	455.36	456.36	C30H48O3	[M-H]-	3-Epiursolic acid	Terpenoids	Triterpene	989-30-0	2	3680700	3963100	3905200	7055900	6402800	6721700	4279100	4513600	4343700	5981300	5822300	5930800	--	--
pmn001700	455.35	455.35	456.36	C30H48O3	[M-H]-	24,30-Dihydroxy-12(13)-enolupinol	Terpenoids	Triterpene	-	2	381400	402680	398480	208370	719260	743050	527980	548740	453550	745030	602940	780750	--	--
Zmjn014062	455.35	455.35	456.36	C30H48O3	[M-H]-	(23S)-3β-hydroxydammara-21-oic acid 21,23-lactone	Terpenoids	Triterpene	-	2	4089400	4357200	4099600	7414300	7016300	7341300	4798400	4984100	4930600	6147700	6218700	6301400	--	--
Lmmn009170	455.35	455.35	456.36	C30H48O3	[M-H]-	Mangiferolic acid	Terpenoids	Triterpene	4184-34-3	2	4046900	4114200	4096200	7303000	7011300	7001000	4692100	4874600	4673300	6394400	6003400	6361700	--	--
pmb0464	458.1	116.3	457.143	C16H27NO14	[M+H]+	L-Aspartic acid-O-diglucoside	Amino acids and derivatives	Amino acids and derivatives	-	3	47861	65544	53244	53829	63319	75835	72528	82509	55480	133700	142460	149730	--	--
mws0034	457.08	169.01	458.085	C22H18O11	[M-H]-	Epigallocatechin-3-gallate	Flavonoids	Flavanols	989-51-5	3	9	9	9	7276.1	4575	9	9	9	9	36653	27499	25043	C09731	--
mad2085	457.08	295.04	458.085	C22H18O11	[M-H]-	Caffeoyl-p-coumaroyltartaric acid	Phenolic acids	Phenolic acids	-	3	9	9	9	126620	109570	126620	57234	70002	64030	126520	99012	134170	--	--
pmb2654	460.1	117.9	461.153	C19H27NO12	[M-H]-	Anthranilate-1-O-Sophoroside	Phenolic acids	Phenolic acids	-	3	5659600	5848500	5509600	3812000	4714000	3943800	8540600	7991100	8475300	4940700	4455900	5750700	--	--
pmn001702	461.07	285.05	462.08	C21H18O12	[M-H]-	Tetahydroxyflavone-7-O-glucuronide	Flavonoids	Flavones	-	2	16832	15566	21084	19290	13818	19880	27727	31232	18712	19226	12651	19823	--	--
Lmhn002321	461.07	167.04	462.08	C21H18O12	[M-H]-	Vnilloylcaffeoyltartaric acid	Phenolic acids	Phenolic acids	-	2	102170	109620	104400	169320	101980	139080	138490	147850	158800	117890	128910	99327	--	--
Lmzn001894	461.07	285.04	462.08	C21H18O12	[M-H]-	Kaempferol-3-O-glucuronide	Flavonoids	Flavonols	22688-78-4	3	17413	23508	19290	25813	19910	17482	21690	20484	22259	24742	18070	16846	--	--
pmb3012	461.11	299.2	462.116	C22H22O11	[M-H]-	Chrysoeriol-7-O-glucoside	Flavonoids	Flavones	19993-32-9	2	110470	110310	121140	77873	99319	90752	107390	83418	92941	81133	86732	93769	--	--
pmb2999	461.11	299.1	462.116	C22H22O11	[M-H]-	Chrysoeriol-5-O-glucoside	Flavonoids	Flavones	-	3	182890	154740	170840	221390	140150	146790	202760	194220	194220	212060	194320	176820	--	--
pmp000233	463.12	313.07	462.116	C22H22O11	[M+H]+	Swertiajaponin	Flavonoids	Flavonoid carbonoside	6980-25-2	2	871010	639310	1251600	1511800	1110700	747450	473620	1216400	592210	609780	753530	839150	C10187	--
Lmjp003655	463.12	301.08	462.116	C22H22O11	[M+H]+	6-C-MethylKaempferol-3-glucoside	Flavonoids	Flavones	-	1	3223700	3402000	2755700	2397300	2777900	2312400	3022400	1741900	3122500	2456200	2821000	1356200	--	--
Hmmp004965	463.12	301.07	462.116	C22H22O11	[M+H]+	Diosmetin-7-O-glucoside*	Flavonoids	Flavones	20126-59-4	1	3615600	3899000	4355500	3208800	3371400	3183300	3635900	3985900	2830100	3240800	2958000	3060400	--	--
pmp000579	463.12	301.07	462.116	C22H22O11	[M+H]+	Diosmetin-7-O-galactoside*	Flavonoids	Flavones	-	1	3543200	3913600	3562000	2990500	3326100	3139300	3702800	3871200	3600100	3099300	3163900	3280600	--	--
HJAP011	463.11	343.08	462.116	C22H22O11	[M+H]+	Chrysoeriol-8-C-glucoside (Scoparin)	Flavonoids	Flavonoid carbonoside	301-16-6	1	16999000	16355000	16594000	16700000	20093000	18736000	19624000	18757000	16224000	18347000	19351000	18754000	--	--
Lmnp002845	463.13	343.09	462.116	C22H22O11	[M+H]+	Hispidulin-8-C-glucoside	Flavonoids	Flavonoid carbonoside	-	1	16676000	19191000	20027000	21715000	21078000	18293000	20352000	23622000	21218000	23060000	21725000	20708000	--	--
pmp000120	463.12	427.1	462.116	C22H22O11	[M+H]+	Diosmetin-6-C-glucoside	Flavonoids	Flavones	-	1	13943000	12323000	13244000	15493000	14580000	12161000	15423000	13736000	14242000	13956000	15233000	15811000	--	--
Hmgp002189	463.13	301.07	462.118	C22H22O11	[M+H]+	Hispidulin-7-O-Glucoside	Flavonoids	Flavones	17680-84-1	1	3681800	3670200	3687300	3107900	2912000	2913500	3769400	3772700	3409900	3044000	2982200	2984600	C17762	--
mws1329	463.09	301.03	464.095	C21H20O12	[M-H]-	Quercetin-7-O-glucoside	Flavonoids	Flavonols	491-50-9	3	107350	117100	98737	63618	79722	103920	99004	91429	98930	73451	67751	83082	C12639	--
Hmcn001884	463.09	301.03	464.095	C21H20O12	[M-H]-	6-Hydroxyluteolin 5-glucoside	Flavonoids	Flavones	-	3	107350	117100	98737	63618	79722	103920	99004	91429	98930	73451	67751	83082	--	--
mws0856	463.09	301	464.095	C21H20O12	[M-H]-	Quercetin-4'-O-glucoside (Spiraeoside)	Flavonoids	Flavonols	20229-56-5	3	113420	108050	111010	107420	55622	73819	103230	81230	103890	69805	79014	75495	--	--
mws0091	463.09	300.03	464.095	C21H20O12	[M-H]-	Quercetin-3-O-glucoside (Isoquercitrin)	Flavonoids	Flavonols	482-35-9	3	61818	67743	63227	80085	76325	55217	84028	89666	88792	56177	62412	70060	C05623	ko00944,ko01100,ko01110
Lmzp002365	465.14	303.09	464.131	C22H24O11	[M+H]+	Hesperetin-7-O-glucoside	Flavonoids	Flavanones	31712-49-9	2	194100	180660	214080	133410	186320	188900	180840	189910	175230	172890	183300	181830	C16422	ko00941
pme1598	463.12	301	464.132	C22H24O11	[M-H]-	Hesperetin-5-O-glucoside	Flavonoids	Flavanones	69651-80-5	3	95326	89942	106710	70007	86092	89931	98146	110400	75182	90233	86617	73638	--	--
Lmhp009464	466.29	325.27	465.286	C22H44NO7P	[M+H]+	LysoPE 17:1(2n isomer)	Lipids	LPE	-	3	14672	13246	14699	11239	13053	12293	11786	10162	10124	8941.2	10169	10794	--	--
Lmhp009769	466.29	325.27	465.286	C22H44NO7P	[M+H]+	LysoPE 17:1	Lipids	LPE	-	3	13636	12531	15996	12480	13603	12801	9077.5	10215	9827.7	8515.6	8102.7	8304.6	--	--
pmd0130	468.31	184.07	467.301	C22H46NO7P	[M+H]+	LysoPC 14:0	Lipids	LPC	20559-16-4	1	80959	78835	77482	124980	122340	104630	76791	71150	67843	89204	89057	99585	--	--
pmb0504	469.23	177.05	468.222	C21H32N4O8	[M+H]+	N-(4'-O-glycosyl)-feruloyl agmatine	Alkaloids	Phenolamine	-	3	21145	29301	22727	25085	11308	25310	34751	42307	34917	9	9	9	--	--
Smpn011792	471.34	471.34	472.355	C30H48O4	[M-H]-	2,3-Dihydroxy-12-ursen-28-oic acid	Terpenoids	Triterpene	-	3	39844	29745	35270	48746	46192	48714	31727	32013	31155	39452	43426	48249	--	--
Hmbn005207	471.35	471.35	472.355	C30H48O4	[M-H]-	Hederagenin	Terpenoids	Triterpene	465-99-6	2	27050	35360	18323	36223	36483	54594	37526	41031	21570	51929	24517	24065	--	--
mws1610	471.35	471.35	472.355	C30H48O4	[M-H]-	Maslinic acid	Terpenoids	Triterpene	4373-41-5	3	46538	44641	41578	59204	52739	57703	40748	45281	41059	45851	50332	58682	C16939	--
Zmpn008194	471.35	471.35	472.355	C30H48O4	[M-H]-	Corosolic acid	Terpenoids	Triterpene	4547-24-4	3	40307	38005	42618	50493	44623	49568	36016	33373	35026	44126	45386	47912	--	--
Lmzn006169	471.35	471.35	472.355	C30H48O4	[M-H]-	Pomolic acid	Terpenoids	Triterpene	13849-91-7	2	72102	61037	63512	67796	75735	67477	46427	47388	58705	50498	63518	64597	--	--
pmb1912	474.17	327	473.166	C20H23N7O7	[M+H]+	10-Formyltetrahydrofolic Acid	Alkaloids	Alkaloids	2800-34-2	1	2958500	3514000	3750200	2499500	2479900	2366200	2886600	3052300	2716000	2627600	2690500	2478400	C00234	ko00670,ko00970,ko01100,ko01200,ko01240
Lmhp008589	476.28	335.26	475.27	C23H42NO7P	[M+H]+	LysoPE 18:3(2n isomer)	Lipids	LPE	-	1	2280900	2243500	2310400	2985700	3016900	2797200	1255000	1468800	1338300	1721100	1634000	2064200	--	--
Lmhp008801	476.28	335.26	475.27	C23H42NO7P	[M+H]+	LysoPE 18:3	Lipids	LPE	-	1	2089500	1980500	2001900	1605300	1540900	1489000	1289000	1505100	1501700	1133100	1239800	1080000	--	--
pmb0874	478.29	337.27	477.286	C23H44NO7P	[M+H]+	LysoPE 18:2(2n isomer)	Lipids	LPE	-	2	5168200	5206700	5124400	5305800	5551400	5108600	3332900	3438600	3203300	3549500	3560100	3739000	--	--
pmb0881	478.29	337.27	477.286	C23H44NO7P	[M+H]+	LysoPE 18:2	Lipids	LPE	-	2	1451700	1370300	1304700	1221900	1111800	922220	850970	937790	937370	791020	705820	675770	--	--
Lmjp002906	479.12	317.07	478.111	C22H22O12	[M+H]+	Rhamnetin-3-O-Glucoside	Flavonoids	Flavonols	27875-34-9	1	482980	424380	519520	435740	439490	482100	426800	546100	525970	455750	427000	425900	--	--
Lmjp003295	479.12	317.07	478.111	C22H22O12	[M+H]+	6-Methoxykaempferol-3-O-glucoside	Flavonoids	Flavonols	63422-27-5	1	480500	529240	499670	458850	543190	435870	446660	477350	412910	422670	456330	452310	--	--
pma6640	479.3	317.1	478.111	C22H22O12	[M+H]+	3'-O-Methyltricetin-7-O-glucoside	Flavonoids	Flavones	-	3	269610	299030	282100	255580	307140	277380	327350	269160	294040	387100	275130	268260	--	--
Hmgp002036	479.12	317.06	478.112	C22H22O12	[M+H]+	Nepetin-7-O-glucoside(Nepitrin)	Flavonoids	Flavones	569-90-4	1	415990	489920	477330	438220	427560	454860	481400	548550	412280	442520	462880	467170	--	--
mws1454	477.14	315	478.148	C23H26O11	[M-H]-	Persicoside	Flavonoids	Flavanones	28978-03-2	2	151740	137030	137520	120680	136960	124820	148370	143200	149230	102910	119730	115840	--	--
pmb0856	480.31	339.29	479.301	C23H46NO7P	[M+H]+	LysoPE 18:1(2n isomer)	Lipids	LPE	-	3	159760	205910	178860	133000	129980	129200	132080	142320	76108	88337	84954	86418	--	--
mws0289	480.31	339.29	479.301	C23H46NO7P	[M+H]+	LysoPE 18:1	Lipids	LPE	89576-29-4	3	98678	95005	98998	62432	59015	63560	66936	85359	72758	35553	36896	39393	--	--
pmb2260	480.31	184.07	479.301	C23H46NO7P	[M+H]+	LysoPC 15:1	Lipids	LPC	-	2	59934	61490	55036	77847	74627	74785	41319	41945	40505	46822	42563	44827	--	--
Lmpp003465	481.1	319.04	480.09	C21H20O13	[M+H]+	Myricetin-3-O-β-D-glucoside	Flavonoids	Flavonols	19833-12-6	3	27952	25901	21641	24290	42456	35241	21641	27026	28609	23444	31469	12626	--	--
Lmhp009129	482.32	184.07	481.317	C23H48NO7P	[M+H]+	LysoPC 15:0(2n isomer)	Lipids	LPC	-	1	226580	243540	246210	346320	355080	323910	257010	275180	261740	269450	271560	267480	--	--
pmb2319	482.32	184.07	481.317	C23H48NO7P	[M+H]+	LysoPC 15:0	Lipids	LPC	108273-89-8	1	259600	269020	264040	394850	395250	387020	289840	292750	321160	300770	301900	339270	--	--
pmb0883	482.32	341.31	481.317	C23H48NO7P	[M+H]+	LysoPE 18:0	Lipids	LPE	69747-55-3	3	11227	11834	10854	8476.8	9994.3	7511.9	9726.8	10615	11655	9013.3	9226.8	9467.1	--	--
pmb3072	481.14	319.3	482.142	C22H26O12	[M-H]-	3-O-p-Coumaroylshikimic acid-O-glucoside	Phenolic acids	Phenolic acids	-	3	20733	36591	33886	33886	37125	54816	48676	21149	36673	57021	48351	32030	--	--
pmb3066	481.14	319.2	482.142	C22H26O12	[M-H]-	5-O-p-Coumaroylshikimic acid O-glucoside	Phenolic acids	Phenolic acids	-	2	487390	440490	436800	450390	389470	432460	293030	355540	313140	489130	473340	455970	--	--
Hmyn007168	483.27	255.23	484.278	C22H45O9P	[M-H]-	LysoPG 16:0	Lipids	Glycerol ester	-	3	3195.5	1930	2543.3	1656.9	1710.4	2377.3	2783.3	1558.8	1772.2	1135.6	1592.6	1599.2	--	--
Lmmn000214	487.17	341.11	488.174	C18H32O15	[M-H]-	Solatriose	Others	Saccharides and Alcohols	528-40-5	3	692070	615890	828610	326990	320550	229080	1477000	1199500	1231300	409440	453960	446930	--	--
Lmmn003398	489.11	285.04	490.111	C23H22O12	[M-H]-	Kaempferol-3-O-(6''-acetyl)glucoside	Flavonoids	Flavonols	-	3	83396	62684	102790	72134	70398	65507	77165	73862	71808	34396	61890	61891	--	--
pmn001712	549.22	489.2	490.177	C22H34O12	[M+CH3COOH-H]-	3-Hydroxy-4-isopropylbenzylalcohol-3-O-sophoroside	Phenolic acids	Phenolic acids	-	2	280650	376180	349140	276910	251180	375840	242420	397600	274750	264190	284710	339900	--	--
pma1303	492.31	184.07	491.301	C24H46NO7P	[M+H]+	LysoPC 16:2	Lipids	LPC	-	3	10964	5378.3	9073.8	13704	16644	16693	11336	4916.9	7521.1	9	9	9	--	--
pmb0863	492.31	184.07	491.301	C24H46NO7P	[M+H]+	LysoPC 16:2(2n isomer)	Lipids	LPC	-	3	5155.6	9	4200.2	7957.1	8187.3	8436.5	5842.3	4975.6	5697.7	4210.1	4489.3	4153.5	--	--
pmb0736	493.13	331.08	492.127	C23H24O12	[M+H]+	Tricin-7-O-Glucoside*	Flavonoids	Flavones	32769-01-0	3	567700	427960	460470	378020	569620	510960	428540	522060	450600	544580	581580	588170	--	--
Lmgp003546	493.13	331.08	492.127	C23H24O12	[M+H]+	4',5'-Dihydroxy-6,8-dimethoxyisoflavone-7-O-galactoside	Flavonoids	Isoflavones	-	2	570830	555810	555030	429950	576920	817040	517200	501050	519710	521890	544380	526090	--	--
pmb2984	491.1	287.1	492.127	C23H24O12	[M-H]-	Eriodictyol-7-O-(6''-acetyl)glucoside	Flavonoids	Flavanones	-	3	81846	79907	27797	82685	116220	118800	53843	44582	46559	77508	143990	94347	--	--
Lmhp206353	493.13	331.08	492.127	C23H24O12	[M+H]+	Tricin-4'-O-glucoside*	Flavonoids	Flavones	-	3	337720	347990	264360	298930	281820	260220	219870	271240	264280	246070	240600	271350	--	--
Lmgp004829	493.13	331.08	492.127	C23H24O12	[M+H]+	5,7,4'-Trihydroxy-6,8-dimethoxyisoflavone-7-O-galactoside	Flavonoids	Isoflavones	-	2	567700	427960	460470	378020	569620	510960	428540	522060	450600	544580	581580	588170	--	--
pmb3042	491.12	329.1	492.127	C23H24O12	[M-H]-	Tricin-5-O-Glucoside	Flavonoids	Flavones	32769-00-9	3	7578900	6820500	7546400	7841600	7664500	7343800	6461800	7038600	7580700	6893000	7636900	7311000	--	--
Hmgp002238	493.14	331.08	492.128	C23H24O12	[M+H]+	Jaceosidin-7-O-Glucoside	Flavonoids	Flavones	25474-11-7	1	525770	636350	535490	612340	549840	294840	560450	755350	699490	537150	562770	580980	--	--
Lmhp008833	494.32	184.07	493.317	C24H48NO7P	[M+H]+	LysoPC 16:1(2n isomer)	Lipids	LPC	-	1	60841	81275	52575	75047	90254	104800	71341	71888	50600	40533	54670	39752	--	--
HJAP005	495.11	333.07	494.105	C22H22O13	[M+H]+	Laricitrin-3-O-glucoside	Flavonoids	Flavonols	39986-90-8	2	630380	753950	872530	726370	671590	680390	724120	833950	760170	610850	688990	652300	--	--
Lmtn002997	493.1	331.05	494.106	C22H22O13	[M-H]-	Mearnsetin-3-O-glucoside	Flavonoids	Flavones	-	2	202640	203500	201500	246970	255600	235560	185730	254490	174860	243680	220230	242800	--	--
Lmjp003231	495.11	333.07	494.106	C22H22O13	[M+H]+	Patuletin-3-O-glucoside	Flavonoids	Flavonols	-	2	676220	795660	774800	628700	597980	674550	638030	833200	696970	586050	683600	583560	--	--
pmb0855	496.34	184.07	495.332	C24H50NO7P	[M+H]+	LysoPC 16:0	Lipids	LPC	17364-16-8	1	21013000	21288000	21698000	23742000	24018000	21272000	16341000	15990000	16377000	16588000	17025000	16934000	--	--
pmd0132	496.34	184.07	495.332	C24H50NO7P	[M+H]+	LysoPC 16:0(2n isomer)	Lipids	LPC	-	1	962000	853740	965830	760060	844860	790400	874590	961600	926920	337120	384190	371880	--	--
pmb0745	497.14	331.08	496.137	C26H24O10	[M+H]+	Tricin-4'-O-syringyl alcohol	Flavonoids	Flavones	-	1	3964500	4454200	4496100	2986300	3130200	3320800	3724100	3734800	3601200	4004200	3972000	3909300	--	--
pma0170	498.26	177.05	497.253	C27H35N3O6	[M+H]+	N',N''-Diferuloylspermidine	Alkaloids	Phenolamine	-	3	75708	78337	82918	9	9	9	95896	63643	92378	117530	135980	178210	--	--
Lmhp010040	504.31	363.29	503.301	C25H46NO7P	[M+H]+	LysoPE 20:3	Lipids	LPE	-	3	27756	26562	27082	26418	26350	24202	20821	19009	18458	15688	17601	19519	--	--
Lmhp009802	504.31	363.29	503.301	C25H46NO7P	[M+H]+	LysoPE 20:3(2n isomer)	Lipids	LPE	-	3	25298	27682	26668	24584	23917	24187	20892	19213	20766	17741	18355	17790	--	--
pmn001642	503.08	459.1	504.09	C23H20O13	[M-H]-	Kaempferol-3-O-(2''-O-acetyl)glucuronide	Flavonoids	Flavonols	-	2	335650	683290	318620	255360	639440	311920	325750	349360	338010	583710	300650	276490	--	--
Lmsn002288	503.14	341.09	504.148	C21H28O14	[M-H]-	1-O-Caffeoyl-(6-O-glucosyl)-β-D-glucose	Phenolic acids	Phenolic acids	-	2	130510	119650	115730	72901	78396	80006	69506	78010	89581	58956	53496	63685	--	--
pme2125	503.16	179	504.169	C18H32O16	[M-H]-	Raffinose	Others	Saccharides and Alcohols	512-69-6	3	275720	337900	358600	185640	261260	186840	520780	333910	173370	132190	147550	285220	C00492	ko00052,ko01100,ko02010
mws1589	503.16	179	504.169	C18H32O16	[M-H]-	D-Panose	Others	Saccharides and Alcohols	33401-87-5	2	37852	41942	56846	31459	35166	32815	46884	32236	23099	46290	49219	36916	C00713	--
MWS0442	527.16	365.1	504.169	C18H32O16	[M+Na]+	Maltotriose	Others	Saccharides and Alcohols	1109-28-0	3	23192	29208	34484	36441	32186	9	32051	26167	25885	34875	50389	9	C01835	ko02010
pme0500	503.16	323	504.169	C18H32O16	[M-H]-	D-Melezitose	Others	Saccharides and Alcohols	597-12-6	1	30214	24655	39691	31459	42784	37502	38094	28720	30471	21676	33391	35734	C08243	--
pmp001141	506.2	145	505.195	C25H31NO10	[M+H]+	Cimicifugamide	Alkaloids	Phenolamine	-	2	82519	82174	64237	97571	102540	81257	90951	70868	70096	42561	64292	91698	--	--
Lmhp008718	506.32	184.07	505.317	C25H48NO7P	[M+H]+	LysoPC 17:2	Lipids	LPC	-	3	23776	21738	28255	51118	32661	31199	23431	13167	21147	25248	17256	17683	--	--
Lmhp010514	506.32	365.31	505.317	C25H48NO7P	[M+H]+	LysoPE 20:2(2n isomer)	Lipids	LPE	-	3	20955	22151	10952	5658.6	13818	15062	15025	14830	14489	3471.7	8028.3	10936	--	--
Lmhp010757	506.32	365.31	505.317	C25H48NO7P	[M+H]+	LysoPE 20:2	Lipids	LPE	-	3	19477	19814	24552	12940	17972	11948	14749	13943	11140	9992.2	7699	9688.3	--	--
Lmhp009590	508.34	184.07	507.332	C25H50NO7P	[M+H]+	LysoPC 17:1	Lipids	LPC	-	1	63520	64617	65288	61761	74680	61884	50859	41803	47561	37063	41798	36219	--	--
Hmcp002187	509.13	347.07	508.121	C23H24O13	[M+H]+	Limocitrin-3-O-galactoside	Flavonoids	Flavonols	-	2	215860	206730	240290	116730	142340	113300	185960	177120	171460	111660	125360	105460	--	--
Hmcp001636	509.13	347.07	508.121	C23H24O13	[M+H]+	Limocitrin-7-O-glucoside	Flavonoids	Flavonols	-	2	453030	585980	482050	478600	573920	539790	423280	530660	529690	538110	691320	572150	--	--
Hmcp002399	509.13	347.07	508.121	C23H24O13	[M+H]+	Limocitrin-3-O-glucoside	Flavonoids	Flavonols	-	2	380360	435800	408700	386970	231920	355340	367860	338600	311590	343750	289480	322260	--	--
pmb0565	509.13	347.08	508.122	C23H24O13	[M+H]+	Syringetin-3-O-glucoside	Flavonoids	Flavonols	40039-49-4	3	534560	474050	457720	515350	622730	514520	498720	604320	441690	494470	521570	496980	--	--
Zmjp004852	509.13	347.08	508.122	C23H24O13	[M+H]+	5,6,3',4'-Tetrahydroxy-3,7-dimethoxyflavone-6-O-glucoside	Flavonoids	Flavones	-	2	221470	182660	241600	142180	176330	164970	165100	166110	209780	122420	139590	120900	--	--
HJAP006	509.13	347.08	508.122	C23H24O13	[M+H]+	Syringetin-7-O-glucoside	Flavonoids	Flavonols	-	2	305470	347620	326940	311590	263850	250030	274990	349480	241880	280490	257550	253370	--	--
Zmgp004436	509.13	347.08	508.122	C23H24O13	[M+H]+	Okanin-4'-(6''-O-acetyl)glucoside	Flavonoids	Chalcones	-	2	233840	245760	233840	147180	142340	109480	142490	130570	164840	81359	139480	128150	--	--
pmb2406	510.36	184.07	509.348	C25H52NO7P	[M+H]+	LysoPC 17:0	Lipids	LPC	50930-23-9	2	129450	123340	129530	187350	188940	155260	105470	110430	110680	128940	141730	137240	--	--
Lmhp010515	510.36	184.07	509.348	C25H52NO7P	[M+H]+	LysoPC 17:0(2n isomer)	Lipids	LPC	-	2	129450	123340	129530	187350	188940	155260	105470	110430	110680	128940	141730	137240	--	--
pmb1466	511.12	331.08	510.116	C26H22O11	[M+H]+	Tricin-4'-O-syringic acid	Flavonoids	Flavones	-	2	141010	143390	143950	96780	107410	102130	138690	142150	134560	91589	95783	84806	--	--
Lmhp009773	515.32	261.22	514.314	C27H46O9	[M+H]+	1-α-Linolenoyl-glycerol-3-O-glucoside*	Lipids	Glycerol ester	-	1	201690	165560	208980	126780	237110	171540	302710	322230	320940	65044	83195	94425	--	--
Lmhp009526	515.32	261.22	514.314	C27H46O9	[M+H]+	2-α-Linolenoyl-glycerol-1-O-glucoside*	Lipids	Glycerol ester	-	1	162910	212900	191060	100750	273860	170480	266010	371840	278900	79307	124110	131330	--	--
pmn001382	515.12	353.09	516.127	C25H24O12	[M-H]-	Isochlorogenic acid A*	Phenolic acids	Phenolic acids	2450-53-5	3	61217	57920	53457	37801	28443	43921	41882	54032	63192	46246	42562	47235	--	--
Li512115	515.12	353.09	516.127	C25H24O12	[M-H]-	Isochlorogenic acid B*	Phenolic acids	Phenolic acids	14534-61-3	3	61217	57920	53457	37801	28443	43921	41882	54032	63192	46246	42562	47235	C10468	--
mws1584	515.12	191.05	516.127	C25H24O12	[M-H]-	1,3-O-Dicaffeoylquinic Acid (Cynarin)	Phenolic acids	Phenolic acids	30964-13-7	3	65269	74714	88949	65999	70102	59608	66407	56577	66594	38196	56188	68875	C10445	--
pmn001384	515.12	353.09	516.127	C25H24O12	[M-H]-	Isochlorogenic acid C*	Phenolic acids	Phenolic acids	57378-72-0	3	61217	57920	53457	37801	28443	43921	41882	54032	63192	46246	42562	47235	--	--
Zmdp005767	517.13	269.09	516.127	C25H24O12	[M+H]+	Formononetin-7-O-(6''-Malonyl)glucoside	Flavonoids	Isoflavones	-	3	38150	34272	42548	46181	42788	48870	42730	20673	36300	9	9	9	C16222	ko00943
Lmhp010334	517.34	263.24	516.33	C27H48O9	[M+H]+	2-Linoleoylglycerol-1-O-glucoside	Lipids	Glycerol ester	-	2	13213	19990	12479	25118	27772	26032	14284	26584	12253	16686	16827	14227	--	--
pmb0865	518.32	184.07	517.317	C26H48NO7P	[M+H]+	LysoPC 18:3(2n isomer)	Lipids	LPC	-	1	31747000	14491000	14180000	40223000	39879000	38809000	26345000	13573000	23239000	21582000	21528000	13323000	--	--
Hmbn002692	517.16	175.04	518.164	C22H30O14	[M-H]-	6'-O-Feruloyl-D-sucrose	Phenolic acids	Phenolic acids	118230-77-6	2	360270	352710	354600	346100	478050	391100	498640	681660	379650	350280	440460	540700	--	--
pmn001458	517.16	175	518.164	C22H30O14	[M-H]-	Sibiricose A5	Phenolic acids	Phenolic acids	107912-97-0	2	402820	404720	404720	329750	355360	350370	398800	514510	363320	357480	374120	400270	--	--
pmp001273	520.34	184.07	519.332	C26H50NO7P	[M+H]+	LysoPC 18:2	Lipids	LPC	-	1	28569000	29609000	16577000	23557000	24140000	22572000	17914000	17994000	16875000	13805000	13639000	13420000	--	--
pmp001251	520.34	184.07	519.332	C26H50NO7P	[M+H]+	LysoPC 18:2(2n isomer)	Lipids	LPC	-	1	28569000	29609000	16577000	23557000	24140000	22572000	17914000	17994000	16875000	13805000	13639000	13420000	--	--
Li512111	519.11	315.05	520.122	C24H24O13	[M-H]-	Isorhamnetin-3-O-(6''-acetylglucoside)	Flavonoids	Flavonols	-	3	45266	48896	47145	35954	43242	37825	41288	45944	34315	31714	25801	40689	--	--
pma0791	521	273	520.122	C24H24O13	[M+H]+	Naringenin-7-O-(6''-malonyl)glucoside	Flavonoids	Flavanones	-	3	100270	98745	92039	71455	65338	76269	91521	101550	82459	46155	78398	59492	--	--
pmp000682	538.22	359.14	520.168	C26H32O11	[M+NH4]+	Matairesinol-4'-O-glucoside (Matairesinoside)	Lignans and Coumarins	Lignans	23202-85-9	3	32141	56356	34286	78664	61809	41115	29858	25873	43286	23344	74476	42012	--	--
pmn001378	519.19	357.14	520.194	C26H32O11	[M-H]-	Pinoresinol-4-O-glucoside	Lignans and Coumarins	Lignans	41607-20-9	2	376550	338110	389510	275150	232750	278230	374400	381130	380400	223740	232170	205990	C17529	--
Cmsp003083	521.2	131.05	520.194	C26H32O11	[M+H]+	Dehydrodiconiferyl alcohol-4-O-glucoside	Others	Others	107870-88-2	1	1288100	1750100	1501400	1076700	1048800	1019100	1283700	1322600	1424900	798850	1004600	881060	--	--
Lmhp010190	522.36	184.07	521.348	C26H52NO7P	[M+H]+	LysoPC 18:1(2n isomer)	Lipids	LPC	-	1	3097100	3091000	3115500	2945100	3010000	2983900	2917000	2785000	2856300	1593900	1628000	1656700	--	--
pmb3041	521.09	329.2	522.101	C23H22O14	[M-H]-	Tricin-7-O-saccharic acid	Flavonoids	Flavones	-	3	639790	640490	660720	365320	401930	366870	609820	666440	570150	286270	316270	324290	--	--
pmn001710	521.13	359.08	522.137	C24H26O13	[M-H]-	Rosmarinic acid-3'-O-glucoside	Phenolic acids	Phenolic acids	910028-78-3	3	291340	311160	356560	416200	452020	440660	328530	304910	295500	440810	433340	477270	--	--
Lmyn003971	521.2	359.15	522.21	C26H34O11	[M-H]-	Dihydrodehydrodiconiferyl alcohol-4-O-glucoside	Lignans and Coumarins	Lignans	-	2	294430	326270	326300	400600	424630	364070	342660	371460	372910	474520	457130	452550	--	--
HJN083	521.2	359.15	522.211	C26H34O11	[M-H]-	Lariciresinol-4'-O-glucoside	Lignans and Coumarins	Lignans	143663-00-7	1	196540	217420	201280	160230	199560	195350	248610	242800	233020	199180	168520	185820	--	--
pmd0136	524.37	184.07	523.364	C26H54NO7P	[M+H]+	LysoPC 18:0(2n isomer)	Lipids	LPC	-	1	313200	316790	315920	294240	297540	263180	273610	163480	302060	231190	243070	234380	--	--
mws0126	524.37	184.07	523.364	C26H54NO7P	[M+H]+	LysoPC 18:0	Lipids	LPC	19420-57-6	1	313200	316790	315920	294240	297540	263180	273610	163480	302060	231190	243070	234380	--	--
pmb3053	523.12	329.2	524.132	C27H24O11	[M-H]-	Tricin-4'-O-eudesmic acid	Flavonoids	Flavones	-	1	3286300	3242700	3388400	2763300	2801800	2770700	3030700	2833400	3062400	3742900	3771300	3641900	--	--
Lmtn003096	523.21	361.14	524.226	C26H36O11	[M-H]-	Secoisolariciresinol 4-O-glucoside	Lignans and Coumarins	Lignans	-	1	593880	558560	702770	505210	431990	500850	551060	564820	663220	560380	489290	530530	--	--
pmp000235	527.15	331.08	526.148	C27H26O11	[M+H]+	Salcolin B	Flavonoids	Flavones	-	1	35474000	34713000	35643000	30253000	38574000	47980000	49016000	39699000	37045000	56590000	38225000	41269000	--	--
pmb0746	527.15	331.08	526.148	C27H26O11	[M+H]+	Tricin-4'-O-(guaiacylglycerol)ether	Flavonoids	Flavones	-	1	20013000	19543000	21708000	19495000	17350000	18321000	18931000	18579000	19310000	21821000	21103000	22992000	--	--
pmp000234	527.15	331.08	526.148	C27H26O11	[M+H]+	Salcolin A	Flavonoids	Flavones	-	1	19503000	19162000	21835000	16010000	17313000	17841000	21248000	18155000	18758000	22712000	22445000	21392000	--	--
pmb0717	527.15	331.08	526.148	C27H26O11	[M+H]+	Tricin-5-O-guaiacylglycerol	Flavonoids	Flavones	-	1	162000	123320	9	102600	95034	152100	125030	193650	199690	91627	118490	78307	--	--
Lmjp003731	531.15	177.06	530.142	C26H26O12	[M+H]+	3,4-O-Dicaffeoylquinic Acid Methyl Ester	Phenolic acids	Phenolic acids	-	3	45909	54297	53603	35475	10678	33933	63559	58319	46667	21030	24132	31439	--	--
pmb2554	529.16	193.1	530.164	C23H30O14	[M-H]-	5-O-Feruloyl quinic acid glucoside*	Phenolic acids	Phenolic acids	-	1	513870	473870	524610	719910	649220	692500	631870	660730	650460	667540	699160	699470	--	--
pmb2833	529.16	193.1	530.164	C23H30O14	[M-H]-	3-O-Feruloylquinic acid-O-glucoside*	Phenolic acids	Phenolic acids	-	1	513870	473870	524610	719910	649220	692500	631870	660730	650460	667540	699160	699470	--	--
Lmbn001181	531.14	531.13	532.143	C22H28O15	[M-H]-	Fraxetin-7,8-di-O-glucoside	Lignans and Coumarins	Coumarins	-	3	116220	123550	137070	132440	96194	125650	153960	166760	133040	99190	96359	120360	--	--
Lmhp007840	534.36	184.07	533.348	C27H52NO7P	[M+H]+	LysoPC 19:2	Lipids	LPC	-	2	61707	53720	61826	49817	50092	53051	34528	35172	34462	37882	41847	38576	--	--
Lmhp007598	534.36	184.07	533.348	C27H52NO7P	[M+H]+	LysoPC 19:2(2n isomer)	Lipids	LPC	-	2	54230	60716	54885	54632	50210	47265	34855	30836	30937	35259	39787	36345	--	--
Lmmp003817	535.11	287.05	534.101	C24H22O14	[M+H]+	Kaempferol-3-O-(6''-malonyl)glucoside*	Flavonoids	Flavonols	-	3	78813	74487	68904	53655	57005	53377	62669	54761	74487	61600	59545	42084	--	--
Lmdp004892	535.11	287.05	534.101	C24H22O14	[M+H]+	Kaempferol-3-O-(6''-malonyl)galactoside*	Flavonoids	Flavonols	-	3	15157	30449	28374	31638	37009	38848	40136	32645	28466	33498	14473	22704	--	--
pmp001110	535.14	517.13	534.137	C25H26O13	[M+H]+	Apigenin-6-C-xyloside-8-C-arabinoside	Flavonoids	Flavonoid carbonoside	-	1	3405600	3668500	3157800	3479500	3563400	2862500	3012500	3323900	3573300	3109800	3209400	3212100	--	--
Lmtp002822	535.14	499.12	534.137	C25H26O13	[M+H]+	Apigenin-6-C-arabinoside-8-C-xyloside	Flavonoids	Flavonoid carbonoside	-	1	9815100	9443100	9069900	9932000	8229700	8151300	9961000	9700600	11249000	8435700	8649100	7462200	--	--
Lmhp010908	536.37	184.07	535.364	C27H54NO7P	[M+H]+	LysoPC 19:1	Lipids	LPC	-	2	9	9	9	52594	57056	51893	37569	38266	35538	36755	39597	40299	--	--
Zmfn000481	535.04	323.03	536.044	C14H22N2O16P2	[M-H]-	Uridine-5'-Diphosphate-D-Xylose	Nucleotides and derivatives	Nucleotides and derivatives	3616-06-6	1	163970	160690	114720	131510	141090	123940	120230	138590	122400	135030	174040	160750	C00190	ko00520,ko00908,ko01100,ko01250
HJN084	535.11	331.05	536.116	C24H24O14	[M-H]-	Laricitrin-3-O-(6''-acetyl)glucoside	Flavonoids	Flavonols	-	2	71466	66361	72405	61591	75088	50522	71526	71470	81657	61233	61251	66683	--	--
pmb0686	537.12	289	536.117	C24H24O14	[M+H]+	Eriodictyol-7-O-(6''-malonyl)glucoside	Flavonoids	Flavanones	-	3	238860	200530	209490	177300	169260	130390	212520	177230	221230	181860	163490	173260	--	--
pmb0824	537.1	177.4	536.153	C25H28O13	[M+H]+	Syringic acid-4-O-(6''-feruloyl)glucoside	Phenolic acids	Phenolic acids	-	3	20721	17400	12649	17762	19540	15419	31497	12632	25827	15547	28323	30520	--	--
Zmcn003729	535.18	373.13	536.189	C26H32O12	[M-H]-	1-Hydroxypinoresinol-4'-O-Glucoside	Lignans and Coumarins	Lignans	-	2	67708	42943	66126	93901	68871	105950	30946	41853	187450	91163	94725	75757	--	--
Hmln002100	535.18	373.13	536.189	C26H32O12	[M-H]-	Nortrachelogenin-4-O-glucoside	Lignans and Coumarins	Lignans	33464-78-7	2	2174700	2312300	2111100	2458500	2387400	2085900	2133700	2286200	2141500	2306200	2240500	1907800	--	--
pmn001375	535.18	373.13	536.189	C26H32O12	[M-H]-	1-Hydroxypinoresinol-1-O-Glucoside	Lignans and Coumarins	Lignans	81495-71-8	2	619310	555450	694960	555920	458930	523030	597790	629140	604290	460740	508630	526320	--	--
Lmdn001925	537.2	375.15	538.205	C26H34O12	[M-H]-	Olivil-4'-O-glucoside	Lignans and Coumarins	Lignans	76880-93-8	3	73357	109300	85079	86851	69483	96480	105600	105930	77836	111250	115030	118840	--	--
Zmdn003480	537.2	375.15	538.205	C26H34O12	[M-H]-	Cycloolivil-6-O-glucoside	Lignans and Coumarins	Lignans	-	2	80996	88541	95768	93172	77905	92836	103430	99552	92615	66901	56843	89715	--	--
pmc0960	544.34	184.07	543.332	C28H50NO7P	[M+H]+	LysoPC 20:4	Lipids	LPC	-	3	61771	73717	79652	9	9	9	9	9	9	13928	22196	15996	--	--
pmb3059	543.1	191.2	544.128	C19H28O18	[M-H]-	Quinic acid O-di-glucuronic acid	Organic acids	Organic acids	-	3	13357	14734	15302	20610	19154	17077	15029	15773	14312	17837	16543	17119	--	--
Lmhp009890	546.36	184.07	545.348	C28H52NO7P	[M+H]+	LysoPC 20:3	Lipids	LPC	1199257-41-4	2	102150	104680	101010	109490	115280	110610	77354	71361	72138	65788	68540	72816	--	--
pmd0147	548.37	184.07	547.364	C28H54NO7P	[M+H]+	LysoPC 20:2	Lipids	LPC	-	3	103430	100060	91564	79960	85407	78672	80556	77030	78783	53228	54861	56228	--	--
pmd0146	548.37	184.07	547.364	C28H54NO7P	[M+H]+	LysoPC 20:2(2n isomer)	Lipids	LPC	-	3	121040	50850	60273	86706	62963	37696	88610	40222	38264	32056	62095	25367	--	--
pmp000588	549.12	463.12	548.117	C25H24O14	[M+H]+	Diosmetin-7-O-(6''-malonyl)glucoside	Flavonoids	Flavones	-	1	44181	46588	40670	48039	53739	38721	35566	35317	42680	33329	48447	47020	--	--
pmb0608	549.12	301.4	548.117	C25H24O14	[M+H]+	Chrysoeriol-7-O-(6''-malonyl)glucoside	Flavonoids	Flavones	-	1	1173500	1131900	1124000	1163500	980890	1175300	1067300	1109400	1166700	1079700	1070400	1143500	--	--
Lmsn003628	547.17	223.06	548.174	C23H32O15	[M-H]-	6'-O-Sinapoylsucrose	Phenolic acids	Phenolic acids	-	2	74722	104220	112520	123810	148490	138260	102150	141150	105270	139320	161130	175440	--	--
pmn001671	547.17	223.1	548.174	C23H32O15	[M-H]-	Furanofructosyl-α-D-(6-mustard acyl)glucoside	Phenolic acids	Phenolic acids	-	2	140690	99406	129710	120270	135810	141030	127980	119070	123260	167270	155090	145820	--	--
pmn001672	547.17	223.1	548.174	C23H32O15	[M-H]-	Furanofructosyl-α-D-(3-mustard acyl)glucoside	Phenolic acids	Phenolic acids	-	2	96901	107620	129830	189990	193250	149760	137440	125560	130960	168910	188660	230330	--	--
Lmhp011549	550.39	184.07	549.379	C28H56NO7P	[M+H]+	LysoPC 20:1	Lipids	LPC	-	1	11773	12147	10775	10424	10008	11527	10201	9212.2	9	7016.7	6447.9	9	--	--
pmb2979	549.12	387.1	550.132	C25H26O14	[M-H]-	Hesperetin-7-O-(6''-malonyl)glucoside	Flavonoids	Flavanones	-	3	521470	607570	512360	416410	391700	369610	644410	588790	548370	389550	388770	377370	--	--
Hmmn003659	549.12	345.06	550.132	C25H26O14	[M-H]-	Limocitrin-7-O-(6''-Acetyl)glucoside	Flavonoids	Flavonols	-	2	28441	27799	26357	29178	25252	24541	31665	23644	21465	23323	28338	27246	--	--
Hmln002355	549.2	387.15	550.204	C27H34O12	[M-H]-	5'-Methoxymatairesinoside	Lignans and Coumarins	Lignans	1691201-82-7	2	177360	194950	185570	171410	171220	223430	207000	214790	230380	223630	168740	179980	--	--
pmn001371	549.2	387.15	550.205	C27H34O12	[M-H]-	Eucommin A	Lignans and Coumarins	Lignans	99633-12-2	1	247970	221230	229780	207470	201930	175420	218100	290310	293920	199750	182960	230630	C10560	--
Lmmn002260	551.21	389.17	552.221	C27H36O12	[M-H]-	5'-Methoxyisolariciresinol-9'-O-glucoside	Lignans and Coumarins	Lignans	-	2	849470	893700	899820	632010	640750	654070	846900	775870	971200	671730	606770	663010	--	--
pma0702	558.28	207.07	557.274	C29H39N3O8	[M+H]+	N1,N8-Bis(sinapoyl)spermidine	Alkaloids	Phenolamine	-	3	279250	316090	257150	281900	292410	297860	340220	289890	323050	320780	382740	311770	C21170	--
pmb3032	561.12	329.1	562.132	C26H26O14	[M-H]-	Tricin-7-O-(2''-Malonyl)rhamnoside	Flavonoids	Flavones	-	1	1024600	1054500	960050	826570	904030	854090	909890	972330	906150	1156400	1035900	1023600	--	--
Rfmb25702	561.2	357.13	562.205	C28H34O12	[M-H]-	Pinoresinol-4-O-(6''-acetyl)glucoside	Lignans and Coumarins	Lignans	-	1	285250	272250	245700	235410	232770	234310	272370	278080	253160	216960	193170	218540	--	--
HJAP064	565.12	317.08	564.088	C25H24O15	[M+H]+	Isorhamnetin-3-O-(6''-malonyl)glucoside	Flavonoids	Flavonols	-	3	50424	42255	50679	33701	45568	46343	57246	44020	31400	58675	41963	65413	--	--
Zmhp005139	565.12	317.07	564.112	C25H24O15	[M+H]+	Tamarixetin-3-O-(6''-malonyl)glucoside	Flavonoids	Flavonols	-	3	60134	45662	73412	41574	54165	55720	55202	45565	42709	45159	55720	59963	--	--
mws1292	565.16	409.09	564.123	C26H28O14	[M+H]+	Isoschaftoside	Flavonoids	Flavonoid carbonoside	52012-29-0	2	24660000	29320000	26076000	24483000	23075000	27389000	28890000	27891000	28829000	26611000	23691000	25091000	--	--
Lmtp002642	565.16	457.11	564.148	C26H28O14	[M+H]+	Apigenin-8-C-(2''-glucosyl)arabinoside	Flavonoids	Flavonoid carbonoside	-	3	17211000	20011000	19383000	15261000	23435000	17425000	19006000	20922000	20266000	16698000	19717000	17421000	--	--
pmf0472	565.16	271.1	564.148	C26H28O14	[M+H]+	Apiin	Flavonoids	Flavones	26544-34-3	3	38870	33304	54190	22138	39377	43506	39694	62671	52784	31645	41783	31487	C04858	ko00944
Lmtp002474	565.16	427.1	564.148	C26H28O14	[M+H]+	Apigenin-6-C-(2''-glucosyl)arabinoside	Flavonoids	Flavonoid carbonoside	-	2	35317000	36025000	36496000	33553000	33054000	34566000	34534000	32564000	38765000	31085000	32532000	33543000	--	--
Lmnp102580	565.16	433.11	564.148	C26H28O14	[M+H]+	Apigenin-6-C-(2''-xylosyl)glucoside*	Flavonoids	Flavonoid carbonoside	-	3	9	159810	9	218280	9	202220	132210	145480	9	9	228580	9	--	--
pmp000411	565.16	433.1	564.148	C26H28O14	[M+H]+	Genistein-8-C-apiosyl(1→6)glucoside	Flavonoids	Isoflavones	-	3	4471600	4773200	4702800	5166100	4300300	4761900	4661600	5271700	5523400	5129200	4910100	4696900	--	--
pmp000236	565.16	367.1	564.148	C26H28O14	[M+H]+	Isovitexin-8-O-xyloside	Flavonoids	Flavonoid carbonoside	-	3	297270	346520	341260	234010	241950	281250	276720	228660	315480	242020	255360	279390	--	--
Lmnp202580	565.16	433.11	564.148	C26H28O14	[M+H]+	Apigenin-8-C-(2''-xylosyl)glucoside*	Flavonoids	Flavonoid carbonoside	-	3	9	159810	9	218280	9	202220	132210	145480	9	9	228580	9	--	--
pmb2922	565.05	323.1	566.055	C15H24N2O17P2	[M-H]-	Uridine 5'-diphospho-D-glucose	Nucleotides and derivatives	Nucleotides and derivatives	133-89-1	1	540070	679430	323200	407860	371560	292380	409310	415080	400910	461420	464080	495820	C00029	ko00040,ko00052,ko00053,ko00500,ko00520,ko00524,ko00561,ko00908,ko01100,ko01110,ko01240,ko01250
Zmzp006857	569.16	331.08	568.158	C29H28O12	[M+H]+	Tricin-4'-O-[β-guaiacyl-(9''-O-acetyl)glycerol]ether	Flavonoids	Flavones	-	1	14269000	14515000	14084000	10151000	10203000	10721000	12586000	12699000	13384000	13363000	14084000	14086000	--	--
Lmhp003658	577.15	329.1	576.148	C27H28O14	[M+H]+	Monohydroxy-trimethoxyflavone-O-(6''-malonyl)glucoside	Flavonoids	Flavones	-	2	75597	109060	99547	46516	65950	27989	74197	58341	76417	73665	63797	80555	--	--
pmp000237	579.13	283.06	578.127	C26H26O15	[M+H]+	Apigenin-6-C-(2''-glucuronyl)xyloside	Flavonoids	Flavonoid carbonoside	-	3	2672100	3433900	2995500	3531700	3325700	3280100	3111800	3364700	3250200	2978500	2249700	2845700	--	--
Zmxp005470	579.13	331.08	578.127	C26H26O15	[M+H]+	Tricin-7-O-(6''-O-malonyl)glucoside	Flavonoids	Flavones	-	1	24394000	26336000	27630000	25920000	25191000	25178000	24395000	25504000	21969000	24786000	25028000	23239000	--	--
Lmpp003930	579.15	271.06	578.142	C30H26O12	[M+H]+	Apigenin-7-O-(6''-p-Coumaryl)glucoside	Flavonoids	Flavones	-	1	1603600	1773700	1703000	1487300	1489000	1349900	1293500	1648800	1281300	1419000	1244500	1227100	--	--
mws0047	579.17	271.07	578.164	C27H30O14	[M+H]+	Apigenin-7-O-neohesperidoside (Rhoifolin)	Flavonoids	Flavones	17306-46-6	2	1605100	1454500	1698100	1275400	1517600	1242900	1544600	1336400	1452500	1402800	1229100	1520300	C12627	ko00944
Lmyp004081	579.17	313.07	578.164	C27H30O14	[M+H]+	Isovitexin-2''-O-rhamnoside	Flavonoids	Flavonoid carbonoside	-	2	2348500	2210000	2063600	2015000	2173200	2291300	2642000	2141000	2211100	2184800	2448200	2316600	--	--
Lmgp004474	579.17	271.06	578.164	C27H30O14	[M+H]+	Genistein-7-O-galactoside-rhamnose	Flavonoids	Isoflavones	-	2	1592600	1708500	1747000	1419800	1333500	1534100	1500600	1579700	1465300	1209800	1435200	1417500	--	--
pme0368	579.17	271.01	578.164	C27H30O14	[M+H]+	Apigenin-7-O-rutinoside (Isorhoifolin)	Flavonoids	Flavones	552-57-8	1	1564400	1395900	1641200	1421700	1465000	1359100	1356000	1368500	1444500	983600	1423800	1406400	--	--
pme3227	579.17	433	578.164	C27H30O14	[M+H]+	Vitexin-2''-O-rhamnoside	Flavonoids	Flavonoid carbonoside	64820-99-1	1	8182700	7885600	7916800	8283800	7837800	6981600	7623400	7269100	6979800	5494000	7516100	8460800	C12628	ko00944
Lmyp004963	579.17	415.11	578.164	C27H30O14	[M+H]+	Apigenin-6-C-(2''-rhamnosyl)glucoside	Flavonoids	Flavonoid carbonoside	-	3	41418	27005	33920	26047	48448	36655	64721	44166	52088	31945	45292	18872	--	--
Zmjp003179	581.15	449.11	580.142	C26H28O15	[M+H]+	Orientin-2''-O-xyloside	Flavonoids	Flavonoid carbonoside	-	2	3038800	3037700	2995300	2907100	2741000	3005800	3066900	3475200	3458300	3338000	2490400	2752900	--	--
pmp000238	581.15	383.07	580.143	C26H28O15	[M+H]+	Luteolin-6-C-arabinoside-7-O-glucoside	Flavonoids	Flavonoid carbonoside	-	2	2155600	2041200	1910300	2139300	2099600	1986000	2185000	2129100	1826700	2021900	1792500	1723500	--	--
Smhp103736	581.14	413.08	580.143	C26H28O15	[M+H]+	isocarlinoside	Flavonoids	Flavonoid carbonoside	83151-90-0	2	10795000	9479800	8467300	10454000	10497000	9146100	8867000	9350400	10153000	9384800	10500000	9313000	--	--
pmb0631	581.15	515.4	580.143	C26H28O15	[M+H]+	Orientin-6-C-arabinoside	Flavonoids	Flavonoid carbonoside	-	1	4614000	4812700	5044800	5535100	4916300	4603000	5198700	5454300	4715600	5595800	5727400	4981800	--	--
pmb0636	581.15	431.3	580.143	C26H28O15	[M+H]+	Orientin-7-O-arabinoside	Flavonoids	Flavonoid carbonoside	-	1	4947300	5040800	4281400	5775700	4991900	5029100	5410400	5341700	5420700	5069200	5320800	5835800	--	--
mws0046	579.17	271.06	580.179	C27H32O14	[M-H]-	Naringenin-7-O-Neohesperidoside(Naringin)	Flavonoids	Flavanones	10236-47-2	3	49783	78476	60312	60134	57692	39718	71034	70056	74726	53711	45548	49614	C09789	ko00941,ko01100
mws1066	579.17	271	580.179	C27H32O14	[M-H]-	Naringenin-7-O-Rutinoside(Narirutin)	Flavonoids	Flavanones	14259-46-2	3	63837	62546	87261	43789	58965	56471	65164	60337	61300	39701	51387	40212	C09793	--
Zmhn001446	579.21	417.16	580.216	C28H36O13	[M-H]-	Syringaresinol-4'-O-glucoside	Lignans and Coumarins	Lignans	7374-79-0	2	675290	724290	723460	927350	924700	983120	811200	757080	833170	924700	935300	1068800	C10890	--
Xmzn007677	580.36	506.33	581.264	C33H35N5O5	[M-H]-	Ergotamine	Alkaloids	Plumerane	113-15-5	3	545010	839780	834530	651580	647680	661040	707920	744560	740500	385490	382680	393950	C07544	ko00901,ko01110
pmb0492	584.28	325	583.268	C34H37N3O6	[M+H]+	N',N'',N'''-p-Coumaroyl-cinnamoyl-caffeoyl spermidine	Alkaloids	Phenolamine	-	3	107310	94570	100060	49951	63230	39980	121950	106300	108010	36457	42005	50166	--	--
Hmgp003641	593.18	447.13	592.177	C28H32O14	[M+H]+	Chrysoeriol-6-C-rhamnoside-7-O-rhamnoside	Flavonoids	Flavonoid carbonoside	-	2	15956	17011	12163	12272	11129	10533	15621	14415	13356	13970	13549	14999	--	--
pmb2936	591.17	367.2	592.179	C28H32O14	[M-H]-	Disinapoyl glucoside	Phenolic acids	Phenolic acids	-	3	8393.2	6926.9	10337	11703	8769.6	14514	10643	12981	15953	10501	10975	12697	--	--
Rfmb056	591.21	387.14	592.216	C29H36O13	[M-H]-	Medioresinol-4'-O-(6'''-acetyl)glucoside	Lignans and Coumarins	Lignans	-	3	243400	269360	266070	276300	275080	292600	360170	271990	279310	314810	297550	277450	--	--
pmp000239	595.13	505.09	594.122	C26H26O16	[M+H]+	Luteolin-6-C-(5''-glucuronyl)xyloside	Flavonoids	Flavonoid carbonoside	-	3	1188300	1422600	1192300	1389000	1221900	1126900	1361800	1304000	1348600	1188600	1511500	1140500	--	--
pmb2586	593.13	285.6	594.137	C30H26O13	[M-H]-	Gallocatechin-(4α→8)-catechin	Flavonoids	Flavanols	-	3	46661	47747	53546	41406	43061	44423	67497	56770	52795	50665	44647	74454	--	--
Zmcp003989	595.16	287.05	594.158	C27H30O15	[M+H]+	Kaempferol-3-O-rhamnosyl(1→2)glucoside	Flavonoids	Flavonols	-	3	573580	640780	666670	581160	593930	607450	561110	728320	679180	575260	664150	546630	--	--
Lmsp004670	595.17	287.06	594.158	C27H30O15	[M+H]+	Kaempferol-3-O-glucoside-7-O-rhamnoside*	Flavonoids	Flavonols	-	3	202960	152050	184790	177290	177570	151070	215110	220740	198960	127910	117270	133050	--	--
pme1605	593.15	285	594.158	C27H30O15	[M-H]-	Kaempferol-3-O-robinobioside(Biorobin)	Flavonoids	Flavonols	17297-56-2	3	323290	256780	281940	249790	270460	236350	294320	346560	247410	244980	256150	291930	--	--
Lmnp102682	595.17	463.13	594.158	C27H30O15	[M+H]+	Hispidulin-8-C-(2''-O-xylosyl)glucoside	Flavonoids	Flavonoid carbonoside	-	3	5136400	4709400	5754100	3929400	4046000	3982600	3941100	4161200	4262900	4289400	3647500	4340800	--	--
pmp001106	595.17	577.16	594.158	C27H30O15	[M+H]+	Vitexin-2''-O-glucoside	Flavonoids	Flavonoid carbonoside	61360-94-9	3	59382	58017	47127	45741	53787	58215	62794	89400	54584	67206	47820	50777	C04024	ko00944
Lmsn002815	593.15	285.04	594.158	C27H30O15	[M-H]-	Kaempferol-3-O-rutinoside(Nicotiflorin)	Flavonoids	Flavonols	17650-84-9	3	46439	49497	39495	36688	43008	48335	40253	50069	55957	45866	43675	38313	C21833	ko00944,ko01110
Lmlp002990	595.17	313.07	594.158	C27H30O15	[M+H]+	Isosaponarin(Isovitexin-4'-O-glucoside)	Flavonoids	Flavonoid carbonoside	19416-87-6	3	913720	1005300	894150	863490	946930	933340	1208500	1158700	1142100	897390	1063900	832840	--	--
Lmnp002413	595.17	449.11	594.158	C27H30O15	[M+H]+	Luteolin-6-C-glucoside-7-O-rhamnoside	Flavonoids	Flavonoid carbonoside	-	2	924610	1275200	1098700	1009800	1019300	1092900	1252100	1371800	1270900	1013400	1201800	956990	--	--
pmp000593	595.17	449.1	594.158	C27H30O15	[M+H]+	Luteolin-7-O-rutinoside*	Flavonoids	Flavones	3563-98-2	2	9	1153100	9	9	9	9	9	1210200	1124500	9	1167600	9	--	--
Lmjp002867	595.17	287.05	594.158	C27H30O15	[M+H]+	Kaempferol-3-O-neohesperidoside*	Flavonoids	Flavonols	32602-81-6	3	210380	196490	218460	137080	152320	159850	201970	217480	158520	135800	118080	113300	--	--
pme1665	593.15	311	594.158	C27H30O15	[M-H]-	Isovitexin-7-O-glucoside(Saponarin)	Flavonoids	Flavonoid carbonoside	20310-89-8	3	745130	395130	776480	591750	592520	355660	726680	760840	354820	629530	417960	795320	C08064	--
pmp001079	595.17	449.1	594.158	C27H30O15	[M+H]+	Luteolin-7-O-neohesperidoside (Lonicerin)*	Flavonoids	Flavones	25694-72-8	2	9	1153100	9	9	9	9	9	1210200	1124500	9	1167600	9	C12630	ko00944
Lmln001951	595.13	300.03	596.138	C26H28O16	[M-H]-	Quercetin-3-O-(6''-O-arabinosyl)glucoside	Flavonoids	Flavonols	-	3	20201	19072	35951	28168	19187	25418	20661	13847	24376	19282	23982	25180	--	--
Zmjp005407	597.17	477.12	596.152	C30H28O13	[M+H]+	2''-O-(3'', 4''-Dimethoxybenzoyl)vitexin	Flavonoids	Flavonoid carbonoside	-	2	706660	936840	747740	700160	740630	841280	868010	732050	728850	856920	668490	914400	--	--
Lmqn000780	606.08	384.98	607.082	C17H27N3O17P2	[M-H]-	Uridine 5'-diphospho-N-acetylglucosamine	Nucleotides and derivatives	Nucleotides and derivatives	528-04-1	1	16711	17294	10853	8786.9	9329.8	6080.3	15093	17467	20436	7849.9	14122	12100	C00043	ko00520,ko00524,ko01100,ko01250
pmp001080	609.18	301.07	608.174	C28H32O15	[M+H]+	Diosmetin-7-O-Neohesperidoside (Neodiosmin)	Flavonoids	Flavones	38665-01-9	1	403340	410110	431300	403410	356970	373830	369790	470410	317010	388130	434280	368360	--	--
Lmgp004217	609.18	445.11	608.174	C28H32O15	[M+H]+	Diosmetin-8-C-(2''-O-rhamnosyl)glucoside	Flavonoids	Flavonoid carbonoside	98891-92-0	1	40284000	40908000	41213000	42986000	37048000	37794000	41034000	43923000	42535000	41015000	40239000	40575000	--	--
mws1661	609.18	301	608.174	C28H32O15	[M+H]+	Diosmetin-7-O-rutinoside (Diosmin)	Flavonoids	Flavones	520-27-4	1	7899000	7844200	7184700	7202700	6863600	6397100	6619500	7362500	7399000	6962400	8639700	6642800	C10039	--
pmb3002	607.17	299	608.174	C28H32O15	[M-H]-	Chrysoeriol-7-O-rutinoside	Flavonoids	Flavones	-	1	71926	68587	54987	56153	46162	65608	45996	69981	64340	52200	56733	54563	--	--
Hmgp002121	609.18	463.08	608.176	C31H28O13	[M+H]+	Hispidulin-7-O-(6''-O-p-Coumaroyl)Glucoside	Flavonoids	Flavones	-	2	1527800	1378900	1589800	1473500	1303000	1614200	1564100	1408500	1674000	1296800	1421900	1368800	--	--
Lmmp000897	611.14	287.05	610.132	C30H26O14	[M+H]+	Gallocatechin-(4α→8)-gallocatechin	Flavonoids	Flavanols	-	3	417390	472200	358130	463130	378020	433760	508620	392950	417130	483270	482980	440040	--	--
Lmsp004166	611.16	303.05	610.153	C27H30O16	[M+H]+	Quercetin-3-O-glucoside-7-O-rhamnoside	Flavonoids	Flavonols	-	3	396370	334880	351330	306290	312530	295540	398180	343240	338360	341490	316040	300940	--	--
Zmjp003031	611.16	449.11	610.153	C27H30O16	[M+H]+	Orientin-2''-O-galactoside	Flavonoids	Flavonoid carbonoside	-	2	11650000	13133000	12644000	13787000	14467000	13644000	13016000	17346000	12056000	13272000	14530000	13159000	--	--
pmp000126	611.16	593.2	610.153	C27H30O16	[M+H]+	Luteolin-6,8-di-C-glucoside	Flavonoids	Flavonoid carbonoside	29428-58-8	2	2023000	1942700	1968900	1851500	1877500	1908900	2293300	1994400	2013700	1814000	1822500	1927400	C10102	--
Lmbp002592	611.16	287.05	610.153	C27H30O16	[M+H]+	Kaempferol-3,7-O-diglucoside	Flavonoids	Flavonols	25615-14-9	3	630120	615920	674870	757720	776340	532110	735130	835200	827940	631120	594330	648030	--	--
mws0059	609.15	301	610.153	C27H30O16	[M-H]-	Quercetin-3-O-rutinoside (Rutin)	Flavonoids	Flavonols	153-18-4	2	170140	153470	173210	156900	159630	150670	208320	157880	126460	185140	144830	154620	C05625	ko00944,ko01100,ko01110
pmb0624	611.16	431.3	610.153	C27H30O16	[M+H]+	Isoorientin-7-O-glucoside	Flavonoids	Flavonoid carbonoside	-	1	4003700	4084500	4237100	4856500	4781300	4132100	5776700	3757300	4554600	4346600	4856300	4982600	--	--
Zmxp003107	611.16	287.06	610.153	C27H30O16	[M+H]+	Luteolin-7,3'-di-O-glucoside	Flavonoids	Flavones	52187-80-1	3	202660	208150	286940	278140	227180	309000	216530	228050	197420	211090	281010	274830	--	--
pmb0711	611.16	303.1	610.153	C27H30O16	[M+H]+	Quercetin-7-O-rutinoside	Flavonoids	Flavonols	147714-62-3	3	326110	342020	300890	302690	313430	296440	329950	381180	368120	330860	280090	333380	--	--
Hmpp002612	611.16	287.05	610.153	C27H30O16	[M+H]+	Luteolin-7-O-gentiobioside	Flavonoids	Flavones	-	3	241940	212600	280780	261350	266500	230640	257900	207960	185860	250620	238320	228880	--	--
Lmmp003091	611.16	303.05	610.153	C27H30O16	[M+H]+	Quercetin-3-O-(4''-O-glucosyl)rhamnoside	Flavonoids	Flavonols	59262-54-3	3	323410	364630	387370	327910	307110	355000	358540	343290	311220	303640	244530	353490	C17563	--
pmn001583	609.15	300	610.153	C27H30O16	[M-H]-	Quercetin-3-O-robinobioside	Flavonoids	Flavonols	52525-35-6	2	192100	178770	173690	140330	153690	196810	228910	184000	207100	151370	162560	162800	--	--
mws0036	609.18	301.09	610.19	C28H34O15	[M-H]-	Hesperetin-7-O-rutinoside (Hesperidin)	Flavonoids	Flavanones	520-26-3	3	222460	173810	192220	150990	176000	138620	180100	194620	161010	119510	153470	125440	C09755	--
pme0001	609.18	301	610.19	C28H34O15	[M-H]-	Hesperetin-7-O-neohesperidoside(Neohesperidin)	Flavonoids	Flavanones	13241-33-3	3	209000	178190	232620	148130	155600	149800	217220	181810	182760	161170	144140	186490	C09806	ko00941
mws4134	611.14	306.08	612.152	C20H32N6O12S2	[M-H]-	Oxiglutatione	Amino acids and derivatives	Amino acids and derivatives	27025-41-8	2	1860100	1762900	1167700	817270	1169400	1163500	1492900	1136300	1789700	1136200	1349800	1050800	C00127	ko00480,ko01100,ko01240
pmb0628	613.18	451.1	612.169	C27H32O16	[M+H]+	Eriodictyol-8-C-glucoside-4'-O-glucoside	Flavonoids	Flavanones	-	3	641200	508050	669630	692480	793900	629890	716690	743470	760950	748700	716260	750500	--	--
HJAP020	613.15	289.07	612.169	C27H32O16	[M+H]+	Eriodictyol-5,3'-Di-O-glucoside	Flavonoids	Flavanones	-	3	113650	105620	105390	34023	60889	68610	120240	130870	106990	48882	49283	57396	--	--
MWSHY0028	613.21	179.07	612.205	C28H36O15	[M+H]+	Neohesperidin Dihydrochalcone (Nhdc)	Flavonoids	Chalcones	20702-77-6	2	250910	257060	205560	114860	108890	121260	243190	263430	231240	86766	110500	112150	--	--
Lmyp003139	617.11	153.02	616.106	C28H24O16	[M+H]+	Quercetin-3-O-(6''-O-galloyl)galactoside	Flavonoids	Flavonols	53171-28-1	3	6671.3	14574	5837.8	9	9	9	12657	5890.4	12406	13071	11648	9171.8	--	--
Lmyp003349	617.11	153.02	616.106	C28H24O16	[M+H]+	Quercetin-3-O-(6''-O-galloyl)glucoside	Flavonoids	Flavonols	56316-75-7	3	6671.3	14574	5837.8	9	9	9	12657	5890.4	12406	13071	11648	9171.8	--	--
Rfmb26201	621.22	417.16	622.226	C30H38O14	[M-H]-	Syringaresinol-4'-O-(6''-acetyl)glucoside	Lignans and Coumarins	Lignans	-	1	1050400	920830	1345300	1502000	1508900	1388500	1572600	1146800	1623600	1571300	2073600	1307500	--	--
pmp000241	625.14	505.09	624.133	C27H28O17	[M+H]+	Luteolin-6-C-(2''-glucuronyl)glucoside	Flavonoids	Flavonoid carbonoside	-	3	20446	34669	22295	37264	32283	27867	24765	35849	30420	35446	29119	34145	--	--
Hmjp002999	625.18	317.06	624.162	C28H32O16	[M+H]+	Isorhamnetin-3-O-rutinoside (Narcissin)	Flavonoids	Flavonols	604-80-8	3	514550	550370	601500	498650	467440	627150	555260	534580	496730	504440	398360	444520	--	--
Zmxp002867	625.17	301.07	624.168	C28H32O16	[M+H]+	Chrysoeriol-5,7-di-O-glucoside	Flavonoids	Flavones	-	3	348760	290420	309850	395760	348630	300820	370440	436750	339650	323400	347720	285780	--	--
HJN051	623.16	315.05	624.168	C28H32O16	[M-H]-	Tamarixetin-3-O-rutinoside	Flavonoids	Flavonols	-	2	129160	130810	112840	105840	100470	124910	113510	118370	118160	89162	93984	93354	--	--
pmp000127	625.18	607.2	624.169	C28H32O16	[M+H]+	Chrysoeriol-6,8-di-C-glucoside	Flavonoids	Flavonoid carbonoside	-	2	695270	813440	711820	695270	766650	659880	640930	665180	819750	827450	678900	809030	--	--
Zmxp004480	625.18	301.07	624.169	C28H32O16	[M+H]+	Chrysoeriol-7-O-gentiobioside	Flavonoids	Flavones	-	2	304710	279660	336260	282170	305920	237100	349790	353150	377290	274960	352130	320040	--	--
Lmnp002584	625.18	463.13	624.169	C28H32O16	[M+H]+	Hispidulin-8-C-(2''-O-glucosyl)glucoside	Flavonoids	Flavonoid carbonoside	-	2	18355000	19099000	17306000	17929000	19436000	18259000	19818000	20621000	18902000	16344000	16970000	18442000	--	--
HJAP026	625.18	463.13	624.17	C28H32O16	[M+H]+	Chrysoeriol-6-C-glucoside-4'-O-glucoside	Flavonoids	Flavonoid carbonoside	-	1	1245700	1095700	1475100	1430000	1608200	1468800	1483800	1324500	1427800	1594400	1669500	1941200	--	--
Hmgp001944	625.21	163.03	624.205	C29H36O15	[M+H]+	Isoacteoside	Phenolic acids	Phenolic acids	61303-13-7	3	10846	6254.6	10846	14493	20722	13540	13483	11834	10792	18035	19649	9	--	--
Smcn001947	623.2	161.02	624.205	C29H36O15	[M-H]-	Acteoside	Phenolic acids	Phenolic acids	61276-17-3	2	26818	31948	24555	30956	25740	39962	44250	42031	23503	21851	25280	23517	C10501	--
Zmhp002730	627.16	303.05	626.148	C27H30O17	[M+H]+	6-Hydroxykaempferol-6,7-O-Diglucoside*	Flavonoids	Flavonols	142674-16-6	2	123600	132610	135260	131980	93782	97120	114790	138310	130910	100040	79168	108010	--	--
Zmcp002666	627.14	303.05	626.148	C27H30O17	[M+H]+	Quercetin-3,7-Di-O-glucoside	Flavonoids	Flavonols	-	1	107430	141440	138270	135850	134860	113610	115850	139660	160870	93738	98653	83206	--	--
pmp001311	627.16	303.1	626.148	C27H30O17	[M+H]+	6-Hydroxykaempferol-7,6-O-Diglucoside	Flavonoids	Flavonols	-	2	151760	180100	205450	135110	185230	128450	155490	168360	202990	126910	125850	134620	--	--
Zmhp102730	627.16	303.05	626.148	C27H30O17	[M+H]+	6-Hydroxykaempferol-3,6-O-Diglucoside*	Flavonoids	Flavonols	-	2	123600	132610	135260	131980	93782	97120	114790	138310	130910	100040	79168	108010	--	--
Lmtp003677	627.16	303.04	626.148	C27H30O17	[M+H]+	Quercetin-3-O-sophoroside (Baimaside)	Flavonoids	Flavonols	18609-17-1	3	25182	18667	26951	29645	22265	20692	23500	14188	26592	26307	27424	18894	C12667	ko00944,ko01110
pmp000596	627.16	465.1	626.148	C27H30O17	[M+H]+	Quercetin-3-O-(2''-O-galactosyl)glucoside	Flavonoids	Flavonols	56782-99-1	3	839360	761890	754290	979400	946540	820230	995660	767700	1077200	743450	630010	823070	--	--
Hmcp005575	627.15	303.05	626.148	C27H30O17	[M+H]+	Quercetin-5,4'-di-O-glucoside	Flavonoids	Flavonols	-	3	184630	199410	180650	172530	141040	179440	160010	158320	153150	164240	186280	165030	--	--
pma2088	627.16	465	626.148	C27H30O17	[M+H]+	Quercetin-3,4'-O-di-glucoside	Flavonoids	Flavonols	29125-80-2	3	93542	83074	75534	83901	93998	91172	77487	72793	77389	100590	101860	87818	--	--
pmb0618	627.19	465.1	626.185	C28H34O16	[M+H]+	Hesperetin-8-C-glucoside-3'-O-glucoside	Flavonoids	Flavonoid carbonoside	-	3	79494	72387	56544	55750	54832	51453	45012	72944	33852	53392	42617	29815	--	--
Hmyp007792	636.41	495.4	635.414	C32H62NO9P	[M+H]+	PE(oxo-11:0/16:0)	Lipids	Glycerol ester	-	1	248470	303810	286550	279160	256660	239030	253890	234470	217350	365400	299930	320320	--	--
Hmgp003086	639.19	331.08	638.184	C29H34O16	[M+H]+	Tricin-7-O-rutinoside	Flavonoids	Flavones	-	1	43510000	43016000	43584000	42678000	44851000	41014000	41476000	38800000	38978000	42040000	38470000	41152000	--	--
Hmcp001578	641.17	479.11	640.163	C28H32O17	[M+H]+	Isorhamnetin-3,7-O-diglucoside	Flavonoids	Flavonols	6758-51-6	3	75112	74187	73708	78406	74295	89607	91091	69068	66901	44147	67264	56006	--	--
Lmnp002448	641.17	479.11	640.164	C28H32O17	[M+H]+	5,7,3',4'-Tetrahydroxy-6-methoxyflavone-8-C-[glucosyl-(1-2)]-glucoside	Flavonoids	Flavonoid carbonoside	-	2	100860	156900	122050	152000	176190	143190	144160	152350	143710	210200	195730	182960	--	--
Lmhp002800	641.16	317.06	640.164	C28H32O17	[M+H]+	2'-Hydoxy,5-methoxyGenistein-4',7-O-diglucoside	Flavonoids	Isoflavones	-	2	114080	104490	106050	140570	130310	111370	74550	112300	69657	137470	147640	141420	--	--
Lmsp003252	641.17	317.07	640.164	C28H32O17	[M+H]+	Isorhamnetin-3-O-sophoroside	Flavonoids	Flavonols	-	2	14993	12359	17057	11923	13900	7779.2	15034	13399	13388	13912	5793.9	11288	--	--
Hmgp001888	641.17	317.06	640.167	C28H32O17	[M+H]+	Patuletin-3-O-rutinoside	Flavonoids	Flavonols	-	2	158180	93953	92792	121910	112170	106950	110510	94328	87921	164370	111490	159920	--	--
pmb2653	649.1	145	650.227	C24H42O20	[M-H]-	DMelezitose O-rhamnoside	Others	Saccharides and Alcohols	-	3	49008	24259	54565	84486	121010	75183	72258	65526	64108	75183	74689	73581	--	--
pmb0578	655.17	207	654.158	C32H30O15	[M+H]+	Luteolin-7-O-(6''-sinapoyl)glucoside	Flavonoids	Flavones	-	2	233470	200240	239530	273090	297620	308520	334290	365390	296480	179510	179790	239920	--	--
Zmxp004503	655.18	331.06	654.18	C29H34O17	[M+H]+	Tricin-5,7-O-diglucoside	Flavonoids	Flavones	-	2	20825000	23207000	22914000	26748000	24927000	24560000	18292000	22102000	21536000	23849000	25874000	22570000	--	--
Lmnp002616	655.19	493.14	654.18	C29H34O17	[M+H]+	Cirsiliol-8-C-(2''-glucosyl)glucoside	Flavonoids	Flavonoid carbonoside	-	2	25126000	25619000	25287000	27917000	26443000	26771000	25778000	21516000	23211000	24642000	26230000	29562000	--	--
Lmsp004749	655.19	347.08	654.18	C29H34O17	[M+H]+	Syringetin-3-O-rutinoside	Flavonoids	Flavonols	-	2	98677	107270	105860	73377	69078	55109	63349	106600	57051	51718	59875	57515	--	--
Lmgp003803	655.19	331.08	654.18	C29H34O17	[M+H]+	5,7,4'-Trihydroxy-6,8-dimethoxyisoflavone-7-O-galactoside-rhamnose	Flavonoids	Isoflavones	-	2	1467700	1281700	1498500	1269000	1300800	1494200	1212700	1217800	1172900	1332100	1123100	1453200	--	--
pmb0713	655.19	331.08	654.18	C29H34O17	[M+H]+	Tricin-7-O-(2''-O-glucosyl)glucoside	Flavonoids	Flavones	-	2	2118700	2547000	2180300	2261100	2690900	2154100	2025000	2254800	2362900	2543300	2205000	2612200	--	--
Lmgp004539	655.19	331.08	654.18	C29H34O17	[M+H]+	5,7,4'-Trihydroxy-6,8-dimethoxyisoflavone-7-O-galactoside-glucoside	Flavonoids	Isoflavones	-	2	23110000	26649000	24139000	27187000	24783000	27393000	21230000	22609000	19089000	27630000	26868000	23973000	--	--
pmb0716	655.19	331.08	654.18	C29H34O17	[M+H]+	Tricin-4'-O-glucoside-7-O-glucoside	Flavonoids	Flavones	-	1	3888300	3825100	4027600	4474700	4584200	4325400	3760200	3607700	3674700	4094600	4557300	4460100	--	--
pmb0719	659.2	331.08	658.19	C32H34O15	[M+H]+	Tricin-4'-O-(syringyl alcohol)ether-5-O-glucoside	Flavonoids	Flavones	-	2	1621400	1642800	2155400	1268200	1211600	1258200	1404700	1350500	1577400	1262700	1318300	1220800	--	--
pmb0739	659.2	331.08	658.19	C32H34O15	[M+H]+	Tricin-4'-O-(syringyl alcohol)ether-7-O-glucoside	Flavonoids	Flavones	-	1	181880	243630	177630	146790	159040	177670	189240	146970	146490	172110	180620	138380	--	--
Lmsn015919	658.85	482.93	659.861	C6H18O24P6	[M-H]-	Phytic acid	Organic acids	Organic acids	83-86-3	3	19157	17981	18998	16298	20141	19921	20539	20287	19550	19906	23601	21339	C01204	ko00562,ko01100,ko04070
pmb0530	664.12	136.2	663.109	C21H27N7O14P2	[M+H]+	Nicotinic acid adenine dinucleotide	Nucleotides and derivatives	Nucleotides and derivatives	53-84-9	3	276650	328650	362840	280770	264540	317000	466060	583510	931930	815560	325270	291040	C00003	ko00190,ko00730,ko00760,ko01100,ko01240
Lmqn000213	665.21	341.11	666.222	C24H42O21	[M-H]-	Stachyose	Others	Saccharides and Alcohols	470-55-3	3	20766	24291	19848	41607	44016	35611	18653	15783	14983	32175	35812	30028	C01613	ko00052,ko01100
mws4163	665.21	485.3	666.222	C24H42O21	[M-H]-	Nystose	Others	Saccharides and Alcohols	13133-07-8	3	2408.6	9382.5	11805	18397	20279	22605	10230	4838.4	8838.1	27542	29559	28128	--	--
pmb0725	669.18	331.08	668.174	C33H32O15	[M+H]+	Tricin-7-O-(2''-feruloyl)glucoside	Flavonoids	Flavones	-	2	107920	116370	81649	94745	79084	70201	107760	73130	97087	62103	92476	68167	--	--
pmb0579	669.18	207	668.174	C33H32O15	[M+H]+	Chrysoeriol-7-O-(6''-sinapoyl)glucoside	Flavonoids	Flavones	-	3	77548	69718	69901	89780	82378	81750	93431	94955	88816	59405	64371	55871	--	--
pmb0475	671.18	509	670.174	C29H34O18	[M+H]+	Gallic acid-4-O-(6'''-feruloyl)sophoroside	Phenolic acids	Phenolic acids	-	1	7687000	7709100	8301900	6566100	6453600	6441200	5428200	6955700	7349600	6364100	6950900	5957800	--	--
Hmcp001628	671.18	347.07	670.175	C29H34O18	[M+H]+	Limocitrin-3,7-di-O-glucoside*	Flavonoids	Flavonols	-	3	61277	63589	78757	68349	60915	75097	63407	56913	60977	76315	69445	70748	--	--
Hmcp001579	671.18	347.07	670.175	C29H34O18	[M+H]+	Limocitrin-3-O-sophoroside*	Flavonoids	Flavonols	-	3	82109	79737	79346	67412	85876	56805	65409	64947	58291	63069	68770	73085	--	--
Zmzp006906	673.19	331.08	672.184	C36H32O13	[M+H]+	Tricin-4'-O-[β-guaiacyl-(9''-O-p-coumaroyl)glycerol]ether	Flavonoids	Flavones	-	2	21805	21424	19350	14954	16523	14132	15973	15056	18007	16513	16434	19279	--	--
Lmxp010913	676.45	184.08	675.448	C35H66NO9P	[M+H]+	1-(9Z-Octadecenoyl)-2-(9-oxo-nonanoyl)-sn-glycero-3-phosphocholine	Lipids	Glycerol ester	-	1	30336	31584	58951	63087	67444	107970	48381	28232	35047	67380	56058	86156	--	--
Lmhp008513	677.37	261.22	676.367	C33H56O14	[M+H]+	2-α-Linolenoyl-glycerol-1,3-di-O-glucoside	Lipids	Glycerol ester	-	1	308450	358920	265750	416580	457100	290550	276240	312000	277470	280080	310180	275450	--	--
pmp001276	677.37	677.37	676.367	C33H56O14	[M+H]+	1-Linolenoyl-rac-glycerol-diglucoside	Lipids	Free fatty acids	-	2	615090	598290	593980	322540	475490	292490	807600	761750	759360	529700	482030	486260	--	--
Lmyn005812	675.36	397.14	676.367	C33H56O14	[M-H]-	Gingerglycolipid A	Lipids	Glycerol ester	145937-22-0	1	994760	700490	825060	807290	784830	639300	1519900	1726900	1691300	375400	626930	557820	--	--
Lmhp009190	679.39	263.24	678.383	C33H58O14	[M+H]+	2-Linoleoylglycerol-1,3-di-O-glucoside*	Lipids	Glycerol ester	-	2	6671.9	6980.7	7685.5	6214.7	10346	13631	5726.2	8802.5	5301.2	9751.9	11146	8700.8	--	--
Lmhp009384	679.39	263.24	678.383	C33H58O14	[M+H]+	1-Linoleoylglycerol-2,3-di-O-glucoside*	Lipids	Glycerol ester	-	2	3543.5	8671	7220.8	8204.5	14564	9224.3	7471.2	10238	7850.9	9757.6	8138.3	9466.8	--	--
Lmyn006011	677.38	397.13	678.383	C33H58O14	[M-H]-	Gingerglycolipid B	Lipids	Glycerol ester	88168-90-5	1	13326	10091	16462	19571	23256	18651	21709	20274	36702	16282	16835	14619	--	--
pmp001271	679.39	263.24	678.383	C33H58O14	[M+H]+	1-Linoleoyl-sn-glycerol-diglucoside*	Lipids	Free fatty acids	-	2	8736.5	4583.6	5472.5	10479	8912.4	6990.8	6976.9	6584.4	6751	7342.2	5290.1	4160.6	--	--
Lmyn006221	679.39	397.13	680.398	C33H60O14	[M-H]-	Gingerglycolipid C	Lipids	Glycerol ester	-	2	5291.7	4491.9	6207.6	9	2943.4	3349	7989.5	9288.7	7677.9	4507	4295.2	3448.5	--	--
pmn001370	681.24	519.19	682.247	C32H42O16	[M-H]-	Pinoresinol-4,4'-O-di-O-glucoside	Lignans and Coumarins	Lignans	63902-38-5	2	317370	400590	254830	238200	203850	257940	315300	285080	288790	244880	216070	232940	--	--
pmb1312	689.21	331.08	688.2	C33H36O16	[M+H]+	Tricin-4'-O-(guaiacylglycerol)ether-7-O-glucoside	Flavonoids	Flavones	-	2	7142700	7249200	8965300	6624200	7762200	7335300	6258600	6023600	6960200	7253800	6705300	5962600	--	--
Lmgn002253	695.2	353.09	696.19	C31H36O18	[M-H]-	Syringoylcaffeoylquinic acid-D-glucose	Phenolic acids	Phenolic acids	-	1	516440	469940	467700	307330	265070	302590	390580	344520	312560	60205	44721	56656	--	--
pmb0738	699.19	331.08	698.185	C34H34O16	[M+H]+	Tricin-7-O-(2''-Sinapoyl)glucoside	Flavonoids	Flavones	-	1	45302	50791	56741	57877	62031	60164	45856	56670	59562	46951	54001	51548	--	--
pmn001369	697.23	535.18	698.242	C32H42O17	[M-H]-	1-Hydroxypineolin Diglucoside	Lignans and Coumarins	Lignans	-	2	47750	40769	38013	28762	33840	41563	49131	35601	33632	30073	36946	34778	--	--
Hmyp007396	702.46	184.07	701.46	C37H68NO9P	[M+H]+	PC(oxo-11:0/18:2)	Lipids	PC	-	1	368960	424720	402730	378730	378970	398750	428700	393960	349560	460390	459290	465320	--	--
pmb3039	703.13	329.2	704.138	C35H28O16	[M-H]-	Tricin-4'-O-oxalic acid-7-O-(p-coumaroyl)shikimic acid	Flavonoids	Flavones	-	3	358750	362170	378790	320370	357450	329710	363240	341210	373380	455910	444220	373440	--	--
pmn001372	711.25	549.2	712.258	C33H44O17	[M-H]-	Medioresinol-4,4'-di-O-glucoside	Lignans and Coumarins	Lignans	88142-63-6	3	50133	55870	47497	28743	30439	41963	46562	48427	54217	31617	17223	5262.1	--	--
Zmhp003322	741.2	433.11	740.195	C36H36O17	[M+H]+	Isovitexin-2''-O-(6'''-p-coumaroyl)glucoside	Flavonoids	Flavonoid carbonoside	-	2	74151	88902	74509	58633	64222	63834	101430	89097	77687	73576	72768	86531	--	--
pmb0680	741.2	147.3	740.195	C36H36O17	[M+H]+	Vitexin-7-O-(6''-p-coumaroyl)glucoside	Flavonoids	Flavonoid carbonoside	-	3	22282	31933	69351	29552	26552	24196	25950	25076	32355	15897	30737	20971	--	--
Zmlp003063	741.23	433.12	740.209	C33H40O19	[M+H]+	Luteolin-7-O-(2''-O-rhamnosyl)rutinoside	Flavonoids	Flavones	-	2	125570	149860	158340	191790	186170	169090	178080	195870	173300	173760	223180	167020	--	--
mws1035	741.22	433	740.216	C33H40O19	[M+H]+	Kaempferol-3-O-robinoside-7-O-rhamnoside (Robinin)	Flavonoids	Flavonols	301-19-9	2	116710	146500	110880	161760	208920	163800	133730	151770	179960	144800	107520	164490	C10178	--
pmb2981	739.21	563.2	740.216	C33H40O19	[M-H]-	Vitexin-7-O-rutinoside	Flavonoids	Flavonoid carbonoside	-	2	9987.2	14835	18826	8239.6	13561	16484	14712	13066	12974	9431.4	14071	15180	--	--
pmb2991	739.21	269.2	740.216	C33H40O19	[M-H]-	Apigenin-7-O-glucoside-4'-O-rutinoside	Flavonoids	Flavones	-	3	79300	90188	98828	64522	71048	78725	63491	97186	87588	58781	68219	74375	--	--
Hmcp001618	743.2	449.1	742.195	C32H38O20	[M+H]+	Quercetin-3-O-(2''-O-Xylosyl)rutinoside	Flavonoids	Flavonols	129235-39-8	3	192060	242040	256490	162940	166920	119050	156980	113850	159290	118260	134830	9	C10175	ko00944
Hmmn002588	741.21	621.16	742.196	C32H38O20	[M-H]-	Eriodictyol-7-O-(2''-O-rhamnosyl)xyloside-4'-O-glucuronide	Flavonoids	Flavanones	-	2	150070	193300	118000	113010	116150	146040	154750	158970	160140	146080	129540	125170	--	--
pme2651	742.1	620.1	743.075	C21H28N7O17P3	[M-H]-	NADP (Nicotinamide adenine dinucleotide phosphate)	Nucleotides and derivatives	Nucleotides and derivatives	53-59-8	3	339840	265060	385570	263660	338100	385100	404320	374870	518130	354760	223430	429080	C00006	ko00195,ko00480,ko00760,ko01100,ko01240
pmb0660	757.2	147.1	756.19	C36H36O18	[M+H]+	Isoorientin-7-O-(6''-p-coumaroyl)glucoside	Flavonoids	Flavonoid carbonoside	-	2	470560	579450	523240	483940	443620	455120	653630	637590	692100	430970	521960	442670	--	--
Lmpp003268	757.22	287.06	756.211	C33H40O20	[M+H]+	Kaempferol-3-O-rutinoside-7-O-glucoside	Flavonoids	Flavonols	-	3	45744	51982	51899	63984	72081	84408	64164	66443	88404	51971	56225	71136	--	--
pmb0613	757.22	577.2	756.211	C33H40O20	[M+H]+	Apigenin-6,8-di-C-glucoside-4'-O-glucoside	Flavonoids	Flavonoid carbonoside	-	1	33745	31717	32610	29563	33343	14563	30590	37383	44650	33228	32805	37188	--	--
pmb0639	757.22	595.2	756.211	C33H40O20	[M+H]+	Apigenin-8-C-glucoside-7-O-Sophoroside	Flavonoids	Flavonoid carbonoside	-	3	280900	249560	340200	299380	243600	262950	371190	333560	400520	216480	233410	305860	--	--
pmb0626	757.22	433.4	756.211	C33H40O20	[M+H]+	Apigenin-6-C-glucoside-7-O-Sophoroside	Flavonoids	Flavonoid carbonoside	-	3	40867	49790	60995	48225	44837	52811	48410	49196	61929	52811	53630	68891	--	--
pmp001105	757.22	287.06	756.211	C33H40O20	[M+H]+	Kaempferol-3-O-neohesperidoside-7-O-glucoside	Flavonoids	Flavonols	-	3	45744	51982	51899	63984	72081	84408	64164	66443	88404	51971	56225	71136	--	--
pmb0691	757.22	431.4	756.211	C33H40O20	[M+H]+	Isoorientin-7-O-(2''-rhamnosyl)glucoside	Flavonoids	Flavonoid carbonoside	-	2	3186000	2821700	3021000	3818600	3947600	3683600	3942500	3748100	4191600	4001900	4476300	4476800	--	--
Zmhn002173	755.2	455.1	756.211	C33H40O20	[M-H]-	Saponarin-4'-O-glucoside	Flavonoids	Flavonoid carbonoside	-	1	6132.2	4309.7	9	9	9	9	2843.4	5764.8	4309.7	7155.9	2897.1	5760.6	--	--
Zmhp003186	771.21	147.04	770.205	C37H38O18	[M+H]+	Isovitexin-2''-O-(6'''-feruloyl)glucoside	Flavonoids	Flavonoid carbonoside	-	2	100020	90619	83391	100090	119150	83615	109850	119230	95558	61256	63852	68975	--	--
pmb0672	771.21	463.1	770.206	C37H38O18	[M+H]+	Isovitexin-7-O-(6''-feruloyl)glucoside	Flavonoids	Flavonoid carbonoside	-	3	92578	399330	397780	196420	452590	339860	230230	259530	227050	386230	358580	376710	--	--
pmb0678	771.21	177.1	770.206	C37H38O18	[M+H]+	Vitexin-7-O-(6''-feruloyl)glucoside	Flavonoids	Flavonoid carbonoside	-	2	8280800	8602100	7254300	8072200	8200200	8214100	10167000	10279000	9666300	8337000	8866800	9069500	--	--
pmb0592	771.23	463.2	770.227	C34H42O20	[M+H]+	Chrysoeriol-7-O-rutinoside-5-O-glucoside	Flavonoids	Flavones	-	3	35815	37070	27214	54775	43180	75141	58366	37783	58164	38490	54736	35377	--	--
Zmcn004206	771.18	609.14	772.185	C36H36O19	[M-H]-	kaempferol-3-caffeoyldiglucoside	Flavonoids	Flavonols	-	1	933430	780500	851450	1110600	1063200	916430	1075000	1163000	1242000	892190	832130	733750	--	--
pmb1108	773.21	593	772.206	C33H40O21	[M+H]+	Luteolin-6,8-di-C-glucoside-7-O-glucoside	Flavonoids	Flavonoid carbonoside	-	2	296570	296840	265270	383620	379750	315190	352910	296650	352680	325910	301060	293520	--	--
Lmqp002170	773.21	449.11	772.206	C33H40O21	[M+H]+	Kaempferol-3-O-sophorotrioside	Flavonoids	Flavonols	80714-53-0	2	324810	422650	365930	476520	457360	455300	589320	485150	453550	416920	457020	461210	C12635	ko00944,ko01110
Lmwp003888	773.21	287.06	772.206	C33H40O21	[M+H]+	Kaempferol-3-O-sophoroside-7-O-glucoside	Flavonoids	Flavonols	-	3	168350	196970	212770	236750	204330	197240	238510	278170	202380	192800	182830	180480	--	--
Lmmp002334	773.21	303.05	772.206	C33H40O21	[M+H]+	Quercetin-3-O-rutinoside-7-O-glucoside	Flavonoids	Flavonols	-	3	36213	32545	42142	42769	33344	34452	33511	35972	38743	37453	38226	42777	--	--
HJAP023	773.22	611.17	772.207	C33H40O21	[M+H]+	Kaempferol-6,8-di-C-glucoside-7-O-glucoside	Flavonoids	Flavonoid carbonoside	-	1	1203800	1161700	1329500	1668700	1656500	1747500	1530500	1369800	1644000	1412800	1483600	1300600	--	--
Hmgp003540	775.21	331.08	774.2	C36H38O19	[M+H]+	Tricin-4'-O-(β-guaiacylglycerol)ether-7-O-(6''-malonyl)glucoside	Flavonoids	Flavones	-	1	1843500	1973800	1844300	1443000	1331800	624960	1459100	1499800	1586700	1375400	1378000	615510	--	--
Hmyp007589	784.47	643.46	783.466	C41H70NO11P	[M+H]+	PE(18:3/18:3+O3)	Lipids	Glycerol ester	-	1	34782	50240	50605	52196	57967	55901	54538	45251	43758	58794	45508	54723	--	--
pme2746	784.15	437	785.157	C27H33N9O15P2	[M-H]-	Riboflavin 5'-Adenosine Diphosphate	Nucleotides and derivatives	Nucleotides and derivatives	146-14-5	1	751320	2016700	2010700	655620	1981600	1795600	2117800	767160	1035900	875720	686660	779550	C00016	ko00740,ko01100,ko01110,ko01240
pmb0662	787.21	463.1	786.201	C37H38O19	[M+H]+	Isoorientin-7-O-(6''-feruloyl)glucoside	Flavonoids	Flavonoid carbonoside	-	3	1609200	1612600	1751800	1832900	1793100	1582500	2166000	1948700	2076100	1616300	1454200	1495900	--	--
pmb0620	787.23	625.1	786.222	C34H42O21	[M+H]+	Chrysoeriol-6,8-di-C-glucoside-7-O-glucoside	Flavonoids	Flavonoid carbonoside	-	3	410640	325230	443090	358360	384110	370920	379540	390870	406260	428940	347150	308730	--	--
Lmhp003162	787.23	625.17	786.222	C34H42O21	[M+H]+	Chrysoeriol-6,8-di-C-glucoside-4'-O-glucoside	Flavonoids	Flavonoid carbonoside	-	2	292820	496630	416710	275500	403480	506040	479400	569330	451800	378820	434400	333110	--	--
Zmjp012507	787.5	625.45	786.477	C41H70O14	[M+H]+	3,12,23,25-tetrahydroxy-20S,24S-epoxydammarane-3-O-xylopyranosyl-glucopyranoside	Terpenoids	Triterpene Saponin	-	2	9	9	9	9	9	9	60867	60730	58969	9	9	9	--	--
pmb2997	799.19	461.1	800.201	C34H40O22	[M-H]-	Chrysoeriol-7-O-Sophoroside-5-O-glucuronide	Flavonoids	Flavones	-	3	16004	20977	22062	30405	29414	29940	24498	31212	29409	22749	26884	24542	--	--
pmb0682	801.22	445.11	800.216	C38H40O19	[M+H]+	Apigenin-8-C-glucoside-7-O-(6''-sinapoyl)glucoside	Flavonoids	Flavonoid carbonoside	-	3	349960	390310	514450	494290	496850	379790	548310	555620	465340	403170	333640	372170	--	--
pmb0666	801.22	639.1	800.216	C38H40O19	[M+H]+	Isovitexin-7-O-(6''-sinapoyl)glucoside	Flavonoids	Flavonoid carbonoside	-	2	1230400	1302500	1408300	1202200	1177800	1189900	993000	1002300	964870	1282100	1211100	1260300	--	--
Lmgp004305	801.25	493.13	800.238	C35H44O21	[M+H]+	5,7,4'-Trihydroxy-6,8-dimethoxyisoflavone-7-O-galactoside-glucose-rhamnose	Flavonoids	Isoflavones	-	2	1686400	1826300	1855700	2218100	1777400	1995400	1453200	1639400	1653400	2268100	1848600	1690400	--	--
Lmdp004574	803.2	339.11	802.196	C37H38O20	[M+H]+	Quercetin-3-O-(2'''-O-feruloyl)sophoroside	Flavonoids	Flavonols	-	3	22165	19961	16771	28740	24719	24196	31140	30299	11412	21963	19025	15424	--	--
HJAP126	817.24	509.13	816.232	C35H44O22	[M+H]+	Syringetin-3-O-rutinoside-7-O-glucoside	Flavonoids	Flavonols	-	3	16027	8738.7	12613	11699	5920.1	13354	10829	15003	12140	10225	12067	12862	--	--
Hmyp007606	826.51	184.07	825.512	C44H76NO11P	[M+H]+	PC(18:3/18:3+O3)	Lipids	PC	-	1	13915	15658	13363	18692	24371	26472	21813	17512	16659	22491	28865	23293	--	--
MWSmce598	829.28	325.11	828.275	C30H52O26	[M+H]+	Maltopentaose	Others	Saccharides and Alcohols	34620-76-3	3	7964.8	7129.3	6827.8	8540.3	8338	10095	5690.9	7391.6	6582	12843	9324.9	10422	--	--
pmb0677	831.23	207.1	830.227	C39H42O20	[M+H]+	Chrysoeriol-6-C-glucoside-4'-O-(6''-sinapoyl)glucoside	Flavonoids	Flavonoid carbonoside	-	2	38451	53702	40676	59668	64996	74403	45743	51174	42896	71807	73580	76239	--	--
pmb0721	831.23	177.1	830.227	C39H42O20	[M+H]+	Tricin-7-O-(2''-feruloyl)glucoside-5-O-glucoside	Flavonoids	Flavones	-	3	344300	315080	288510	508280	403800	491400	311250	364680	319080	510090	425230	500490	--	--
Hmmp002073	903.25	741.2	902.241	C39H50O24	[M+H]+	Apigenin-7-O-rutinoside-4'-O-Sophoroside	Flavonoids	Flavones	-	2	34049	55178	33603	40605	58076	61155	66302	74985	55961	39523	56451	57101	--	--
Hmmp002169	903.25	741.2	902.241	C39H50O24	[M+H]+	Luteolin-5,7-di-O-rutinoside	Flavonoids	Flavones	-	2	9	10548	9	9	14039	9	8013.1	9	8896.7	10786	9	16201	--	--
Cwjp002695	949.26	449.12	948.254	C43H48O24	[M+H]+	Luteolin-7-O-(2'''-O-rhamnosyl)sophoroside-5-O-glucoside	Flavonoids	Flavones	-	2	17129	8823.5	9038.6	21627	6328.2	18046	25231	15244	14234	16225	17790	24334	--	--

## Sheet: CK1 vs. HS1 sig changed
The significantly changed metabolite detected at the anthesis stage
Index	Formula	Compounds	Class I	Class II	CAS	Level	CK1-1	CK1-2	CK1-3	HS1-1	HS1-2	HS1-3	VIP	p_value	FDR	Fold_Change	Log2FC	Type
pmb0782	C5H11N	Piperidine	Alkaloids	Piperidine alkaloids	110-89-4	3	6277200	6681000	6320900	12423000	13013000	14358000	1.43647	0.00510323	0.03467	2.0641	1.04551	up
MWSmce331	C4H7NO2	Azetidine-2-carboxylic acid	Alkaloids	Alkaloids	2517-04-6	2	155170	129790	185430	352670	252250	376320	1.32553	0.0317439	0.121581	2.08601	1.06075	up
pme3033	C4H9NO2	N,N-Dimethylglycine	Amino acids and derivatives	Amino acids and derivatives	1118-68-9	3	1379100	1367900	1479600	795140	854690	789810	1.43668	0.0004801	0.0104819	0.577211	-0.792829	down
MWSmce585	C4H9NO2	Methyl 3-aminopropanoate	Amino acids and derivatives	Amino acids and derivatives	4138-35-6	2	6685600	6293200	7005600	4092200	4617100	4005200	1.40904	0.00101923	0.0148615	0.636221	-0.6524	down
pme3011	C4H9NO2	γ-Aminobutyric acid	Organic acids	Organic acids	56-12-2	3	1280000	1462700	1266600	718570	798830	748890	1.4218	0.00607341	0.0376621	0.565258	-0.823018	down
pme3017	C4H9NO2	2-Aminoisobutyric acid	Organic acids	Organic acids	62-57-7	2	5280800	5113100	5351400	3214000	3390300	2957800	1.42859	0.000567946	0.0113267	0.607299	-0.719522	down
pmb0484	C5H14NO+	Choline	Alkaloids	Alkaloids	62-49-7	3	65518000	60803000	69390000	41703000	44928000	41159000	1.41451	0.00448725	0.0333913	0.652953	-0.61495	down
pme0010	C3H7NO3	L-Serine	Amino acids and derivatives	Amino acids and derivatives	56-45-1	3	222490	236680	229140	113370	157100	118710	1.3645	0.0129071	0.0627416	0.565414	-0.822621	down
MWStz040	C5H9NO2	Pterolactam	Alkaloids	Pyrrole alkaloids	38072-88-7	3	3198700	3388700	3108000	6019400	6116800	5898300	1.44301	2.07627e-05	0.00236892	1.86011	0.895387	up
pme0006	C5H9NO2	L-Proline	Amino acids and derivatives	Amino acids and derivatives	147-85-3	3	3917700	4547800	4131300	7899700	7641500	7889400	1.43373	0.000582858	0.0113267	1.86004	0.895337	up
pmb1096	C8H7N	Indole	Alkaloids	Plumerane	120-72-9	1	45544	78629	66533	217300	226050	237450	1.40462	0.00043369	0.0104819	3.56989	1.83588	up
mws0256	C5H11NO2	L-Valine	Amino acids and derivatives	Amino acids and derivatives	72-18-4	2	5532800	5173800	7428300	13440000	12317000	14051000	1.38948	0.00165378	0.0196487	2.1951	1.13429	up
mws0230	C4H9NO3	L-Threonine	Amino acids and derivatives	Amino acids and derivatives	72-19-5	3	1007000	1023800	894010	1342200	1513600	1542200	1.3878	0.00459237	0.0337603	1.50369	0.588505	up
pmp001287	C8H9N	N-Benzylmethylene isomethylamine	Alkaloids	Alkaloids	-	1	15468000	13909000	14208000	31552000	30607000	31227000	1.44306	4.81293e-05	0.00359857	2.14262	1.09937	up
ML10181668	C6H11NO2	Cycloleucine	Amino acids and derivatives	Amino acids and derivatives	52-52-8	2	420680	413300	471810	755170	735630	773820	1.43061	0.000404032	0.0101384	1.73429	0.794346	up
pmb0501	C5H14N4	Agmatine	Alkaloids	Alkaloids	306-60-5	3	92920	64225	63254	46754	34010	51444	1.18923	0.0745525	0.206957	0.599858	-0.737308	down
mws0216	C5H9NO3	Trans-4-Hydroxy-L-proline	Amino acids and derivatives	Amino acids and derivatives	51-35-4	2	29555000	28329000	27504000	59699000	39529000	44404000	1.2995	0.0841811	0.225388	1.68211	0.750272	up
pma3649	C5H9NO3	5-Aminolevulinic Acid	Alkaloids	Alkaloids	106-60-5	3	327580	261250	275620	624370	634210	504860	1.39452	0.00832794	0.047797	2.03996	1.02854	up
mws1587	C6H13NO2	L-Norleucine*	Amino acids and derivatives	Amino acids and derivatives	327-57-1	1	754350	925820	900710	1601000	1694900	1604900	1.41852	0.000805756	0.012893	1.89889	0.925154	up
mws0227	C6H13NO2	L-Leucine	Amino acids and derivatives	Amino acids and derivatives	61-90-5	1	416450	470360	384270	4798600	4832300	4916600	1.44694	2.08772e-07	0.000225265	11.445	3.51664	up
mws0258	C6H13NO2	L-Isoleucine*	Amino acids and derivatives	Amino acids and derivatives	73-32-5	1	430150	527220	598460	5058900	5321700	5102900	1.44353	8.29835e-06	0.00144371	9.95192	3.31498	up
pme0274	C6H13NO2	6-Aminocaproic acid	Organic acids	Organic acids	60-32-2	3	5045100	5098300	5599400	11802000	12395000	10421000	1.43145	0.00513524	0.03467	2.19897	1.13683	up
pmc0682	C8H8N2	4-Aminoindole	Alkaloids	Plumerane	5192-23-4	3	63854	46167	61786	9	9	9	1.44825	0.00937333	0.0521957	0.000157153	-12.6355	down
Zmdp000972	C4H9NO2S	S-Methyl-L-cysteine	Amino acids and derivatives	Amino acids and derivatives	1187-84-4	2	2484800	2908100	2325900	5234300	5422100	5499300	1.425	0.000995705	0.0148615	2.09303	1.06559	up
HJKP000649	C8H9NO	N-benzylformamide	Alkaloids	Alkaloids	6343-54-0	2	3163800	3403000	3538000	6276000	6845600	6656000	1.43768	0.000229543	0.00786211	1.95725	0.968827	up
Lmgp000659	C8H9NO	2-Phenylacetamide	Alkaloids	Alkaloids	103-81-1	3	3165500	3282500	3480500	7130100	7361300	6964400	1.44374	1.93234e-05	0.00236892	2.16103	1.11172	up
pma0948	C8H11NO	Phenylethanolamine	Alkaloids	Alkaloids	7568-93-6	3	412450	419150	417630	273910	267950	288950	1.43968	0.000832513	0.0130186	0.665058	-0.588449	down
Hmmp002124	C9H7NO	Indole-3-carboxaldehyde	Alkaloids	Plumerane	487-89-8	1	57144	62413	71772	221680	238740	218390	1.43951	7.56865e-05	0.00463131	3.54787	1.82695	up
Wmzn000227	C6H10O4	2,2-Dimethylsuccinic acid	Organic acids	Organic acids	597-43-3	1	89200	83345	82072	203560	191410	199130	1.44473	5.00265e-05	0.00359857	2.33331	1.22238	up
mws0924	C6H10O4	2-Methylglutaric acid*	Organic acids	Organic acids	617-62-9	3	120020	145020	132280	220670	230470	224930	1.41776	0.0023895	0.0236539	1.70158	0.766871	up
mws0208	C6H10O4	Adipic Acid*	Organic acids	Organic acids	124-04-9	3	120020	145020	132280	220670	230470	224930	1.41776	0.0023895	0.0236539	1.70158	0.766871	up
pme0193	C5H10N2O3	L-Glutamine	Amino acids and derivatives	Amino acids and derivatives	56-85-9	3	4132800	4177900	3969000	7843500	7542200	7339000	1.444	0.000387866	0.0101384	1.85059	0.887986	up
pme0026	C6H14N2O2	L-Lysine	Amino acids and derivatives	Amino acids and derivatives	56-87-1	3	4147000	4327300	4259900	8414500	8383500	8233200	1.44741	7.72258e-07	0.000416633	1.96567	0.975019	up
mws1050	C5H9NO4	O-Acetylserine	Amino acids and derivatives	Amino acids and derivatives	5147-00-2	3	85011	96008	103810	47290	53467	48650	1.41644	0.00843428	0.0481512	0.52455	-0.930848	down
Lmbn000216	C5H8O5	3-Methylmalic acid*	Organic acids	Organic acids	152204-30-3	2	219330	153270	225580	96126	116110	91785	1.33036	0.0407471	0.139575	0.508243	-0.976409	down
Lmgp000796	C8H7NO2	4-Hydroxymandelonitrile	Alkaloids	Phenolamine	13093-65-7	3	581200	574310	585430	1634500	1763500	1959500	1.4422	0.00603931	0.0376621	3.07736	1.62169	up
pme1210	C5H11NO2S	L-Methionine	Amino acids and derivatives	Amino acids and derivatives	63-68-3	3	672380	862400	754980	1947500	2377500	2747100	1.415	0.0161867	0.074006	3.08858	1.62694	up
pme1109	C5H5N5O	Guanine	Nucleotides and derivatives	Nucleotides and derivatives	73-40-5	2	9	9	9	43953	52848	47361	1.44855	0.00289575	0.026143	5339.33	12.3824	up
pme0183	C5H5N5O	Isoguanine	Nucleotides and derivatives	Nucleotides and derivatives	3373-53-3	3	9	9	9	43953	52848	47361	1.44855	0.00289575	0.026143	5339.33	12.3824	up
pmb0819	C10H8N2	3-Indoleacetonitrile	Alkaloids	Plumerane	771-51-7	3	20722	11496	15654	58599	47119	62769	1.38821	0.00408161	0.0313246	3.51953	1.81538	up
mws0005	C10H12N2	Tryptamine	Alkaloids	Plumerane	61-54-1	3	1414300	1339100	1396200	747490	749310	748830	1.44656	0.00126531	0.0168552	0.541168	-0.885852	down
Lmbp000123	C6H13NO2S	L-Homomethionine	Amino acids and derivatives	Amino acids and derivatives	25148-30-5	3	812860	934200	796780	1337300	1283500	1205400	1.39315	0.00189965	0.0211312	1.5041	0.588904	up
mws1368	C8H7NO3	Coixol; 6-Methoxy-2-benzoxazolinone; MBOA	Alkaloids	Alkaloids	532-91-2	3	91524	66864	88662	11937	9882.5	17019	1.42021	0.00857224	0.0486813	0.157209	-2.66924	down
MWS4525	C6H7N5O	6-O-methylguanine	Nucleotides and derivatives	Nucleotides and derivatives	20535-83-5	3	79884	79062	74464	153760	156980	150260	1.44469	9.36605e-06	0.00144371	1.97507	0.9819	up
pme0021	C9H11NO2	L-Phenylalanine	Amino acids and derivatives	Amino acids and derivatives	63-91-2	1	10736000	11159000	11876000	24863000	25646000	25882000	1.44428	6.53697e-06	0.00141068	2.26203	1.17762	up
pmc0274	C6H6N4S	6-Methylmercaptopurine	Nucleotides and derivatives	Nucleotides and derivatives	50-66-8	3	17974000	18396000	17505000	36359000	37228000	38174000	1.44643	7.66963e-05	0.00463131	2.07445	1.05273	up
Hmtp000776	C8H9NO3	4,5,6-Trihydroxy-2-cyclohexen-1-ylideneacetonitrile	Alkaloids	Alkaloids	-	2	228410	253570	250230	605070	580670	553550	1.44202	0.00025277	0.00795897	2.3754	1.24817	up
pme1292	C8H8O4	Homogentisic acid	Phenolic acids	Phenolic acids	451-13-8	3	412670	409710	403410	891440	799150	744710	1.43182	0.010853	0.0568465	1.98672	0.990388	up
MWSslk066	C8H8O4	3-Hydroxy-4-methoxybenzoic acid	Phenolic acids	Phenolic acids	645-08-9	3	507680	437380	373790	340410	284420	239490	1.22362	0.0389434	0.136873	0.655359	-0.609643	down
pme1383	C8H11NO3	Pyridoxine	Others	Vitamin	65-23-6	3	337640	328310	282970	546190	501240	574030	1.40471	0.00143723	0.0179377	1.70874	0.772935	up
ML10176345	C7H8O5	3-Dehydroshikimic acid	Organic acids	Organic acids	2922-42-1	3	119680	122530	133920	80578	76750	58202	1.35476	0.00498992	0.0342938	0.57302	-0.803343	down
Zmyn000155	C7H14N2O3	N-α-Acetyl-L-ornithine	Amino acids and derivatives	Amino acids and derivatives	6205-08-9	3	69304	70132	58062	121840	120480	130330	1.41868	0.000397568	0.0101384	1.88685	0.915983	up
MWSmce119	C6H14N4O2	L-Arginine	Amino acids and derivatives	Amino acids and derivatives	74-79-3	1	28399000	29039000	29019000	44066000	43970000	46352000	1.44341	0.0013057	0.0171811	1.55439	0.63635	up
Hmln000297	C6H12O6	Inositol	Others	Saccharides and Alcohols	87-89-8	1	3062200	3371000	3978000	2376800	2318500	2192300	1.34832	0.0438654	0.146535	0.661557	-0.596063	down
mws0093	C10H12O3	Coniferyl alcohol	Phenolic acids	Phenolic acids	458-35-5	3	7254	14536	11517	16939	18127	17041	1.10713	0.0929227	0.239865	1.56445	0.645652	up
Lmyp001801	C8H7NO4	2,7-Dihydroxy-1,4-benzoxazin-3(4H)-one (DHBOA)	Alkaloids	Alkaloids	69804-59-7	1	2689900	2205600	2200100	1384200	1302100	1664200	1.34272	0.012967	0.0627416	0.613126	-0.705743	down
MWStz070	C9H11NO3	N-(2-Hydroxy-4-methoxyphenyl)acetamide	Alkaloids	Phenolamine	58469-06-0	1	2154100	2375600	2562200	5256100	5276100	5887100	1.43286	0.000728707	0.0124806	2.31522	1.21115	up
mws0250	C9H11NO3	L-Tyrosine	Amino acids and derivatives	Amino acids and derivatives	60-18-4	1	1313300	1262200	1288300	2769700	2916900	2989600	1.44581	0.00101497	0.0148615	2.24551	1.16704	up
MWS1816	C11H20O2	10-Undecenoic acid	Lipids	Free fatty acids	112-38-9	3	29181	18070	19841	37799	34430	34591	1.23358	0.0506069	0.160602	1.59214	0.670969	up
Hmgp002327	C11H9O2N	3-amino-2-naphthoic acid	Alkaloids	Alkaloids	-	1	13550000	15714000	15376000	41918000	44804000	44595000	1.44224	3.20288e-05	0.00265839	2.94169	1.55664	up
Hmmp001310	C11H9NO2	3-Indoleacrylic acid	Alkaloids	Plumerane	1204-06-4	1	13583000	13047000	14917000	43420000	42487000	41445000	1.44467	3.61442e-06	0.000974989	3.06525	1.61601	up
pme0122	C8H16N2O3	N6-Acetyl-L-lysine	Amino acids and derivatives	Amino acids and derivatives	692-04-6	3	23474	26162	34301	83782	68274	77715	1.40506	0.00143597	0.0179377	2.73742	1.45282	up
mws0736	C8H16N2O3	N-Glycyl-L-leucine	Amino acids and derivatives	Amino acids and derivatives	869-19-2	3	376160	370730	359850	240510	251840	228860	1.43411	0.000177519	0.00638477	0.651653	-0.617825	down
pme3388	C7H16N4O2	Homoarginine	Amino acids and derivatives	Amino acids and derivatives	156-86-5	3	52484	45428	63463	9	9	9	1.44829	0.00938459	0.0521957	0.000167312	-12.5452	down
Zmjp000182	C7H16N4O2	N-Monomethyl-L-arginine	Amino acids and derivatives	Amino acids and derivatives	17035-90-4	3	135800	136800	156300	168930	274050	241650	1.20002	0.105249	0.2581	1.59625	0.674683	up
pme0075	C7H11NO5	N-Acetyl-L-glutamic acid	Amino acids and derivatives	Amino acids and derivatives	1188-37-0	1	184700	217330	215300	77192	107420	108410	1.37686	0.00183175	0.0206849	0.47466	-1.07503	down
pme2244	C11H11NO2	3-Indolepropionic acid	Alkaloids	Plumerane	830-96-6	2	15477	16049	12462	30383	36361	48648	1.37435	0.0424858	0.143706	2.62326	1.39136	up
pme3827	C9H11NO4	3,4-Dihydroxy-L-phenylalanine (L-Dopa)	Amino acids and derivatives	Amino acids and derivatives	59-92-7	2	75354	82640	86150	139430	144810	154350	1.42843	0.000453678	0.0104819	1.79644	0.845141	up
pmb2497	C9H10O5	4-Hydroxy-3-methoxymandelate	Phenolic acids	Phenolic acids	55-10-7	3	92334	78779	71439	80483	173870	187010	1.0043	0.183326	0.355503	1.81966	0.863672	up
mws0282	C11H12N2O2	L-Tryptophan	Amino acids and derivatives	Amino acids and derivatives	73-22-3	1	5758500	5707800	5616600	15627000	16643000	17838000	1.44483	0.00324371	0.0281384	2.93323	1.55249	up
Zmbp002538	C11H12N2O2	1-Methoxy-indole-3-acetamide	Alkaloids	Plumerane	-	1	864690	817800	875360	3156900	3163700	3183100	1.44792	3.29137e-06	0.000974989	3.7155	1.89356	up
pmb0818	C11H11NO3	Methoxyindoleacetic acid	Alkaloids	Plumerane	3471-31-6	3	386880	454550	461100	1475200	1598600	1585700	1.44191	7.726e-05	0.00463131	3.57727	1.83886	up
pmb1587	C13H18O2	4-Hydroxy-3,5-diisopropylbenzaldehyde	Phenolic acids	Phenolic acids	10537-86-7	3	14240	11229	13264	9	9	9	1.44838	0.00469255	0.0339816	0.00069708	-10.4864	down
mws1212	C11H12O4	Ferulic acid methyl ester	Phenolic acids	Phenolic acids	2309-07-1	3	233980	234500	236580	407760	430090	378290	1.43525	0.0075331	0.0446605	1.72487	0.786491	up
pmb2620	C11H12O4	3,4-Dimethoxycinnamic acid	Phenolic acids	Phenolic acids	2316-26-9	3	143800	131160	130050	253730	268160	278440	1.43773	0.000313325	0.00889679	1.97607	0.982637	up
pmb0128	C13H24O2	δ-Tridecalactone	Lipids	Free fatty acids	7370-92-5	3	63817	22552	12843	9	9	9	1.43875	0.168626	0.338926	0.000272144	-11.8433	down
mws0677	C12H14N2O2	N-Acetyl-5-hydroxytryptamine	Alkaloids	Plumerane	1210-83-9	3	130620	186630	136310	9	9	9	1.44828	0.0135779	0.0649967	5.95291e-05	-14.036	down
Lmrj001698	C9H18N2O4	L-Seryl-L-Isoleucine	Amino acids and derivatives	Amino acids and derivatives	91086-51-0	3	104650	101060	107560	68412	65422	57387	1.41325	0.00132985	0.0172881	0.610403	-0.712166	down
mws4174	C8H15NO6	N-Acetyl-D-mannosamine	Others	Saccharides and Alcohols	7772-94-3	3	23174	18851	23733	42397	32688	37489	1.34964	0.0151412	0.0707244	1.71194	0.775635	up
mws5042	C11H14N2O3	L-Glycyl-L-phenylalanine	Amino acids and derivatives	Amino acids and derivatives	721-66-4	3	141780	205990	243980	114880	131410	131540	1.14116	0.134983	0.30217	0.638496	-0.647251	down
mws0520	C11H13NO4	N-Acetyl-L-tyrosine	Amino acids and derivatives	Amino acids and derivatives	537-55-3	3	92357	80491	98505	260310	259510	243740	1.43806	2.66659e-05	0.00261568	2.8139	1.49257	up
mws4085	C11H12O5	Sinapic acid	Phenolic acids	Phenolic acids	530-59-6	3	73779	67489	47667	27499	41534	37107	1.22495	0.0524461	0.164504	0.561781	-0.831922	down
Lmyp003772	C10H11NO5	2-Hydroxy-4,7-dimethoxy-1,4-benzoxazin-3(4H)-one (HDMBOA)	Alkaloids	Alkaloids	149182-67-2	2	1026600	1116200	1058800	457150	546620	534910	1.42895	0.000138062	0.00532032	0.480597	-1.0571	down
pmb0490	C13H18N2O2	p-Coumaroylputrescine	Alkaloids	Phenolamine	34136-53-3	2	260220	299800	159570	135510	94141	143690	1.17152	0.0960263	0.243221	0.518825	-0.946681	down
pme3732	C9H13N3O5	Cytidine	Nucleotides and derivatives	Nucleotides and derivatives	65-46-3	3	328710	264760	308240	159880	179670	182260	1.39485	0.0129241	0.0627416	0.578689	-0.789139	down
ML10180524	C9H13N3O5	Cytarabine	Nucleotides and derivatives	Nucleotides and derivatives	147-94-4	3	1660400	1447300	1707500	1041000	1051600	1105400	1.39961	0.0167149	0.0757788	0.664147	-0.590426	down
mws0976	C9H12N2O6	β-Pseudouridine	Nucleotides and derivatives	Nucleotides and derivatives	1445-07-4	3	28617	25351	36483	47515	47170	51197	1.32075	0.0195291	0.0860077	1.61283	0.689594	up
Lmhp002031	C12H24N2O3	L-Leucyl-L-Leucine	Amino acids and derivatives	Amino acids and derivatives	3303-31-9	2	159190	139220	136980	64929	86681	72020	1.3917	0.00184036	0.0206849	0.513631	-0.961195	down
pme2776	C10H12N4O4	2'-Deoxyinosine	Nucleotides and derivatives	Nucleotides and derivatives	890-38-0	3	40666	88899	51627	101910	124410	111550	1.183	0.0526225	0.164579	1.86471	0.898949	up
mws0361	C16H30O2	Palmitoleic Acid	Lipids	Free fatty acids	373-49-9	3	32690	33855	33561	47816	51593	51627	1.43574	0.00335179	0.0282545	1.50876	0.593364	up
pma3101	C11H14NO6+	Nicotinate D-ribonucleoside	Others	Vitamin	17720-18-2	3	684010	716460	836650	565270	451330	471880	1.32091	0.0148908	0.0701624	0.665355	-0.587803	down
MWS2442	C6H13O9P	D-Fructose 6-Phosphate	Others	Saccharides and Alcohols	643-13-0	1	1588600	1977400	1875800	953920	1182900	1341200	1.28191	0.0155811	0.0721545	0.63913	-0.645818	down
mws0866	C6H13O9P	D-Glucose 6-phosphate	Others	Saccharides and Alcohols	56-73-5	1	1802400	2236500	2202900	1064000	1241700	1338300	1.36302	0.0106633	0.0566782	0.583806	-0.776439	down
Zmdp002216	C11H20N2O5	L-γ-Glutamyl-L-leucine	Amino acids and derivatives	Amino acids and derivatives	2566-39-4	3	94345	101130	86234	279930	484220	528020	1.39699	0.0474432	0.153746	4.5869	2.19752	up
Zmpn000095	C6H15O9P	Sorbitol-6-phosphate	Others	Saccharides and Alcohols	20479-58-7	3	18062	19905	14836	9221.4	5165.7	16009	1.00349	0.127211	0.290192	0.575651	-0.796734	down
Zmjp000966	C10H13N5O4	Vidarabine	Others	Others	5536-17-4	1	5262800	5135600	5749400	3432500	3526400	3265200	1.42569	0.0037634	0.0300793	0.633157	-0.659364	down
pme0230	C10H13N5O4	Adenosine	Nucleotides and derivatives	Nucleotides and derivatives	58-61-7	1	5550200	5443100	5778100	3297300	3534400	3631300	1.4342	0.000114496	0.00514753	0.62386	-0.680707	down
pme2890	C8H16N2O4S2	L-Homocystine	Amino acids and derivatives	Amino acids and derivatives	626-72-2	3	11372	14076	12958	4064.3	2642.8	5820.6	1.34279	0.0022323	0.0233279	0.326191	-1.61621	down
mws1060	C10H12N4O5	9-(Arabinosyl)hypoxanthine	Nucleotides and derivatives	Nucleotides and derivatives	7013-16-3	1	732680	815600	752270	1523700	1661500	1446900	1.43314	0.00258551	0.0246882	2.01348	1.00969	up
mws0383	C17H32O2	10-Heptadecenoic Acid	Lipids	Free fatty acids	29743-97-3	2	630640	733090	718070	1107200	1100900	1155400	1.41893	0.00117756	0.0161076	1.61567	0.692132	up
mws0914	C15H12O5	Pinobanksin	Flavonoids	Flavanonols	548-82-3	3	22861	22862	19028	11142	9734.6	9555.6	1.41855	0.0060457	0.0376621	0.469988	-1.0893	down
pme3475	C15H12O5	Butin; 7,3',4'-Trihydroxyflavanone	Flavonoids	Flavanones	492-14-8	3	23151	26169	22020	14008	13390	12504	1.41756	0.00780864	0.0455434	0.559322	-0.83825	down
pme0376	C15H12O5	Naringenin (5,7,4'-Trihydroxyflavanone)	Flavonoids	Flavanones	480-41-1	3	22983	24278	22416	11738	9863.3	10701	1.43385	8.68733e-05	0.00493349	0.463601	-1.10905	down
MWSslk154	C12H20O7	Triethyl citrate	Organic acids	Organic acids	77-93-0	3	8966.1	11134	9920.2	9	9	9	1.44843	0.00391389	0.0307328	0.000899391	-10.1188	down
Hmhp001812	C11H15N5O4	2'-O-Methyladenosine	Nucleotides and derivatives	Nucleotides and derivatives	2140-79-6	2	59923	65247	62704	37394	35397	31969	1.42616	0.000233167	0.00786211	0.557608	-0.842677	down
mws0668	C10H12N4O6	Xanthosine	Nucleotides and derivatives	Nucleotides and derivatives	146-80-5	1	1247800	1211200	1219000	1880300	1789600	1880600	1.44262	0.000812537	0.012893	1.50911	0.593696	up
pmn001511	C13H18O7	3-Hydroxy-5-Methylphenol-1-O-Glucoside	Phenolic acids	Phenolic acids	-	3	9	13230	13077	9	9	9	1.02437	0.183517	0.355503	0.00102599	-9.92877	down
Zmpn002440	C15H12O6	3,4,2',4',6'-Pentahydroxychalcone	Flavonoids	Chalcones	73692-51-0	3	7977.5	8282.8	6037.8	4178.6	3358	2688.6	1.33958	0.0129664	0.0627416	0.458568	-1.12479	down
pmb2657	C10H18N4O6	Argininosuccinic acid	Organic acids	Organic acids	2387-71-5	3	224630	225870	230690	129530	147090	146380	1.4265	0.00218571	0.0233279	0.620972	-0.6874	down
pmb3374	C14H18N4O3	N-p-Coumaroyl hydroxydehydroagmatine	Alkaloids	Phenolamine	-	3	98426	101800	95724	169590	182440	152950	1.41964	0.012012	0.0594538	1.7063	0.770873	up
Zmdn001564	C14H18N2O5	γ-Glutamylphenylalanine	Amino acids and derivatives	Amino acids and derivatives	7432-24-8	3	7098	20286	26307	70663	107490	70161	1.28796	0.0203264	0.088081	4.62487	2.20941	up
pme2954	C15H10O7	Quercetin	Flavonoids	Flavonols	117-39-5	3	321760	317720	330840	9	9	9	1.44866	0.000143841	0.00535189	2.78259e-05	-15.1332	down
Cmmn013378	C20H30O2	Levopimaric acid*	Terpenoids	Ditepenoids	79-54-9	2	272110	272950	255880	158730	162970	161880	1.44297	0.00180969	0.0206849	0.603766	-0.72794	down
pmb0496	C15H22N4O3	N-Feruloylagmatine	Alkaloids	Phenolamine	-	1	306270	270470	314900	578820	576380	511310	1.42121	0.00137865	0.0177091	1.86904	0.902297	up
pme1373	C9H14N3O7P	2'-Deoxycytidine-5'-monophosphate	Nucleotides and derivatives	Nucleotides and derivatives	1032-65-1	3	5178.5	9487.2	11203	9	9	9	1.44524	0.0406582	0.139575	0.00104373	-9.90403	down
Lmbp010207	C19H18O4	6-Methoxy-2-(4-methoxyphenethyl)-4H-chromen-4-one	Others	Others	111286-05-6	2	5864.1	7456.7	6191	9	9	9	1.44831	0.00554442	0.0360387	0.00138378	-9.49717	down
Lmbn005287	C18H32O4	7S,8S-DiHODE; (9Z,12Z)-(7S,8S)-Dihydroxyoctadeca-9,12-dienoic acid	Lipids	Free fatty acids	143288-65-7	3	5239.7	5999.8	5039.5	9	9	9	1.44847	0.00290259	0.026143	0.00165858	-9.23584	down
Lmbn004685	C18H32O4	5S,8R-DiHODE; (5S,8R,9Z,12Z)-5,8-Dihydroxyoctadeca-9,12-dienoate	Lipids	Free fatty acids	-	3	32223	34423	35092	17522	19620	19064	1.43398	0.00025421	0.00795897	0.552458	-0.856063	down
pmn001689	C18H32O4	9-Hydroxy-12-oxo-15(Z)-octadecenoic acid	Lipids	Free fatty acids	-	3	34816	33912	34304	18947	22487	21971	1.41433	0.00489916	0.0342938	0.615391	-0.700424	down
mws0582	C11H19N3O6S	S-(Methyl)glutathione	Amino acids and derivatives	Amino acids and derivatives	2922-56-7	3	41970	43235	67754	92560	84078	57242	1.0275	0.121289	0.280236	1.52904	0.612623	up
pmb0235	C19H14O5	O-Feruloyl coumarin	Lignans and Coumarins	Coumarins	-	3	99652	96182	32915	235730	244740	240050	1.2547	0.0159792	0.0733682	3.14983	1.65527	up
pme3188	C9H13N2O9P	Uridine 5'-monophosphate	Nucleotides and derivatives	Nucleotides and derivatives	58-97-9	1	19436	26295	14865	9981.3	14180	5505.7	1.10508	0.0730829	0.204822	0.489587	-1.03036	down
Lmqn000351	C12H22O10	Rutinose	Others	Saccharides and Alcohols	90-74-4	3	31311	26369	24932	36923	45836	54880	1.27886	0.0573298	0.172322	1.66609	0.736466	up
mws0884	C10H12N5O6P	Cyclic 3',5'-Adenylic acid	Nucleotides and derivatives	Nucleotides and derivatives	60-92-4	3	209990	204960	209360	133610	119590	126770	1.43612	0.000763969	0.0125016	0.608624	-0.716377	down
Hmln002806	C16H16O8	5-O-Caffeoylshikimic acid	Phenolic acids	Phenolic acids	180981-12-8	3	77605	86437	89246	39426	38460	33223	1.42921	0.00109471	0.015542	0.438667	-1.1888	down
pmb0498	C16H24N4O4	Sinapoylagmatine	Alkaloids	Phenolamine	-	1	67667	44939	66026	104340	101790	102880	1.31115	0.0261972	0.104305	1.72987	0.790663	up
pmn001421	C16H18O8	3-O-p-Coumaroylquinic acid*	Phenolic acids	Phenolic acids	87099-71-6	1	1447000	1694900	1431600	308900	310900	297310	1.4451	0.00478045	0.0341596	0.200527	-2.31813	down
pmb2211	C19H38N2O3	Cocamidopropyl betaine	Alkaloids	Alkaloids	4292-10-8	1	83490	77012	82838	120150	134280	135580	1.42112	0.00432782	0.0328854	1.60274	0.680538	up
mws0609	C10H12N5O7P	Guanosine 3',5'-cyclic monophosphate	Nucleotides and derivatives	Nucleotides and derivatives	7665-99-8	1	135590	76019	133610	12946	12230	20027	1.40773	0.0343069	0.125058	0.13094	-2.93302	down
mws0874	C10H14N5O7P	3'-Adenylic Acid	Nucleotides and derivatives	Nucleotides and derivatives	84-21-9	2	16135	19858	17376	40575	25463	26829	1.24467	0.105652	0.2585	1.74009	0.799164	up
pmb0808	C16H16O9	Esculetin-6-O-quinic acid	Lignans and Coumarins	Coumarins	-	3	9	9	9	14776	17348	22043	1.44796	0.0136138	0.0649967	2006.19	10.9702	up
pmb0770	C20H20N2O4	N-Feruloylserotonin	Alkaloids	Plumerane	68573-23-9	3	142950	229480	207140	56950	59887	50525	1.40577	0.0325893	0.122951	0.288769	-1.79201	down
Lmhp011562	C21H36O4	1-α-Linolenoyl-glycerol*	Lipids	Glycerol ester	-	1	828780	748690	834480	1292600	1296800	1233900	1.42893	0.000277678	0.00832261	1.58515	0.664618	up
Lmhp011388	C21H36O4	2-α-Linolenoyl-glycerol*	Lipids	Glycerol ester	55268-58-1	1	773540	753390	765130	1214000	1249000	1180700	1.44438	0.000904795	0.0137503	1.58971	0.668759	up
mws0178	C16H18O9	Chlorogenic acid (3-O-Caffeoylquinic acid)	Phenolic acids	Phenolic acids	327-97-9	1	73309000	77475000	70855000	53070000	37578000	37434000	1.33432	0.0169801	0.0766592	0.577886	-0.791144	down
mws0748	C16H18O9	1-Caffeoylquinic acid	Phenolic acids	Phenolic acids	1241-87-8	2	9069700	8676900	9140100	5785500	5747100	5603200	1.44353	0.000587853	0.0113267	0.637334	-0.649879	down
Lmyp002919	C15H19NO9	2-Hydroxy-7-methoxy-1,4-benzoxazin-3(2H)-one glucoside (HMBOA glucoside)	Alkaloids	Alkaloids	17622-26-3	1	997840	1016000	989820	613840	589200	638200	1.44163	0.000125953	0.00529595	0.612999	-0.706044	down
pma3724	C17H20O9	1-O-Feruloylquinic acid	Phenolic acids	Phenolic acids	-	3	4352800	5084000	4414300	3009300	3030600	2660500	1.39466	0.00744595	0.0443877	0.628138	-0.670847	down
Lmbp002309	C17H22O9	Sinapaldehyde-4-O-Glucoside	Phenolic acids	Phenolic acids	154461-65-1	3	9	9	10488	11422	24959	19747	1.07508	0.0454609	0.14955	5.34247	2.41751	up
MWSHY0027	C20H20O7	Tangeretin (4',5,6,7,8-Pentamethoxyflavone)	Flavonoids	Flavones	481-53-8	1	35289	37901	38267	18605	18597	20130	1.43997	0.000381472	0.0101384	0.514387	-0.959075	down
Hmgn004139	C20H22O7	Isohydroxymatairesinol	Lignans and Coumarins	Lignans	-	2	98180	101690	85171	166030	156070	138940	1.38267	0.00568339	0.0363981	1.61745	0.693722	up
Hmbn005951	C21H20O7	1,3-O-Di-p-Coumaroylglycerol	Phenolic acids	Phenolic acids	-	1	19121	14755	20730	68343	87386	78769	1.428	0.00464723	0.0338808	4.29436	2.10244	up
Lmyp003775	C16H21NO10	2-Hydroxy-4,7-dimethoxy-1,4-benzoxazin-3(4H)-one glucoside (HDMBOA glucoside)	Alkaloids	Alkaloids	113565-33-6	1	6691800	7319300	7231300	3019100	2731800	3227700	1.43665	0.000132521	0.00529595	0.422674	-1.24238	down
Lmzn001582	C18H28O9	5'-Glucosyloxyjasmanic acid	Phenolic acids	Phenolic acids	-	2	9	9	40246	33114	51401	38377	1.02402	0.165575	0.336091	3.05216	1.60983	up
Hmbn005456	C21H20O8	1-O-Caffeoyl-3-O-p-coumaroylglycerol	Lipids	Glycerol ester	-	3	3430.4	2529.9	3640	9650.9	10452	13113	1.41064	0.0110788	0.056924	3.45988	1.79072	up
pmb0500	C23H26N2O5	N-p-Coumaroyl-N'-feruloylputrescine	Alkaloids	Phenolamine	380302-96-5	1	24503	27719	16852	83352	99075	90349	1.41279	0.000466341	0.0104819	3.94904	1.9815	up
pmn001319	C22H22O8	1-O-Feruloyl-3-O-p-Coumaroylglycerol	Phenolic acids	Phenolic acids	-	1	122620	110170	122400	439140	585150	453030	1.43516	0.0145647	0.0692306	4.15924	2.05632	up
Cmbp005523	C21H20O9	1,3-O-Dicaffeoylglycerol	Lipids	Glycerol ester	-	3	28807	17456	14249	9	9	9	1.44651	0.0447819	0.147767	0.000446192	-11.13	down
MWS20152	C22H26O8	Syringaresinol	Lignans and Coumarins	Lignans	21453-71-4	3	15231	18094	16682	10398	6802.5	9874.9	1.31908	0.00683965	0.0416948	0.541432	-0.885147	down
pme2287	C12H19N4O7P2S+	Thiamine pyrophosphate	Others	Vitamin	136-08-3	3	9	9	9	34019	82868	55889	1.44611	0.0552488	0.168877	6399.11	12.6437	up
Lmhp005550	C24H28N2O6	N,N'-Diferuloylputrescine	Alkaloids	Phenolamine	42369-86-8	1	44013	50999	41102	156230	187980	156090	1.43538	0.00481378	0.0341715	3.6756	1.87798	up
pmp000091	C23H24O9	1,3-O-Diferuloylglycerol*	Phenolic acids	Phenolic acids	83008-46-2	1	4737500	4530700	4499400	9768500	10406000	9025700	1.43876	0.00474041	0.0340993	2.12094	1.0847	up
Hmbp006861	C23H24O9	1,2-O-Diferuloylglycerol*	Phenolic acids	Phenolic acids	-	1	4908800	4330200	4524100	9574800	10086000	8745300	1.43198	0.00217937	0.0233279	2.06393	1.0454	up
Lmhp008763	C21H42NO7P	LysoPE 16:1(2n isomer)	Lipids	LPE	-	3	10394	13947	12233	19334	20136	16073	1.28428	0.0183812	0.0818903	1.51865	0.602787	up
Lmhp005872	C25H30N2O6	Diferuloylcadaverine	Alkaloids	Phenolamine	-	1	9	9	9	98965	143110	119020	1.44829	0.0110562	0.056924	13373.9	13.7071	up
mad2085	C22H18O11	Caffeoyl-p-coumaroyltartaric acid	Phenolic acids	Phenolic acids	-	3	9	9	9	57234	70002	64030	1.44853	0.00333106	0.0282545	7083.93	12.7903	up
pmb0504	C21H32N4O8	N-(4'-O-glycosyl)-feruloyl agmatine	Alkaloids	Phenolamine	-	3	21145	29301	22727	34751	42307	34917	1.27008	0.0214542	0.0904263	1.53028	0.613793	up
Lmhp008589	C23H42NO7P	LysoPE 18:3(2n isomer)	Lipids	LPE	-	1	2280900	2243500	2310400	1255000	1468800	1338300	1.42629	0.00233543	0.0235507	0.594326	-0.750673	down
pmb0874	C23H44NO7P	LysoPE 18:2(2n isomer)	Lipids	LPE	-	2	5168200	5206700	5124400	3332900	3438600	3203300	1.44208	0.000454919	0.0104819	0.643565	-0.635843	down
pmb0881	C23H44NO7P	LysoPE 18:2	Lipids	LPE	-	2	1451700	1370300	1304700	850970	937790	937370	1.41625	0.00144632	0.0179377	0.660608	-0.598134	down
pmb0856	C23H46NO7P	LysoPE 18:1(2n isomer)	Lipids	LPE	-	3	159760	205910	178860	132080	142320	76108	1.07986	0.0677407	0.192855	0.643689	-0.635564	down
Lmmn000214	C18H32O15	Solatriose	Others	Saccharides and Alcohols	528-40-5	3	692070	615890	828610	1477000	1199500	1231300	1.36452	0.00720356	0.0434226	1.82901	0.87106	up
Lmsn002288	C21H28O14	1-O-Caffeoyl-(6-O-glucosyl)-β-D-glucose	Phenolic acids	Phenolic acids	-	2	130510	119650	115730	69506	78010	89581	1.35765	0.00519353	0.03467	0.648001	-0.625933	down
Lmhp010757	C25H48NO7P	LysoPE 20:2	Lipids	LPE	-	3	19477	19814	24552	14749	13943	11140	1.30572	0.0201111	0.0875111	0.623906	-0.680601	down
Zmgp004436	C23H24O13	Okanin-4'-(6''-O-acetyl)glucoside	Flavonoids	Chalcones	-	2	233840	245760	233840	142490	130570	164840	1.39367	0.00567719	0.0363981	0.613787	-0.704191	down
Lmhp009773	C27H46O9	1-α-Linolenoyl-glycerol-3-O-glucoside*	Lipids	Glycerol ester	-	1	201690	165560	208980	302710	322230	320940	1.38735	0.00446476	0.0333913	1.6415	0.715012	up
Lmhp009526	C27H46O9	2-α-Linolenoyl-glycerol-1-O-glucoside*	Lipids	Glycerol ester	-	1	162910	212900	191060	266010	371840	278900	1.27021	0.0559162	0.169954	1.61721	0.69351	up
Lmhp007840	C27H52NO7P	LysoPC 19:2	Lipids	LPC	-	2	61707	53720	61826	34528	35172	34462	1.42633	0.0114658	0.0580687	0.587646	-0.766981	down
Lmhp007598	C27H52NO7P	LysoPC 19:2(2n isomer)	Lipids	LPC	-	2	54230	60716	54885	34855	30836	30937	1.42286	0.00122624	0.0165389	0.568966	-0.813587	down
Lmhp010908	C27H54NO7P	LysoPC 19:1	Lipids	LPC	-	2	9	9	9	37569	38266	35538	1.44864	0.000485725	0.0104819	4124.93	12.0102	up
pmc0960	C28H50NO7P	LysoPC 20:4	Lipids	LPC	-	3	61771	73717	79652	9	9	9	1.44846	0.00533439	0.0353117	0.0001255	-12.96	down
Lmyp004963	C27H30O14	Apigenin-6-C-(2''-rhamnosyl)glucoside	Flavonoids	Flavonoid carbonoside	-	3	41418	27005	33920	64721	44166	52088	1.1714	0.0622965	0.184665	1.5729	0.653424	up
pmb2936	C28H32O14	Disinapoyl glucoside	Phenolic acids	Phenolic acids	-	3	8393.2	6926.9	10337	10643	12981	15953	1.15378	0.0746121	0.206957	1.54254	0.625304	up
pmb2653	C24H42O20	DMelezitose O-rhamnoside	Others	Saccharides and Alcohols	-	3	49008	24259	54565	72258	65526	64108	1.02525	0.109124	0.262823	1.57935	0.659335	up
pmb0530	C21H27N7O14P2	Nicotinic acid adenine dinucleotide	Nucleotides and derivatives	Nucleotides and derivatives	53-84-9	3	276650	328650	362840	466060	583510	931930	1.21742	0.133019	0.299015	2.04671	1.03331	up
Lmyn005812	C33H56O14	Gingerglycolipid A	Lipids	Glycerol ester	145937-22-0	1	994760	700490	825060	1519900	1726900	1691300	1.38002	0.00220745	0.0233279	1.95932	0.970355	up
Lmyn006011	C33H58O14	Gingerglycolipid B	Lipids	Glycerol ester	88168-90-5	1	13326	10091	16462	21709	20274	36702	1.18127	0.120836	0.279789	1.97309	0.980459	up
Lmyn006221	C33H60O14	Gingerglycolipid C	Lipids	Glycerol ester	-	2	5291.7	4491.9	6207.6	7989.5	9288.7	7677.9	1.30198	0.0129159	0.0627416	1.56061	0.642114	up
Hmcp001618	C32H38O20	Quercetin-3-O-(2''-O-Xylosyl)rutinoside	Flavonoids	Flavonols	129235-39-8	3	192060	242040	256490	156980	113850	159290	1.24791	0.0268513	0.106127	0.62283	-0.68309	down
pmb0592	C34H42O20	Chrysoeriol-7-O-rutinoside-5-O-glucoside	Flavonoids	Flavones	-	3	35815	37070	27214	58366	37783	58164	1.1168	0.101465	0.252259	1.5416	0.624432	up
Zmjp012507	C41H70O14	3,12,23,25-tetrahydroxy-20S,24S-epoxydammarane-3-O-xylopyranosyl-glucopyranoside	Terpenoids	Triterpene Saponin	-	2	9	9	9	60867	60730	58969	1.44866	0.000103105	0.00506319	6687.63	12.7073	up
Hmmp002073	C39H50O24	Apigenin-7-O-rutinoside-4'-O-Sophoroside	Flavonoids	Flavones	-	2	34049	55178	33603	66302	74985	55961	1.16234	0.0545894	0.167486	1.60586	0.683348	up

## Sheet: CK7 vs. HS7 sig changed
The significantly changed metabolite detected at the post-anthesis stage
Index	Formula	Compounds	Class I	Class II	CAS	Level	CK7-1	CK7-2	CK7-3	HS7-1	HS7-2	HS7-3	VIP	p_value	FDR	Fold_Change	Log2FC	Type
pmb0782	C5H11N	Piperidine	Alkaloids	Piperidine alkaloids	110-89-4	3	3623300	4144100	3631200	8677800	8191700	7980400	1.45855	9.42229e-05	0.00437932	2.18008	1.12438	up
pmf0096	C2H2O4	Oxalic acid	Organic acids	Organic acids	144-62-7	3	16930	42095	27838	56626	45001	63750	1.14577	0.049561	0.164536	1.90388	0.928945	up
MWSmce331	C4H7NO2	Azetidine-2-carboxylic acid	Alkaloids	Alkaloids	2517-04-6	2	114180	119060	139440	204020	202570	192210	1.42159	0.00365193	0.0339471	1.60674	0.684137	up
mws4052	C4H7NO2	1-Aminocyclopropane-1-carboxylic acid	Organic acids	Organic acids	22059-21-8	2	37382	29002	43231	64181	61129	73817	1.35311	0.00617964	0.0478698	1.8166	0.861244	up
MWStz040	C5H9NO2	Pterolactam	Alkaloids	Pyrrole alkaloids	38072-88-7	3	2935100	2864100	2931600	7022400	6764900	6920000	1.4702	0.00011398	0.00487377	2.37175	1.24595	up
pme0006	C5H9NO2	L-Proline	Amino acids and derivatives	Amino acids and derivatives	147-85-3	3	4079500	3721000	3934000	9890600	9605500	9661300	1.46807	2.45931e-06	0.000438167	2.48476	1.31311	up
pmb1096	C8H7N	Indole	Alkaloids	Plumerane	120-72-9	1	70683	95844	62609	196550	178550	174430	1.4101	0.00159499	0.0210499	2.39827	1.26199	up
mws0256	C5H11NO2	L-Valine	Amino acids and derivatives	Amino acids and derivatives	72-18-4	2	3408900	4892100	4597700	8352500	8852700	5827800	1.26298	0.0501784	0.16607	1.78568	0.836477	up
mws0192	C4H6O4	Succinic acid	Organic acids	Organic acids	110-15-6	1	19373000	35812000	24156000	54459000	64421000	54149000	1.33345	0.00860511	0.0589671	2.18083	1.12488	up
pme3096	C3H5NO4	Aminomalonic acid	Organic acids	Organic acids	1068-84-4	3	298660	342870	391680	214990	233510	162350	1.31099	0.0163804	0.0825974	0.591216	-0.758243	down
mws0671	C4H9NO3	L-Homoserine	Amino acids and derivatives	Amino acids and derivatives	672-15-1	3	891340	831600	844940	1423100	1345800	1257300	1.44621	0.00461892	0.0388445	1.56791	0.648841	up
mws0230	C4H9NO3	L-Threonine	Amino acids and derivatives	Amino acids and derivatives	72-19-5	3	819000	902580	842620	1382900	1150900	1330000	1.4057	0.0165401	0.0826928	1.50682	0.591512	up
pmp001287	C8H9N	N-Benzylmethylene isomethylamine	Alkaloids	Alkaloids	-	1	13844000	13527000	13319000	26472000	26518000	26586000	1.47002	7.19608e-05	0.00349664	1.95566	0.967659	up
ML10181668	C6H11NO2	Cycloleucine	Amino acids and derivatives	Amino acids and derivatives	52-52-8	2	244820	211650	231600	550710	611280	596930	1.46165	0.000396088	0.00962313	2.55631	1.35406	up
mws0216	C5H9NO3	Trans-4-Hydroxy-L-proline	Amino acids and derivatives	Amino acids and derivatives	51-35-4	2	16570000	16070000	15182000	23547000	28759000	27077000	1.42479	0.0156487	0.0808139	1.65997	0.731156	up
pma3649	C5H9NO3	5-Aminolevulinic Acid	Alkaloids	Alkaloids	106-60-5	3	158150	153660	147270	258090	288940	308650	1.44732	0.00962567	0.0627523	1.8639	0.898326	up
mws0227	C6H13NO2	L-Leucine	Amino acids and derivatives	Amino acids and derivatives	61-90-5	1	279310	342710	296850	3343800	3226500	698040	1.28364	0.133652	0.311272	7.91009	2.98369	up
mws0258	C6H13NO2	L-Isoleucine*	Amino acids and derivatives	Amino acids and derivatives	73-32-5	1	295440	326780	321900	3634700	3306800	721750	1.28363	0.135583	0.313041	8.11682	3.02091	up
pme0274	C6H13NO2	6-Aminocaproic acid	Organic acids	Organic acids	60-32-2	3	2839500	2694400	2526500	5145100	5441800	6032900	1.4525	0.0042727	0.0371343	2.06191	1.04398	up
mws0473	C5H8O4	2-Methylsuccinic acid*	Organic acids	Organic acids	498-21-5	3	273400	260770	275160	175470	156860	180150	1.44242	0.000726856	0.0149425	0.633215	-0.659232	down
Lmgn000160	C4H8N2O3	3-Ureidopropionic Acid	Organic acids	Organic acids	462-88-4	1	61725	50713	54895	127030	128080	156310	1.44306	0.00815132	0.0569527	2.45869	1.29789	up
mws0001	C4H8N2O3	L-Asparagine	Amino acids and derivatives	Amino acids and derivatives	70-47-3	2	23030	23915	31443	61129	71739	73069	1.4329	0.00126243	0.0187546	2.62715	1.3935	up
pmc0682	C8H8N2	4-Aminoindole	Alkaloids	Plumerane	5192-23-4	3	9	9	9	34174	52148	53589	1.47006	0.0174712	0.0861371	5181.89	12.3393	up
mws0972	C6H12O3	6-Hydroxyhexanoic acid	Organic acids	Organic acids	1191-25-9	3	28801	26998	30330	68142	99834	76113	1.43355	0.0300785	0.119531	2.83399	1.50284	up
Zmdp000972	C4H9NO2S	S-Methyl-L-cysteine	Amino acids and derivatives	Amino acids and derivatives	1187-84-4	2	2651000	2608000	2531800	5328000	4370200	4307900	1.43009	0.0234279	0.100383	1.79777	0.846212	up
HJKP000649	C8H9NO	N-benzylformamide	Alkaloids	Alkaloids	6343-54-0	2	3329300	3305400	3159300	6239100	5191300	4987400	1.41741	0.0276022	0.113188	1.67631	0.745291	up
Lmgp000659	C8H9NO	2-Phenylacetamide	Alkaloids	Alkaloids	103-81-1	3	3424900	3166600	3509900	6705200	5644900	5636700	1.43417	0.0124351	0.073039	1.78062	0.832383	up
mws1336	C7H7NO2	4-Aminobenzoic acid	Phenolic acids	Phenolic acids	150-13-0	3	38389	51781	50503	63729	71853	84476	1.28395	0.0276442	0.113188	1.56432	0.645538	up
Rfmb320	C7H13NO2	1-Methylpiperidine-2-carboxylic acid	Organic acids	Organic acids	7730-87-2	3	1097100	2277200	1141200	934540	949970	820940	1.00821	0.257876	0.457923	0.599147	-0.739017	down
Rfmb318	C7H14NO2+	D-Proline betaine	Amino acids and derivatives	Amino acids and derivatives	1195-94-4	3	1097100	2277200	1141200	934540	949970	820940	1.00821	0.257876	0.457923	0.599147	-0.739017	down
Hmmp002124	C9H7NO	Indole-3-carboxaldehyde	Alkaloids	Plumerane	487-89-8	1	61282	62211	71730	150090	125850	135140	1.44462	0.00330767	0.0321445	2.10569	1.0743	up
MA10074217	C9H7NO	4-Hydroxyquinoline	Alkaloids	Quinoline alkaloids	611-36-9	3	4830.5	4432.2	3977.6	5638.3	8125	6130.4	1.24772	0.0884475	0.232883	1.50251	0.587376	up
mws1012	C9H6O2	Coumarin	Lignans and Coumarins	Coumarins	91-64-5	3	9	9	9	9993.3	6777.7	8546.3	1.47011	0.0119477	0.0713526	937.678	9.87295	up
Wmzn000227	C6H10O4	2,2-Dimethylsuccinic acid	Organic acids	Organic acids	597-43-3	1	34480	41377	57308	87089	75562	74244	1.30209	0.0182084	0.0880762	1.77896	0.831033	up
mws0924	C6H10O4	2-Methylglutaric acid*	Organic acids	Organic acids	617-62-9	3	9	9	9	142690	95485	117390	1.47047	0.0129864	0.0740255	13169.1	13.6849	up
mws0208	C6H10O4	Adipic Acid*	Organic acids	Organic acids	124-04-9	3	9	9	9	142690	95485	117390	1.47047	0.0129864	0.0740255	13169.1	13.6849	up
pme0193	C5H10N2O3	L-Glutamine	Amino acids and derivatives	Amino acids and derivatives	56-85-9	3	2637800	2333900	2283400	5100500	5589400	5699400	1.45689	0.000469406	0.0105884	2.259	1.17569	up
pme0026	C6H14N2O2	L-Lysine	Amino acids and derivatives	Amino acids and derivatives	56-87-1	3	2642900	2780700	2338400	5621300	6171300	6526000	1.45305	0.00140189	0.0197186	2.36004	1.23881	up
mws1050	C5H9NO4	O-Acetylserine	Amino acids and derivatives	Amino acids and derivatives	5147-00-2	3	75747	82738	74626	45057	44116	50528	1.44036	0.000837897	0.015955	0.59929	-0.738675	down
Lmbn000216	C5H8O5	3-Methylmalic acid*	Organic acids	Organic acids	152204-30-3	2	257150	251130	239850	132710	181960	183090	1.30619	0.0288004	0.11618	0.665339	-0.587839	down
Lmgp000796	C8H7NO2	4-Hydroxymandelonitrile	Alkaloids	Phenolamine	13093-65-7	3	337130	291090	308450	873020	671760	645460	1.42792	0.0250565	0.105614	2.33833	1.22548	up
pme1210	C5H11NO2S	L-Methionine	Amino acids and derivatives	Amino acids and derivatives	63-68-3	3	392800	446390	366340	1151800	1120600	1063100	1.4599	3.77915e-05	0.00252494	2.76683	1.46824	up
pme1109	C5H5N5O	Guanine	Nucleotides and derivatives	Nucleotides and derivatives	73-40-5	2	9	9	9	57192	52162	52529	1.47088	0.000899242	0.016293	5995.67	12.5497	up
pme0183	C5H5N5O	Isoguanine	Nucleotides and derivatives	Nucleotides and derivatives	3373-53-3	3	9	9	9	57192	52162	52529	1.47088	0.000899242	0.016293	5995.67	12.5497	up
MWS2984	C4H4N6O	8-Azaguanine	Nucleotides and derivatives	Nucleotides and derivatives	134-58-7	3	30894	23440	21875	21740	13274	13946	1.13377	0.0797971	0.216505	0.642444	-0.638358	down
pmb0819	C10H8N2	3-Indoleacetonitrile	Alkaloids	Plumerane	771-51-7	3	19736	24021	24495	40523	48627	44826	1.42498	0.00263192	0.0275836	1.96296	0.973031	up
pme2758	C5H9NO5	4-Hydroxy-L-glutamic acid	Amino acids and derivatives	Amino acids and derivatives	3913-68-6	3	9	9	9	27235	11246	14894	1.46737	0.06669	0.195319	1976.85	10.949	up
Lmbp000123	C6H13NO2S	L-Homomethionine	Amino acids and derivatives	Amino acids and derivatives	25148-30-5	3	724160	596270	582450	1015200	1292600	1102900	1.39262	0.0114551	0.0699742	1.79239	0.841883	up
mws1368	C8H7NO3	Coixol; 6-Methoxy-2-benzoxazolinone; MBOA	Alkaloids	Alkaloids	532-91-2	3	10557	10227	9871.7	9	9	9	1.4709	0.000375421	0.00933313	0.00088075	-10.149	down
MWS4525	C6H7N5O	6-O-methylguanine	Nucleotides and derivatives	Nucleotides and derivatives	20535-83-5	3	83362	83184	96926	137400	126030	131840	1.41796	0.00210664	0.025885	1.50024	0.585189	up
pme0021	C9H11NO2	L-Phenylalanine	Amino acids and derivatives	Amino acids and derivatives	63-91-2	1	10466000	10331000	10802000	22064000	21918000	22514000	1.4697	1.65812e-06	0.000354507	2.10437	1.07339	up
pmc0274	C6H6N4S	6-Methylmercaptopurine	Nucleotides and derivatives	Nucleotides and derivatives	50-66-8	3	16901000	17071000	16683000	33526000	32966000	34387000	1.4697	0.000273333	0.0076893	1.99149	0.993849	up
Hmtp000776	C8H9NO3	4,5,6-Trihydroxy-2-cyclohexen-1-ylideneacetonitrile	Alkaloids	Alkaloids	-	2	223860	216370	230340	512370	518410	527630	1.46931	1.11535e-06	0.000354507	2.32401	1.21661	up
mws2125	C3H5O6P	Phosphoenolpyruvate	Organic acids	Organic acids	138-08-9	3	221080	262100	237240	9	9	9	1.47084	0.00245908	0.0268782	3.74781e-05	-14.7036	down
pme1292	C8H8O4	Homogentisic acid	Phenolic acids	Phenolic acids	451-13-8	3	321130	312990	321120	546420	655140	632670	1.44937	0.0121222	0.0719921	1.92018	0.941239	up
pme1383	C8H11NO3	Pyridoxine	Others	Vitamin	65-23-6	3	212740	207790	171190	261560	296380	409330	1.24527	0.0969118	0.246078	1.63468	0.709004	up
MWS0933	C7H11N3O2	1-Methylhistidine	Amino acids and derivatives	Amino acids and derivatives	332-80-9	3	43726	54232	55037	28900	36860	34213	1.32211	0.0207324	0.0931948	0.65344	-0.613874	down
MWS20192	C7H6O5	Gallic acid	Phenolic acids	Phenolic acids	149-91-7	2	96714	99782	94848	9	9	9	1.47091	0.000219327	0.00673884	9.2674e-05	-13.3975	down
ML10176345	C7H8O5	3-Dehydroshikimic acid	Organic acids	Organic acids	2922-42-1	3	124050	138540	66024	69216	60626	70440	1.01482	0.191206	0.384934	0.609475	-0.714361	down
pme0253	C8H15NO3	N-Acetyl-L-leucine	Amino acids and derivatives	Amino acids and derivatives	1188-21-2	3	48364	43880	64284	70745	79327	96416	1.24221	0.0390984	0.140632	1.57472	0.655097	up
pme2550	C6H6O6	Cis-Aconitic acid	Organic acids	Organic acids	585-84-2	3	215820	179840	236940	101520	146350	94263	1.31321	0.0142238	0.0773388	0.540836	-0.886736	down
mws0154	C7H10O5	Shikimic acid	Organic acids	Organic acids	138-59-0	2	477600	537650	446650	308510	279260	368250	1.33902	0.0107683	0.0673239	0.653957	-0.612732	down
mws0242	C8H14O4	Suberic Acid	Organic acids	Organic acids	505-48-6	3	7178.4	8351.1	17869	9	9	9	1.46607	0.0814489	0.218218	0.00080842	-10.2726	down
Zmyn000155	C7H14N2O3	N-α-Acetyl-L-ornithine	Amino acids and derivatives	Amino acids and derivatives	6205-08-9	3	30108	22875	13987	57043	59332	76833	1.34467	0.00711045	0.0520621	2.88499	1.52857	up
MWSmce119	C6H14N4O2	L-Arginine	Amino acids and derivatives	Amino acids and derivatives	74-79-3	1	8993400	9765400	8782400	21779000	21895000	22970000	1.46595	1.77719e-05	0.00173571	2.41979	1.27488	up
pmb3101	C7H12O5	2-Isopropylmalic Acid	Organic acids	Organic acids	49601-06-1	2	329960	307630	332730	194910	172810	204390	1.43925	0.000475437	0.0105884	0.58961	-0.762168	down
pmb2795	C10H10O3	4-Methoxycinnamic acid	Phenolic acids	Phenolic acids	830-09-1	3	17353	24457	23669	12806	13088	12851	1.35234	0.0579447	0.180518	0.591716	-0.757022	down
mws1200	C10H10O3	Trans-4-Hydroxycinnamic Acid Methyl Ester	Phenolic acids	Phenolic acids	19367-38-5	3	28633	30119	30049	18688	20091	17544	1.44606	0.000567019	0.0121229	0.634261	-0.656852	down
mws1164	C6H12O6	D-Fructose	Others	Saccharides and Alcohols	57-48-7	1	3250800	3388700	3356800	1751400	1831400	1525000	1.45071	0.000765271	0.0154354	0.510969	-0.968692	down
mws4170	C6H12O6	D-Glucose	Others	Saccharides and Alcohols	50-99-7	1	3987200	3715600	3629500	1815400	1766000	1903600	1.4639	0.00109762	0.0186119	0.484015	-1.04688	down
Hmln000297	C6H12O6	Inositol	Others	Saccharides and Alcohols	87-89-8	1	3369600	3591600	3453100	1975200	1613500	1855200	1.44446	0.000554135	0.0120892	0.522733	-0.935853	down
pmf0138	C6H12O6	D-Mannose	Others	Saccharides and Alcohols	3458-28-4	3	2975100	2990500	3144400	1194400	1340100	1245600	1.46541	2.09672e-05	0.00184376	0.41494	-1.26903	down
pmf0139	C6H12O6	D-Galactose	Others	Saccharides and Alcohols	59-23-4	3	2521900	2426800	2510800	1168900	1230900	1157700	1.4682	8.24186e-06	0.00125865	0.476909	-1.06822	down
MWStz070	C9H11NO3	N-(2-Hydroxy-4-methoxyphenyl)acetamide	Alkaloids	Phenolamine	58469-06-0	1	2378200	2642300	2564700	5156000	4703700	4267200	1.44147	0.00877813	0.0593913	1.86243	0.897186	up
mws0250	C9H11NO3	L-Tyrosine	Amino acids and derivatives	Amino acids and derivatives	60-18-4	1	1268900	1388200	1378900	2838200	2324200	2384500	1.43605	0.014761	0.079294	1.8699	0.902958	up
Hmcn006267	C9H10O4	2,6-Dimethoxybenzoic acid	Phenolic acids	Phenolic acids	1466-76-8	3	17656	16621	15584	10510	11572	10261	1.43135	0.00218064	0.0259011	0.648663	-0.624458	down
mws0214	C6H14O6	D-Sorbitol	Others	Saccharides and Alcohols	50-70-4	3	159460	142140	131010	102510	85614	78815	1.36783	0.00756747	0.0544929	0.617043	-0.696557	down
Hmgp002327	C11H9O2N	3-amino-2-naphthoic acid	Alkaloids	Alkaloids	-	1	15404000	15682000	14250000	31934000	31169000	31154000	1.46572	3.68349e-05	0.00252494	2.07908	1.05594	up
Hmmp001310	C11H9NO2	3-Indoleacrylic acid	Alkaloids	Plumerane	1204-06-4	1	14385000	15733000	14141000	30455000	30951000	31955000	1.46412	1.78605e-05	0.00173571	2.10942	1.07685	up
pme0122	C8H16N2O3	N6-Acetyl-L-lysine	Amino acids and derivatives	Amino acids and derivatives	692-04-6	3	40931	37649	31989	72828	55756	59658	1.36191	0.0214147	0.0938208	1.70248	0.767642	up
pme3388	C7H16N4O2	Homoarginine	Amino acids and derivatives	Amino acids and derivatives	156-86-5	3	53375	34907	38765	9	9	9	1.47027	0.0171922	0.0854814	0.00021252	-12.2001	down
pme2244	C11H11NO2	3-Indolepropionic acid	Alkaloids	Plumerane	830-96-6	2	14613	19802	15675	29031	32435	28039	1.38969	0.00346785	0.0325187	1.78688	0.837446	up
mws1189	C6H10O7	D-Galacturonic acid	Others	Saccharides and Alcohols	685-73-4	3	114250	104230	99662	20108	105360	13212	1.03171	0.178628	0.370783	0.435906	-1.19791	down
MWSmce632	C10H10O4	Vanillin acetate	Phenolic acids	Phenolic acids	881-68-5	2	9	9	9	23813	22883	20720	1.47082	0.0016595	0.0216342	2496.89	11.2859	up
pme3827	C9H11NO4	3,4-Dihydroxy-L-phenylalanine (L-Dopa)	Amino acids and derivatives	Amino acids and derivatives	59-92-7	2	327650	307760	280680	95442	96978	95750	1.46656	0.00416618	0.0371137	0.314565	-1.66857	down
mws0282	C11H12N2O2	L-Tryptophan	Amino acids and derivatives	Amino acids and derivatives	73-22-3	1	5036300	5692500	4635600	11154000	10418000	10559000	1.44981	0.000219409	0.00673884	2.09126	1.06437	up
Zmbp002538	C11H12N2O2	1-Methoxy-indole-3-acetamide	Alkaloids	Plumerane	-	1	921300	728870	770970	1894600	1987900	2070700	1.45086	0.000123459	0.00506168	2.45884	1.29798	up
pmb0818	C11H11NO3	Methoxyindoleacetic acid	Alkaloids	Plumerane	3471-31-6	3	424560	451570	430490	960880	961810	1099600	1.46119	0.00525613	0.0422466	2.31306	1.2098	up
MA10107783	C10H8O5	3-[(1-Carboxyvinyl)oxy]benzoic acid	Phenolic acids	Phenolic acids	16929-37-6	3	9	9	9	19476	15772	9	1.03953	0.187979	0.381309	1305.81	10.3507	up
mws1212	C11H12O4	Ferulic acid methyl ester	Phenolic acids	Phenolic acids	2309-07-1	3	261650	332120	334260	155140	146330	147360	1.43336	0.0204097	0.0928426	0.483637	-1.048	down
pme3443	C11H12O4	Sinapinaldehyde	Phenolic acids	Phenolic acids	4206-58-0	3	69243	81577	79732	9	9	9	1.4708	0.00248919	0.0268782	0.00011711	-13.0598	down
pmb2620	C11H12O4	3,4-Dimethoxycinnamic acid	Phenolic acids	Phenolic acids	2316-26-9	3	165140	154450	167990	97225	92845	103190	1.45302	0.000371946	0.00933313	0.60146	-0.733459	down
mws0853	C11H14O4	Sinapyl alcohol	Phenolic acids	Phenolic acids	537-33-7	3	23586	27312	29639	18704	17458	17009	1.38671	0.0277411	0.113188	0.660206	-0.599012	down
mws0677	C12H14N2O2	N-Acetyl-5-hydroxytryptamine	Alkaloids	Plumerane	1210-83-9	3	132340	190720	133730	9	9	9	1.47047	0.0155843	0.0808139	5.91081e-05	-14.0463	down
mws4174	C8H15NO6	N-Acetyl-D-mannosamine	Others	Saccharides and Alcohols	7772-94-3	3	18851	17211	16215	27581	23684	28543	1.39147	0.0119195	0.0713526	1.52664	0.610357	up
mws0520	C11H13NO4	N-Acetyl-L-tyrosine	Amino acids and derivatives	Amino acids and derivatives	537-55-3	3	82023	51891	55216	193490	210120	202830	1.42833	0.0010525	0.0181471	3.20647	1.68099	up
pme1194	C9H13N3O4	2'-Deoxycytidine	Nucleotides and derivatives	Nucleotides and derivatives	951-77-9	3	238990	191430	223630	148430	128950	143170	1.38584	0.0189788	0.0905731	0.642994	-0.637124	down
Lmhp001670	C11H22N2O3	L-Valyl-L-Leucine	Amino acids and derivatives	Amino acids and derivatives	3989-97-7	2	231220	257660	224090	148510	141260	139210	1.44675	0.00776884	0.0553659	0.60168	-0.732931	down
pme0264	C10H14N2O5	Thymidine	Nucleotides and derivatives	Nucleotides and derivatives	50-89-5	3	125090	131340	135430	78475	91742	84404	1.43193	0.000933433	0.016358	0.649775	-0.621987	down
mws0976	C9H12N2O6	β-Pseudouridine	Nucleotides and derivatives	Nucleotides and derivatives	1445-07-4	3	31583	21032	31286	53294	42807	37076	1.18856	0.0543421	0.17445	1.58731	0.666585	up
pme2266	C10H16N2O3S	Biotin	Others	Vitamin	58-85-5	3	9	9	9	8804.8	15963	9	1.03834	0.21565	0.405097	917.659	9.84181	up
Lmhp002031	C12H24N2O3	L-Leucyl-L-Leucine	Amino acids and derivatives	Amino acids and derivatives	3303-31-9	2	155760	213500	150560	75161	87415	98165	1.36736	0.039589	0.140908	0.501599	-0.995395	down
pmb2591	C13H14N2O3	N-Acetyl-L-Tryptophan	Amino acids and derivatives	Amino acids and derivatives	1218-34-4	1	141790	109810	118480	84960	67864	72101	1.36242	0.0199756	0.0920428	0.607774	-0.718393	down
Lmrj002087	C10H18N2O5	L-Isoleucyl-L-Aspartate	Amino acids and derivatives	Amino acids and derivatives	-	1	79138	50889	64358	35765	42298	42590	1.26019	0.0857099	0.228488	0.620691	-0.688053	down
pme2563	C8H14N2O5S	γ-Glu-Cys	Amino acids and derivatives	Amino acids and derivatives	636-58-8	3	26697	10048	27832	59357	28955	63661	1.07594	0.0985412	0.248445	2.35336	1.23472	up
Lmhp002153	C13H18N2O3	N-p-Coumaroylhydroxyputrescine	Alkaloids	Phenolamine	-	1	1273500	1578500	1508500	693670	816890	654290	1.42136	0.00568522	0.0450185	0.496468	-1.01023	down
mws0361	C16H30O2	Palmitoleic Acid	Lipids	Free fatty acids	373-49-9	3	25261	25800	25683	39647	36424	42326	1.44148	0.0141217	0.0773388	1.54275	0.625507	up
mws0120	C8H20NO6P	Choline Alfoscerate	Lipids	PC	28319-77-9	1	296690	293490	299380	380340	787780	372440	1.03131	0.254405	0.454782	1.73182	0.792291	up
MWS2442	C6H13O9P	D-Fructose 6-Phosphate	Others	Saccharides and Alcohols	643-13-0	1	1774300	2187100	1823400	1229000	1344600	1265400	1.38904	0.0312194	0.122697	0.663636	-0.591537	down
mws0866	C6H13O9P	D-Glucose 6-phosphate	Others	Saccharides and Alcohols	56-73-5	1	2366100	2629100	2372000	1525000	1628200	1364400	1.42592	0.00128072	0.0187546	0.613204	-0.70556	down
Zmdp002216	C11H20N2O5	L-γ-Glutamyl-L-leucine	Amino acids and derivatives	Amino acids and derivatives	2566-39-4	3	54564	67611	52726	123940	259500	108490	1.26856	0.157261	0.344492	2.81262	1.49191	up
mws0715	C13H16N2O4	Phenylacetyl-L-glutamine	Amino acids and derivatives	Amino acids and derivatives	28047-15-6	3	28309	28277	22546	12781	11847	15372	1.40235	0.0085049	0.0589671	0.505485	-0.984261	down
pme1119	C10H12N4O5	Inosine	Nucleotides and derivatives	Nucleotides and derivatives	58-63-9	3	142130	133550	134210	86002	80243	75232	1.45167	0.00019007	0.00673884	0.589126	-0.763351	down
mws1060	C10H12N4O5	9-(Arabinosyl)hypoxanthine	Nucleotides and derivatives	Nucleotides and derivatives	7013-16-3	1	942590	993990	990220	525280	622880	480260	1.4222	0.00424898	0.0371343	0.556382	-0.845851	down
pmp000086	C13H16O6	1-Feruloyl-sn-glycerol	Phenolic acids	Phenolic acids	-	3	471000	382910	439570	197970	193500	298690	1.32785	0.0112809	0.069306	0.533568	-0.906255	down
mws0914	C15H12O5	Pinobanksin	Flavonoids	Flavanonols	548-82-3	3	15899	13476	13209	7124.9	5856.2	7597.2	1.42082	0.0037773	0.0348098	0.48324	-1.04919	down
pme3475	C15H12O5	Butin; 7,3',4'-Trihydroxyflavanone	Flavonoids	Flavanones	492-14-8	3	15576	16654	14571	9	9	9	1.47084	0.00148471	0.0203481	0.000576911	-10.7594	down
pme0376	C15H12O5	Naringenin (5,7,4'-Trihydroxyflavanone)	Flavonoids	Flavanones	480-41-1	3	13827	16548	12068	8522.4	7458.6	7176.8	1.3884	0.0295948	0.118157	0.545621	-0.874028	down
MWSslk154	C12H20O7	Triethyl citrate	Organic acids	Organic acids	77-93-0	3	9	9	9	12986	10935	4138.4	1.46293	0.073022	0.203813	1039.24	10.0213	up
Lmhp003013	C15H22N2O3	N-Feruloyl-Cadaverine	Alkaloids	Phenolamine	-	3	123990	111000	62197	52338	61165	56891	1.12315	0.151375	0.337124	0.573356	-0.802496	down
Lmbn005923	C18H30O2	Crepenynic acid	Lipids	Free fatty acids	2277-31-8	1	408880	426750	418310	260080	272430	265280	1.46611	4.41013e-05	0.00261913	0.636227	-0.652387	down
Hmhp001812	C11H15N5O4	2'-O-Methyladenosine	Nucleotides and derivatives	Nucleotides and derivatives	2140-79-6	2	47960	31745	39693	19038	18141	18294	1.40139	0.0445888	0.151319	0.464606	-1.10592	down
YC512118	C18H35NO	Oleamide (9-Octadecenamide)	Lipids	Free fatty acids	301-02-0	1	474740	444410	411130	213650	220530	241460	1.45173	0.00230916	0.0259842	0.507893	-0.977403	down
Zmzp005934	C18H37NO	Stearamide	Alkaloids	Alkaloids	124-26-5	1	787400	787840	739620	363850	390020	389910	1.46526	0.000183728	0.00673884	0.494103	-1.01712	down
Zmpn002440	C15H12O6	3,4,2',4',6'-Pentahydroxychalcone	Flavonoids	Chalcones	73692-51-0	3	2128.1	2683.3	4044.2	9	9	9	1.46768	0.0354333	0.132441	0.00304892	-8.35749	down
Hmhn000927	C12H16O8	Phloroglucinol-1-O-β-D-glucopyranoside	Phenolic acids	Phenolic acids	-	2	23637	14611	32297	9	9	9	1.4683	0.044086	0.151092	0.000382734	-11.3514	down
pmb3081	C6H11PO11	Glucarate O-Phosphoric acid	Others	Saccharides and Alcohols	-	3	2666300	2402300	2766400	3226700	4491100	4869800	1.27455	0.0796374	0.216505	1.60659	0.683998	up
pmb2657	C10H18N4O6	Argininosuccinic acid	Organic acids	Organic acids	2387-71-5	3	303230	348120	326470	148830	149160	274400	1.19431	0.0727906	0.203813	0.585374	-0.77257	down
pmb3374	C14H18N4O3	N-p-Coumaroyl hydroxydehydroagmatine	Alkaloids	Phenolamine	-	3	150300	135940	134170	78878	98664	68263	1.35981	0.00922158	0.0615149	0.584679	-0.774283	down
Zmyn004548	C18H28O3	12-Oxo-phytodienoic acid	Lipids	Free fatty acids	85551-10-6	3	10968	8876.4	10873	6201.1	5953.3	6440.6	1.41173	0.023476	0.100383	0.605357	-0.724141	down
Zmdn001564	C14H18N2O5	γ-Glutamylphenylalanine	Amino acids and derivatives	Amino acids and derivatives	7432-24-8	3	19992	20710	22418	37618	29908	52038	1.29743	0.0993607	0.249921	1.89423	0.921614	up
pmb2786	C18H30O3	9-Hydroxy-10,12,15-octadecatrienoic acid	Lipids	Free fatty acids	89886-42-0	2	13180	13657	11179	6398.6	2932.7	2412.8	1.32574	0.00710182	0.0520621	0.308925	-1.69467	down
Lmbn005443	C18H30O3	13-KODE; (9Z,11E)-13-Oxooctadeca-9,11-dienoic acid	Lipids	Free fatty acids	54739-30-9	2	13796	11011	10439	6588.8	7049.2	7895.9	1.36057	0.0352891	0.132365	0.61096	-0.71085	down
Hmqn004825	C18H30O3	Rabdosia acid A	Lipids	Free fatty acids	-	2	19383	19910	21918	12516	11272	13502	1.4237	0.00156186	0.0208703	0.609204	-0.715002	down
Zmyn004676	C18H30O3	17-Hydroxylinolenic acid	Lipids	Free fatty acids	-	2	45143	38785	41906	25777	27868	25639	1.43571	0.00698083	0.0520621	0.630068	-0.66642	down
pme1474	C11H15N5O3S	5'-Deoxy-5'-(methylthio)adenosine	Nucleotides and derivatives	Nucleotides and derivatives	2457-80-9	1	7804800	8125300	7061500	16779000	18395000	18166000	1.46026	0.000226939	0.00673884	2.31998	1.21411	up
mws0724	C10H13N5O6	8-Hydroxyguanosine	Nucleotides and derivatives	Nucleotides and derivatives	3868-31-3	3	9	9	9	6667.6	5515.1	5410.5	1.47059	0.00469736	0.0389262	651.6	9.34784	up
mws1375	C12H21N3O6	Nicotianamine	Alkaloids	Alkaloids	34441-14-0	3	9	9	9	21255	18848	20168	1.47085	0.00119883	0.0187546	2232.26	11.1243	up
pmn001610	C20H36O2	Eicosadienoic acid	Lipids	Free fatty acids	5598-38-9	2	185100	204640	181980	90970	94083	92784	1.46288	0.00465117	0.0388445	0.485967	-1.04107	down
Lmbp010207	C19H18O4	6-Methoxy-2-(4-methoxyphenethyl)-4H-chromen-4-one	Others	Others	111286-05-6	2	12199	10310	12387	9	9	9	1.47071	0.00324018	0.0320718	0.000773728	-10.3359	down
pme2074	C18H29NO4	Jasmonoyl-L-Isoleucine	Amino acids and derivatives	Amino acids and derivatives	120330-93-0	3	9	9	9	13666	15153	13630	1.47084	0.00125678	0.0187546	1572.19	10.6186	up
Hmqn003054	C18H34O5	9,10,11-Trihydroxy-12-octadecenoic acid	Lipids	Free fatty acids	61911-67-9	3	10351	13333	8553.9	4382.1	7604.1	6822.7	1.16446	0.0650105	0.192908	0.583441	-0.777342	down
Lmbn004240	C18H34O5	9,10-Dihydroxy-12,13-epoxyoctadecanoic acid	Lipids	Free fatty acids	-	2	14770	15905	16624	9	9	9	1.47083	0.00117095	0.0187546	0.000570837	-10.7746	down
pmc0066	C10H13N4O7P	2'-Deoxyinosine-5'-monophosphate	Nucleotides and derivatives	Nucleotides and derivatives	3393-18-8	3	413310	667310	597640	188730	175170	146500	1.41713	0.0329635	0.127213	0.304125	-1.71727	down
Hmln000659	C13H16O10	3-O-Galloyl-D-glucose	Phenolic acids	Phenolic acids	-	1	9	9	9	866380	795270	920670	1.47087	0.00177454	0.0228552	95641.5	16.5453	up
pmn001421	C16H18O8	3-O-p-Coumaroylquinic acid*	Phenolic acids	Phenolic acids	87099-71-6	1	421580	421620	484430	38363	37667	35295	1.46953	0.00261498	0.0275836	0.0838524	-3.576	down
pmb3074	C16H18O8	5-O-p-Coumaroylquinic acid*	Phenolic acids	Phenolic acids	1899-30-5	1	1079600	831540	769480	418130	448410	338400	1.3957	0.0250945	0.105614	0.4495	-1.15361	down
Zmyn000083	C6H14O12P2	D-Glucose 1,6-bisphosphate	Others	Saccharides and Alcohols	10139-18-1	3	11057	10536	14740	6003.6	5096.9	5296.6	1.41062	0.0328986	0.127213	0.4513	-1.14784	down
Xmgp006913	C20H20O5	2,4,2',4'-tetrahydroxy-3'-prenylchalcone	Flavonoids	Chalcones	-	3	9	9	9	76189	31510	71703	1.46781	0.0520691	0.168672	6644.52	12.6979	up
mws5038	C12H22O11	Isomaltulose	Others	Saccharides and Alcohols	13718-94-0	1	7038000	6620200	6089100	2901200	4970100	4064700	1.25119	0.0326413	0.126886	0.604437	-0.726336	down
mws0264	C12H22O11	D-Trehalose	Others	Saccharides and Alcohols	99-20-7	1	3336100	4243800	3948300	2199700	2635100	2822800	1.31352	0.0207487	0.0931948	0.664249	-0.590203	down
mws0874	C10H14N5O7P	3'-Adenylic Acid	Nucleotides and derivatives	Nucleotides and derivatives	84-21-9	2	18011	13033	22358	44551	42478	57078	1.38419	0.00858995	0.0589671	2.69853	1.43217	up
pmb0808	C16H16O9	Esculetin-6-O-quinic acid	Lignans and Coumarins	Coumarins	-	3	18374	19753	14087	6848.5	9883.7	10472	1.31043	0.0201522	0.0923392	0.521014	-0.940607	down
mws2108	C16H18O9	Cryptochlorogenic acid (4-O-Caffeoylquinic acid)	Phenolic acids	Phenolic acids	905-99-7	2	53400000	48478000	50251000	11338000	12198000	10290000	1.46681	0.000360271	0.00933313	0.222351	-2.16909	down
pme1816	C16H18O9	Neochlorogenic acid (5-O-Caffeoylquinic acid)	Phenolic acids	Phenolic acids	906-33-2	1	67280000	64642000	63534000	15588000	14741000	16421000	1.46912	6.80756e-05	0.00346537	0.239184	-2.06381	down
mws0178	C16H18O9	Chlorogenic acid (3-O-Caffeoylquinic acid)	Phenolic acids	Phenolic acids	327-97-9	1	65253000	62987000	64609000	15952000	17220000	15601000	1.46937	1.51777e-06	0.000354507	0.252908	-1.98332	down
mws0748	C16H18O9	1-Caffeoylquinic acid	Phenolic acids	Phenolic acids	1241-87-8	2	4982700	4596100	4757300	1384700	1365600	1257100	1.46834	0.000322684	0.00862372	0.279532	-1.83891	down
Lmhp012042	C21H38O4	2-Linoleoylglycerol	Lipids	Glycerol ester	3443-82-1	1	46237	44572	49637	77815	65778	96109	1.3486	0.0605194	0.183536	1.70672	0.771226	up
Zmhn002334	C16H20O9	6-O-Feruloyl-D-glucose	Phenolic acids	Phenolic acids	137887-25-3	2	115940	114300	97451	49532	45903	54120	1.44602	0.00436361	0.0376185	0.45639	-1.13166	down
Jmyn002224	C16H22O9	glucoacetosyringone	Phenolic acids	Phenolic acids	86402-41-7	2	9	9	9	53551	64535	55973	1.47079	0.00328256	0.0321445	6446.63	12.6543	up
mws0097	C20H22O6	Pinoresinol	Lignans and Coumarins	Lignans	487-36-5	3	16102	16595	10977	7455.4	9509.3	10789	1.16815	0.0783845	0.214534	0.635474	-0.654095	down
Lmgn003073	C17H20O9	5-O-Feruloylquinic acid	Phenolic acids	Phenolic acids	-	3	11716	12103	12760	4469.1	8969.9	3377.6	1.21961	0.0572806	0.180518	0.459734	-1.12113	down
mws0179	C17H20O9	Chlorogenic acid methyl ester	Phenolic acids	Phenolic acids	29708-87-0	2	2054700	1803200	1904800	1103600	1098200	1073900	1.4573	0.00697656	0.0520621	0.568431	-0.814942	down
pmb0752	C17H20O9	3-O-Feruloylquinic acid	Phenolic acids	Phenolic acids	1899-29-2	1	54450000	55933000	58065000	35344000	37624000	35748000	1.45991	0.00022682	0.00673884	0.645398	-0.631739	down
pma3724	C17H20O9	1-O-Feruloylquinic acid	Phenolic acids	Phenolic acids	-	3	1812300	1823600	1755700	739690	758910	841490	1.46383	3.42598e-05	0.00252494	0.434025	-1.20415	down
Hmgn002833	C20H20O7	4-Ketopinoresinol	Others	Others	-	1	1068900	1105900	1107300	688230	736280	753760	1.45572	0.000261465	0.00755422	0.663682	-0.591436	down
Hmbn005951	C21H20O7	1,3-O-Di-p-Coumaroylglycerol	Phenolic acids	Phenolic acids	-	1	64937	66579	66273	17741	14800	12900	1.45956	0.000211211	0.00673884	0.229745	-2.1219	down
Lmwp011196	C24H38O4	Bis(2-ethylhexyl)phthalate*	Phenolic acids	Phenolic acids	117-81-7	2	10133000	6726700	6506500	14066000	10903000	13757000	1.24324	0.0306674	0.120972	1.65735	0.728879	up
Lmmp010562	C24H38O4	Diisooctyl Phthalate*	Phenolic acids	Phenolic acids	27554-26-3	2	10879000	7779100	7294800	15558000	12179000	15077000	1.27669	0.0219641	0.0958353	1.64968	0.722187	up
pma0110	C18H22O10	4-O-Sinapoylquinic acid	Phenolic acids	Phenolic acids	-	3	24739	21130	29006	16122	14196	12369	1.3529	0.0261142	0.109047	0.57011	-0.810687	down
Hmbn005456	C21H20O8	1-O-Caffeoyl-3-O-p-coumaroylglycerol	Lipids	Glycerol ester	-	3	12616	7306.5	7638.5	2612.3	5185	3870.7	1.25523	0.0739996	0.206004	0.423352	-1.24007	down
pmb0500	C23H26N2O5	N-p-Coumaroyl-N'-feruloylputrescine	Alkaloids	Phenolamine	380302-96-5	1	39036	33611	38874	17638	14811	19121	1.43261	0.0012716	0.0187546	0.462424	-1.11271	down
pmn001319	C22H22O8	1-O-Feruloyl-3-O-p-Coumaroylglycerol	Phenolic acids	Phenolic acids	-	1	352840	338570	327690	82627	94403	74458	1.46334	1.6066e-05	0.00173571	0.246775	-2.01873	down
Cmbp005523	C21H20O9	1,3-O-Dicaffeoylglycerol	Lipids	Glycerol ester	-	3	9	9	9	7553.3	22795	19014	1.46469	0.0696295	0.200666	1828.23	10.8362	up
MWS20152	C22H26O8	Syringaresinol	Lignans and Coumarins	Lignans	21453-71-4	3	18416	20573	22075	12383	13969	12838	1.41303	0.0104257	0.0667372	0.641786	-0.639837	down
pme2287	C12H19N4O7P2S+	Thiamine pyrophosphate	Others	Vitamin	136-08-3	3	76609	68714	37989	9	9	9	1.46918	0.0352252	0.132365	0.00014729	-12.7291	down
Lmlp006175	C21H22O10	Isosalipurposide (Phlorizin Chalcone)	Flavonoids	Chalcones	4547-85-7	3	60017	57360	77521	46148	49530	19023	1.00734	0.0920005	0.238132	0.588518	-0.764841	down
Cmzn005251	C21H22O10	6-O-Caffeoylarbutin	Phenolic acids	Phenolic acids	136172-60-6	3	9	9	9	32191	10629	27406	1.46513	0.0699617	0.200666	2600.96	11.3448	up
Lmhp005550	C24H28N2O6	N,N'-Diferuloylputrescine	Alkaloids	Phenolamine	42369-86-8	1	86673	73645	94931	38533	41633	32138	1.42355	0.00759536	0.0544929	0.439978	-1.1845	down
pmp000091	C23H24O9	1,3-O-Diferuloylglycerol*	Phenolic acids	Phenolic acids	83008-46-2	1	7631300	6058800	6825400	1520500	2341600	1681900	1.43617	0.00202498	0.0251709	0.270235	-1.88772	down
Lmhp005872	C25H30N2O6	Diferuloylcadaverine	Alkaloids	Phenolamine	-	1	29533	32283	32995	9	9	9	1.47085	0.00111428	0.0186119	0.000284777	-11.7779	down
pmb0464	C16H27NO14	L-Aspartic acid-O-diglucoside	Amino acids and derivatives	Amino acids and derivatives	-	3	53829	63319	75835	133700	142460	149730	1.42382	0.00092314	0.016358	2.20688	1.14201	up
Lmhp009769	C22H44NO7P	LysoPE 17:1	Lipids	LPE	-	3	12480	13603	12801	8515.6	8102.7	8304.6	1.45824	0.00226724	0.0259521	0.640955	-0.641705	down
pmb0504	C21H32N4O8	N-(4'-O-glycosyl)-feruloyl agmatine	Alkaloids	Phenolamine	-	3	25085	11308	25310	9	9	9	1.46734	0.0471656	0.157298	0.00043758	-11.1582	down
Lmhp008589	C23H42NO7P	LysoPE 18:3(2n isomer)	Lipids	LPE	-	1	2985700	3016900	2797200	1721100	1634000	2064200	1.40678	0.00462723	0.0388445	0.615844	-0.699364	down
pmb0856	C23H46NO7P	LysoPE 18:1(2n isomer)	Lipids	LPE	-	3	133000	129980	129200	88337	84954	86418	1.46743	1.06352e-05	0.00142112	0.662219	-0.59462	down
mws0289	C23H46NO7P	LysoPE 18:1	Lipids	LPE	89576-29-4	3	62432	59015	63560	35553	36896	39393	1.45484	0.000200891	0.00673884	0.604528	-0.726118	down
pmb2260	C23H46NO7P	LysoPC 15:1	Lipids	LPC	-	2	77847	74627	74785	46822	42563	44827	1.46103	5.23353e-05	0.00294455	0.590568	-0.759824	down
pma1303	C24H46NO7P	LysoPC 16:2	Lipids	LPC	-	3	13704	16644	16693	9	9	9	1.47066	0.00395327	0.0359296	0.000573967	-10.7667	down
pmb0863	C24H46NO7P	LysoPC 16:2(2n isomer)	Lipids	LPC	-	3	7957.1	8187.3	8436.5	4210.1	4489.3	4153.5	1.46488	4.14423e-05	0.00260599	0.522882	-0.935444	down
Lmhp008833	C24H48NO7P	LysoPC 16:1(2n isomer)	Lipids	LPC	-	1	75047	90254	104800	40533	54670	39752	1.36241	0.0176154	0.0861371	0.499646	-1.00102	down
pmd0132	C24H50NO7P	LysoPC 16:0(2n isomer)	Lipids	LPC	-	1	760060	844860	790400	337120	384190	371880	1.45909	0.00045424	0.0105884	0.456386	-1.13167	down
pma0170	C27H35N3O6	N',N''-Diferuloylspermidine	Alkaloids	Phenolamine	-	3	9	9	9	117530	135980	178210	1.47046	0.0152223	0.0799399	15989.6	13.9648	up
Lmhp008718	C25H48NO7P	LysoPC 17:2	Lipids	LPC	-	3	51118	32661	31199	25248	17256	17683	1.24668	0.0887718	0.233011	0.523465	-0.933834	down
Lmhp010757	C25H48NO7P	LysoPE 20:2	Lipids	LPE	-	3	12940	17972	11948	9992.2	7699	9688.3	1.21537	0.0950609	0.24311	0.638812	-0.646536	down
Lmhp009590	C25H50NO7P	LysoPC 17:1	Lipids	LPC	-	1	61761	74680	61884	37063	41798	36219	1.41496	0.0132263	0.0740255	0.58026	-0.785229	down
Lmhp009773	C27H46O9	1-α-Linolenoyl-glycerol-3-O-glucoside*	Lipids	Glycerol ester	-	1	126780	237110	171540	65044	83195	94425	1.28932	0.0842409	0.225134	0.453213	-1.14174	down
Zmdp005767	C25H24O12	Formononetin-7-O-(6''-Malonyl)glucoside	Flavonoids	Isoflavones	-	3	46181	42788	48870	9	9	9	1.47084	0.00146407	0.0203258	0.000195881	-12.3177	down
Lmhp010334	C27H48O9	2-Linoleoylglycerol-1-O-glucoside	Lipids	Glycerol ester	-	2	25118	27772	26032	16686	16827	14227	1.42851	0.000850736	0.015955	0.604901	-0.725229	down
pmb0865	C26H48NO7P	LysoPC 18:3(2n isomer)	Lipids	LPC	-	1	40223000	39879000	38809000	21582000	21528000	13323000	1.35748	0.0151716	0.0799399	0.474582	-1.07527	down
pmp001273	C26H50NO7P	LysoPC 18:2	Lipids	LPC	-	1	23557000	24140000	22572000	13805000	13639000	13420000	1.4665	0.0013195	0.0188073	0.581537	-0.782058	down
pmp001251	C26H50NO7P	LysoPC 18:2(2n isomer)	Lipids	LPC	-	1	23557000	24140000	22572000	13805000	13639000	13420000	1.4665	0.0013195	0.0188073	0.581537	-0.782058	down
Lmhp010190	C26H52NO7P	LysoPC 18:1(2n isomer)	Lipids	LPC	-	1	2945100	3010000	2983900	1593900	1628000	1656700	1.46956	8.50665e-07	0.000354507	0.545766	-0.873646	down
Lmdp004892	C24H22O14	Kaempferol-3-O-(6''-malonyl)galactoside*	Flavonoids	Flavonols	-	3	31638	37009	38848	33498	14473	22704	1.00992	0.143534	0.324423	0.657472	-0.604998	down
pmc0960	C28H50NO7P	LysoPC 20:4	Lipids	LPC	-	3	9	9	9	13928	22196	15996	1.46992	0.0198584	0.091915	1930.37	10.9147	up
Lmhp009890	C28H52NO7P	LysoPC 20:3	Lipids	LPC	1199257-41-4	2	109490	115280	110610	65788	68540	72816	1.45692	0.000107276	0.00477823	0.61764	-0.695163	down
Lmhp003658	C27H28O14	Monohydroxy-trimethoxyflavone-O-(6''-malonyl)glucoside	Flavonoids	Flavones	-	2	46516	65950	27989	73665	63797	80555	1.0172	0.127854	0.299772	1.55222	0.634333	up
Xmzn007677	C33H35N5O5	Ergotamine	Alkaloids	Plumerane	113-15-5	3	651580	647680	661040	385490	382680	393950	1.46965	1.1622e-06	0.000354507	0.592828	-0.754315	down
Lmyp003139	C28H24O16	Quercetin-3-O-(6''-O-galloyl)galactoside	Flavonoids	Flavonols	53171-28-1	3	9	9	9	13071	11648	9171.8	1.47026	0.0100323	0.0646058	1255.21	10.2937	up
Lmyp003349	C28H24O16	Quercetin-3-O-(6''-O-galloyl)glucoside	Flavonoids	Flavonols	56316-75-7	3	9	9	9	13071	11648	9171.8	1.47026	0.0100323	0.0646058	1255.21	10.2937	up
pmp001271	C33H58O14	1-Linoleoyl-sn-glycerol-diglucoside*	Lipids	Free fatty acids	-	2	10479	8912.4	6990.8	7342.2	5290.1	4160.6	1.11095	0.0808136	0.21706	0.636524	-0.651713	down
Lmgn002253	C31H36O18	Syringoylcaffeoylquinic acid-D-glucose	Phenolic acids	Phenolic acids	-	1	307330	265070	302590	60205	44721	56656	1.46032	0.00127644	0.0187546	0.184667	-2.437	down
Zmhn002173	C33H40O20	Saponarin-4'-O-glucoside	Flavonoids	Flavonoid carbonoside	-	1	9	9	9	7155.9	2897.1	5760.6	1.46546	0.0523311	0.169009	585.689	9.19399	up
Zmhp003186	C37H38O18	Isovitexin-2''-O-(6'''-feruloyl)glucoside	Flavonoids	Flavonoid carbonoside	-	2	100090	119150	83615	61256	63852	68975	1.31827	0.065473	0.193344	0.640845	-0.641953	down
