# Supplementary material for: The Effect of Heat Stress on Wheat Flag Leaves Revealed by Metabolome and Transcriptome Analyses During the Reproductive Stage
Source: Int J Mol Sci. 2025 Feb 10;26(4):1468. doi: 10.3390/ijms26041468 (PMC11855456; doi:10.3390/ijms26041468)
Supplement: Supplementary file 1 [file ijms-26-01468-s001.zip › ijms-3427800-supplementary/Table S2.xlsx]

## Sheet: Sheet1
The significantly enriched KEGG pathways by significantly changed metabolites
CK1 vs. HS1 pathway	P-value	count	Metabolites
Aminoacyl-tRNA biosynthesis	5.3765652407294e-06	13	up/L-Arginine	up/L-Glutamine	up/L-Isoleucine*	up/L-Leucine	up/L-Lysine	up/L-Methionine	up/L-Phenylalanine	up/L-Proline	down/L-Serine	up/L-Threonine	up/L-Tryptophan	up/L-Tyrosine	up/L-Valine
Glucosinolate biosynthesis	3.70112309270223e-05	8	up/L-Homomethionine	up/L-Isoleucine*	up/L-Leucine	up/L-Methionine	up/L-Phenylalanine	up/L-Tryptophan	up/L-Tyrosine	up/L-Valine
Biosynthesis of amino acids	0.000272998127141322	19	down/3-Dehydroshikimic acid	down/3-Methylmalic acid*	down/Argininosuccinic acid	up/L-Arginine	up/L-Glutamine	up/L-Isoleucine*	up/L-Leucine	up/L-Lysine	up/L-Methionine	up/L-Phenylalanine	up/L-Proline	down/L-Serine	up/L-Threonine	up/L-Tryptophan	up/L-Tyrosine	up/L-Valine	down/N-Acetyl-L-glutamic acid	up/N-α-Acetyl-L-ornithine	down/O-Acetylserine
2-Oxocarboxylic acid metabolism	0.00073794455242786	12	down/3-Methylmalic acid*	up/L-Homomethionine	up/L-Isoleucine*	up/L-Leucine	up/L-Lysine	up/L-Methionine	up/L-Phenylalanine	up/L-Tryptophan	up/L-Tyrosine	up/L-Valine	down/N-Acetyl-L-glutamic acid	up/N-α-Acetyl-L-ornithine
D-Amino acid metabolism	0.000998798173140729	10	up/L-Arginine	up/L-Glutamine	up/L-Lysine	up/L-Methionine	up/L-Phenylalanine	up/L-Proline	down/L-Serine	up/L-Threonine	down/N-Acetyl-L-glutamic acid	up/Trans-4-Hydroxy-L-proline
ABC transporters	0.00318228411706323	19	up/2'-Deoxyinosine	up/5-Aminolevulinic Acid	down/Adenosine	down/Choline	down/Cytidine	down/Inositol	up/L-Arginine	up/L-Glutamine	up/L-Isoleucine*	up/L-Leucine	up/L-Lysine	up/L-Phenylalanine	up/L-Proline	down/L-Serine	up/L-Threonine	up/L-Valine	up/S-Methyl-L-cysteine	up/Trans-4-Hydroxy-L-proline	up/Xanthosine
Valine, leucine and isoleucine biosynthesis	0.00751025478079809	5	down/3-Methylmalic acid*	up/L-Isoleucine*	up/L-Leucine	up/L-Threonine	up/L-Valine
Glycine, serine and threonine metabolism	0.0107198990475485	6	up/5-Aminolevulinic Acid	down/Choline	down/L-Serine	up/L-Threonine	up/L-Tryptophan	down/N,N-Dimethylglycine
Cyanoamino acid metabolism	0.0164791515443923	5	up/L-Isoleucine*	up/L-Phenylalanine	down/L-Serine	up/L-Tyrosine	up/L-Valine
Monobactam biosynthesis	0.0250970151665544	4	up/L-Arginine	down/L-Serine	up/L-Threonine	up/L-Tyrosine
Valine, leucine and isoleucine degradation	0.0250970151665544	4	up/L-Isoleucine*	up/L-Leucine	up/L-Valine	up/Thiamine pyrophosphate
Tryptophan metabolism	0.0317479769572978	6	up/3-Indoleacetonitrile	up/Indole	up/L-Tryptophan	up/Methoxyindoleacetic acid	down/N-Acetyl-5-hydroxytryptamine	down/Tryptamine
Metabolic pathways	0.0358895118769953	65	down/2'-Deoxycytidine-5'-monophosphate	up/2'-Deoxyinosine	up/2-Phenylacetamide	down/3,4,2',4',6'-Pentahydroxychalcone	up/3,4-Dihydroxy-L-phenylalanine (L-Dopa)	up/3'-Adenylic Acid	down/3-Dehydroshikimic acid	up/3-Indoleacetonitrile	down/3-Methylmalic acid*	up/4-Hydroxy-3-methoxymandelate	up/5-Aminolevulinic Acid	down/5-O-Caffeoylshikimic acid	up/6-Aminocaproic acid	down/Adenosine	up/Adipic Acid*	down/Agmatine	down/Argininosuccinic acid	down/Choline	up/Coniferyl alcohol	down/Cyclic 3',5'-Adenylic acid	down/Cytidine	down/D-Fructose 6-Phosphate	down/D-Glucose 6-phosphate	up/Guanine	down/Guanosine 3',5'-cyclic monophosphate	up/Homogentisic acid	up/Indole	down/Inositol	up/L-Arginine	up/L-Glutamine	up/L-Isoleucine*	up/L-Leucine	up/L-Lysine	up/L-Methionine	up/L-Phenylalanine	up/L-Proline	down/L-Serine	up/L-Threonine	up/L-Tryptophan	up/L-Tyrosine	up/L-Valine	down/N,N-Dimethylglycine	up/N6-Acetyl-L-lysine	down/N-Acetyl-5-hydroxytryptamine	up/N-Acetyl-D-mannosamine	down/N-Acetyl-L-glutamic acid	down/Naringenin (5,7,4'-Trihydroxyflavanone)
CK7 vs. HS7 pathway	P-value	count	Metabolites
Aminoacyl-tRNA biosynthesis	2.36763686959494e-05	13	up/L-Arginine	up/L-Asparagine	up/L-Glutamine	up/L-Isoleucine*	up/L-Leucine	up/L-Lysine	up/L-Methionine	up/L-Phenylalanine	up/L-Proline	up/L-Threonine	up/L-Tryptophan	up/L-Tyrosine	up/L-Valine
Biosynthesis of amino acids	8.73349095663019e-05	22	down/2-Isopropylmalic Acid	down/3-Dehydroshikimic acid	down/3-Methylmalic acid*	down/Argininosuccinic acid	up/L-Arginine	up/L-Asparagine	up/L-Glutamine	up/L-Homoserine	up/L-Isoleucine*	up/L-Leucine	up/L-Lysine	up/L-Methionine	up/L-Phenylalanine	up/L-Proline	up/L-Threonine	up/L-Tryptophan	up/L-Tyrosine	up/L-Valine	up/N-α-Acetyl-L-ornithine	down/O-Acetylserine	down/Phosphoenolpyruvate	down/Shikimic acid
Glucosinolate biosynthesis	0.000186075735658889	8	up/L-Homomethionine	up/L-Isoleucine*	up/L-Leucine	up/L-Methionine	up/L-Phenylalanine	up/L-Tryptophan	up/L-Tyrosine	up/L-Valine
2-Oxocarboxylic acid metabolism	0.00133248760262839	13	down/2-Isopropylmalic Acid	down/3-Methylmalic acid*	down/Cis-Aconitic acid	up/L-Homomethionine	up/L-Isoleucine*	up/L-Leucine	up/L-Lysine	up/L-Methionine	up/L-Phenylalanine	up/L-Tryptophan	up/L-Tyrosine	up/L-Valine	up/N-α-Acetyl-L-ornithine
Valine, leucine and isoleucine biosynthesis	0.00212481462180408	6	down/2-Isopropylmalic Acid	down/3-Methylmalic acid*	up/L-Isoleucine*	up/L-Leucine	up/L-Threonine	up/L-Valine
Phenylalanine, tyrosine and tryptophan biosynthesis	0.00569643713410179	7	down/3-Dehydroshikimic acid	up/Indole	up/L-Phenylalanine	up/L-Tryptophan	up/L-Tyrosine	down/Phosphoenolpyruvate	down/Shikimic acid
ABC transporters	0.00703112726994126	21	down/2'-Deoxycytidine	up/5-Aminolevulinic Acid	up/Biotin	down/D-Galacturonic acid	down/D-Glucose	down/D-Mannose	down/D-Sorbitol	down/D-Trehalose	down/Inosine	down/Inositol	up/L-Arginine	up/L-Glutamine	up/L-Isoleucine*	up/L-Leucine	up/L-Lysine	up/L-Phenylalanine	up/L-Proline	up/L-Threonine	up/L-Valine	up/S-Methyl-L-cysteine	up/Trans-4-Hydroxy-L-proline
Biosynthesis of various plant secondary metabolites	0.0131233186121665	12	down/3-Dehydroshikimic acid	up/Coumarin	down/Gallic acid	up/Indole	up/L-Methionine	up/L-Phenylalanine	up/L-Tryptophan	up/L-Tyrosine	up/Nicotianamine	down/Phosphoenolpyruvate	down/Pinoresinol	down/Shikimic acid
Cyanoamino acid metabolism	0.0188738313328459	5	up/L-Asparagine	up/L-Isoleucine*	up/L-Phenylalanine	up/L-Tyrosine	up/L-Valine
Pyruvate metabolism	0.0217415067461862	4	down/2-Isopropylmalic Acid	down/Phosphoenolpyruvate	up/Succinic acid	down/Thiamine pyrophosphate
Biosynthesis of secondary metabolites	0.0264333996481296	45	down/12-Oxo-phytodienoic acid	up/1-Aminocyclopropane-1-carboxylic acid	down/2-Isopropylmalic Acid	down/3,4,2',4',6'-Pentahydroxychalcone	down/3,4-Dihydroxy-L-phenylalanine (L-Dopa)	up/3-[(1-Carboxyvinyl)oxy]benzoic acid	down/3-Dehydroshikimic acid	up/5-Aminolevulinic Acid	down/5-O-p-Coumaroylquinic acid*	down/Argininosuccinic acid	down/Chlorogenic acid (3-O-Caffeoylquinic acid)	down/Cis-Aconitic acid	up/Coumarin	down/D-Fructose 6-Phosphate	down/D-Glucose	down/D-Glucose 6-phosphate	down/D-Trehalose	down/Ergotamine	up/Indole	down/Inositol	up/L-Arginine	up/L-Asparagine	up/L-Homomethionine	up/L-Homoserine	up/L-Isoleucine*	up/L-Leucine	up/L-Lysine	up/L-Methionine	up/L-Phenylalanine	up/L-Proline	up/L-Threonine	up/L-Tryptophan	up/L-Tyrosine	up/L-Valine	down/N-Acetyl-5-hydroxytryptamine	down/Naringenin (5,7,4'-Trihydroxyflavanone)	up/Nicotianamine	up/N-α-Acetyl-L-ornithine	down/O-Acetylserine	down/Phosphoenolpyruvate	down/Pinoresinol	down/Shikimic acid	down/Sinapinaldehyde	down/Sinapyl alcohol	up/Succinic acid
Starch and sucrose metabolism	0.0393448517574528	5	down/D-Fructose 6-Phosphate	down/D-Glucose	down/D-Glucose 1,6-bisphosphate	down/D-Glucose 6-phosphate	down/D-Trehalose
Phenylalanine metabolism	0.0393448517574528	5	up/2-Phenylacetamide	up/L-Phenylalanine	up/L-Tyrosine	down/Phenylacetyl-L-glutamine	up/Succinic acid
D-Amino acid metabolism	0.0433998087885247	8	up/L-Arginine	up/L-Glutamine	up/L-Lysine	up/L-Methionine	up/L-Phenylalanine	up/L-Proline	up/L-Threonine	up/Trans-4-Hydroxy-L-proline
[truncated: 18 more columns]
