# Supplementary material for: The Effect of Heat Stress on Wheat Flag Leaves Revealed by Metabolome and Transcriptome Analyses During the Reproductive Stage
Source: Int J Mol Sci. 2025 Feb 10;26(4):1468. doi: 10.3390/ijms26041468 (PMC11855456; doi:10.3390/ijms26041468)
Supplement: Supplementary file 1 [file ijms-26-01468-s001.zip › ijms-3427800-supplementary/Table S3.xlsx]

## Sheet: Sheet1
The amino acids' heat stress response pattern of ten wheat cultivars (μg/g)
	Sheng126		Shannong10-2		Jinmai24		Jinan13		Pingan7		Sheng125		Shannong23		04zhong36		Huaimai26		Lian0809		Average
compound	CK	HS	CK	HS	CK	HS	CK	HS	CK	HS	CK	HS	CK	HS	CK	HS	CK	HS	CK	HS	CK	HS
Valine	205.454	253.517	251.589	246.202	118.917	284.181	140.77	333.718	271.802	354.769	169.4	340.128	154.385	304.446	358.221	407.234	178.45	356.382	431.691	517.058	228.068	339.8**
Tyrosine	58.0484	127.291	64.3237	135.619	41.8454	144.992	61.5055	190.035	59.8304	181.336	68.3511	202.503	62.1005	162.15	117.256	178.596	62.9959	199.925	57.8929	177.516	65.415	170**
Homocitrulline	0.44843	0.484131	0.581594	0.586555	0.365733	0.35916	0.401634	0.475166	0.492285	0.491062	0.568155	0.671442	0.489325	0.457121	0.615882	0.727674	0.626753	0.632256	0.574632	0.758938	0.516442	0.6*
Cystathionine	2.35887	3.10592	5.37823	6.87798	1.58601	1.18898	2.19965	1.93465	2.99203	2.45947	2.9301	2.27965	1.98912	1.686	0.7187	1.01414	1.00799	1.32311	0.707133	0.662338	2.18678	2.3
Citrulline	103.155	82.6471	193.652	60.7267	105.651	52.045	144.007	48.8126	243.667	131.147	117.241	40.7405	164.284	82.6556	146.773	62.4466	115.303	70.4189	93.6291	54.3943	142.736	68.6**
Tryptophan	43.9699	111.849	47.2146	113.843	14.7075	100.382	31.2273	126.724	29.1549	135.779	34.1481	121.201	41.2496	133.723	269.09	183.202	55.1687	171.871	45.0489	157.295	61.0979	135.6**
Isoleucine	58.7371	92.0408	90.6174	98.5228	28.2326	103.511	40.5966	132.682	95.848	149.275	56.7287	156.994	43.2012	121.515	148.313	157.101	49.7254	158.812	149.006	201.473	76.1006	137.2**
Homo-arginine	9.71484	7.89784	6.94904	5.96395	9.79137	10.5977	8.90886	7.6124	10.2352	9.44347	10.2047	10.8702	10.3395	9.26389	10.1062	8.8404	6.99497	7.28146	15.9769	14.3215	9.92215	9.2*
Histidine	106.795	175.248	140.89	178.481	87.9808	251.309	137.089	277.986	218.015	323.601	206.487	392.66	80.5046	212.37	483.27	357.516	143.809	350.518	555.098	551.704	215.994	307.1*
Glycine	37.6693	21.3586	82.3783	31.0403	72.0521	69.3797	22.5027	13.4173	80.8296	40.7914	60.4758	38.2866	33.711	21.0326	111.932	49.3376	38.9955	28.3854	170.054	138.039	71.0601	45.1*
Glutamine	6475.07	6115.6	7674.49	7483.51	4550.57	4667.65	5147.32	5303.99	6810.2	7258.13	6740.71	7257.76	6103.15	6354.78	7758.31	7837.99	8554.46	8009.38	7113.32	8100.77	6692.76	6838.9
Aspartate	1550.2	1189.01	1217.19	1144.22	1569.81	1277.83	1418.45	1089.98	1624.62	964.166	1585.84	1321.04	1260.42	1096.59	1534.25	1737.34	1234.33	1347.64	1326.99	1291.78	1432.21	1246*
Arginine	149.249	236.373	449.187	375.081	207.814	379.297	224.61	383.882	488.851	632.958	357.38	616.524	240.589	392.58	829.285	475.727	262.192	468.406	1015.3	960.481	422.445	492.1*
Alanine	898.853	1739.8	1189.4	1809.6	899.664	1493.57	741.726	1664.35	1119.41	1906.31	996.82	1545.92	929.211	1760.49	835.28	1656.97	844.966	1609.63	992.337	1985.13	944.767	1717.2**
Ornithine	33.589	45.4907	130.355	47.559	38.7544	35.1732	48.8703	41.1134	97.359	121.159	61.6743	34.6926	50.5983	35.5853	124.911	27.4516	26.2046	32.1376	107.106	87.9512	71.9422	50.8
Threonine	612.222	654.932	871.991	785.901	566.903	787.599	597.119	787.768	768.427	912.734	747.177	969.579	634.701	706.518	847.421	914.093	676.25	914.844	1053.81	1288.38	737.602	872.2**
Serine	1085.18	369.048	832.942	398.86	1162.3	624.555	1130.47	435.247	1185.56	483.777	1384.65	1214.55	920.856	384.361	1206.8	752.413	1146.06	844.192	1508.32	766.066	1156.31	627.3**
Proline	181.685	281.407	633.779	743.844	131.637	293.439	175.613	499.102	533.222	938.836	497.527	842.54	367.071	474.287	1157.9	598.447	627.499	924.753	351.152	597.026	465.708	619.4
Phenylalanine	15.8367	26.54	15.5704	30.5814	4.78679	26.2666	12.4035	55.723	12.7463	53.3689	8.9371	29.4344	18.0895	49.3229	49.8848	57.6311	21.872	66.3692	16.049	44.5487	17.6176	44**
Methionine	6.42129	11.4365	7.28035	9.44204	3.3094	7.59576	4.24728	9.35548	7.17469	19.4769	6.12988	13.6175	10.9567	16.5973	13.984	11.0473	6.60023	12.5069	8.79353	15.3284	7.48974	12.6**
Lysine	105.862	166.032	175.446	233.81	80.1551	246.33	142.026	345.038	241.809	378.774	182.669	412.998	132.3	290.292	370.626	349.577	153.282	381.801	496.065	535.774	208.024	334**
Leucine	94.9677	136.738	132.879	157.436	32.9837	145.58	71.563	231.773	134.094	265.645	81.5147	205.521	86.1009	222.415	191.55	268.115	112.997	288.826	191.058	262.946	112.971	218.5**
