# Supplementary material for: The Effect of Heat Stress on Wheat Flag Leaves Revealed by Metabolome and Transcriptome Analyses During the Reproductive Stage
Source: Int J Mol Sci. 2025 Feb 10;26(4):1468. doi: 10.3390/ijms26041468 (PMC11855456; doi:10.3390/ijms26041468)
Supplement: Supplementary file 1 [file ijms-26-01468-s001.zip › ijms-3427800-supplementary/Table S4.xlsx]

## Sheet: Sheet1
The expression level and annotation of genes detected by transcriptome analysis
ID	CK1-1_fpkm	CK1-2_fpkm	CK1-3_fpkm	CK7-1_fpkm	CK7-2_fpkm	CK7-3_fpkm	HS1-1_fpkm	HS1-2_fpkm	HS1-3_fpkm	HS7-1_fpkm	HS7-2_fpkm	HS7-3_fpkm	CK1-1_count	CK1-2_count	CK1-3_count	CK7-1_count	CK7-2_count	CK7-3_count	HS1-1_count	HS1-2_count	HS1-3_count	HS7-1_count	HS7-2_count	HS7-3_count	CK1_vs_HS1.regulated	CK7_vs_HS7.regulated	chr	start	end	strand	gene_name	gene_description	KEGG	KEGG pathway	NR	Swissprot	KOG	GO	Pfam	TF-Family	TF-Category	TF-Classification
ENSRNA050021560	106.77	98.48	130.64	106.46	92.93	80.95	66.77	71.32	88.41	110.93	112.72	126.73	355	346	448	395	318	273	235	270	304	367	395	428	false	up	1A	554483253	554483336	+	Intron_gpII	Group II catalytic intron	--	--	--	--	--	--	--	--	--	--
ENSRNA050022801	36.51	33.31	48.85	16.23	29.65	15.55	43.32	25.78	27.68	16.44	20.23	27.03	250	241	345	124	209	108	314	201	196	112	146	188	false	up	5A	657451085	657451257	-	IsrR	Antisense RNA which regulates isiA expression	K02705 photosystem II CP43 chlorophyll apoprotein | (GenBank) photosystem II CP43 chlorophyll apoprotein (A)	ko00195: Photosynthesis; ko01100: Metabolic pathways	photosystem II cp43 protein, partial (chloroplast) [Canella winterana]	PSBC_AGRST RecName: Full=Photosystem II CP43 reaction center protein {ECO:0000255|HAMAP-Rule:MF_01496}; AltName: Full=PSII 43 kDa protein {ECO:0000255|HAMAP-Rule:MF_01496}; AltName: Full=Protein CP-43 {ECO:0000255|HAMAP-Rule:MF_01496}; Flags: Precursor;	AtCh019	GO:0009535,chloroplast thylakoid membrane; GO:0016021,integral component of membrane; GO:0009523,photosystem II; GO:0016168,chlorophyll binding; GO:0045156,electron transporter, transferring electrons within the cyclic electron transport pathway of photosynthesis activity; GO:0046872,metal ion binding; GO:0009772,photosynthetic electron transport in photosystem II; GO:0018298,protein-chromophore …	PF00421.19:Photosystem II protein	--	--	--
TraesCS1A02G000700	6.36	4.16	2.99	6.04	10.27	16.24	20.15	7.64	3.44	1.6	2.49	4.05	68	47	33	72	113	176	228	93	38	17	28	44	false	down	1A	169592	169969	-	TraesCS1A02G000700	protein_coding	--	--	PREDICTED: uncharacterized protein LOC104585233 [Brachypodium distachyon]	--	YLR154w-a gi|23270399|ref|NP_690845.1| Transcript Antisense to Ribosomal RNA; Tar1p [Saccharomyces cerevisiae]	--	--	--	--	--
TraesCS1A02G002200	11.03	8.66	9.99	12.76	11.66	13.58	20.78	20.41	18.76	6.64	8.46	8.35	429	356	401	554	467	536	856	904	755	257	347	330	up	false	1A	1188844	1190864	+	TraesCS1A02G002200	protein_coding	K07466 replication factor A1 | (RefSeq) uncharacterized protein At4g28440 (A)	ko03030: DNA replication; ko03420: Nucleotide excision repair; ko03430: Mismatch repair; ko03440: Homologous recombination	uncharacterized protein At4g28440-like [Aegilops tauschii subsp. tauschii]	Y4844_ARATH RecName: Full=Uncharacterized protein At4g28440;	At1g10590	GO:0005829,cytosol; GO:0005886,plasma membrane; GO:0003729,mRNA binding; GO:0003674,molecular_function; GO:0003676,nucleic acid binding; GO:0003723,RNA binding; GO:0005488,binding; GO:0097159,organic cyclic compound binding; GO:1901363,heterocyclic compound binding; GO:0005622,intracellular; GO:0005575,cellular_component; GO:0005623,cell; GO:0005737,cytoplasm; GO:0044424,intracellular part; GO:00…	--	--	--	--
TraesCS1A02G002500	4.52	4.68	4.52	4.37	4.57	3.93	1.86	1.95	1.79	1.21	0.96	0.87	836	913	861	901	869	737	363	411	342	222	186	164	down	down	1A	1232354	1238469	-	TraesCS1A02G002500	Phospholipid-transporting ATPase [Source:UniProtKB/TrEMBL%3BAcc:A0A1D5S510]	K01530 phospholipid-translocating ATPase [EC:7.6.2.1] | (RefSeq) putative phospholipid-transporting ATPase 9 (A)	--	putative phospholipid-transporting ATPase 9 [Aegilops tauschii subsp. tauschii]	ALA10_ARATH RecName: Full=Phospholipid-transporting ATPase 10 {ECO:0000303|PubMed:11402198}; Short=AtALA10 {ECO:0000303|PubMed:11402198}; EC=7.6.2.1 {ECO:0000305|PubMed:11402198}; AltName: Full=Aminophospholipid flippase 10 {ECO:0000303|PubMed:11402198};	At1g13210	GO:0016021,integral component of membrane; GO:0005886,plasma membrane; GO:0005524,ATP binding; GO:0140326,NA; GO:0140333,NA; GO:0000287,magnesium ion binding; GO:0090554,phosphatidylcholine-translocating ATPase activity; GO:0045332,phospholipid translocation; GO:1901703,protein localization involved in auxin polar transport; GO:0000166,nucleotide binding; GO:0003674,molecular_function; GO:0005488…	PF16212.5:Phospholipid-translocating P-type ATPase C-terminal	--	--	--
TraesCS1A02G003700	0.04	0.1	0	0	0	0.07	5.25	7.8	9.33	4.19	5.41	5.72	1	3	0	0	0	2	152	243	264	114	156	159	up	up	1A	2291887	2292891	+	TraesCS1A02G003700	protein_coding	K22255 ATPase inhibitor, mitochondrial | (RefSeq) uncharacterized protein At2g27730, mitochondrial-like (A)	--	uncharacterized protein At2g27730, mitochondrial-like [Aegilops tauschii subsp. tauschii]	--	--	GO:0005739,mitochondrion; GO:0042030,ATPase inhibitor activity; GO:0032780,negative regulation of ATPase activity; GO:0003674,molecular_function; GO:0004857,enzyme inhibitor activity; GO:0098772,molecular function regulator; GO:0030234,enzyme regulator activity; GO:0060589,nucleoside-triphosphatase regulator activity; GO:0060590,ATPase regulator activity; GO:0008150,biological_process; GO:0043086…	--	--	--	--
TraesCS1A02G004000	0.55	0.43	0.57	0.83	0.87	0.62	0.4	0.18	0.44	0.06	0.14	0.02	72	59	77	121	117	82	56	27	60	8	19	3	false	down	1A	2437843	2441540	-	TraesCS1A02G004000	protein_coding	K13457 disease resistance protein RPM1 | (RefSeq) putative disease resistance RPP13-like protein 3 (A)	ko04626: Plant-pathogen interaction	Putative disease resistance RPP13-like protein 3 [Triticum urartu]	RGA5R_ORYSJ RecName: Full=Disease resistance protein RGA5 {ECO:0000305}; AltName: Full=Os11gRGA5 {ECO:0000312|EMBL:BAK39930.1}; AltName: Full=SasRGA5 {ECO:0000303|PubMed:21251109};	At3g46730	GO:0005737,cytoplasm; GO:0043531,ADP binding; GO:0005524,ATP binding; GO:0043621,protein self-association; GO:0042742,defense response to bacterium; GO:0002758,innate immune response-activating signal transduction; GO:0060548,negative regulation of cell death; GO:0009626,plant-type hypersensitive response; GO:0000166,nucleotide binding; GO:0003674,molecular_function; GO:0005488,binding; GO:001707…	PF00931.22:NB-ARC domain	--	--	--
TraesCS1A02G004100	0.53	0.31	0.4	0.33	0.53	0.29	0.07	0.09	0.13	0.02	0.03	0.01	70	43	54	48	71	39	10	14	18	2	4	1	down	down	1A	2474575	2481205	+	TraesCS1A02G004100	protein_coding	K13457 disease resistance protein RPM1 | (RefSeq) putative disease resistance RPP13-like protein 3 (A)	ko04626: Plant-pathogen interaction	Disease resistance protein RPM1 [Triticum urartu]	PIK6_ORYSJ RecName: Full=Disease resistance protein PIK6-NP {ECO:0000305};	At1g50180	GO:0043531,ADP binding; GO:0005524,ATP binding; GO:0006952,defense response; GO:0000166,nucleotide binding; GO:0003674,molecular_function; GO:0005488,binding; GO:0017076,purine nucleotide binding; GO:0030554,adenyl nucleotide binding; GO:0032553,ribonucleotide binding; GO:0032555,purine ribonucleotide binding; GO:0032559,adenyl ribonucleotide binding; GO:0036094,small molecule binding; GO:0043167…	PF00931.22:NB-ARC domain	--	--	--
TraesCS1A02G005200	2	1.45	1.45	2.7	2.56	2.39	4.04	3.91	4.01	2.52	2.18	2.07	282	216	211	424	371	341	602	626	584	353	323	296	up	false	1A	2982629	2986266	+	TraesCS1A02G005200	protein_coding	K13415 protein brassinosteroid insensitive 1 [EC:2.7.10.1 2.7.11.1] | (RefSeq) systemin receptor SR160-like (A)	ko04075: Plant hormone signal transduction	MDIS1-interacting receptor like kinase 2-like isoform X1 [Aegilops tauschii subsp. tauschii]	MIK2_ARATH RecName: Full=MDIS1-interacting receptor like kinase 2 {ECO:0000303|PubMed:26863186}; Short=AtMIK2 {ECO:0000303|PubMed:26863186}; AltName: Full=Probable LRR receptor-like serine/threonine-protein kinase At4g08850; EC=2.7.11.1 {ECO:0000305}; Flags: Precursor;	At4g08850	GO:0016021,integral component of membrane; GO:0005886,plasma membrane; GO:0009506,plasmodesma; GO:0090406,pollen tube; GO:0005524,ATP binding; GO:0106310,NA; GO:0106311,NA; GO:0009755,hormone-mediated signaling pathway; GO:0010183,pollen tube guidance; GO:0000166,nucleotide binding; GO:0003674,molecular_function; GO:0005488,binding; GO:0008144,drug binding; GO:0017076,purine nucleotide binding; G…	PF00069.25:Protein kinase domain	--	--	--
TraesCS1A02G005500	1.63	1.86	2.16	0.64	0.69	0.93	5.98	5.74	4.97	1.44	1.51	2.6	98	118	134	43	43	57	381	393	309	86	96	159	up	up	1A	3119378	3122276	-	TraesCS1A02G005500	protein_coding	--	--	uncharacterized protein LOC109750484 [Aegilops tauschii subsp. tauschii]	--	--	--	--	--	--	--
TraesCS1A02G005800	5.82	6.06	5.4	3.52	3.83	3.39	28.93	27.81	30.12	40.76	42.08	38.89	675	742	646	455	457	399	3551	3671	3611	4702	5142	4580	up	up	1A	3386287	3391808	-	TraesCS1A02G005800	protein_coding	K17579 protein phosphatase 1 regulatory subunit 42 | (RefSeq) hypothetical protein (A)	--	protein MEI2-like 3 [Aegilops tauschii subsp. tauschii]	OML3_ORYSJ RecName: Full=Protein MEI2-like 3; Short=OML3; AltName: Full=MEI2-like protein 3;	At5g07290	GO:0016607,nuclear speck; GO:0003723,RNA binding; GO:0000398,mRNA splicing, via spliceosome; GO:0003674,molecular_function; GO:0003676,nucleic acid binding; GO:0005488,binding; GO:0097159,organic cyclic compound binding; GO:1901363,heterocyclic compound binding; GO:0000375,RNA splicing, via transesterification reactions; GO:0000377,RNA splicing, via transesterification reactions with bulged adeno…	PF04059.12:RNA recognition motif 2	--	--	--
TraesCS1A02G005900	7.99	6	7.43	7.19	7.89	6.85	24.83	23.79	24.85	9.92	10.52	10.52	421	334	404	423	428	366	1385	1427	1354	520	584	563	up	up	1A	3446931	3450200	+	TraesCS1A02G005900	protein_coding	K12198 charged multivesicular body protein 5 | (RefSeq) charged multivesicular body protein 5-like (A)	ko04144: Endocytosis	charged multivesicular body protein 5-like [Aegilops tauschii subsp. tauschii]	VP601_ARATH RecName: Full=Vacuolar protein sorting-associated protein 60.1 {ECO:0000305};	At5g04850	GO:0005771,multivesicular body; GO:0032585,multivesicular body membrane; GO:0032511,late endosome to vacuole transport via multivesicular body sorting pathway; GO:0015031,protein transport; GO:0006900,vesicle budding from membrane; GO:0016192,vesicle-mediated transport; GO:0006810,transport; GO:0007034,vacuolar transport; GO:0008150,biological_process; GO:0016197,endosomal transport; GO:0032509,e…	PF03357.21:Snf7	--	--	--
TraesCS1A02G006200	0.79	0.62	0.63	1.11	1.06	1.5	0.66	1.02	1.21	0.25	0.11	0.19	106	87	87	166	146	203	93	156	168	33	16	26	false	down	1A	3488355	3491814	-	TraesCS1A02G006200	protein_coding	K13415 protein brassinosteroid insensitive 1 [EC:2.7.10.1 2.7.11.1] | (RefSeq) systemin receptor SR160-like (A)	ko04075: Plant hormone signal transduction	MDIS1-interacting receptor like kinase 2-like isoform X1 [Aegilops tauschii subsp. tauschii]	MIK2_ARATH RecName: Full=MDIS1-interacting receptor like kinase 2 {ECO:0000303|PubMed:26863186}; Short=AtMIK2 {ECO:0000303|PubMed:26863186}; AltName: Full=Probable LRR receptor-like serine/threonine-protein kinase At4g08850; EC=2.7.11.1 {ECO:0000305}; Flags: Precursor;	At4g08850	GO:0016021,integral component of membrane; GO:0005886,plasma membrane; GO:0009506,plasmodesma; GO:0090406,pollen tube; GO:0005524,ATP binding; GO:0106310,NA; GO:0106311,NA; GO:0009755,hormone-mediated signaling pathway; GO:0010183,pollen tube guidance; GO:0000166,nucleotide binding; GO:0003674,molecular_function; GO:0005488,binding; GO:0008144,drug binding; GO:0017076,purine nucleotide binding; G…	PF00069.25:Protein kinase domain	--	--	--
TraesCS1A02G006300	0.42	0.52	0.34	1.17	1.87	1.51	0.29	0.35	0.24	0.01	0.03	0.1	62	81	52	191	282	224	45	58	37	2	4	15	false	down	1A	3500137	3503929	-	TraesCS1A02G006300	protein_coding	K13415 protein brassinosteroid insensitive 1 [EC:2.7.10.1 2.7.11.1] | (RefSeq) brassinosteroid LRR receptor kinase BRI1 (A)	ko04075: Plant hormone signal transduction	MDIS1-interacting receptor like kinase 2-like isoform X1 [Aegilops tauschii subsp. tauschii]	MIK2_ARATH RecName: Full=MDIS1-interacting receptor like kinase 2 {ECO:0000303|PubMed:26863186}; Short=AtMIK2 {ECO:0000303|PubMed:26863186}; AltName: Full=Probable LRR receptor-like serine/threonine-protein kinase At4g08850; EC=2.7.11.1 {ECO:0000305}; Flags: Precursor;	At4g08850	GO:0016021,integral component of membrane; GO:0005886,plasma membrane; GO:0009506,plasmodesma; GO:0090406,pollen tube; GO:0005524,ATP binding; GO:0106310,NA; GO:0106311,NA; GO:0009755,hormone-mediated signaling pathway; GO:0010183,pollen tube guidance; GO:0000166,nucleotide binding; GO:0003674,molecular_function; GO:0005488,binding; GO:0008144,drug binding; GO:0017076,purine nucleotide binding; G…	PF00069.25:Protein kinase domain	--	--	--
TraesCS1A02G006800	3.42	4.12	3.24	2.66	2.64	2.23	5.68	5.57	5.34	0.13	0.22	0.14	513	654	502	446	408	339	903	951	829	20	35	21	false	down	1A	3653512	3657388	-	TraesCS1A02G006800	protein_coding	K13415 protein brassinosteroid insensitive 1 [EC:2.7.10.1 2.7.11.1] | (RefSeq) brassinosteroid LRR receptor kinase BRI1 (A)	ko04075: Plant hormone signal transduction	MDIS1-interacting receptor like kinase 2-like isoform X1 [Aegilops tauschii subsp. tauschii]	MIK2_ARATH RecName: Full=MDIS1-interacting receptor like kinase 2 {ECO:0000303|PubMed:26863186}; Short=AtMIK2 {ECO:0000303|PubMed:26863186}; AltName: Full=Probable LRR receptor-like serine/threonine-protein kinase At4g08850; EC=2.7.11.1 {ECO:0000305}; Flags: Precursor;	At4g08850	GO:0016021,integral component of membrane; GO:0005886,plasma membrane; GO:0009506,plasmodesma; GO:0090406,pollen tube; GO:0005524,ATP binding; GO:0106310,NA; GO:0106311,NA; GO:0009755,hormone-mediated signaling pathway; GO:0010183,pollen tube guidance; GO:0000166,nucleotide binding; GO:0003674,molecular_function; GO:0005488,binding; GO:0008144,drug binding; GO:0017076,purine nucleotide binding; G…	PF00069.25:Protein kinase domain	--	--	--
TraesCS1A02G007800	5.65	4.59	8.05	12.51	13.34	13.88	5.23	9.02	4.68	13.91	15.11	17.26	49	42	72	121	119	122	48	89	42	120	138	152	false	up	1A	4054742	4054960	+	TraesCS1A02G007800	protein_coding	K11094 U2 small nuclear ribonucleoprotein B'' | (RefSeq) U2 small nuclear ribonucleoprotein B''-like isoform X1 (A)	ko03040: Spliceosome	hypothetical protein TRIUR3_03662 [Triticum urartu]	--	At3g48660	GO:0016021,integral component of membrane; GO:0005575,cellular_component; GO:0016020,membrane; GO:0031224,intrinsic component of membrane; GO:0044425,membrane part	PF11820.8:Protein of unknown function (DUF3339)	--	--	--
TraesCS1A02G008100	0.56	0.36	0.44	0.08	0.07	0.12	0.13	0.15	0.19	0.01	0	0.05	132	88	106	21	18	28	33	39	46	2	1	11	down	NA	1A	4497200	4503419	+	Pm3b	Powdery mildew resistance protein PM3CS [Source:UniProtKB/TrEMBL%3BAcc:Q15J16]	K15078 structure-specific endonuclease subunit SLX1 [EC:3.6.1.-] | (RefSeq) putative disease resistance protein RGA3 (A)	--	powdery mildew resistance protein PM3CS [Triticum aestivum]	RGA4_SOLBU RecName: Full=Putative disease resistance protein RGA4; AltName: Full=RGA4-blb;	At3g14460	GO:0043531,ADP binding; GO:0005524,ATP binding; GO:0006952,defense response; GO:0000166,nucleotide binding; GO:0003674,molecular_function; GO:0005488,binding; GO:0017076,purine nucleotide binding; GO:0030554,adenyl nucleotide binding; GO:0032553,ribonucleotide binding; GO:0032555,purine ribonucleotide binding; GO:0032559,adenyl ribonucleotide binding; GO:0036094,small molecule binding; GO:0043167…	PF00931.22:NB-ARC domain	--	--	--
TraesCS1A02G008400	0.84	0.88	0.67	2.27	2.56	2.09	0.13	0.12	0.28	0.09	0.07	0.12	49	54	40	147	153	123	8	8	17	5	4	7	down	down	1A	4804101	4805663	+	TraesCS1A02G008400	protein_coding	K18054 2'-deoxymugineic-acid 2'-dioxygenase / mugineic-acid 3-dioxygenase [EC:1.14.11.24 1.14.11.25] | (RefSeq) 2'-deoxymugineic-acid 2'-dioxygenase-like (A)	--	2'-deoxymugineic-acid 2'-dioxygenase-like [Aegilops tauschii subsp. tauschii]	IDS3_HORVU RecName: Full=2'-deoxymugineic-acid 2'-dioxygenase; EC=1.14.11.24; AltName: Full=Protein iron deficiency-specific 3;	At4g10490	GO:0005737,cytoplasm; GO:0033760,2'-deoxymugineic-acid 2'-dioxygenase activity; GO:0031418,L-ascorbic acid binding; GO:0046872,metal ion binding; GO:0010041,response to iron(III) ion; GO:0003674,molecular_function; GO:0003824,catalytic activity; GO:0016491,oxidoreductase activity; GO:0016705,oxidoreductase activity, acting on paired donors, with incorporation or reduction of molecular oxygen; GO:…	PF03171.20:2OG-Fe(II) oxygenase superfamily	--	--	--
TraesCS1A02G009000	5.77	6.3	4.38	6.21	4.43	5.62	15.41	15.09	15.99	18	18.98	17.87	411	474	322	494	325	406	1162	1224	1178	1276	1425	1293	up	up	1A	5491027	5495112	+	TraesCS1A02G009000	protein_coding	K24194 boron transporter | (RefSeq) boron transporter 4 (A)	--	inversin-B [Aegilops tauschii subsp. tauschii]	HSOP2_ARATH RecName: Full=Hsp70-Hsp90 organizing protein 2; Short=AtHop2;	At3g04710_2	GO:0005829,cytosol; GO:0005634,nucleus; GO:0005886,plasma membrane; GO:0051879,Hsp90 protein binding; GO:0070678,preprotein binding; GO:0051131,chaperone-mediated protein complex assembly; GO:0046686,response to cadmium ion; GO:0005515,protein binding; GO:0003674,molecular_function; GO:0005488,binding; GO:0031072,heat shock protein binding; GO:0008150,biological_process; GO:0009987,cellular proce…	PF12796.7:Ankyrin repeats (3 copies)	--	--	--
TraesCS1A02G009100	1.25	2.43	1.3	3.22	2.1	1.35	2.07	2.9	2.43	1.61	2.8	2.67	43	88	46	123	74	47	75	113	86	55	101	93	false	up	1A	5496528	5499983	+	TraesCS1A02G009100	protein_coding	--	--	uncharacterized protein LOC109745970 [Aegilops tauschii subsp. tauschii]	--	At4g12340	--	PF07956.11:Protein of Unknown function (DUF1690)	--	--	--
TraesCS1A02G009200	2.3	1.31	1.47	4.37	3.49	4.08	3.78	3.35	2.22	1.29	1.75	1.95	50	30	33	106	78	90	87	83	50	28	40	43	up	false	1A	5500650	5501198	+	TraesCS1A02G009200	protein_coding	--	--	uncharacterized protein LOC109745970 [Aegilops tauschii subsp. tauschii]	--	At4g12340	--	PF07956.11:Protein of Unknown function (DUF1690)	--	--	--
TraesCS1A02G011900	2.36	2.5	2.08	0.13	0.22	0.11	0.6	0.82	0.92	0	0	0.13	209	234	190	13	20	10	56	83	84	0	0	12	down	NA	1A	6883652	6887141	-	TraesCS1A02G011900	protein_coding	K05391 cyclic nucleotide gated channel, plant | (RefSeq) cyclic nucleotide-gated ion channel 1-like (A)	ko04626: Plant-pathogen interaction	Wall-associated receptor kinase 3 [Triticum urartu]	WAK1_ARATH RecName: Full=Wall-associated receptor kinase 1; EC=2.7.11.-; Flags: Precursor;	At1g21250	GO:0016021,integral component of membrane; GO:0009505,plant-type cell wall; GO:0005886,plasma membrane; GO:0005773,vacuole; GO:0005524,ATP binding; GO:0005509,calcium ion binding; GO:0016301,kinase activity; GO:0030247,polysaccharide binding; GO:0106310,NA; GO:0004674,protein serine/threonine kinase activity; GO:0106311,NA; GO:0007166,cell surface receptor signaling pathway; GO:0050832,defense re…	PF07714.17:Protein tyrosine kinase	--	--	--
TraesCS1A02G013800	26.98	27.17	26.84	18.68	22.42	20.73	7.58	7.51	8.31	6.5	5.84	5.5	4481	4769	4597	3462	3833	3493	1333	1421	1427	1075	1023	928	down	false	1A	7657145	7669998	-	TraesCS1A02G013800	Methionine S-methyltransferase [Source:UniProtKB/TrEMBL%3BAcc:A0A341NG51]	K08247 methionine S-methyltransferase [EC:2.1.1.12] | (RefSeq) methionine S-methyltransferase isoform X1 (A)	ko00450: Selenocompound metabolism; ko01100: Metabolic pathways	methionine S-methyltransferase isoform X2 [Aegilops tauschii subsp. tauschii]	MMT1_HORVU RecName: Full=Methionine S-methyltransferase; EC=2.1.1.12; AltName: Full=AdoMet:Met S-methyltransferase; AltName: Full=Hv-MMT1;	At5g49810	GO:0005737,cytoplasm; GO:0030732,methionine S-methyltransferase activity; GO:0030170,pyridoxal phosphate binding; GO:0009058,biosynthetic process; GO:0032259,methylation; GO:0003674,molecular_function; GO:0003824,catalytic activity; GO:0008168,methyltransferase activity; GO:0008757,S-adenosylmethionine-dependent methyltransferase activity; GO:0016740,transferase activity; GO:0016741,transferase a…	PF00155.21:Aminotransferase class I and II	--	--	--
TraesCS1A02G015100	24.99	25.32	27.02	43.76	41.72	45.67	10.11	11.36	11.4	5.31	9.16	8.17	738	790	823	1442	1268	1368	316	382	348	156	285	245	down	down	1A	8238257	8239411	-	TraesCS1A02G015100	protein_coding	--	--	protein EMBRYO SAC DEVELOPMENT ARREST 3, chloroplastic [Aegilops tauschii subsp. tauschii]	--	At1g22630	--	--	--	--	--
TraesCS1A02G015300	9.77	8.48	10.98	12.69	11.62	13.16	20.87	19.7	18.2	7.15	8.57	8.82	434	398	503	629	531	593	981	996	836	316	401	398	up	false	1A	8247217	8251270	+	TraesCS1A02G015300	protein_coding	K07874 Ras-related protein Rab-1A | (RefSeq) ras-related protein RABD1-like (A)	--	ras-related protein RABD1-like [Aegilops tauschii subsp. tauschii]	RABD1_ARATH RecName: Full=Ras-related protein RABD1; Short=AtRABD1; AltName: Full=Ras-related protein ATFP8;	At3g11730	GO:0012505,endomembrane system; GO:0000139,Golgi membrane; GO:0005886,plasma membrane; GO:0032588,trans-Golgi network membrane; GO:0005525,GTP binding; GO:0030742,GTP-dependent protein binding; GO:0003924,GTPase activity; GO:0080115,myosin XI tail binding; GO:0006888,ER to Golgi vesicle-mediated transport; GO:0006886,intracellular protein transport; GO:0000166,nucleotide binding; GO:0001882,nucle…	PF00071.22:Ras family	--	--	--
TraesCS1A02G017900	50.14	47.9	48.54	14.46	13.75	13.59	21.89	20.36	22.48	0.76	0.96	0.87	4132	4171	4126	1330	1166	1136	1910	1910	1916	62	83	73	down	down	1A	9355372	9357968	-	TraesCS1A02G017900	protein_coding	K13430 serine/threonine-protein kinase PBS1 [EC:2.7.11.1] | (RefSeq) probable serine/threonine-protein kinase PBL7 (A)	ko04626: Plant-pathogen interaction	predicted protein [Hordeum vulgare subsp. vulgare]	LRK10_WHEAT RecName: Full=Rust resistance kinase Lr10 {ECO:0000312|EMBL:AAC49629.1}; EC=2.7.11.1; AltName: Full=Probable receptor-like serine/threonine-protein kinase LRK10; Flags: Precursor;	At1g66920	GO:0016021,integral component of membrane; GO:0005886,plasma membrane; GO:0005524,ATP binding; GO:0106310,NA; GO:0106311,NA; GO:0000166,nucleotide binding; GO:0003674,molecular_function; GO:0005488,binding; GO:0008144,drug binding; GO:0017076,purine nucleotide binding; GO:0030554,adenyl nucleotide binding; GO:0032553,ribonucleotide binding; GO:0032555,purine ribonucleotide binding; GO:0032559,ade…	PF00069.25:Protein kinase domain	--	--	--
TraesCS1A02G018000	11.1	10.33	10.9	7.49	6.92	6.63	4.72	4.32	4.98	0.4	0.19	0.39	837	823	848	630	537	507	377	371	388	30	15	30	down	down	1A	9359231	9363721	+	TraesCS1A02G018000	protein_coding	K13416 brassinosteroid insensitive 1-associated receptor kinase 1 [EC:2.7.10.1 2.7.11.1] | (RefSeq) BRASSINOSTEROID INSENSITIVE 1-associated receptor kinase 1 (A)	ko04016: MAPK signaling pathway - plant; ko04075: Plant hormone signal transduction; ko04626: Plant-pathogen interaction	rust resistance kinase Lr10-like [Aegilops tauschii subsp. tauschii]	LRK10_WHEAT RecName: Full=Rust resistance kinase Lr10 {ECO:0000312|EMBL:AAC49629.1}; EC=2.7.11.1; AltName: Full=Probable receptor-like serine/threonine-protein kinase LRK10; Flags: Precursor;	At5g38280	GO:0016021,integral component of membrane; GO:0005886,plasma membrane; GO:0005524,ATP binding; GO:0106310,NA; GO:0106311,NA; GO:0000166,nucleotide binding; GO:0003674,molecular_function; GO:0005488,binding; GO:0008144,drug binding; GO:0017076,purine nucleotide binding; GO:0030554,adenyl nucleotide binding; GO:0032553,ribonucleotide binding; GO:0032555,purine ribonucleotide binding; GO:0032559,ade…	PF00069.25:Protein kinase domain	--	--	--
TraesCS1A02G018600	23.56	24.81	23.13	12.5	14.12	13.43	11.13	10.18	10.29	0.64	0.64	0.36	1807	2011	1830	1070	1115	1045	904	889	816	49	52	28	down	down	1A	9553967	9556916	+	TraesCS1A02G018600	protein_coding	K13416 brassinosteroid insensitive 1-associated receptor kinase 1 [EC:2.7.10.1 2.7.11.1] | (RefSeq) BRASSINOSTEROID INSENSITIVE 1-associated receptor kinase 1-like isoform X1 (A)	ko04016: MAPK signaling pathway - plant; ko04075: Plant hormone signal transduction; ko04626: Plant-pathogen interaction	RecName: Full=Rust resistance kinase Lr10; AltName: Full=Probable receptor-like serine/threonine-protein kinase LRK10; Flags: Precursor AAC49629.1 rust resistance kinase Lr10 [Triticum aestivum]	LRK10_WHEAT RecName: Full=Rust resistance kinase Lr10 {ECO:0000312|EMBL:AAC49629.1}; EC=2.7.11.1; AltName: Full=Probable receptor-like serine/threonine-protein kinase LRK10; Flags: Precursor;	At5g38280	GO:0016021,integral component of membrane; GO:0005886,plasma membrane; GO:0005524,ATP binding; GO:0106310,NA; GO:0106311,NA; GO:0000166,nucleotide binding; GO:0003674,molecular_function; GO:0005488,binding; GO:0008144,drug binding; GO:0017076,purine nucleotide binding; GO:0030554,adenyl nucleotide binding; GO:0032553,ribonucleotide binding; GO:0032555,purine ribonucleotide binding; GO:0032559,ade…	PF00069.25:Protein kinase domain	--	--	--
TraesCS1A02G018800	0.12	0.15	0.18	0.25	0.41	0.36	0.37	0.82	0.72	0.45	0.32	0.12	12	16	18	27	41	36	38	91	73	44	33	12	up	false	1A	9572396	9575377	-	TraesCS1A02G018800	protein_coding	K01728 pectate lyase [EC:4.2.2.2] | (RefSeq) pectate lyase 1-like (A)	ko00040: Pentose and glucuronate interconversions; ko01100: Metabolic pathways	hypothetical protein TRIUR3_01524 [Triticum urartu]	--	At5g45530	GO:0016021,integral component of membrane; GO:0005575,cellular_component; GO:0016020,membrane; GO:0031224,intrinsic component of membrane; GO:0044425,membrane part	PF13968.6:Domain of unknown function (DUF4220)	--	--	--
TraesCS1A02G021000	0.66	0.53	1.54	2.93	3.18	3.23	4.07	4.03	2.53	3.01	1.78	2.12	7	6	17	35	35	35	46	49	28	32	20	23	up	NA	1A	10135659	10136038	+	TraesCS1A02G021000	protein_coding	--	--	Bowman-Birk type trypsin inhibitor [Triticum urartu]	IBB3_WHEAT RecName: Full=Bowman-Birk type trypsin inhibitor; Short=WTI;	--	GO:0005576,extracellular region; GO:0004867,serine-type endopeptidase inhibitor activity; GO:0003674,molecular_function; GO:0004857,enzyme inhibitor activity; GO:0004866,endopeptidase inhibitor activity; GO:0061135,endopeptidase regulator activity; GO:0098772,molecular function regulator; GO:0030414,peptidase inhibitor activity; GO:0030234,enzyme regulator activity; GO:0061134,peptidase regulator…	PF00228.20:Bowman-Birk serine protease inhibitor family	--	--	--
TraesCS1A02G021100	19.93	18.2	16.49	15.39	15.79	16.08	22.47	21.37	23.07	22.02	19.04	19.1	1309	1263	1117	1128	1067	1071	1562	1598	1567	1439	1318	1274	false	up	1A	10150818	10152476	+	TraesCS1A02G021100	protein_coding	K13264 isoflavone 7-O-glucoside-6''-O-malonyltransferase [EC:2.3.1.115] | (RefSeq) phenolic glucoside malonyltransferase 1-like (A)	ko00943: Isoflavonoid biosynthesis; ko00944: Flavone and flavonol biosynthesis	malonyl-coenzyme A:anthocyanin 3-O-glucoside-6''-O-malonyltransferase-like [Aegilops tauschii subsp. tauschii]	5MAT_ARATH RecName: Full=Malonyl-CoA:anthocyanidin 5-O-glucoside-6''-O-malonyltransferase; EC=2.3.1.-; AltName: Full=Anthocyanin 5-aromatic acyltransferase-like protein; Short=At5MAT;	At3g29590	GO:0050736,O-malonyltransferase activity; GO:0009718,anthocyanin-containing compound biosynthetic process; GO:0003674,molecular_function; GO:0003824,catalytic activity; GO:0008374,O-acyltransferase activity; GO:0016420,malonyltransferase activity; GO:0016740,transferase activity; GO:0016746,transferase activity, transferring acyl groups; GO:0016747,transferase activity, transferring acyl groups o…	PF02458.15:Transferase family	--	--	--
TraesCS1A02G024500	9.75	11.95	8.78	16.95	13.06	15.35	7.08	4.81	4.96	3.54	4.6	2.84	169	219	157	328	233	270	130	95	89	61	84	50	false	down	1A	12089718	12093423	+	TraesCS1A02G024500	Transcription initiation factor IIA subunit 2 [Source:UniProtKB/TrEMBL%3BAcc:A0A341NGF2]	K03123 transcription initiation factor TFIIA small subunit | (RefSeq) transcription initiation factor IIA subunit 2 (A)	ko03022: Basal transcription factors	Transcription initiation factor IIA subunit 2 [Triticum urartu]	T2AG_ORYSI RecName: Full=Transcription initiation factor IIA subunit 2; AltName: Full=General transcription factor IIA subunit 2; AltName: Full=Transcription initiation factor IIA gamma chain; Short=TFIIA-gamma;	At4g24440	GO:0005672,transcription factor TFIIA complex; GO:0003743,translation initiation factor activity; GO:0006952,defense response; GO:0006367,transcription initiation from RNA polymerase II promoter; GO:0003674,molecular_function; GO:0003676,nucleic acid binding; GO:0003723,RNA binding; GO:0005488,binding; GO:0008135,translation factor activity, RNA binding; GO:0097159,organic cyclic compound binding…	PF02268.16:Transcription initiation factor IIA, gamma subunit, helical domain	--	--	--
TraesCS1A02G025500	2.25	2.08	1.44	1.69	1.41	1.21	7.16	6.84	6.44	1.73	1.82	1.64	285	279	188	239	184	156	961	987	845	218	243	211	up	up	1A	12207569	12216167	-	TraesCS1A02G025500	protein_coding	K13457 disease resistance protein RPM1 | (RefSeq) disease resistance protein RPM1-like (A)	ko04626: Plant-pathogen interaction	disease resistance protein RPM1-like [Aegilops tauschii subsp. tauschii]	RPM1_ARATH RecName: Full=Disease resistance protein RPM1; AltName: Full=Resistance to Pseudomonas syringae protein 3;	At3g07040	GO:0012505,endomembrane system; GO:0019897,extrinsic component of plasma membrane; GO:0005886,plasma membrane; GO:0043531,ADP binding; GO:0005524,ATP binding; GO:0000166,nucleotide binding; GO:0009626,plant-type hypersensitive response; GO:0003674,molecular_function; GO:0005488,binding; GO:0017076,purine nucleotide binding; GO:0030554,adenyl nucleotide binding; GO:0032553,ribonucleotide binding; …	PF00931.22:NB-ARC domain	--	--	--
TraesCS1A02G025600	5.35	4.78	5	3.33	3.78	3.47	23.04	21.32	20.28	6.04	5.56	5.51	736	696	710	511	535	485	3358	3342	2887	827	806	770	up	up	1A	12303354	12311465	-	TraesCS1A02G025600	protein_coding	K13457 disease resistance protein RPM1 | (RefSeq) disease resistance protein RPM1-like (A)	ko04626: Plant-pathogen interaction	Disease resistance protein RPM1 [Triticum urartu]	RPM1_ARATH RecName: Full=Disease resistance protein RPM1; AltName: Full=Resistance to Pseudomonas syringae protein 3;	At3g07040	GO:0012505,endomembrane system; GO:0019897,extrinsic component of plasma membrane; GO:0005886,plasma membrane; GO:0043531,ADP binding; GO:0005524,ATP binding; GO:0000166,nucleotide binding; GO:0009626,plant-type hypersensitive response; GO:0003674,molecular_function; GO:0005488,binding; GO:0017076,purine nucleotide binding; GO:0030554,adenyl nucleotide binding; GO:0032553,ribonucleotide binding; …	PF00931.22:NB-ARC domain	--	--	--
TraesCS1A02G026400	1.86	2.19	1.88	1.68	1.79	1.52	2.46	2.26	2.47	0.41	0.21	0.43	326	406	341	329	324	271	456	452	448	71	38	77	false	down	1A	12585035	12592665	-	TraesCS1A02G026400	protein_coding	K13457 disease resistance protein RPM1 | (RefSeq) disease resistance protein RPP13-like (A)	ko04626: Plant-pathogen interaction	Disease resistance protein RPP13 [Triticum urartu]	RGA5R_ORYSJ RecName: Full=Disease resistance protein RGA5 {ECO:0000305}; AltName: Full=Os11gRGA5 {ECO:0000312|EMBL:BAK39930.1}; AltName: Full=SasRGA5 {ECO:0000303|PubMed:21251109};	At3g46730	GO:0005737,cytoplasm; GO:0043531,ADP binding; GO:0005524,ATP binding; GO:0043621,protein self-association; GO:0042742,defense response to bacterium; GO:0002758,innate immune response-activating signal transduction; GO:0060548,negative regulation of cell death; GO:0009626,plant-type hypersensitive response; GO:0000166,nucleotide binding; GO:0003674,molecular_function; GO:0005488,binding; GO:001707…	PF00931.22:NB-ARC domain	--	--	--
TraesCS1A02G028500	0.71	0.74	0.75	0.48	0.43	0.42	0.65	0.65	0.63	1.67	1.66	1.68	105	116	115	80	66	63	102	111	97	248	261	254	false	up	1A	13346605	13352572	+	TraesCS1A02G028500	protein_coding	K13457 disease resistance protein RPM1 | (RefSeq) disease resistance protein RPP13-like (A)	ko04626: Plant-pathogen interaction	Disease resistance protein RPP13 [Triticum urartu]	RGA5S_ORYSJ RecName: Full=Disease resistance protein RGA5 {ECO:0000305}; AltName: Full=Os11gRGA5 {ECO:0000312|EMBL:BAK39932.1};	At3g46730	GO:0043531,ADP binding; GO:0005524,ATP binding; GO:0006952,defense response; GO:0000166,nucleotide binding; GO:0003674,molecular_function; GO:0005488,binding; GO:0017076,purine nucleotide binding; GO:0030554,adenyl nucleotide binding; GO:0032553,ribonucleotide binding; GO:0032555,purine ribonucleotide binding; GO:0032559,adenyl ribonucleotide binding; GO:0036094,small molecule binding; GO:0043167…	PF00931.22:NB-ARC domain	--	--	--
TraesCS1A02G028700	2.24	2.11	2.39	1.57	1.61	1.84	0.85	1.12	1.2	0.21	0.26	0.25	347	346	382	272	256	289	140	198	193	33	43	40	false	down	1A	13452339	13458303	+	TraesCS1A02G028700	protein_coding	K13457 disease resistance protein RPM1 | (RefSeq) disease resistance protein RPP13-like (A)	ko04626: Plant-pathogen interaction	RGA1e-like protein [Triticum aestivum]	RGA5S_ORYSJ RecName: Full=Disease resistance protein RGA5 {ECO:0000305}; AltName: Full=Os11gRGA5 {ECO:0000312|EMBL:BAK39932.1};	At3g46730	GO:0043531,ADP binding; GO:0005524,ATP binding; GO:0006952,defense response; GO:0000166,nucleotide binding; GO:0003674,molecular_function; GO:0005488,binding; GO:0017076,purine nucleotide binding; GO:0030554,adenyl nucleotide binding; GO:0032553,ribonucleotide binding; GO:0032555,purine ribonucleotide binding; GO:0032559,adenyl ribonucleotide binding; GO:0036094,small molecule binding; GO:0043167…	PF13855.6:Leucine rich repeat	--	--	--
TraesCS1A02G029200	0.68	0.74	0.8	0.39	0.28	0.41	0.19	0.14	0.28	0.22	0.1	0.11	86	99	104	55	36	53	25	20	37	28	13	14	down	false	1A	13669902	13676212	-	TraesCS1A02G029200	protein_coding	K17943 pumilio RNA-binding family | (RefSeq) pumilio homolog 1-like (A)	--	pumilio homolog 1-like [Aegilops tauschii subsp. tauschii]	PUM3_ARATH RecName: Full=Pumilio homolog 3; Short=APUM-3; Short=AtPUM3;	At2g29140	GO:0005737,cytoplasm; GO:0005886,plasma membrane; GO:0003729,mRNA binding; GO:0010608,posttranscriptional regulation of gene expression; GO:0006417,regulation of translation; GO:0003674,molecular_function; GO:0003676,nucleic acid binding; GO:0003723,RNA binding; GO:0005488,binding; GO:0097159,organic cyclic compound binding; GO:1901363,heterocyclic compound binding; GO:0008152,metabolic process; …	PF07990.12:Nucleic acid binding protein NABP	--	--	--
TraesCS1A02G029800	32.05	32.19	31.77	5.81	5.75	4.47	30.9	29	25.17	9.61	12.01	13.15	2248	2386	2298	455	415	318	2294	2316	1826	671	888	937	false	up	1A	13861191	13862962	-	TraesCS1A02G029800	protein_coding	K11982 E3 ubiquitin-protein ligase RNF115/126 [EC:2.3.2.27] | (RefSeq) probable E3 ubiquitin-protein ligase RHC2A (A)	--	E3 ubiquitin-protein ligase RDUF1-like [Aegilops tauschii subsp. tauschii]	RHC2A_ARATH RecName: Full=Probable E3 ubiquitin-protein ligase RHC2A {ECO:0000305}; EC=2.3.2.27; AltName: Full=RING-H2 finger C2a {ECO:0000303|PubMed:9781696}; AltName: Full=RING-H2 zinc finger protein RHC2a {ECO:0000305}; AltName: Full=RING-type E3 ubiquitin transferase RHC2A {ECO:0000305};	At2g39720	GO:0005737,cytoplasm; GO:0046872,metal ion binding; GO:0061630,ubiquitin protein ligase activity; GO:0016567,protein ubiquitination; GO:0003674,molecular_function; GO:0005488,binding; GO:0043167,ion binding; GO:0043169,cation binding; GO:0003824,catalytic activity; GO:0004842,ubiquitin-protein transferase activity; GO:0016740,transferase activity; GO:0019787,ubiquitin-like protein transferase act…	PF06547.12:Protein of unknown function (DUF1117)	--	--	--
TraesCS1A02G030500	1.11	1.58	0.89	1.27	1.23	1.4	1.01	0.69	1.61	0.22	0.36	0.32	96	144	79	122	109	122	92	68	143	19	33	28	false	down	1A	14139691	14143599	+	TraesCS1A02G030500	protein_coding	K14806 ATP-dependent RNA helicase DDX31/DBP7 [EC:3.6.4.13] | (RefSeq) DEAD-box ATP-dependent RNA helicase 17 (A)	--	DEAD-box ATP-dependent RNA helicase 17 [Aegilops tauschii subsp. tauschii]	RH17_ORYSJ RecName: Full=DEAD-box ATP-dependent RNA helicase 17 {ECO:0000305}; Short=OsRH17 {ECO:0000303|PubMed:25447922}; EC=3.6.4.13 {ECO:0000305};	At2g40700	GO:0005634,nucleus; GO:0005524,ATP binding; GO:0016787,hydrolase activity; GO:0003723,RNA binding; GO:0003724,RNA helicase activity; GO:0009651,response to salt stress; GO:0042254,ribosome biogenesis; GO:0000166,nucleotide binding; GO:0003674,molecular_function; GO:0005488,binding; GO:0008144,drug binding; GO:0017076,purine nucleotide binding; GO:0030554,adenyl nucleotide binding; GO:0032553,ribo…	PF00270.29:DEAD/DEAH box helicase	--	--	--
TraesCS1A02G031200	5.31	4.4	5.09	9.33	8.01	6.84	6.09	5.86	5.84	9.78	9.2	10.05	450	394	445	882	698	588	546	565	512	824	821	865	false	up	1A	14504224	14507920	+	TraesCS1A02G031200	protein_coding	K00924 kinase [EC:2.7.1.-] | (RefSeq) probable receptor-like protein kinase At3g55450 isoform X1 (A)	--	probable serine/threonine-protein kinase PBL11 [Aegilops tauschii subsp. tauschii]	RK176_ORYSJ RecName: Full=Receptor-like cytoplasmic kinase 176 {ECO:0000303|PubMed:19825577}; Short=OsRLCK176 {ECO:0000303|PubMed:19825577}; EC=2.7.11.1 {ECO:0000305};	At5g02290	GO:0005524,ATP binding; GO:0106310,NA; GO:0106311,NA; GO:0045087,innate immune response; GO:0000166,nucleotide binding; GO:0003674,molecular_function; GO:0005488,binding; GO:0008144,drug binding; GO:0017076,purine nucleotide binding; GO:0030554,adenyl nucleotide binding; GO:0032553,ribonucleotide binding; GO:0032555,purine ribonucleotide binding; GO:0032559,adenyl ribonucleotide binding; GO:00356…	PF00069.25:Protein kinase domain	--	--	--
TraesCS1A02G033000	4.87	3.04	3.97	3.3	3.29	3.28	23.59	20.46	28.04	24.59	24.48	22.73	262	173	220	198	182	179	1343	1253	1560	1316	1388	1242	up	up	1A	15430220	15437374	+	TraesCS1A02G033000	protein_coding	K14298 mRNA export factor | (RefSeq) protein RAE1-like (A)	ko03013: RNA transport	protein RAE1-like [Aegilops tauschii subsp. tauschii]	RAE1_ARATH RecName: Full=Protein RAE1 {ECO:0000303|PubMed:21189294}; AltName: Full=RNA export factor 1 {ECO:0000303|PubMed:21189294};	At1g80670	GO:0080008,Cul4-RING E3 ubiquitin ligase complex; GO:0005829,cytosol; GO:0005635,nuclear envelope; GO:0005643,nuclear pore; GO:0003723,RNA binding; GO:0043130,ubiquitin binding; GO:0051028,mRNA transport; GO:0015031,protein transport; GO:0006405,RNA export from nucleus; GO:0000972,transcription-dependent tethering of RNA polymerase II gene DNA at nuclear periphery; GO:0003674,molecular_function; …	PF00400.32:WD domain, G-beta repeat	--	--	--
TraesCS1A02G033200	11.01	10.25	12.2	2.81	3.12	3.13	6.72	5.87	5.83	3.44	2.91	3.82	842	829	963	240	246	243	544	511	461	262	235	297	false	up	1A	15516524	15518456	+	TraesCS1A02G033200	protein_coding	K08818 cell division cycle 2-like [EC:2.7.11.22] | (RefSeq) putative cyclin-dependent kinase F-2 (A)	--	EGF domain-specific O-linked N-acetylglucosamine transferase-like [Aegilops tauschii subsp. tauschii]	MUC21_ARATH RecName: Full=Xylan glycosyltransferase MUCI21 {ECO:0000305}; EC=2.4.-.- {ECO:0000305|PubMed:26482889}; AltName: Full=Protein MUCILAGE-MODIFIED 5 {ECO:0000303|PubMed:11706181}; AltName: Full=Protein MUCILAGE-RELATED 21 {ECO:0000303|PubMed:26482889}; AltName: Full=Putative xylan xylosyltransgerase MUCI21 {ECO:0000303|PubMed:26979331};	At2g41640	GO:0005794,Golgi apparatus; GO:0000139,Golgi membrane; GO:0016021,integral component of membrane; GO:0047517,1,4-beta-D-xylan synthase activity; GO:0016757,transferase activity, transferring glycosyl groups; GO:0071555,cell wall organization; GO:0010192,mucilage biosynthetic process; GO:0048354,mucilage biosynthetic process involved in seed coat development; GO:0003674,molecular_function; GO:0003…	PF04577.14:Protein of unknown function (DUF563)	--	--	--
TraesCS1A02G033500	8.13	6.99	8.32	10.11	7.75	9.49	2.26	1.99	2.16	1.48	2.91	3.98	265	241	280	368	260	314	78	74	73	48	100	132	down	false	1A	16388445	16391082	+	TraesCS1A02G033500	protein_coding	K17790 mitochondrial import inner membrane translocase subunit TIM22 | (RefSeq) outer envelope pore protein 16-4, chloroplastic (A)	--	outer envelope pore protein 16, chloroplastic-like [Aegilops tauschii subsp. tauschii]	OEP16_PEA RecName: Full=Outer envelope pore protein 16, chloroplastic; AltName: Full=Chloroplastic outer envelope pore protein of 16 kDa;	At2g28900	GO:0009707,chloroplast outer membrane; GO:0034426,etioplast membrane; GO:0046930,pore complex; GO:0015288,porin activity; GO:0042803,protein homodimerization activity; GO:0045037,protein import into chloroplast stroma; GO:0003674,molecular_function; GO:0005215,transporter activity; GO:0022857,transmembrane transporter activity; GO:0015267,channel activity; GO:0022803,passive transmembrane transpo…	PF02466.19:Tim17/Tim22/Tim23/Pmp24 family	--	--	--
TraesCS1A02G035000	2.61	2.61	2.81	2.55	2.15	2.92	1.23	0.79	1.03	0.6	0.5	0.83	154	163	171	168	131	175	77	53	63	35	31	50	down	down	1A	18289937	18293936	-	TraesCS1A02G035000	Nuclear pore complex protein NUP43 [Source:Projected from Arabidopsis thaliana (AT4G30840) UniProtKB/Swiss-Prot%3BAcc:Q24JJ9]	K14305 nuclear pore complex protein Nup43 | (RefSeq) nuclear pore complex protein NUP43 (A)	ko03013: RNA transport	nuclear pore complex protein NUP43 [Aegilops tauschii subsp. tauschii]	NUP43_ARATH RecName: Full=Nuclear pore complex protein NUP43 {ECO:0000303|PubMed:21189294}; AltName: Full=Nucleoporin 43;	At4g30840	GO:0005635,nuclear envelope; GO:0031080,nuclear pore outer ring; GO:0051028,mRNA transport; GO:0015031,protein transport; GO:0006403,RNA localization; GO:0006810,transport; GO:0008150,biological_process; GO:0015931,nucleobase-containing compound transport; GO:0033036,macromolecule localization; GO:0050657,nucleic acid transport; GO:0050658,RNA transport; GO:0051179,localization; GO:0051234,establ…	--	--	--	--
TraesCS1A02G035100	9.24	7.36	9.16	6.27	8.7	6.51	15.9	16.85	15.49	7.09	6.48	5.79	677	570	692	513	656	484	1233	1406	1174	517	500	431	up	false	1A	18310849	18312699	+	TraesCS1A02G035100	protein_coding	K20043 clathrin coat assembly protein AP180 | (RefSeq) clathrin coat assembly protein AP180 (A)	--	probable clathrin assembly protein At4g32285 [Aegilops tauschii subsp. tauschii]	CAP1_ARATH RecName: Full=Probable clathrin assembly protein At4g32285;	At4g32280_2	GO:0009504,cell plate; GO:0005905,clathrin-coated pit; GO:0030136,clathrin-coated vesicle; GO:0005829,cytosol; GO:0005794,Golgi apparatus; GO:0005634,nucleus; GO:0005886,plasma membrane; GO:0005545,1-phosphatidylinositol binding; GO:0032050,clathrin heavy chain binding; GO:0005546,phosphatidylinositol-4,5-bisphosphate binding; GO:0000149,SNARE binding; GO:0048268,clathrin coat assembly; GO:007258…	PF07651.16:ANTH domain	--	--	--
TraesCS1A02G035200	0.15	0.21	0.1	0.78	0.42	1.34	0.23	0.37	0.14	0.16	0.14	0.18	10	15	7	58	29	91	16	28	10	11	10	12	NA	down	1A	18460513	18462491	-	TraesCS1A02G035200	protein_coding	K20043 clathrin coat assembly protein AP180 | (RefSeq) putative clathrin assembly protein At5g35200 (A)	--	dof zinc finger protein DOF3.6-like isoform X2 [Aegilops tauschii subsp. tauschii]	DOF51_ARATH RecName: Full=Dof zinc finger protein DOF5.1 {ECO:0000303|PubMed:12475498}; Short=AtDOF5.1 {ECO:0000303|PubMed:12475498}; AltName: Full=Protein PHLOEM EARLY DOF 2 {ECO:0000303|PubMed:30626969};	At5g02460	GO:0005634,nucleus; GO:0003677,DNA binding; GO:0003700,DNA-binding transcription factor activity; GO:0046872,metal ion binding; GO:0009944,polarity specification of adaxial/abaxial axis; GO:0006355,regulation of transcription, DNA-templated; GO:0090057,root radial pattern formation; GO:0003674,molecular_function; GO:0003676,nucleic acid binding; GO:0005488,binding; GO:0097159,organic cyclic compo…	PF02701.15:Dof domain, zinc finger	C2C2-Dof	TF	C2C2->C2C2-Dof
TraesCS1A02G036100	3.93	4.19	3.95	22.32	22.17	22.48	3.01	3.49	3.97	2.9	2.99	3.1	352	396	365	2229	2042	2041	285	356	367	258	282	282	false	down	1A	20091099	20094848	+	TraesCS1A02G036100	protein_coding	--	--	ACT domain-containing protein ACR9 isoform X1 [Aegilops tauschii subsp. tauschii]	ACR9_ARATH RecName: Full=ACT domain-containing protein ACR9 {ECO:0000305}; AltName: Full=Protein ACT DOMAIN REPEATS 9 {ECO:0000303|PubMed:21861936};	At2g39570	--	PF01842.25:ACT domain	--	--	--
TraesCS1A02G036200	22.29	21.39	22.3	24.98	25.45	25.28	27.6	30.46	37.06	46.09	44.96	34.94	937	950	967	1172	1101	1078	1228	1458	1611	1928	1992	1492	false	up	1A	20156565	20158534	+	TraesCS1A02G036200	Chalcone-flavonone isomerase family protein [Source:UniProtKB/TrEMBL%3BAcc:W4ZWP7]	K01859 chalcone isomerase [EC:5.5.1.6] | (RefSeq) hypothetical protein (A)	ko00941: Flavonoid biosynthesis; ko01100: Metabolic pathways; ko01110: Biosynthesis of secondary metabolites	fatty-acid-binding protein 3, chloroplastic-like [Aegilops tauschii subsp. tauschii]	FAP3_ARATH RecName: Full=Fatty-acid-binding protein 3, chloroplastic; Short=AtFAP3; AltName: Full=Chalcone-flavanone isomerase family protein 3; Flags: Precursor;	At1g53520	GO:0009507,chloroplast; GO:0009570,chloroplast stroma; GO:0005504,fatty acid binding; GO:0016872,intramolecular lyase activity; GO:0006631,fatty acid metabolic process; GO:0003674,molecular_function; GO:0005488,binding; GO:0008289,lipid binding; GO:0031406,carboxylic acid binding; GO:0033293,monocarboxylic acid binding; GO:0036094,small molecule binding; GO:0043167,ion binding; GO:0043168,anion b…	PF16036.5:Chalcone isomerase-like	--	--	--
TraesCS1A02G036300	0.4	0.14	0.35	0.28	0.28	0.2	0.99	0.95	0.6	2.4	2.05	1.76	41	15	37	32	29	21	106	110	63	242	219	181	up	up	1A	20179711	20183942	+	TraesCS1A02G036300	protein_coding	K20843 hydroxyproline O-galactosyltransferase 2/3/4/5/6 [EC:2.4.1.-] | (RefSeq) hydroxyproline O-galactosyltransferase GALT6-like (A)	--	hydroxyproline O-galactosyltransferase GALT6-like [Aegilops tauschii subsp. tauschii]	B3GTJ_ARATH RecName: Full=Hydroxyproline O-galactosyltransferase GALT6 {ECO:0000303|PubMed:26690932}; EC=2.4.1.- {ECO:0000269|PubMed:26690932}; AltName: Full=Beta-1,3-galactosyltransferase 19 {ECO:0000305};	At5g62620	GO:0005794,Golgi apparatus; GO:0000139,Golgi membrane; GO:0016021,integral component of membrane; GO:0030246,carbohydrate binding; GO:1990714,hydroxyproline O-galactosyltransferase activity; GO:0010405,arabinogalactan protein metabolic process; GO:0048354,mucilage biosynthetic process involved in seed coat development; GO:1900056,negative regulation of leaf senescence; GO:0018258,protein O-linked…	PF00337.22:Galactoside-binding lectin	--	--	--
TraesCS1A02G037900	11.66	12.78	12.3	15.73	12	15.33	8.38	8.59	7.99	3.51	3.11	4.35	704	816	766	1060	746	939	536	591	499	211	198	267	false	down	1A	20977276	20980680	-	TraesCS1A02G037900	protein_coding	K05765 cofilin | (RefSeq) actin-depolymerizing factor 7 (A)	--	hypothetical protein TRIUR3_07714 [Triticum urartu]	ADF7_ORYSJ RecName: Full=Actin-depolymerizing factor 7; Short=ADF-7; Short=OsADF7;	At5g59890	GO:0015629,actin cytoskeleton; GO:0005737,cytoplasm; GO:0051015,actin filament binding; GO:0030042,actin filament depolymerization; GO:0005515,protein binding; GO:0003674,molecular_function; GO:0003779,actin binding; GO:0005488,binding; GO:0008092,cytoskeletal protein binding; GO:0044877,protein-containing complex binding; GO:0030036,actin cytoskeleton organization; GO:0007010,cytoskeleton organi…	PF10500.9:Nuclear RNA-splicing-associated protein	--	--	--
TraesCS1A02G038400	1.88	1.76	1.41	0.64	0.67	0.81	0.51	0.56	0.25	0.25	0.27	0.15	249	246	193	95	92	109	72	84	34	33	38	20	down	false	1A	21034869	21049127	+	TraesCS1A02G038400	Poly [ADP-ribose] polymerase [Source:UniProtKB/TrEMBL%3BAcc:A0A341NGZ9]	K24070 poly [ADP-ribose] polymerase 1 [EC:2.4.2.30] | (RefSeq) poly [ADP-ribose] polymerase 1 isoform X1 (A)	ko03410: Base excision repair	poly [ADP-ribose]	PARP1_ORYSJ RecName: Full=Poly [ADP-ribose] polymerase 1; Short=PARP-1; EC=2.4.2.30; AltName: Full=NAD(+) ADP-ribosyltransferase 1; Short=ADPRT-1; AltName: Full=Poly[ADP-ribose] synthase 1; AltName: Full=Protein ADP-ribosyltransferase PARP1 {ECO:0000250|UniProtKB:P09874}; EC=2.4.2.- {ECO:0000250|UniProtKB:P09874};	At2g31320	GO:0005730,nucleolus; GO:0003677,DNA binding; GO:0051287,NAD binding; GO:0003950,NAD+ ADP-ribosyltransferase activity; GO:1990404,protein ADP-ribosylase activity; GO:0008270,zinc ion binding; GO:0006302,double-strand break repair; GO:0070212,protein poly-ADP-ribosylation; GO:0009737,response to abscisic acid; GO:0006979,response to oxidative stress; GO:0003674,molecular_function; GO:0003676,nucle…	PF00644.20:Poly(ADP-ribose) polymerase catalytic domain	--	--	--
TraesCS1A02G038800	0	0	0	0	0	0	6.32	6.48	5.04	7.15	8.57	9.49	0	0	0	0	0	0	77	85	60	82	104	111	up	up	1A	21085585	21085875	-	TraesCS1A02G038800	protein_coding	--	--	hypothetical protein TRIUR3_03204 [Triticum urartu]	--	--	--	--	--	--	--
TraesCS1A02G039100	0.75	0.55	0.69	0.21	0.09	0.25	1.21	1.41	1.35	0.33	0.48	0.44	76	59	73	24	9	26	131	164	142	34	52	46	up	up	1A	21281532	21285458	-	TraesCS1A02G039100	protein_coding	--	--	uncharacterized protein LOC109787361 [Aegilops tauschii subsp. tauschii]	Y3196_ORYSJ RecName: Full=B3 domain-containing protein Os03g0619600;	--	GO:0005634,nucleus; GO:0003677,DNA binding; GO:0003674,molecular_function; GO:0003676,nucleic acid binding; GO:0005488,binding; GO:0097159,organic cyclic compound binding; GO:1901363,heterocyclic compound binding; GO:0005622,intracellular; GO:0005575,cellular_component; GO:0005623,cell; GO:0043231,intracellular membrane-bounded organelle; GO:0043226,organelle; GO:0043227,membrane-bounded organell…	PF02362.21:B3 DNA binding domain	B3	TF	B3->B3
TraesCS1A02G039800	2.09	1.97	2	0.6	0.61	0.56	0.79	0.99	1.17	0.88	1.39	1.15	143	142	141	46	43	39	57	77	83	60	100	80	false	up	1A	21985330	21987056	-	TraesCS1A02G039800	3-ketoacyl-CoA synthase [Source:UniProtKB/TrEMBL%3BAcc:A0A1D5S3Z4]	K15397 3-ketoacyl-CoA synthase [EC:2.3.1.199] | (RefSeq) 3-ketoacyl-CoA synthase 12-like (A)	ko00062: Fatty acid elongation; ko01100: Metabolic pathways; ko01110: Biosynthesis of secondary metabolites; ko04626: Plant-pathogen interaction	3-ketoacyl-CoA synthase 12-like [Aegilops tauschii subsp. tauschii]	KCS12_ARATH RecName: Full=3-ketoacyl-CoA synthase 12 {ECO:0000303|PubMed:18465198}; Short=KCS-12 {ECO:0000303|PubMed:18465198}; EC=2.3.1.199 {ECO:0000305}; AltName: Full=Very long-chain fatty acid condensing enzyme 12 {ECO:0000303|PubMed:18465198}; Short=VLCFA condensing enzyme 12 {ECO:0000303|PubMed:18465198}; Flags: Precursor;	At2g28630	GO:0005783,endoplasmic reticulum; GO:0016020,membrane; GO:0102336,3-oxo-arachidoyl-CoA synthase activity; GO:0102337,3-oxo-cerotoyl-CoA synthase activity; GO:0102338,3-oxo-lignoceronyl-CoA synthase activity; GO:0102756,very-long-chain 3-ketoacyl-CoA synthase activity; GO:0006633,fatty acid biosynthetic process; GO:0003674,molecular_function; GO:0003824,catalytic activity; GO:0016740,transferase a…	PF08392.12:FAE1/Type III polyketide synthase-like protein	--	--	--
TraesCS1A02G042700	7.16	12.15	8.21	31.57	19.47	27.33	4.41	3.13	3.83	1.57	1.72	2.36	311	558	368	1531	871	1205	203	155	172	68	79	104	down	down	1A	23339466	23340670	+	TraesCS1A02G042700	protein_coding	K09422 transcription factor MYB, plant | (RefSeq) myb-related protein MYBAS2-like (A)	--	myb-related protein MYBAS2-like [Aegilops tauschii subsp. tauschii]	MYBA2_ORYSJ RecName: Full=Myb-related protein MYBAS2;	At3g46130	GO:0005634,nucleus; GO:0003700,DNA-binding transcription factor activity; GO:0043565,sequence-specific DNA binding; GO:0006355,regulation of transcription, DNA-templated; GO:0140110,transcription regulator activity; GO:0003674,molecular_function; GO:0003676,nucleic acid binding; GO:0003677,DNA binding; GO:0005488,binding; GO:0097159,organic cyclic compound binding; GO:1901363,heterocyclic compoun…	PF00249.31:Myb-like DNA-binding domain	MYB	TF	MYB->MYB
TraesCS1A02G042800	0.48	0.46	0.38	0.73	0.56	0.24	0.6	0.4	0.58	1.87	2.28	3.41	16	16	13	27	19	8	21	15	20	62	80	115	NA	up	1A	23420851	23422572	+	TraesCS1A02G042800	protein_coding	--	--	uncharacterized protein LOC109741536 isoform X1 [Aegilops tauschii subsp. tauschii]	--	At2g28690	--	PF07795.11:Protein of unknown function (DUF1635)	--	--	--
TraesCS1A02G043600	7.05	8.46	6.69	5.29	5.23	4.56	9.78	12.75	12.11	5.69	5.23	5.26	325	412	318	272	248	213	477	669	577	261	254	246	false	up	1A	24319202	24321534	+	TraesCS1A02G043600	protein_coding	K15077 elongin-A | (RefSeq) uncharacterized protein LOC109741532 (A)	--	uncharacterized protein LOC109741532 [Aegilops tauschii subsp. tauschii]	--	At2g42780	GO:0070449,elongin complex; GO:0006368,transcription elongation from RNA polymerase II promoter; GO:0008152,metabolic process; GO:0006366,transcription by RNA polymerase II; GO:0006139,nucleobase-containing compound metabolic process; GO:0006351,transcription, DNA-templated; GO:0006354,DNA-templated transcription, elongation; GO:0006725,cellular aromatic compound metabolic process; GO:0006807,nit…	PF06881.11:RNA polymerase II transcription factor SIII (Elongin) subunit A	--	--	--
TraesCS1A02G045300	8.64	8.95	9.4	3.78	3.91	3.69	6.69	7.52	5.88	0.41	0.74	0.83	1024	1120	1148	500	477	444	839	1014	720	48	93	100	false	down	1A	26958795	26962687	-	TraesCS1A02G045300	protein_coding	K10999 cellulose synthase A [EC:2.4.1.12] | (RefSeq) cellulose synthase A catalytic subunit 4 [UDP-forming] isoform X1 (A)	--	MAP kinase phosphatase [Triticum turgidum subsp. durum]	MKP1_ARATH RecName: Full=Protein-tyrosine-phosphatase MKP1; EC=3.1.3.48; AltName: Full=Mitogen-activated protein kinase phosphatase 1; Short=AtMKP1;	At3g55270	GO:0005829,cytosol; GO:0017017,MAP kinase tyrosine/serine/threonine phosphatase activity; GO:0004725,protein tyrosine phosphatase activity; GO:0006952,defense response; GO:1902065,response to L-glutamate; GO:0009651,response to salt stress; GO:0010224,response to UV-B; GO:0010225,response to UV-C; GO:0003674,molecular_function; GO:0003824,catalytic activity; GO:0004721,phosphoprotein phosphatase …	PF00782.20:Dual specificity phosphatase, catalytic domain	--	--	--
TraesCS1A02G045400	7.63	8	8.54	4.45	4.45	4.92	3.77	3.35	3.65	0.86	0.72	1.07	633	702	731	412	380	414	331	317	313	71	63	90	down	down	1A	26965566	26971307	-	TraesCS1A02G045400	Beta-hexosaminidase [Source:UniProtKB/TrEMBL%3BAcc:W4ZUV9]	K12373 hexosaminidase [EC:3.2.1.52] | (RefSeq) beta-hexosaminidase 1 (A)	ko00511: Other glycan degradation; ko00513: Various types of N-glycan biosynthesis; ko00520: Amino sugar and nucleotide sugar metabolism; ko00531: Glycosaminoglycan degradation; ko00603: Glycosphingolipid biosynthesis - globo and isoglobo series; ko00604: Glycosphingolipid biosynthesis - ganglio series; ko01100: Metabolic pathways	beta-hexosaminidase 1 [Aegilops tauschii subsp. tauschii]	HEXO1_ARATH RecName: Full=Beta-hexosaminidase 1; EC=3.2.1.52; AltName: Full=Beta-GlcNAcase 1; AltName: Full=Beta-N-acetylhexosaminidase 1; AltName: Full=Beta-hexosaminidase 2; Short=AtHEX2; AltName: Full=N-acetyl-beta-glucosaminidase 1; Flags: Precursor;	At3g55260	GO:0005829,cytosol; GO:0099503,secretory vesicle; GO:0005773,vacuole; GO:0004563,beta-N-acetylhexosaminidase activity; GO:0015929,hexosaminidase activity; GO:0102148,N-acetyl-beta-D-galactosaminidase activity; GO:0005975,carbohydrate metabolic process; GO:0003674,molecular_function; GO:0003824,catalytic activity; GO:0004553,hydrolase activity, hydrolyzing O-glycosyl compounds; GO:0016787,hydrolas…	PF00728.22:Glycosyl hydrolase family 20, catalytic domain	--	--	--
TraesCS1A02G045700	30.59	27.89	28.92	36.2	37.64	43.52	73.16	71.26	67.9	66.37	67.3	64.81	1791	1725	1746	2365	2268	2584	4534	4750	4111	3866	4152	3854	up	up	1A	27249156	27253937	+	TraesCS1A02G045700	protein_coding	K21888 glutathione dehydrogenase/transferase [EC:1.8.5.1 2.5.1.18] | (RefSeq) glutathione S-transferase DHAR2-like (A)	ko00053: Ascorbate and aldarate metabolism; ko00480: Glutathione metabolism; ko01100: Metabolic pathways	glutathione S-transferase DHAR2-like [Aegilops tauschii subsp. tauschii]	DHAR1_ORYSJ RecName: Full=Probable glutathione S-transferase DHAR1, cytosolic {ECO:0000305}; EC=2.5.1.18 {ECO:0000305}; AltName: Full=GSH-dependent dehydroascorbate reductase 1 {ECO:0000303|PubMed:10648822}; Short=OsDHAR1 {ECO:0000303|PubMed:20109239}; EC=1.8.5.1 {ECO:0000269|PubMed:19011360}; AltName: Full=Glutathione-dependent dehydroascorbate reductase 1 {ECO:0000305};	At1g75270	GO:0005829,cytosol; GO:0045174,glutathione dehydrogenase (ascorbate) activity; GO:0004364,glutathione transferase activity; GO:0033355,ascorbate glutathione cycle; GO:0098869,cellular oxidant detoxification; GO:0010731,protein glutathionylation; GO:0015036,disulfide oxidoreductase activity; GO:0003674,molecular_function; GO:0003824,catalytic activity; GO:0016491,oxidoreductase activity; GO:001503…	PF13417.6:Glutathione S-transferase, N-terminal domain	--	--	--
TraesCS1A02G046400	12.69	12.04	12.54	29.25	30.65	28.08	4.02	4.44	5.05	3.92	4.72	4.07	1044	1046	1064	2685	2595	2343	350	416	430	321	409	340	down	down	1A	28360781	28364801	-	TraesCS1A02G046400	protein_coding	K23877 xyloglucan O-acetyltransferase | (Kazusa) Lj0g3v0355939.2; - (A)	--	protein trichome birefringence-like 10 isoform X1 [Aegilops tauschii subsp. tauschii]	TBL11_ARATH RecName: Full=Protein trichome birefringence-like 11;	At5g19160	GO:0005794,Golgi apparatus; GO:0016021,integral component of membrane; GO:0016413,O-acetyltransferase activity; GO:0003674,molecular_function; GO:0003824,catalytic activity; GO:0008374,O-acyltransferase activity; GO:0016407,acetyltransferase activity; GO:0016740,transferase activity; GO:0016746,transferase activity, transferring acyl groups; GO:0016747,transferase activity, transferring acyl grou…	PF13839.6:GDSL/SGNH-like Acyl-Esterase family found in Pmr5 and Cas1p	--	--	--
TraesCS1A02G046800	6.85	6.2	6.35	3.88	3.81	2.91	24.76	25.28	23.07	47.76	49.64	44.04	253	242	242	160	145	109	968	1063	881	1755	1932	1652	up	up	1A	28708159	28710773	+	TraesCS1A02G046800	protein_coding	K24229 cilia- and flagella-associated protein 298 | (RefSeq) hypothetical protein (A)	--	UPF0769 protein C21orf59 homolog [Aegilops tauschii subsp. tauschii]	--	Hs11037061	GO:0003352,regulation of cilium movement; GO:0007017,microtubule-based process; GO:0003341,cilium movement; GO:0006928,movement of cell or subcellular component; GO:0007018,microtubule-based movement; GO:0008150,biological_process; GO:0009987,cellular process; GO:0032879,regulation of localization; GO:0032886,regulation of microtubule-based process; GO:0050789,regulation of biological process; GO…	PF11069.8:Protein of unknown function (DUF2870)	--	--	--
TraesCS1A02G047300	0.89	1.67	1.18	2.07	1.45	1.59	0.35	0.25	0.58	0.35	0.29	0.75	62	123	85	161	104	112	26	20	42	24	21	53	down	false	1A	29241127	29244235	-	TraesCS1A02G047300	protein_coding	K20556 cytochrome P450 family 76 subfamily C | (RefSeq) cytochrome P450 76C4-like isoform X1 (A)	--	geraniol 8-hydroxylase-like [Aegilops tauschii subsp. tauschii]	C76B6_CATRO RecName: Full=Geraniol 8-hydroxylase; EC=1.14.14.83 {ECO:0000269|PubMed:11718718, ECO:0000269|PubMed:21504162}; AltName: Full=Cytochrome P450 76B6; AltName: Full=Geraniol 10-hydroxylase; Short=CrG10H;	At2g45580	GO:0005789,endoplasmic reticulum membrane; GO:0016021,integral component of membrane; GO:0102811,geraniol 10-hydroxylase activity; GO:0020037,heme binding; GO:0005506,iron ion binding; GO:0016709,oxidoreductase activity, acting on paired donors, with incorporation or reduction of molecular oxygen, NAD(P)H as one donor, and incorporation of one atom of oxygen; GO:0016099,monoterpenoid biosynthetic…	PF00067.22:Cytochrome P450	--	--	--
TraesCS1A02G048100	0.06	0.14	0.23	0.27	0.83	0.36	0.5	0.49	0.43	0.23	0.21	0.21	5	13	21	27	77	33	48	50	40	21	20	19	up	NA	1A	29800306	29802574	+	TraesCS1A02G048100	protein_coding	K22133 oxalate---CoA ligase [EC:6.2.1.8] | (RefSeq) uncharacterized protein LOC104443801 (A)	ko00630: Glyoxylate and dicarboxylate metabolism; ko01100: Metabolic pathways	L-type lectin-domain containing receptor kinase IV.1 [Triticum urartu]	SIT2_ORYSJ RecName: Full=L-type lectin-domain containing receptor kinase SIT2 {ECO:0000305}; EC=2.7.11.1 {ECO:0000250|UniProtKB:Q6H7D2}; AltName: Full=Protein SALT INTOLERANCE 2 {ECO:0000303|PubMed:24907341}; Flags: Precursor;	At2g37710	GO:0016021,integral component of membrane; GO:0005886,plasma membrane; GO:0005524,ATP binding; GO:0030246,carbohydrate binding; GO:0106310,NA; GO:0106311,NA; GO:0004675,transmembrane receptor protein serine/threonine kinase activity; GO:1901001,negative regulation of response to salt stress; GO:0006468,protein phosphorylation; GO:0000166,nucleotide binding; GO:0003674,molecular_function; GO:00054…	PF00139.19:Legume lectin domain	--	--	--
TraesCS1A02G049300	1.31	1.43	1.38	0.76	1.14	1.27	0.61	0.77	0.62	0.12	0.28	0.31	209	241	227	136	188	206	103	140	103	19	47	51	false	down	1A	30793888	30805600	-	TraesCS1A02G049300	Nuclear pore complex protein NUP107 [Source:Projected from Arabidopsis thaliana (AT3G14120) UniProtKB/Swiss-Prot%3BAcc:Q8L748]	K14301 nuclear pore complex protein Nup107 | (RefSeq) nuclear pore complex protein NUP107 (A)	ko03013: RNA transport	nuclear pore complex protein NUP107 [Aegilops tauschii subsp. tauschii]	NU107_ARATH RecName: Full=Nuclear pore complex protein NUP107 {ECO:0000303|PubMed:21189294}; AltName: Full=Nucleoporin 107;	At3g14120	GO:0005635,nuclear envelope; GO:0031080,nuclear pore outer ring; GO:0017056,structural constituent of nuclear pore; GO:0006406,mRNA export from nucleus; GO:0000973,posttranscriptional tethering of RNA polymerase II gene DNA at nuclear periphery; GO:0006606,protein import into nucleus; GO:0006355,regulation of transcription, DNA-templated; GO:0003674,molecular_function; GO:0005198,structural molec…	PF04121.13:Nuclear pore protein 84 / 107	--	--	--
TraesCS1A02G049600	5.09	4.66	4.95	5.12	5.82	5.02	4.18	4.06	2.71	0.93	0.44	0.69	424	410	425	476	499	424	368	385	233	77	39	58	false	down	1A	31252424	31254526	-	TraesCS1A02G049600	protein_coding	K13464 jasmonate ZIM domain-containing protein | (RefSeq) LOW QUALITY PROTEIN: ABC transporter G family member STR (A)	ko04075: Plant hormone signal transduction	ABC transporter G family member 5-like [Aegilops tauschii subsp. tauschii]	AB5G_ORYSJ RecName: Full=ABC transporter G family member 5 {ECO:0000303|PubMed:18299247}; Short=ABC transporter ABCG.5 {ECO:0000303|PubMed:18299247}; Short=OsABCG5 {ECO:0000303|PubMed:18299247}; AltName: Full=Protein REDUCED CULM NUMBER 1 {ECO:0000303|PubMed:19140940}; AltName: Full=White-brown complex homolog protein 5 {ECO:0000303|PubMed:22996334}; Short=OsWBC5 {ECO:0000303|PubMed:22996334};	At2g39350	GO:0048226,Casparian strip; GO:0016021,integral component of membrane; GO:0005886,plasma membrane; GO:0048225,suberin network; GO:0005524,ATP binding; GO:0042626,ATPase activity, coupled to transmembrane movement of substances; GO:0071456,cellular response to hypoxia; GO:0071470,cellular response to osmotic stress; GO:0071472,cellular response to salt stress; GO:0007275,multicellular organism dev…	PF01061.24:ABC-2 type transporter	--	--	--
TraesCS1A02G049700	17.25	17.07	17.31	18.61	16.46	18.96	81.08	77.2	67.85	141.23	151.55	154.5	966	1010	1000	1163	949	1077	4807	4923	3930	7871	8946	8790	up	up	1A	31778440	31781938	+	TraesCS1A02G049700	protein_coding	K12896 serine/arginine-rich splicing factor 7 | (RefSeq) serine/arginine-rich splicing factor RS2Z33-like isoform X1 (A)	ko03040: Spliceosome	serine/arginine-rich splicing factor RS2Z33-like isoform X3 [Aegilops tauschii subsp. tauschii]	RSZ33_ARATH RecName: Full=Serine/arginine-rich splicing factor RS2Z33; AltName: Full=RS-containing zinc finger protein 33; Short=At-RS2Z33; Short=At-RSZ33; Short=AtRSZ33;	At2g37340	GO:0016607,nuclear speck; GO:0005681,spliceosomal complex; GO:0003729,mRNA binding; GO:0003723,RNA binding; GO:0008270,zinc ion binding; GO:0000398,mRNA splicing, via spliceosome; GO:0008380,RNA splicing; GO:0000245,spliceosomal complex assembly; GO:0003674,molecular_function; GO:0003676,nucleic acid binding; GO:0005488,binding; GO:0097159,organic cyclic compound binding; GO:1901363,heterocyclic …	PF00098.23:Zinc knuckle	--	--	--
TraesCS1A02G050100	6.82	5.97	6.3	8	8.81	9.84	12.46	12.62	14.28	10.98	10.16	9.13	433	401	413	567	576	634	838	913	938	694	680	589	up	up	1A	32084707	32089178	+	TraesCS1A02G050100	protein_coding	K00001 alcohol dehydrogenase [EC:1.1.1.1] | (RefSeq) alcohol dehydrogenase-like 4 (A)	ko00010: Glycolysis / Gluconeogenesis; ko00071: Fatty acid degradation; ko00350: Tyrosine metabolism; ko00620: Pyruvate metabolism; ko01100: Metabolic pathways; ko01110: Biosynthesis of secondary metabolites	Alcohol dehydrogenase-like 3 [Triticum urartu]	ADHL3_ARATH RecName: Full=Alcohol dehydrogenase-like 3; EC=1.1.1.1 {ECO:0000250|UniProtKB:P06525};	At1g64710	GO:0005829,cytosol; GO:0004024,alcohol dehydrogenase activity, zinc-dependent; GO:0051903,S-(hydroxymethyl)glutathione dehydrogenase activity; GO:0008270,zinc ion binding; GO:0046294,formaldehyde catabolic process; GO:0003674,molecular_function; GO:0003824,catalytic activity; GO:0004022,alcohol dehydrogenase (NAD) activity; GO:0016491,oxidoreductase activity; GO:0016614,oxidoreductase activity, a…	PF08240.12:Alcohol dehydrogenase GroES-like domain	--	--	--
TraesCS1A02G051300	0.37	0.27	0.51	0.28	0.35	0.18	0.72	0.69	0.89	0.17	0.14	0.23	50	39	71	42	48	24	102	105	124	23	20	32	up	NA	1A	32890600	32894593	+	TraesCS1A02G051300	protein_coding	K12811 ATP-dependent RNA helicase DDX46/PRP5 [EC:3.6.4.13] | (RefSeq) uncharacterized protein LOC106427234 (A)	ko03040: Spliceosome	WEB family protein At5g16730, chloroplastic-like [Aegilops tauschii subsp. tauschii]	Y4759_ARATH RecName: Full=WEB family protein At4g27595, chloroplastic; Flags: Precursor;	At1g65010	GO:0009507,chloroplast; GO:0005875,microtubule associated complex; GO:0007131,reciprocal meiotic recombination; GO:0000003,reproduction; GO:0000280,nuclear division; GO:0008152,metabolic process; GO:0006139,nucleobase-containing compound metabolic process; GO:0006259,DNA metabolic process; GO:0006310,DNA recombination; GO:0006725,cellular aromatic compound metabolic process; GO:0006807,nitrogen c…	PF05701.11:Weak chloroplast movement under blue light	--	--	--
TraesCS1A02G051500	2.86	2.28	1.85	4.94	3.83	4.99	49.88	47.54	43.25	85.11	87.42	95.52	108	91	72	208	149	191	1994	2044	1689	3198	3479	3664	up	up	1A	33019233	33022457	+	TraesCS1A02G051500	protein_coding	K15730 cytosolic prostaglandin-E synthase [EC:5.3.99.3] | (RefSeq) co-chaperone protein p23-1-like (A)	ko00590: Arachidonic acid metabolism; ko01100: Metabolic pathways	uncharacterized protein OsI_027940-like [Aegilops tauschii subsp. tauschii]	P23A_BRANA RecName: Full=Co-chaperone protein p23-1 {ECO:0000305}; AltName: Full=Bnp23-1 {ECO:0000303|PubMed:20349287};	At4g02450	GO:0101031,chaperone complex; GO:0051087,chaperone binding; GO:0051879,Hsp90 protein binding; GO:0051085,chaperone cofactor-dependent protein refolding; GO:0009408,response to heat; GO:0005515,protein binding; GO:0003674,molecular_function; GO:0005488,binding; GO:0031072,heat shock protein binding; GO:0006457,protein folding; GO:0006458,'de novo' protein folding; GO:0008150,biological_process; GO…	PF04969.16:CS domain	--	--	--
TraesCS1A02G051700	75.51	80.88	79.71	41.69	33.41	39.29	132.93	133.77	143.96	48.02	43.48	50.77	3467	3924	3775	2136	1579	1830	6461	6993	6836	2194	2104	2368	false	up	1A	33370767	33373330	+	TraesCS1A02G051700	protein_coding	--	--	hypothetical protein TRIUR3_16979 [Triticum urartu]	--	--	GO:0016021,integral component of membrane; GO:0005575,cellular_component; GO:0016020,membrane; GO:0031224,intrinsic component of membrane; GO:0044425,membrane part	--	--	--	--
TraesCS1A02G051900	5.85	7.43	4.76	7.08	7.29	7.08	12.35	13.45	9.71	3.14	4.19	3.87	131	176	110	177	168	161	293	343	225	70	99	88	up	false	1A	33375413	33377767	-	TraesCS1A02G051900	protein_coding	--	--	hypothetical protein TRIUR3_16980 [Triticum urartu]	--	--	--	PF15054.6:Domain of unknown function (DUF4535)	--	--	--
TraesCS1A02G052400	5.32	7.39	4.2	8.43	6.45	5.61	12.8	11.2	11.42	3.4	3.39	3.61	113	166	92	200	141	121	288	271	251	72	76	78	up	false	1A	34425461	34427079	+	TraesCS1A02G052400	protein_coding	K12818 ATP-dependent RNA helicase DHX8/PRP22 [EC:3.6.4.13] | (RefSeq) ATP-dependent RNA helicase DEAH11, chloroplastic-like (A)	ko03040: Spliceosome	hypothetical protein TRIUR3_23378 [Triticum urartu]	DEAHB_ARATH RecName: Full=ATP-dependent RNA helicase DEAH11, chloroplastic; EC=3.6.4.13; Flags: Precursor;	At4g01020_1	GO:0009507,chloroplast; GO:0005524,ATP binding; GO:0016787,hydrolase activity; GO:0046872,metal ion binding; GO:0003723,RNA binding; GO:0003724,RNA helicase activity; GO:0016740,transferase activity; GO:0000166,nucleotide binding; GO:0003674,molecular_function; GO:0005488,binding; GO:0008144,drug binding; GO:0017076,purine nucleotide binding; GO:0030554,adenyl nucleotide binding; GO:0032553,ribon…	--	--	--	--
TraesCS1A02G054900	4.97	6.67	5.05	6.63	5.67	7.3	7.27	7.73	7.89	7.7	7.56	6.86	336	476	352	500	394	500	520	595	551	518	538	471	false	up	1A	36267235	36271054	-	TraesCS1A02G054900	transcription factor IIIA [Source:Projected from Arabidopsis thaliana (AT1G72050) TAIR%3BAcc:AT1G72050]	K09191 general transcription factor IIIA | (RefSeq) transcription factor IIIA isoform X1 (A)	--	PREDICTED: zinc finger protein 43-like isoform X1 [Brachypodium distachyon]	TF3A_ARATH RecName: Full=Transcription factor IIIA {ECO:0000303|PubMed:12711688}; Short=AtTFIIIA {ECO:0000303|PubMed:12711688};	At1g72050	GO:0005829,cytosol; GO:0005730,nucleolus; GO:0005634,nucleus; GO:0080084,5S rDNA binding; GO:0008097,5S rRNA binding; GO:0003700,DNA-binding transcription factor activity; GO:0046872,metal ion binding; GO:0003723,RNA binding; GO:0007275,multicellular organism development; GO:0010468,regulation of gene expression; GO:0000182,rDNA binding; GO:0003674,molecular_function; GO:0003676,nucleic acid bind…	PF00096.26:Zinc finger, C2H2 type	C2H2	TF	C2H2
TraesCS1A02G055000	4.71	5.85	5.02	6.53	5.54	7.54	2.15	2.76	2.14	1.78	1.87	1.08	261	343	287	404	316	424	126	174	123	98	109	61	down	down	1A	36271325	36278335	+	TraesCS1A02G055000	Thylakoid membrane protein TERC%2C chloroplastic [Source:Projected from Arabidopsis thaliana (AT5G12130) UniProtKB/Swiss-Prot%3BAcc:F4JZG9]	--	--	thylakoid membrane protein TERC, chloroplastic [Aegilops tauschii subsp. tauschii]	TERC_ARATH RecName: Full=Thylakoid membrane protein TERC, chloroplastic {ECO:0000305}; AltName: Full=Protein PIGMENT DEFECTIVE 149 {ECO:0000312|EMBL:AED91766.1}; AltName: Full=Protein TELLURITE RESISTANCE C {ECO:0000303|PubMed:18429937}; Short=AtTerC {ECO:0000303|PubMed:18429937}; Flags: Precursor;	At5g12130	GO:0009534,chloroplast thylakoid; GO:0009535,chloroplast thylakoid membrane; GO:0016021,integral component of membrane; GO:0090351,seedling development; GO:0010027,thylakoid membrane organization; GO:0007275,multicellular organism development; GO:0008150,biological_process; GO:0009791,post-embryonic development; GO:0032501,multicellular organismal process; GO:0032502,developmental process; GO:004…	PF03741.16:Integral membrane protein TerC family	--	--	--
TraesCS1A02G056200	7.24	6.69	7.43	31.85	25.53	31.88	4.53	3.11	4.07	4.82	4.71	3.98	86	84	91	422	312	384	57	42	50	57	59	48	false	down	1A	36765924	36766338	-	TraesCS1A02G056200	protein_coding	--	--	hypothetical protein TRIUR3_01530 [Triticum urartu]	--	--	--	PF07172.11:Glycine rich protein family	--	--	--
TraesCS1A02G056600	1	1.19	0.69	1.49	1.12	1.41	3	2.77	2	0.77	0.73	0.43	39	49	28	65	45	56	124	123	81	30	30	17	up	false	1A	36776373	36780640	+	TraesCS1A02G056600	protein_coding	K01240 uridine nucleosidase [EC:3.2.2.3] | (RefSeq) probable uridine nucleosidase 2 isoform X1 (A)	ko00240: Pyrimidine metabolism; ko00760: Nicotinate and nicotinamide metabolism; ko01100: Metabolic pathways	probable uridine nucleosidase 2 isoform X1 [Aegilops tauschii subsp. tauschii]	URH2_ORYSJ RecName: Full=Probable uridine nucleosidase 2; EC=3.2.2.3; AltName: Full=Uridine ribohydrolase 2;	At2g36310	GO:0005829,cytosol; GO:0008477,purine nucleosidase activity; GO:0045437,uridine nucleosidase activity; GO:0006152,purine nucleoside catabolic process; GO:0003674,molecular_function; GO:0003824,catalytic activity; GO:0016787,hydrolase activity; GO:0016798,hydrolase activity, acting on glycosyl bonds; GO:0016799,hydrolase activity, hydrolyzing N-glycosyl compounds; GO:0050263,ribosylpyrimidine nucl…	PF01156.19:Inosine-uridine preferring nucleoside hydrolase	--	--	--
TraesCS1A02G056700	1.29	1.26	0.63	0.32	0.55	0.64	6.81	8.99	7.91	1.05	0.84	0.56	32	33	16	9	14	16	179	254	203	26	22	14	up	NA	1A	36794163	36794789	+	TraesCS1A02G056700	protein_coding	--	--	heavy metal-associated isoprenylated plant protein 47-like [Aegilops tauschii subsp. tauschii]	PIK1_ORYSJ RecName: Full=Disease resistance protein Pik-1 {ECO:0000305}; AltName: Full=Pik-1 blast resistance protein {ECO:0000312|EMBL:ADZ48537.1};	--	GO:0043531,ADP binding; GO:0005524,ATP binding; GO:0042742,defense response to bacterium; GO:0002758,innate immune response-activating signal transduction; GO:0009626,plant-type hypersensitive response; GO:0000166,nucleotide binding; GO:0003674,molecular_function; GO:0005488,binding; GO:0017076,purine nucleotide binding; GO:0030554,adenyl nucleotide binding; GO:0032553,ribonucleotide binding; GO:…	PF00403.26:Heavy-metal-associated domain	--	--	--
TraesCS1A02G057200	52.63	49.55	53.13	39.74	40.8	39.3	53.49	53.01	55.1	51.86	52.75	47.1	4860	4835	5060	4095	3878	3681	5229	5573	5262	4765	5134	4418	false	up	1A	37478206	37481881	+	TraesCS1A02G057200	Glutamyl-tRNA reductase [Source:UniProtKB/TrEMBL%3BAcc:A0A1D5S176]	K02492 glutamyl-tRNA reductase [EC:1.2.1.70] | (RefSeq) glutamyl-tRNA reductase 1, chloroplastic (A)	ko00860: Porphyrin and chlorophyll metabolism; ko01100: Metabolic pathways; ko01110: Biosynthesis of secondary metabolites; ko01240: Biosynthesis of cofactors	glutamyl tRNA reductase [Triticum aestivum]	HEM11_HORVU RecName: Full=Glutamyl-tRNA reductase 1, chloroplastic; Short=GluTR; EC=1.2.1.70; Flags: Precursor;	At1g58290	GO:0009507,chloroplast; GO:0008883,glutamyl-tRNA reductase activity; GO:0050661,NADP binding; GO:0015995,chlorophyll biosynthetic process; GO:0006782,protoporphyrinogen IX biosynthetic process; GO:0003674,molecular_function; GO:0003824,catalytic activity; GO:0016491,oxidoreductase activity; GO:0016620,oxidoreductase activity, acting on the aldehyde or oxo group of donors, NAD or NADP as acceptor;…	PF01488.20:Shikimate / quinate 5-dehydrogenase	--	--	--
TraesCS1A02G057300	0.48	0.81	0.43	0.7	0.59	0.72	0.25	0.28	0.36	0.08	0.01	0.05	41	73	38	67	52	62	23	27	32	7	1	4	false	down	1A	37502130	37504986	-	TraesCS1A02G057300	protein_coding	--	--	Protein Rf1, mitochondrial [Triticum urartu]	RF1_ORYSI RecName: Full=Protein Rf1, mitochondrial; AltName: Full=Fertility restorer; AltName: Full=Protein PPR; AltName: Full=Restorer for CMS; Flags: Precursor;	--	GO:0005739,mitochondrion; GO:0005622,intracellular; GO:0005575,cellular_component; GO:0005623,cell; GO:0005737,cytoplasm; GO:0043231,intracellular membrane-bounded organelle; GO:0043226,organelle; GO:0043227,membrane-bounded organelle; GO:0043229,intracellular organelle; GO:0044424,intracellular part; GO:0044444,cytoplasmic part; GO:0044464,cell part	PF13041.6:PPR repeat family	--	--	--
TraesCS1A02G058300	1.26	2.01	2.29	1.93	2.55	1.34	3.79	3.47	3.11	0.5	1.29	1.11	38	64	71	65	79	41	121	119	97	15	41	34	up	false	1A	38717933	38718693	-	TraesCS1A02G058300	protein_coding	K02864 large subunit ribosomal protein L10 | (RefSeq) 50S ribosomal protein L10, chloroplastic-like (A)	ko03010: Ribosome	50S ribosomal protein L10, chloroplastic-like [Aegilops tauschii subsp. tauschii]	RK10_ARATH RecName: Full=50S ribosomal protein L10, chloroplastic; AltName: Full=CL10; Flags: Precursor;	At5g13510	GO:0009507,chloroplast; GO:0009941,chloroplast envelope; GO:0009570,chloroplast stroma; GO:0022626,cytosolic ribosome; GO:0015934,large ribosomal subunit; GO:0009536,plastid; GO:0019843,rRNA binding; GO:0003735,structural constituent of ribosome; GO:0042254,ribosome biogenesis; GO:0006412,translation; GO:0003674,molecular_function; GO:0003676,nucleic acid binding; GO:0003723,RNA binding; GO:00054…	PF00466.20:Ribosomal protein L10	--	--	--
TraesCS1A02G058400	10.02	8.66	10.26	7.35	7.59	7.38	4.5	4.37	3.97	0.89	0.45	0.41	915	836	966	749	713	684	435	454	375	81	43	38	down	down	1A	38728807	38733500	-	TraesCS1A02G058400	protein_coding	K09284 AP2-like factor, euAP2 lineage | (RefSeq) floral homeotic protein APETALA 2-like isoform X1 (A)	--	target of EAT1-B1 [Triticum aestivum]	AP21_ORYSI RecName: Full=APETALA2-like protein 1 {ECO:0000305};	At2g28550	GO:0005634,nucleus; GO:0003677,DNA binding; GO:0003700,DNA-binding transcription factor activity; GO:0045892,negative regulation of transcription, DNA-templated; GO:2000014,regulation of endosperm development; GO:0009909,regulation of flower development; GO:0080050,regulation of seed development; GO:0010581,regulation of starch biosynthetic process; GO:0003674,molecular_function; GO:0003676,nucle…	PF00847.20:AP2 domain	AP2/ERF-AP2	TF	AP2/ERF->AP2/ERF-AP2
TraesCS1A02G058600	0.07	0.04	0.01	0.05	0.08	0.06	0.23	0.31	0.34	0.24	0.37	0.23	11	6	2	9	13	10	39	56	56	38	62	37	up	NA	1A	39402527	39408383	+	TraesCS1A02G058600	protein_coding	--	--	hypothetical protein TRIUR3_21415 [Triticum urartu]	--	At3g53320	--	--	--	--	--
TraesCS1A02G060500	0.39	0.52	0.52	0.15	0.1	0.16	0.08	0.11	0.18	0	0.07	0.09	31	43	42	13	8	13	7	10	15	0	6	7	down	NA	1A	41712135	41714118	+	TraesCS1A02G060500	protein_coding	--	--	pentatricopeptide repeat-containing protein At1g09900-like [Aegilops tauschii subsp. tauschii]	--	--	--	PF12854.7:PPR repeat	--	--	--
TraesCS1A02G061700	3.08	4.05	3.53	6.4	7.01	6.7	0.79	0.63	0.78	0.91	1.14	0.88	291	405	344	676	683	643	79	68	76	86	114	85	down	down	1A	42251606	42256435	+	TraesCS1A02G061700	protein_coding	K00927 phosphoglycerate kinase [EC:2.7.2.3] | (RefSeq) uncharacterized LOC109182250 (A)	ko00010: Glycolysis / Gluconeogenesis; ko00710: Carbon fixation in photosynthetic organisms; ko01100: Metabolic pathways; ko01110: Biosynthesis of secondary metabolites; ko01200: Carbon metabolism; ko01230: Biosynthesis of amino acids	UDP-glycosyltransferase 86A1 isoform X1 [Aegilops tauschii subsp. tauschii]	U86A1_ARATH RecName: Full=UDP-glycosyltransferase 86A1; EC=2.4.1.-;	At2g36970	GO:0008194,UDP-glycosyltransferase activity; GO:0003674,molecular_function; GO:0003824,catalytic activity; GO:0016740,transferase activity; GO:0016757,transferase activity, transferring glycosyl groups	PF00201.18:UDP-glucoronosyl and UDP-glucosyl transferase	--	--	--
TraesCS1A02G062100	24.5	27.2	26.32	20.01	22.01	21.93	36.46	39.6	36.5	34.57	31.94	30.16	1445	1695	1601	1317	1336	1312	2276	2659	2226	2029	1985	1807	false	up	1A	42546063	42550350	+	TraesCS1A02G062100	protein_coding	--	--	tetraspanin-3 [Aegilops tauschii subsp. tauschii]	TET4_ARATH RecName: Full=Tetraspanin-4;	At5g60220	GO:0016021,integral component of membrane; GO:0005886,plasma membrane; GO:0009506,plasmodesma; GO:0005575,cellular_component; GO:0016020,membrane; GO:0031224,intrinsic component of membrane; GO:0044425,membrane part; GO:0005623,cell; GO:0044464,cell part; GO:0071944,cell periphery; GO:0005911,cell-cell junction; GO:0030054,cell junction; GO:0055044,symplast	PF00335.20:Tetraspanin family	--	--	--
TraesCS1A02G063600	0.59	0.45	0.39	0.53	0.31	0.61	0.17	0.23	0.32	0.02	0.04	0.05	56	45	38	56	30	58	17	25	31	2	4	5	false	down	1A	44408101	44412013	+	TraesCS1A02G063600	Ubiquitin-conjugating enzyme 37 [Source:Projected from Arabidopsis thaliana (AT3G24515) UniProtKB/TrEMBL%3BAcc:A0A1I9LLL0]	K13960 ubiquitin-conjugating enzyme E2 T [EC:2.3.2.23] | (RefSeq) uncharacterized protein LOC109762700 isoform X1 (A)	--	uncharacterized protein LOC109762700 isoform X1 [Aegilops tauschii subsp. tauschii]	UBC37_ARATH RecName: Full=Probable ubiquitin-conjugating enzyme E2 37; EC=2.3.2.23; AltName: Full=E2 ubiquitin-conjugating enzyme 37; AltName: Full=Ubiquitin carrier protein 37;	Hs7661808	GO:0005634,nucleus; GO:0005524,ATP binding; GO:0061631,ubiquitin conjugating enzyme activity; GO:0006974,cellular response to DNA damage stimulus; GO:0000209,protein polyubiquitination; GO:0000166,nucleotide binding; GO:0003674,molecular_function; GO:0005488,binding; GO:0008144,drug binding; GO:0017076,purine nucleotide binding; GO:0030554,adenyl nucleotide binding; GO:0032553,ribonucleotide bind…	PF00179.26:Ubiquitin-conjugating enzyme	--	--	--
TraesCS1A02G064900	0.47	0.69	0.32	0.77	0.59	0.54	0.3	0.18	0.01	0.11	0.19	0.14	37	58	26	68	48	43	25	16	1	9	16	11	NA	down	1A	47201867	47207696	-	TraesCS1A02G064900	protein_coding	K24193 MFS transporter, SP family, sugar:H+ symporter | (RefSeq) sugar transport protein 5-like (A)	--	sugar transport protein 5-like [Aegilops tauschii subsp. tauschii]	MST1_ORYSJ RecName: Full=Sugar transport protein MST1 {ECO:0000305}; AltName: Full=Monosaccharide transporter 1 {ECO:0000303|PubMed:11038054}; Short=OsMST1 {ECO:0000303|PubMed:11038054}; AltName: Full=Sugar:proton symporter MST1 {ECO:0000305};	At1g34580	GO:0016021,integral component of membrane; GO:0015293,symporter activity; GO:0008643,carbohydrate transport; GO:0003674,molecular_function; GO:0005215,transporter activity; GO:0022857,transmembrane transporter activity; GO:0015291,secondary active transmembrane transporter activity; GO:0022804,active transmembrane transporter activity; GO:0006810,transport; GO:0008150,biological_process; GO:00511…	PF00083.24:Sugar (and other) transporter	--	--	--
TraesCS1A02G065000	0.45	1.08	0.89	0.51	0.31	0.37	1.73	1.35	1.99	0.8	0.59	0.37	18	46	37	23	13	15	74	62	83	32	25	15	up	NA	1A	47209815	47211960	-	TraesCS1A02G065000	protein_coding	K14293 importin subunit beta-1 | (RefSeq) importin subunit beta-1 (A)	ko03013: RNA transport	Importin subunit beta-1 [Triticum urartu]	IMB1_ARATH RecName: Full=Importin subunit beta-1 {ECO:0000305}; AltName: Full=Karyopherin subunit beta-1; Short=ATKPNB1 {ECO:0000303|PubMed:23582042};	At5g53480	GO:0005737,cytoplasm; GO:0005634,nucleus; GO:0061608,nuclear import signal receptor activity; GO:0008139,nuclear localization sequence binding; GO:0031267,small GTPase binding; GO:0006606,protein import into nucleus; GO:0003674,molecular_function; GO:0140104,molecular carrier activity; GO:0140142,nucleocytoplasmic carrier activity; GO:0005048,signal sequence binding; GO:0005488,binding; GO:003321…	PF13513.6:HEAT-like repeat	--	--	--
TraesCS1A02G066200	0.5	0.52	0.4	0.49	0.39	0.28	0.03	0.09	0.01	0	0	0.05	56	61	46	61	45	32	3	11	1	0	0	6	down	down	1A	48783668	48786472	+	TraesCS1A02G066200	protein_coding	K01176 alpha-amylase [EC:3.2.1.1] | (RefSeq) alpha-amylase isozyme 2A (A)	ko00500: Starch and sucrose metabolism; ko01100: Metabolic pathways; ko01110: Biosynthesis of secondary metabolites	L-type lectin-domain containing receptor kinase VIII.1-like [Aegilops tauschii subsp. tauschii]	LRK81_ARATH RecName: Full=L-type lectin-domain containing receptor kinase VIII.1; Short=LecRK-VIII.1; EC=2.7.11.1; Flags: Precursor;	At3g53380	GO:0016021,integral component of membrane; GO:0005886,plasma membrane; GO:0005524,ATP binding; GO:0030246,carbohydrate binding; GO:0106310,NA; GO:0106311,NA; GO:0004675,transmembrane receptor protein serine/threonine kinase activity; GO:0042742,defense response to bacterium; GO:0002229,defense response to oomycetes; GO:0000166,nucleotide binding; GO:0003674,molecular_function; GO:0005488,binding;…	PF00139.19:Legume lectin domain	--	--	--
TraesCS1A02G066300	1.5	1.97	1.31	1.85	2.12	1.53	0.77	0.82	0.68	0.23	0.3	0.26	129	179	116	178	188	134	70	80	61	20	27	23	false	down	1A	48966062	48979283	+	TraesCS1A02G066300	Hydroxyproline O-galactosyltransferase GALT3 [Source:Projected from Arabidopsis thaliana (AT3G06440) UniProtKB/Swiss-Prot%3BAcc:Q9ASW1]	K20843 hydroxyproline O-galactosyltransferase 2/3/4/5/6 [EC:2.4.1.-] | (RefSeq) hydroxyproline O-galactosyltransferase GALT3 (A)	--	hydroxyproline O-galactosyltransferase GALT3 [Aegilops tauschii subsp. tauschii]	B3GTG_ARATH RecName: Full=Hydroxyproline O-galactosyltransferase GALT3 {ECO:0000303|PubMed:26690932}; EC=2.4.1.- {ECO:0000269|PubMed:26690932}; AltName: Full=Beta-1,3-galactosyltransferase 16 {ECO:0000305};	At3g06440	GO:0005794,Golgi apparatus; GO:0000139,Golgi membrane; GO:0016021,integral component of membrane; GO:0030246,carbohydrate binding; GO:1990714,hydroxyproline O-galactosyltransferase activity; GO:0010405,arabinogalactan protein metabolic process; GO:0048354,mucilage biosynthetic process involved in seed coat development; GO:0018258,protein O-linked glycosylation via hydroxyproline; GO:0080147,root …	PF01762.21:Galactosyltransferase	--	--	--
TraesCS1A02G066400	41.39	40.25	44.52	66.63	65.03	67.43	17.25	17.7	19.76	10.28	9.96	10.23	2831	2909	3141	5086	4578	4678	1249	1378	1398	700	718	711	down	down	1A	48979589	48982811	+	TraesCS1A02G066400	Dihydrolipoyl dehydrogenase [Source:UniProtKB/TrEMBL%3BAcc:A0A1D6DED4]	K00382 dihydrolipoamide dehydrogenase [EC:1.8.1.4] | (RefSeq) dihydrolipoyl dehydrogenase 1, mitochondrial-like (A)	ko00010: Glycolysis / Gluconeogenesis; ko00020: Citrate cycle (TCA cycle); ko00260: Glycine, serine and threonine metabolism; ko00280: Valine, leucine and isoleucine degradation; ko00310: Lysine degradation; ko00380: Tryptophan metabolism; ko00620: Pyruvate metabolism; ko00630: Glyoxylate and dicarboxylate metabolism; ko00640: Propanoate metabolism; ko01100: Metabolic pathways; ko01110: Biosynthe…	dihydrolipoyl dehydrogenase 1, mitochondrial-like [Aegilops tauschii subsp. tauschii]	DLDH1_ARATH RecName: Full=Dihydrolipoyl dehydrogenase 1, mitochondrial; Short=AtmLPD1; Short=mtLPD1; EC=1.8.1.4; AltName: Full=Dihydrolipoamide dehydrogenase 1; AltName: Full=Glycine cleavage system L protein 1; AltName: Full=Pyruvate dehydrogenase complex E3 subunit 1; Short=E3-1; Short=PDC-E3 1; Flags: Precursor;	At1g48030	GO:0048046,apoplast; GO:0005759,mitochondrial matrix; GO:0005747,mitochondrial respiratory chain complex I; GO:0005739,mitochondrion; GO:0005634,nucleus; GO:0045252,oxoglutarate dehydrogenase complex; GO:0005524,ATP binding; GO:0050897,cobalt ion binding; GO:0005507,copper ion binding; GO:0004148,dihydrolipoyl dehydrogenase activity; GO:0050660,flavin adenine dinucleotide binding; GO:0008270,zinc…	PF07992.14:Pyridine nucleotide-disulphide oxidoreductase	--	--	--
TraesCS1A02G066700	0.53	0.65	0.53	0.3	0.29	0.41	4.1	3.8	4.89	1.71	1.39	1.91	69	90	72	44	39	55	568	566	662	223	192	254	up	up	1A	49096241	49100322	+	TraesCS1A02G066700	protein_coding	K13430 serine/threonine-protein kinase PBS1 [EC:2.7.11.1] | (RefSeq) serine/threonine-protein kinase PBS1-like isoform X1 (A)	ko04626: Plant-pathogen interaction	probable serine/threonine-protein kinase PBL25 [Aegilops tauschii subsp. tauschii]	PBL26_ARATH RecName: Full=Probable serine/threonine-protein kinase PBL26 {ECO:0000305}; EC=2.7.11.1 {ECO:0000305}; AltName: Full=PBS1-like protein 26 {ECO:0000303|PubMed:20413097};	At3g07070	GO:0005886,plasma membrane; GO:0005524,ATP binding; GO:0106310,NA; GO:0106311,NA; GO:0006952,defense response; GO:0000166,nucleotide binding; GO:0003674,molecular_function; GO:0005488,binding; GO:0008144,drug binding; GO:0017076,purine nucleotide binding; GO:0030554,adenyl nucleotide binding; GO:0032553,ribonucleotide binding; GO:0032555,purine ribonucleotide binding; GO:0032559,adenyl ribonucleo…	PF00069.25:Protein kinase domain	--	--	--
TraesCS1A02G066800	18.41	17.03	20.56	12.05	10.14	9.6	92.61	89.64	86.39	22.1	22.68	26.01	894	874	1030	653	507	473	4761	4957	4339	1068	1161	1283	up	up	1A	49099224	49103221	-	TraesCS1A02G066800	protein_coding	K00253 isovaleryl-CoA dehydrogenase [EC:1.3.8.4] | (RefSeq) isovaleryl-CoA dehydrogenase, mitochondrial (A)	ko00280: Valine, leucine and isoleucine degradation; ko01100: Metabolic pathways	isovaleryl-CoA dehydrogenase, mitochondrial [Aegilops tauschii subsp. tauschii]	IVD_ORYSJ RecName: Full=Isovaleryl-CoA dehydrogenase, mitochondrial; Short=IVD; EC=1.3.8.4; Flags: Precursor;	At3g45300	GO:0005739,mitochondrion; GO:0050660,flavin adenine dinucleotide binding; GO:0008470,isovaleryl-CoA dehydrogenase activity; GO:0006552,leucine catabolic process; GO:0000166,nucleotide binding; GO:0003674,molecular_function; GO:0005488,binding; GO:0036094,small molecule binding; GO:0043167,ion binding; GO:0043168,anion binding; GO:0048037,cofactor binding; GO:0050662,coenzyme binding; GO:0097159,o…	PF00441.24:Acyl-CoA dehydrogenase, C-terminal domain	--	--	--
TraesCS1A02G066900	25.34	26.38	25.76	35.05	35.95	37.89	11.65	11.23	12.04	17.51	16.77	16.03	2621	2883	2748	4045	3827	3975	1275	1323	1288	1802	1828	1684	down	false	1A	49149510	49154022	+	TraesCS1A02G066900	P-loop containing nucleoside triphosphate hydrolases superfamily protein [Source:Projected from Arabidopsis thaliana (AT3G10420) UniProtKB/TrEMBL%3BAcc:F4J3R7]	--	--	uncharacterized protein ycf45 [Aegilops tauschii subsp. tauschii]	SPD1_ARATH RecName: Full=Protein SEEDLING PLASTID DEVELOPMENT 1 {ECO:0000303|PubMed:21045120}; Flags: Precursor;	At3g10420	GO:0009507,chloroplast; GO:0009941,chloroplast envelope; GO:0031972,chloroplast intermembrane space; GO:0031969,chloroplast membrane; GO:0005524,ATP binding; GO:0016887,ATPase activity; GO:0009657,plastid organization; GO:0090677,reversible differentiation; GO:0010431,seed maturation; GO:0000166,nucleotide binding; GO:0003674,molecular_function; GO:0005488,binding; GO:0008144,drug binding; GO:001…	PF00004.29:ATPase family associated with various cellular activities (AAA)	--	--	--
TraesCS1A02G067300	2.11	2.02	2.28	0.82	0.93	0.93	0.56	0.48	0.65	0.35	0.44	0.19	534	540	593	231	243	238	151	138	169	87	116	49	down	false	1A	49269259	49288855	+	TraesCS1A02G067300	protein_coding	K14792 rRNA biogenesis protein RRP5 | (RefSeq) rRNA biogenesis protein RRP5 isoform X1 (A)	--	rRNA biogenesis protein RRP5 isoform X1 [Aegilops tauschii subsp. tauschii]	RRP5_ARATH RecName: Full=rRNA biogenesis protein RRP5 {ECO:0000303|PubMed:23382868}; Short=AtRrp5 {ECO:0000303|PubMed:23382868}; AltName: Full=Ribosomal RNA-processing protein 5 {ECO:0000303|PubMed:23382868};	At3g11964	GO:0005730,nucleolus; GO:0005886,plasma membrane; GO:0032040,small-subunit processome; GO:0003723,RNA binding; GO:0009553,embryo sac development; GO:0006397,mRNA processing; GO:0006364,rRNA processing; GO:0003674,molecular_function; GO:0003676,nucleic acid binding; GO:0005488,binding; GO:0097159,organic cyclic compound binding; GO:1901363,heterocyclic compound binding; GO:0007275,multicellular or…	PF00575.23:S1 RNA binding domain	--	--	--
TraesCS1A02G068000	4.46	4.52	5.42	5.98	5.12	5.41	5.49	7.42	6.5	6.31	5.84	5.36	181	194	227	271	214	223	236	343	273	255	250	221	false	up	1A	49365311	49367228	-	TraesCS1A02G068000	protein_coding	--	--	uncharacterized protein LOC109734122 [Aegilops tauschii subsp. tauschii]	--	At3g51010	GO:0005739,mitochondrion; GO:0005622,intracellular; GO:0005575,cellular_component; GO:0005623,cell; GO:0005737,cytoplasm; GO:0043231,intracellular membrane-bounded organelle; GO:0043226,organelle; GO:0043227,membrane-bounded organelle; GO:0043229,intracellular organelle; GO:0044424,intracellular part; GO:0044444,cytoplasmic part; GO:0044464,cell part	--	--	--	--
TraesCS1A02G068100	3.32	3.24	3.99	9.77	10.41	9.15	0.74	0.95	0.73	0.74	0.51	0.63	278	287	345	913	897	777	66	91	63	62	45	54	down	down	1A	49485546	49487661	-	TraesCS1A02G068100	protein_coding	--	--	uncharacterized protein LOC109734121 [Aegilops tauschii subsp. tauschii]	--	At2g15020	--	--	--	--	--
TraesCS1A02G068400	1.66	1.77	1.9	3.41	1.91	2	0.86	0.76	0.6	0.32	0.04	0.38	73	82	86	167	86	89	40	38	27	14	2	17	down	down	1A	49896641	49897878	-	TraesCS1A02G068400	protein_coding	--	--	uncharacterized protein At4g08330, chloroplastic-like [Aegilops tauschii subsp. tauschii]	Y4833_ARATH RecName: Full=Uncharacterized protein At4g08330, chloroplastic; Flags: Precursor;	At4g08330	GO:0009507,chloroplast; GO:0005886,plasma membrane; GO:0005622,intracellular; GO:0005575,cellular_component; GO:0005623,cell; GO:0005737,cytoplasm; GO:0043231,intracellular membrane-bounded organelle; GO:0009536,plastid; GO:0043226,organelle; GO:0043227,membrane-bounded organelle; GO:0043229,intracellular organelle; GO:0044424,intracellular part; GO:0044444,cytoplasmic part; GO:0044464,cell part;…	PF01641.18:SelR domain	--	--	--
TraesCS1A02G069300	0.42	0.49	0.5	0.38	0.37	0.69	1.29	1.41	1.05	0.34	0.35	0.41	36	44	44	36	33	60	117	138	93	29	32	36	up	NA	1A	51700021	51707185	+	TraesCS1A02G069300	Phosphoinositide phospholipase C [Source:UniProtKB/TrEMBL%3BAcc:A0A1D5S1V5]	K05857 phosphatidylinositol phospholipase C, delta [EC:3.1.4.11] | (RefSeq) phosphoinositide phospholipase C 2-like (A)	ko00562: Inositol phosphate metabolism; ko01100: Metabolic pathways; ko04070: Phosphatidylinositol signaling system	phosphoinositide phospholipase C 2-like [Aegilops tauschii subsp. tauschii]	PLCD2_ARATH RecName: Full=Phosphoinositide phospholipase C 2; EC=3.1.4.11; AltName: Full=Phosphoinositide phospholipase PLC2; Short=AtPLC2; Short=PI-PLC2;	At3g08510	GO:0005886,plasma membrane; GO:0004435,phosphatidylinositol phospholipase C activity; GO:0004629,phospholipase C activity; GO:0042742,defense response to bacterium; GO:0009553,embryo sac development; GO:0048437,floral organ development; GO:0016042,lipid catabolic process; GO:0009556,microsporogenesis; GO:0048015,phosphatidylinositol-mediated signaling; GO:0010601,positive regulation of auxin bios…	PF00388.19:Phosphatidylinositol-specific phospholipase C, X domain	--	--	--
TraesCS1A02G070200	0.14	0	0.03	0.36	0.21	0.26	1.69	2.48	1.5	0.39	0.23	0.71	8	0	2	23	12	15	101	160	88	22	14	41	up	NA	1A	53022367	53027095	+	TraesCS1A02G070200	protein_coding	K24028 salicylic acid 3-hydroxylase [EC:1.14.11.-] | (RefSeq) protein DOWNY MILDEW RESISTANCE 6 (A)	--	probable 2-oxoglutarate-dependent dioxygenase At3g111800 [Aegilops tauschii subsp. tauschii]	JOX1_ARATH RecName: Full=Jasmonate-induced oxygenase 1 {ECO:0000303|PubMed:28559313}; EC=1.14.11.- {ECO:0000269|PubMed:28559313}; AltName: Full=2-oxoglutarate-dependent dioxygenase JOX1 {ECO:0000305}; AltName: Full=Jasmonic acid oxidase 1 {ECO:0000303|PubMed:28760569};	At3g11180	GO:0051213,dioxygenase activity; GO:0046872,metal ion binding; GO:0009813,flavonoid biosynthetic process; GO:0003674,molecular_function; GO:0003824,catalytic activity; GO:0016491,oxidoreductase activity; GO:0005488,binding; GO:0043167,ion binding; GO:0043169,cation binding; GO:0008152,metabolic process; GO:0008150,biological_process; GO:0009058,biosynthetic process; GO:0009812,flavonoid metabolic…	PF14226.6:non-haem dioxygenase in morphine synthesis N-terminal	--	--	--
TraesCS1A02G070400	13.96	14.22	13.58	9.63	8.4	9.45	16.81	16.14	13.73	11.02	10.6	10.67	901	970	904	694	558	619	1149	1186	917	708	721	700	false	up	1A	53187274	53189460	-	TraesCS1A02G070400	protein_coding	K13424 WRKY transcription factor 33 | (RefSeq) probable WRKY transcription factor 26 (A)	ko04016: MAPK signaling pathway - plant; ko04626: Plant-pathogen interaction	WRKY transcription factor [Triticum aestivum]	WRK24_ORYSJ RecName: Full=WRKY transcription factor WRKY24 {ECO:0000303|PubMed:15047897}; Short=OsWRKY24 {ECO:0000303|PubMed:15047897};	At2g38470	GO:0005634,nucleus; GO:0003700,DNA-binding transcription factor activity; GO:0043565,sequence-specific DNA binding; GO:0009738,abscisic acid-activated signaling pathway; GO:0009740,gibberellic acid mediated signaling pathway; GO:0009788,negative regulation of abscisic acid-activated signaling pathway; GO:0009938,negative regulation of gibberellic acid mediated signaling pathway; GO:0045893,positi…	PF03106.15:WRKY DNA -binding domain	WRKY	TF	WRKY
TraesCS1A02G071300	0.5	0.45	0.75	0.48	0.83	0.44	0.42	0.64	0.25	0.1	0.18	0.05	73	69	112	77	123	64	65	105	37	14	28	8	false	down	1A	53903909	53912680	-	TraesCS1A02G071300	protein_coding	K14575 AAA family ATPase | (RefSeq) nuclear AAA ATPase (A)	ko03008: Ribosome biogenesis in eukaryotes	calmodulin-interacting protein 111-like [Aegilops tauschii subsp. tauschii]	CI111_ARATH RecName: Full=Calmodulin-interacting protein 111; Short=CaM-interacting protein 111; AltName: Full=ATPase family AAA domain-containing protein CIP111;	At3g56690	GO:0009507,chloroplast; GO:0009535,chloroplast thylakoid membrane; GO:0005737,cytoplasm; GO:0005524,ATP binding; GO:0016887,ATPase activity; GO:0005516,calmodulin binding; GO:0000166,nucleotide binding; GO:0003674,molecular_function; GO:0005488,binding; GO:0008144,drug binding; GO:0017076,purine nucleotide binding; GO:0030554,adenyl nucleotide binding; GO:0032553,ribonucleotide binding; GO:003255…	PF00004.29:ATPase family associated with various cellular activities (AAA)	--	--	--
TraesCS1A02G071400	7.92	8.23	8.76	10.34	10.79	9.6	5.84	6.05	4.94	2.24	2.24	2.53	1170	1285	1335	1705	1640	1438	913	1017	754	329	349	379	false	down	1A	53993672	53997512	-	TraesCS1A02G071400	Glycosyltransferase [Source:UniProtKB/TrEMBL%3BAcc:A0A1D5S4E1]	K23452 UDP-glucosyltransferase 85A [EC:2.4.1.-] | (RefSeq) UDP-glycosyltransferase 85A3-like (A)	ko00908: Zeatin biosynthesis; ko01110: Biosynthesis of secondary metabolites	7-deoxyloganetin glucosyltransferase-like [Aegilops tauschii subsp. tauschii]	85A19_PRUDU RecName: Full=(R)-mandelonitrile beta-glucosyltransferase {ECO:0000305}; EC=2.4.1.354 {ECO:0000269|PubMed:32688778}; AltName: Full=UDP-glycosyltransferase 85A19 {ECO:0000303|PubMed:32688778};	At1g22400	GO:0008194,UDP-glycosyltransferase activity; GO:0003674,molecular_function; GO:0003824,catalytic activity; GO:0016740,transferase activity; GO:0016757,transferase activity, transferring glycosyl groups	PF00201.18:UDP-glucoronosyl and UDP-glucosyl transferase	--	--	--
TraesCS1A02G071657	0.41	0.76	0.42	0.64	0.6	0.49	1.26	1.28	1.46	0.47	0.75	0.72	32	63	34	56	49	39	105	115	119	37	62	58	up	up	1A	54015302	54019064	-	TraesCS1A02G071657	protein_coding	K05391 cyclic nucleotide gated channel, plant | (RefSeq) cyclic nucleotide-gated ion channel 1-like (A)	ko04626: Plant-pathogen interaction	hypothetical protein BRADI_4g38010v3 [Brachypodium distachyon]	WAK3_ARATH RecName: Full=Wall-associated receptor kinase 3; EC=2.7.11.-; Flags: Precursor;	At1g21240	GO:0016021,integral component of membrane; GO:0005886,plasma membrane; GO:0005524,ATP binding; GO:0005509,calcium ion binding; GO:0030247,polysaccharide binding; GO:0106310,NA; GO:0004674,protein serine/threonine kinase activity; GO:0106311,NA; GO:0007166,cell surface receptor signaling pathway; GO:0006468,protein phosphorylation; GO:0000166,nucleotide binding; GO:0003674,molecular_function; GO:0…	PF07714.17:Protein tyrosine kinase	--	--	--
TraesCS1A02G071800	4.78	5.26	5.03	3.82	4.28	3.61	19.09	19.17	21.83	32.7	30.07	29.64	401	466	435	357	369	307	1694	1830	1893	2728	2657	2524	up	up	1A	54074821	54077829	-	TraesCS1A02G071800	protein_coding	K14689 solute carrier family 30 (zinc transporter), member 2 | (RefSeq) metal tolerance protein 1-like (A)	--	metal tolerance protein 1-like [Aegilops tauschii subsp. tauschii]	MTP1_ORYSJ RecName: Full=Metal tolerance protein 1; Short=OsMTP1;	At2g46800	GO:0016021,integral component of membrane; GO:0000325,plant-type vacuole; GO:0005886,plasma membrane; GO:0005774,vacuolar membrane; GO:0005773,vacuole; GO:0005385,zinc ion transmembrane transporter activity; GO:0071577,zinc ion transmembrane transport; GO:0003674,molecular_function; GO:0046873,metal ion transmembrane transporter activity; GO:0005215,transporter activity; GO:0022857,transmembrane …	PF01545.21:Cation efflux family	--	--	--
TraesCS1A02G072000	9.67	9.67	10.18	12.39	12.1	13.4	16.69	16.6	15.79	17.98	20.7	18.72	805	851	874	1151	1037	1132	1471	1574	1360	1490	1817	1584	false	up	1A	54349175	54355250	+	TraesCS1A02G072000	protein_coding	K01919 glutamate--cysteine ligase [EC:6.3.2.2] | (RefSeq) glutamate--cysteine ligase B, chloroplastic (A)	ko00270: Cysteine and methionine metabolism; ko00480: Glutathione metabolism; ko01100: Metabolic pathways; ko01240: Biosynthesis of cofactors	glutamate--cysteine ligase B, chloroplastic [Aegilops tauschii subsp. tauschii]	GSH1B_ORYSJ RecName: Full=Glutamate--cysteine ligase B, chloroplastic; EC=6.3.2.2; AltName: Full=Gamma-ECS B; Short=GCS B; AltName: Full=Gamma-glutamylcysteine synthetase B; Flags: Precursor;	At4g23100	GO:0009507,chloroplast; GO:0005524,ATP binding; GO:0004357,glutamate-cysteine ligase activity; GO:0006750,glutathione biosynthetic process; GO:0000166,nucleotide binding; GO:0003674,molecular_function; GO:0005488,binding; GO:0008144,drug binding; GO:0017076,purine nucleotide binding; GO:0030554,adenyl nucleotide binding; GO:0032553,ribonucleotide binding; GO:0032555,purine ribonucleotide binding;…	PF04107.13:Glutamate-cysteine ligase family 2(GCS2)	--	--	--
TraesCS1A02G072100	0.15	0.19	0.14	0.16	0.16	0.1	0.84	0.97	0.56	0.48	0.35	0.59	14	19	13	17	15	9	83	103	54	44	34	56	up	up	1A	54458835	54461788	+	TraesCS1A02G072100	Endoglucanase [Source:UniProtKB/TrEMBL%3BAcc:A0A1D5S0J4]	K01179 endoglucanase [EC:3.2.1.4] | (RefSeq) endoglucanase 14-like (A)	ko00500: Starch and sucrose metabolism; ko01100: Metabolic pathways	Endoglucanase 14 [Triticum urartu]	GUN14_ORYSJ RecName: Full=Endoglucanase 14; EC=3.2.1.4; AltName: Full=Endo-1,4-beta glucanase 14; Flags: Precursor;	At2g44550	GO:0005576,extracellular region; GO:0008810,cellulase activity; GO:0071555,cell wall organization; GO:0030245,cellulose catabolic process; GO:0003674,molecular_function; GO:0003824,catalytic activity; GO:0004553,hydrolase activity, hydrolyzing O-glycosyl compounds; GO:0016787,hydrolase activity; GO:0016798,hydrolase activity, acting on glycosyl bonds; GO:0008150,biological_process; GO:0009987,cel…	PF00759.19:Glycosyl hydrolase family 9	--	--	--
TraesCS1A02G072200	6.04	5.98	6.72	3.79	4.37	4.24	24.91	25.01	24.52	9.83	8.71	10.13	400	419	459	280	298	285	1747	1887	1680	648	608	682	up	up	1A	54461054	54463277	-	TraesCS1A02G072200	protein_coding	K00818 acetylornithine aminotransferase [EC:2.6.1.11] | (RefSeq) acetylornithine aminotransferase, mitochondrial-like (A)	ko00220: Arginine biosynthesis; ko01100: Metabolic pathways; ko01110: Biosynthesis of secondary metabolites; ko01210: 2-Oxocarboxylic acid metabolism; ko01230: Biosynthesis of amino acids	predicted protein [Hordeum vulgare subsp. vulgare]	ARGD_ALNGL RecName: Full=Acetylornithine aminotransferase, mitochondrial; Short=ACOAT; EC=2.6.1.11; AltName: Full=Acetylornithine transaminase; Short=AOTA; Flags: Precursor;	At1g80600	GO:0005739,mitochondrion; GO:0003992,N2-acetyl-L-ornithine:2-oxoglutarate 5-aminotransferase activity; GO:0030170,pyridoxal phosphate binding; GO:0006526,arginine biosynthetic process; GO:0003674,molecular_function; GO:0003824,catalytic activity; GO:0008483,transaminase activity; GO:0016740,transferase activity; GO:0016769,transferase activity, transferring nitrogenous groups; GO:0005488,binding;…	PF00202.21:Aminotransferase class-III	--	--	--
TraesCS1A02G072600	56.72	52.6	50.39	9.62	10.3	11.78	36.52	39.86	45.39	15.37	15.82	14.72	3134	3071	2872	593	586	660	2136	2508	2594	845	921	826	false	up	1A	56617368	56618763	+	TraesCS1A02G072600	BZIP transcription factor [Source:UniProtKB/TrEMBL%3BAcc:Q53UC7]	--	--	bZIP transcription factor [Triticum aestivum]	BZP53_ARATH RecName: Full=bZIP transcription factor 53 {ECO:0000303|PubMed:11906833}; Short=AtbZIP53 {ECO:0000303|PubMed:11906833};	At3g62420	GO:0005634,nucleus; GO:0003700,DNA-binding transcription factor activity; GO:0045735,nutrient reservoir activity; GO:0046982,protein heterodimerization activity; GO:0043565,sequence-specific DNA binding; GO:0000976,transcription regulatory region sequence-specific DNA binding; GO:0009267,cellular response to starvation; GO:0006971,hypotonic response; GO:2000693,positive regulation of seed maturat…	PF00170.21:bZIP transcription factor	bZIP	TF	bZIP
TraesCS1A02G073300	1.21	1.43	1.28	1.67	2.14	1.48	3.22	3.25	3.26	3.52	3.8	3.23	104	130	113	160	189	129	293	318	290	301	344	282	up	up	1A	57209812	57212757	-	TraesCS1A02G073300	protein_coding	K20606 mitogen-activated protein kinase kinase kinase ANP1 [EC:2.7.11.25] | (RefSeq) receptor-like serine/threonine-protein kinase SD1-7 isoform X1 (A)	ko04016: MAPK signaling pathway - plant	cysteine-rich receptor-like protein kinase 2 [Aegilops tauschii subsp. tauschii]	CRK42_ARATH RecName: Full=Cysteine-rich receptor-like protein kinase 42; Short=Cysteine-rich RLK42; EC=2.7.11.-; Flags: Precursor;	At1g70520	GO:0016021,integral component of membrane; GO:0005524,ATP binding; GO:0106310,NA; GO:0106311,NA; GO:0000166,nucleotide binding; GO:0003674,molecular_function; GO:0005488,binding; GO:0008144,drug binding; GO:0017076,purine nucleotide binding; GO:0030554,adenyl nucleotide binding; GO:0032553,ribonucleotide binding; GO:0032555,purine ribonucleotide binding; GO:0032559,adenyl ribonucleotide binding; …	PF07714.17:Protein tyrosine kinase	--	--	--
TraesCS1A02G073400	2.65	1.71	1.68	1.67	1.62	1.98	3.2	3.28	3.9	1.41	2.61	1.57	185	126	121	130	116	140	236	260	281	98	192	111	false	up	1A	57302734	57307922	-	TraesCS1A02G073400	TPR5 [Source:Projected from Arabidopsis thaliana (AT1G56440) UniProtKB/TrEMBL%3BAcc:A0A178WG02]	K23002 RNA polymerase II-associated protein 3 | (RefSeq) RNA polymerase II-associated protein 3 (A)	--	RNA polymerase II-associated protein 3 [Aegilops tauschii subsp. tauschii]	HSOP_WHEAT RecName: Full=Hsp70-Hsp90 organizing protein; Short=TaHop;	At1g56440	GO:0005737,cytoplasm; GO:0005634,nucleus; GO:0051879,Hsp90 protein binding; GO:0070678,preprotein binding; GO:0051131,chaperone-mediated protein complex assembly; GO:0005515,protein binding; GO:0003674,molecular_function; GO:0005488,binding; GO:0031072,heat shock protein binding; GO:0008150,biological_process; GO:0009987,cellular process; GO:0022607,cellular component assembly; GO:0016043,cellula…	PF13877.6:Potential Monad-binding region of RPAP3	--	--	--
TraesCS1A02G074800	6.71	7.34	7.08	2.45	2.03	3.03	11.31	10.19	11.1	25.68	24.06	24.38	415	480	452	169	129	190	741	718	710	1581	1569	1532	false	up	1A	58123311	58125910	+	TraesCS1A02G074800	protein_coding	--	--	uncharacterized protein LOC109774794 [Aegilops tauschii subsp. tauschii]	--	--	GO:0016021,integral component of membrane; GO:0005575,cellular_component; GO:0016020,membrane; GO:0031224,intrinsic component of membrane; GO:0044425,membrane part	--	--	--	--
TraesCS1A02G075000	1.23	1.27	1.22	0.62	0.56	0.56	0.37	0.34	0.61	0.42	0.52	0.35	123	134	126	69	58	57	39	39	63	42	55	35	down	false	1A	58170681	58178010	-	TraesCS1A02G075000	protein_coding	K01897 long-chain acyl-CoA synthetase [EC:6.2.1.3] | (RefSeq) long chain acyl-CoA synthetase 1 (A)	ko00061: Fatty acid biosynthesis; ko00071: Fatty acid degradation; ko01100: Metabolic pathways; ko01212: Fatty acid metabolism; ko04146: Peroxisome	long chain acyl-CoA synthetase 1 [Aegilops tauschii subsp. tauschii]	LACS1_ARATH RecName: Full=Long chain acyl-CoA synthetase 1; EC=6.2.1.3; AltName: Full=Protein ECERIFERUM 8;	At2g47240	GO:0005783,endoplasmic reticulum; GO:0016020,membrane; GO:0005524,ATP binding; GO:0004467,long-chain fatty acid-CoA ligase activity; GO:0031957,very long-chain fatty acid-CoA ligase activity; GO:0010143,cutin biosynthetic process; GO:0006631,fatty acid metabolic process; GO:0010025,wax biosynthetic process; GO:0000166,nucleotide binding; GO:0003674,molecular_function; GO:0005488,binding; GO:00081…	PF00501.28:AMP-binding enzyme	--	--	--
TraesCS1A02G076400	2.17	2	2.14	3.18	3.41	3	3.53	3.76	3.43	3.71	3.31	3.4	163	159	166	267	264	229	281	322	267	278	262	260	false	up	1A	59130571	59138769	-	TraesCS1A02G076400	protein_coding	K10615 E3 ubiquitin-protein ligase HERC4 [EC:2.3.2.26] | (RefSeq) probable E3 ubiquitin-protein ligase HERC4 isoform X1 (A)	ko04120: Ubiquitin mediated proteolysis	ultraviolet-B receptor UVR8 [Aegilops tauschii subsp. tauschii]	UVR8_ARATH RecName: Full=Ultraviolet-B receptor UVR8; AltName: Full=Protein UV-B RESISTANCE 8; AltName: Full=RCC1 domain-containing protein UVR8;	At5g63860	GO:0000785,chromatin; GO:0005829,cytosol; GO:0005634,nucleus; GO:0009536,plastid; GO:0003682,chromatin binding; GO:0005085,guanyl-nucleotide exchange factor activity; GO:0042802,identical protein binding; GO:0009881,photoreceptor activity; GO:0042803,protein homodimerization activity; GO:0009649,entrainment of circadian clock; GO:0018298,protein-chromophore linkage; GO:0009411,response to UV; GO:…	PF00415.18:Regulator of chromosome condensation (RCC1) repeat	--	--	--
TraesCS1A02G076500	0.62	1.15	0.8	0.79	1.14	1.13	6.29	5.71	6.67	0.92	0.34	0.76	49	96	65	70	93	91	526	514	545	72	28	61	up	false	1A	59212223	59215118	+	TraesCS1A02G076500	protein_coding	K09228 KRAB domain-containing zinc finger protein | (RefSeq) zinc finger protein 681-like (A)	--	putative disease resistance protein At1g58400 [Aegilops tauschii subsp. tauschii]	RPP13_ARATH RecName: Full=Disease resistance protein RPP13; AltName: Full=Resistance to Peronospora parasitica protein 13;	At3g46530	GO:0005737,cytoplasm; GO:0005886,plasma membrane; GO:0043531,ADP binding; GO:0005524,ATP binding; GO:0098542,defense response to other organism; GO:0009626,plant-type hypersensitive response; GO:0000166,nucleotide binding; GO:0003674,molecular_function; GO:0005488,binding; GO:0017076,purine nucleotide binding; GO:0030554,adenyl nucleotide binding; GO:0032553,ribonucleotide binding; GO:0032555,pur…	PF00931.22:NB-ARC domain	--	--	--
TraesCS1A02G076700	0	0	0	2.12	1.87	2.8	3.43	3.18	2.52	0.14	0.26	0.13	0	0	0	181	147	217	278	277	199	11	21	10	up	down	1A	59507512	59510257	-	TraesCS1A02G076700	protein_coding	K20556 cytochrome P450 family 76 subfamily C | (RefSeq) cytochrome P450 76C1-like (A)	--	cytochrome P450 76C3-like [Aegilops tauschii subsp. tauschii]	C76BA_SWEMU RecName: Full=Geraniol 8-hydroxylase; EC=1.14.14.83 {ECO:0000269|PubMed:20699579}; AltName: Full=Cytochrome P450 76B10; AltName: Full=Geraniol 10-hydroxylase; Short=SmG10H;	At2g45580	GO:0005789,endoplasmic reticulum membrane; GO:0016021,integral component of membrane; GO:0102811,geraniol 10-hydroxylase activity; GO:0020037,heme binding; GO:0005506,iron ion binding; GO:0016709,oxidoreductase activity, acting on paired donors, with incorporation or reduction of molecular oxygen, NAD(P)H as one donor, and incorporation of one atom of oxygen; GO:0016099,monoterpenoid biosynthetic…	PF00067.22:Cytochrome P450	--	--	--
TraesCS1A02G076900	2.88	2.49	2.65	53.41	51.25	54.79	1.33	1.24	1.11	8.26	8.79	8.06	163	149	155	3378	2990	3150	80	80	65	466	525	464	down	down	1A	59613357	59616276	+	TraesCS1A02G076900	protein_coding	--	--	hypothetical protein TRIUR3_30853 [Triticum urartu]	--	--	GO:0007623,circadian rhythm; GO:0006355,regulation of transcription, DNA-templated; GO:0008150,biological_process; GO:0048511,rhythmic process; GO:0008152,metabolic process; GO:0006139,nucleobase-containing compound metabolic process; GO:0006351,transcription, DNA-templated; GO:0006725,cellular aromatic compound metabolic process; GO:0006807,nitrogen compound metabolic process; GO:0009058,biosynt…	--	--	--	--
TraesCS1A02G077200	11.41	12.86	11.21	7.95	9.33	9.51	13.76	13.3	14.88	10.68	11.47	9.68	832	991	843	647	700	703	1062	1104	1122	775	881	717	false	up	1A	59856967	59860644	-	TraesCS1A02G077200	protein_coding	K00924 kinase [EC:2.7.1.-] | (RefSeq) shaggy-related protein kinase alpha-like (A)	--	GSK-like kinase 1A [Triticum aestivum]	KSG3_ARATH RecName: Full=Shaggy-related protein kinase gamma {ECO:0000303|PubMed:7509023}; EC=2.7.11.1; AltName: Full=ASK-gamma {ECO:0000303|PubMed:7509023}; AltName: Full=Shaggy-related protein kinase 12 {ECO:0000303|PubMed:28575660}; Short=AtSK12 {ECO:0000303|PubMed:28575660};	At3g05840	GO:0005938,cell cortex; GO:0005737,cytoplasm; GO:0005829,cytosol; GO:0005634,nucleus; GO:0005524,ATP binding; GO:0106310,NA; GO:0004674,protein serine/threonine kinase activity; GO:0106311,NA; GO:0009933,meristem structural organization; GO:0046777,protein autophosphorylation; GO:0007165,signal transduction; GO:0000166,nucleotide binding; GO:0003674,molecular_function; GO:0005488,binding; GO:0008…	PF00069.25:Protein kinase domain	--	--	--
TraesCS1A02G077500	25.4	24.93	23.03	21.47	19.52	20.65	10.73	8.86	11.17	5.68	6.34	6.31	1649	1710	1542	1555	1304	1360	737	655	750	367	434	416	down	false	1A	60351393	60353968	+	TraesCS1A02G077500	protein_coding	K14803 protein phosphatase PTC2/3 [EC:3.1.3.16] | (RefSeq) probable protein phosphatase 2C 47 (A)	--	probable protein phosphatase 2C 47 [Aegilops tauschii subsp. tauschii]	P2C47_ORYSJ RecName: Full=Probable protein phosphatase 2C 47; Short=OsPP2C47; EC=3.1.3.16;	At3g62260	GO:0046872,metal ion binding; GO:0106306,NA; GO:0004722,protein serine/threonine phosphatase activity; GO:0106307,NA; GO:0006470,protein dephosphorylation; GO:0003674,molecular_function; GO:0005488,binding; GO:0043167,ion binding; GO:0043169,cation binding; GO:0003824,catalytic activity; GO:0004721,phosphoprotein phosphatase activity; GO:0016787,hydrolase activity; GO:0016788,hydrolase activity, …	PF00481.21:Protein phosphatase 2C	DBP	TF	DBP
TraesCS1A02G078800	16.99	15.97	13.61	58.42	61.26	64.75	260.44	261.47	259.48	496.23	484.54	468.52	628	624	519	2410	2331	2428	10192	11006	9921	18255	18879	17594	up	up	1A	61575768	61577009	+	TraesCS1A02G078800	protein_coding	K00799 glutathione S-transferase [EC:2.5.1.18] | (RefSeq) probable glutathione S-transferase GSTF1 (A)	ko00480: Glutathione metabolism; ko01100: Metabolic pathways	putative glutathione S-transferase GSTF1 [Triticum urartu]	GSTF1_ORYSJ RecName: Full=Probable glutathione S-transferase GSTF1; EC=2.5.1.18; AltName: Full=GST-I;	At3g62760	GO:0005737,cytoplasm; GO:0043295,glutathione binding; GO:0004364,glutathione transferase activity; GO:0006749,glutathione metabolic process; GO:0003674,molecular_function; GO:0005488,binding; GO:0033218,amide binding; GO:0042277,peptide binding; GO:0043167,ion binding; GO:0043168,anion binding; GO:0048037,cofactor binding; GO:0072341,modified amino acid binding; GO:1900750,oligopeptide binding; G…	PF02798.20:Glutathione S-transferase, N-terminal domain	--	--	--
TraesCS1A02G079700	8.18	8.34	7.96	7.42	7.33	7.38	16.8	16.74	15.68	13.55	13.64	13.08	1129	1217	1133	1143	1041	1033	2455	2632	2239	1861	1984	1835	up	up	1A	62609729	62614089	+	TraesCS1A02G079700	protein_coding	K13436 pto-interacting protein 1 [EC:2.7.11.1] | (RefSeq) pto-interacting protein 1-like (A)	ko04626: Plant-pathogen interaction	Pto-interacting protein 1 [Triticum urartu]	Y2706_ARATH RecName: Full=Probable receptor-like protein kinase At2g47060; EC=2.7.11.1;	At2g47060	GO:0005829,cytosol; GO:0005524,ATP binding; GO:0106310,NA; GO:0106311,NA; GO:0006979,response to oxidative stress; GO:0000166,nucleotide binding; GO:0003674,molecular_function; GO:0005488,binding; GO:0008144,drug binding; GO:0017076,purine nucleotide binding; GO:0030554,adenyl nucleotide binding; GO:0032553,ribonucleotide binding; GO:0032555,purine ribonucleotide binding; GO:0032559,adenyl ribonu…	PF07714.17:Protein tyrosine kinase	--	--	--
TraesCS1A02G079800	2.92	2.09	2.94	6.72	8.12	7.49	2.07	1.86	1.65	1.27	1.44	1.07	198	150	206	509	568	516	149	144	116	86	103	74	false	down	1A	62614213	62617255	-	TraesCS1A02G079800	protein_coding	--	--	tropomyosin-like [Aegilops tauschii subsp. tauschii]	NEAP3_ARATH RecName: Full=Nuclear envelope-associated protein 3 {ECO:0000303|PubMed:27630107}; Short=AtNEAP3 {ECO:0000303|PubMed:27630107};	At5g26770	GO:0016021,integral component of membrane; GO:0005635,nuclear envelope; GO:0005637,nuclear inner membrane; GO:0005654,nucleoplasm; GO:0043621,protein self-association; GO:0005515,protein binding; GO:0003674,molecular_function; GO:0005488,binding; GO:0005575,cellular_component; GO:0016020,membrane; GO:0031224,intrinsic component of membrane; GO:0044425,membrane part; GO:0005622,intracellular; GO:0…	PF06818.15:Fez1	--	--	--
TraesCS1A02G080200	1.23	1.56	1.1	1.05	1.06	1.27	1.13	0.82	1.33	0.22	0.13	0.38	120	161	111	114	106	126	117	91	134	21	13	38	false	down	1A	63050622	63053515	-	TraesCS1A02G080200	protein_coding	--	--	uncharacterized protein LOC109739427 [Aegilops tauschii subsp. tauschii]	--	At4g13970	--	PF10551.9:MULE transposase domain	--	--	--
TraesCS1A02G080600	7.92	8.08	6.38	49.94	48.07	53.16	15.87	15.56	16.72	53.8	53.03	50.05	539	581	448	3794	3368	3671	1144	1206	1177	3645	3805	3461	up	up	1A	63475812	63481063	-	TraesCS1A02G080600	Non-specific serine/threonine protein kinase [Source:UniProtKB/TrEMBL%3BAcc:A0A0D3R0L8]	K07198 5'-AMP-activated protein kinase, catalytic alpha subunit [EC:2.7.11.11] | (RefSeq) CBL-interacting protein kinase 17-like (A)	--	CBL-interacting protein kinase 17 [Triticum aestivum]	CIPKH_ORYSJ RecName: Full=CBL-interacting protein kinase 17; EC=2.7.11.1; AltName: Full=OsCIPK17;	At1g48260	GO:0005737,cytoplasm; GO:0005634,nucleus; GO:0005524,ATP binding; GO:0106310,NA; GO:0004674,protein serine/threonine kinase activity; GO:0106311,NA; GO:0035556,intracellular signal transduction; GO:0006468,protein phosphorylation; GO:0000166,nucleotide binding; GO:0003674,molecular_function; GO:0005488,binding; GO:0008144,drug binding; GO:0017076,purine nucleotide binding; GO:0030554,adenyl nucle…	PF00069.25:Protein kinase domain	--	--	--
TraesCS1A02G080700	16.82	18.01	17.05	96.3	95.56	100.87	17.19	14.95	15.84	21.06	17.93	19.72	1147	1298	1199	7329	6708	6978	1241	1161	1117	1429	1289	1366	false	down	1A	63741495	63747947	-	TraesCS1A02G080700	Non-specific serine/threonine protein kinase [Source:UniProtKB/TrEMBL%3BAcc:A0A1D5S1L1]	K07198 5'-AMP-activated protein kinase, catalytic alpha subunit [EC:2.7.11.11] | (RefSeq) CBL-interacting protein kinase 17-like (A)	--	CBL-interacting protein kinase 17 [Hordeum vulgare subsp. spontaneum]	CIPKH_ORYSJ RecName: Full=CBL-interacting protein kinase 17; EC=2.7.11.1; AltName: Full=OsCIPK17;	At1g48260	GO:0005737,cytoplasm; GO:0005634,nucleus; GO:0005524,ATP binding; GO:0106310,NA; GO:0004674,protein serine/threonine kinase activity; GO:0106311,NA; GO:0035556,intracellular signal transduction; GO:0006468,protein phosphorylation; GO:0000166,nucleotide binding; GO:0003674,molecular_function; GO:0005488,binding; GO:0008144,drug binding; GO:0017076,purine nucleotide binding; GO:0030554,adenyl nucle…	PF00069.25:Protein kinase domain	--	--	--
TraesCS1A02G081300	28.47	30.43	31.97	36.15	38.14	35.21	17.2	16.33	16.64	4.83	4.73	5.63	5416	6117	6273	7674	7467	6795	3464	3536	3273	915	948	1088	false	down	1A	64593510	64600216	+	TraesCS1A02G081300	protein_coding	K05658 ATP-binding cassette, subfamily B (MDR/TAP), member 1 [EC:7.6.2.2] | (RefSeq) ABC transporter B family member 21-like (A)	ko02010: ABC transporters	ABCB1, partial [Triticum polonicum]	AB21B_ARATH RecName: Full=ABC transporter B family member 21; Short=ABC transporter ABCB.21; Short=AtABCB21; AltName: Full=Multidrug resistance protein 17; AltName: Full=P-glycoprotein 21;	At2g47000	GO:0005829,cytosol; GO:0016021,integral component of membrane; GO:0005886,plasma membrane; GO:0005774,vacuolar membrane; GO:0005524,ATP binding; GO:0042626,ATPase activity, coupled to transmembrane movement of substances; GO:0010329,auxin efflux transmembrane transporter activity; GO:0010328,auxin influx transmembrane transporter activity; GO:0010315,auxin efflux; GO:0060919,auxin influx; GO:0055…	PF00664.23:ABC transporter transmembrane region	--	--	--
TraesCS1A02G082500	3.47	2.45	2.75	2.81	1.86	1.48	18.01	17.58	17.71	5.7	7.07	6.48	125	93	102	113	69	54	686	720	659	204	268	237	up	up	1A	65758591	65759654	-	TraesCS1A02G082500	protein_coding	--	--	PREDICTED: hydrophobic protein LTI6B [Brachypodium distachyon]	LTI6B_ORYSI RecName: Full=Hydrophobic protein LTI6B; AltName: Full=Low temperature-induced protein 6B;	At3g05880	GO:0016021,integral component of membrane; GO:0005575,cellular_component; GO:0016020,membrane; GO:0031224,intrinsic component of membrane; GO:0044425,membrane part	PF01679.17:Proteolipid membrane potential modulator	--	--	--
TraesCS1A02G082600	3.56	4.31	3.3	3.45	3.41	3.79	2.98	2.34	2.54	0.98	0.61	0.94	160	205	153	173	158	173	142	120	118	44	29	43	false	down	1A	65790413	65795583	-	TraesCS1A02G082600	protein_coding	K11648 SWI/SNF-related matrix-associated actin-dependent regulator of chromatin subfamily B member 1 | (RefSeq) chromatin structure-remodeling complex protein BSH (A)	--	Chromatin structure-remodeling complex protein BSH [Triticum urartu]	BSH_ARATH RecName: Full=Chromatin structure-remodeling complex protein BSH; Short=AtBSH; AltName: Full=Protein BUSHY; AltName: Full=SNF5 homolog;	At3g17590	GO:0000228,nuclear chromosome; GO:0005634,nucleus; GO:0003712,transcription coregulator activity; GO:0007049,cell cycle; GO:0006338,chromatin remodeling; GO:0006357,regulation of transcription by RNA polymerase II; GO:0140110,transcription regulator activity; GO:0003674,molecular_function; GO:0008150,biological_process; GO:0009987,cellular process; GO:0051276,chromosome organization; GO:0006325,c…	PF04855.12:SNF5 / SMARCB1 / INI1	--	--	--
TraesCS1A02G082700	15.16	13.74	15.5	17.34	13.71	17.1	6.34	6.34	6.86	2.04	2.17	1.85	590	565	622	753	549	675	261	281	276	79	89	73	down	down	1A	65798876	65800185	-	TraesCS1A02G082700	Auxin-responsive protein [Source:UniProtKB/TrEMBL%3BAcc:A0A1D5S4S1]	K14484 auxin-responsive protein IAA | (RefSeq) auxin-responsive protein IAA8-like (A)	ko04075: Plant hormone signal transduction	auxin-responsive protein IAA8-like [Aegilops tauschii subsp. tauschii]	IAA4_ORYSI RecName: Full=Auxin-responsive protein IAA4; AltName: Full=Indoleacetic acid-induced protein 4;	At3g17600	GO:0005634,nucleus; GO:0009734,auxin-activated signaling pathway; GO:0006355,regulation of transcription, DNA-templated; GO:0007165,signal transduction; GO:0007154,cell communication; GO:0008150,biological_process; GO:0009719,response to endogenous stimulus; GO:0009725,response to hormone; GO:0009733,response to auxin; GO:0009755,hormone-mediated signaling pathway; GO:0009987,cellular process; GO…	PF02309.16:AUX/IAA family	AUX/IAA	TR	AUX/IAA
TraesCS1A02G083000	2.01	1.84	1.98	6.67	6.38	6.53	0.75	0.71	0.71	0.47	0.19	0.56	192	186	195	711	627	632	76	77	70	45	19	54	down	down	1A	66174940	66177799	+	TraesCS1A02G083000	Helix-loop-helix DNA-binding domain containing protein [Source: Projected from Oryza sativa (Os05g0139100)]	K12126 phytochrome-interacting factor 3 | (RefSeq) transcription factor APG-like (A)	ko04075: Plant hormone signal transduction; ko04712: Circadian rhythm - plant	predicted protein [Hordeum vulgare subsp. vulgare]	PIL15_ORYSJ RecName: Full=Transcription factor PHYTOCHROME INTERACTING FACTOR-LIKE 15 {ECO:0000303|PubMed:17485859}; Short=OsPIL15 {ECO:0000303|PubMed:17485859}; Short=PIF-like protein 15 {ECO:0000305}; AltName: Full=Basic helix-loop-helix protein 105 {ECO:0000303|PubMed:16896230}; Short=OsbHLH105 {ECO:0000303|PubMed:16896230};	At1g09530	GO:0005634,nucleus; GO:0003677,DNA binding; GO:0003700,DNA-binding transcription factor activity; GO:0046983,protein dimerization activity; GO:0090229,negative regulation of red or far-red light signaling pathway; GO:0006355,regulation of transcription, DNA-templated; GO:0003674,molecular_function; GO:0003676,nucleic acid binding; GO:0005488,binding; GO:0097159,organic cyclic compound binding; GO…	PF00010.26:Helix-loop-helix DNA-binding domain	bHLH	TF	bHLH
TraesCS1A02G084200	3.27	3.82	3.54	5.35	4.83	5.1	5.28	5.24	4.92	5.25	6.2	4.73	387	478	432	707	588	612	661	706	602	618	773	569	false	up	1A	69390436	69394941	-	TraesCS1A02G084200	protein_coding	--	--	putative E3 ubiquitin-protein ligase RF298 [Aegilops tauschii subsp. tauschii]	RF4_ARATH RecName: Full=Putative E3 ubiquitin-protein ligase RF4; EC=2.3.2.27; AltName: Full=RING finger protein 4; AltName: Full=RING-type E3 ubiquitin transferase RF4 {ECO:0000305};	At1g03370_1	GO:0046872,metal ion binding; GO:0016740,transferase activity; GO:0016567,protein ubiquitination; GO:0003674,molecular_function; GO:0005488,binding; GO:0043167,ion binding; GO:0043169,cation binding; GO:0003824,catalytic activity; GO:0008152,metabolic process; GO:0006464,cellular protein modification process; GO:0006807,nitrogen compound metabolic process; GO:0008150,biological_process; GO:000998…	PF13920.6:Zinc finger, C3HC4 type (RING finger)	--	--	--
TraesCS1A02G084300	16.28	15.75	18.22	16.98	16.63	15.24	9.41	9.03	6.92	4.31	3.58	3.38	853	872	985	993	897	810	522	539	375	225	198	180	false	down	1A	70040014	70041337	-	TraesCS1A02G084300	protein_coding	K15032 mTERF domain-containing protein, mitochondrial | (RefSeq) transcription termination factor MTEF1, chloroplastic-like (A)	--	transcription termination factor MTEF1, chloroplastic-like [Aegilops tauschii subsp. tauschii]	MTEF1_ARATH RecName: Full=Transcription termination factor MTEF1, chloroplastic {ECO:0000305}; AltName: Full=Mitochondrial transcription termination factor 1 {ECO:0000303|PubMed:23087700}; AltName: Full=Protein EMBRYO DEFECTIVE 93 {ECO:0000305}; AltName: Full=Protein SINGLET OXYGEN-LINKED DEATH ACTIVATOR 10 {ECO:0000303|PubMed:19563435}; Flags: Precursor;	At2g36000	GO:0009507,chloroplast; GO:0003690,double-stranded DNA binding; GO:0071452,cellular response to singlet oxygen; GO:0009658,chloroplast organization; GO:0032502,developmental process; GO:0006353,DNA-templated transcription, termination; GO:0009793,embryo development ending in seed dormancy; GO:0006355,regulation of transcription, DNA-templated; GO:0003674,molecular_function; GO:0003676,nucleic aci…	PF02536.14:mTERF	mTERF	TR	mTERF
TraesCS1A02G084600	2.58	2.13	1.37	15.62	8.02	9.86	38.91	45.04	35.07	18.27	23.1	30.95	31	27	17	209	99	120	494	615	435	218	292	377	up	up	1A	70906359	70906661	-	TraesCS1A02G084600	protein_coding	--	--	hypothetical protein BRADI_2g36612v3 [Brachypodium distachyon]	--	--	--	--	--	--	--
TraesCS1A02G084800	4.17	5.13	7.36	5.75	2.03	3.78	21.35	18.89	7.98	8.38	2.53	6.48	50	65	91	77	25	46	271	258	99	100	32	79	up	up	1A	71059897	71060199	-	TraesCS1A02G084800	protein_coding	--	--	hypothetical protein TRIUR3_11356 [Triticum urartu]	--	--	--	--	--	--	--
TraesCS1A02G084900	1.63	2.48	3.05	2.38	0.88	2.04	5.07	3.76	4.34	6.85	8.79	11.73	56	90	108	91	31	71	184	147	154	234	318	409	false	up	1A	71075742	71076608	-	TraesCS1A02G084900	protein_coding	--	--	predicted protein [Hordeum vulgare subsp. vulgare]	--	--	--	--	--	--	--
TraesCS1A02G085000	0.96	0.5	0.83	0.52	0.58	0.26	2.91	2.04	3.02	3.53	4.33	3.4	115	64	103	70	72	32	370	279	375	421	548	415	up	up	1A	71087176	71095753	-	TraesCS1A02G085000	Replication protein A subunit [Source:UniProtKB/TrEMBL%3BAcc:A0A341NJL4]	K07466 replication factor A1 | (RefSeq) replication protein A 70 kDa DNA-binding subunit C-like (A)	ko03030: DNA replication; ko03420: Nucleotide excision repair; ko03430: Mismatch repair; ko03440: Homologous recombination	replication protein A 70 kDa DNA-binding subunit C-like [Aegilops tauschii subsp. tauschii]	RFA1C_ORYSJ RecName: Full=Replication protein A 70 kDa DNA-binding subunit C; Short=OsRPA70c; AltName: Full=Replication factor A protein 1C; AltName: Full=Replication protein A 1C;	At4g19130	GO:0005662,DNA replication factor A complex; GO:0003684,damaged DNA binding; GO:0043047,single-stranded telomeric DNA binding; GO:0008270,zinc ion binding; GO:0006268,DNA unwinding involved in DNA replication; GO:0000724,double-strand break repair via homologous recombination; GO:0051321,meiotic cell cycle; GO:0006289,nucleotide-excision repair; GO:0007004,telomere maintenance via telomerase; GO:…	PF08646.10:Replication factor-A C terminal domain	--	--	--
TraesCS1A02G085600	15.16	16.42	16.18	11.2	11.86	12.57	29.97	30.49	36.45	19.83	19.25	15.86	1451	1661	1597	1196	1168	1220	3036	3322	3608	1889	1942	1542	up	up	1A	71689760	71695155	+	TraesCS1A02G085600	protein_coding	K00814 alanine transaminase [EC:2.6.1.2] | (RefSeq) alanine aminotransferase 2 (A)	ko00220: Arginine biosynthesis; ko00250: Alanine, aspartate and glutamate metabolism; ko00710: Carbon fixation in photosynthetic organisms; ko01100: Metabolic pathways; ko01200: Carbon metabolism; ko01210: 2-Oxocarboxylic acid metabolism; ko01230: Biosynthesis of amino acids	alanine aminotransferase 2 isoform X2 [Aegilops tauschii subsp. tauschii]	ALA2_HORVU RecName: Full=Alanine aminotransferase 2; Short=ALAAT-2; EC=2.6.1.2; AltName: Full=Glutamate pyruvate transaminase 2; Short=GPT; AltName: Full=Glutamic--alanine transaminase 2; AltName: Full=Glutamic--pyruvic transaminase 2;	At1g72330	GO:0004021,L-alanine:2-oxoglutarate aminotransferase activity; GO:0030170,pyridoxal phosphate binding; GO:0009058,biosynthetic process; GO:0042853,L-alanine catabolic process; GO:0003674,molecular_function; GO:0003824,catalytic activity; GO:0008483,transaminase activity; GO:0016740,transferase activity; GO:0016769,transferase activity, transferring nitrogenous groups; GO:0047635,alanine-oxo-acid …	PF00155.21:Aminotransferase class I and II	--	--	--
TraesCS1A02G085700	0.96	0.93	0.59	0.95	0.79	0.99	1.46	1.07	1.48	1.42	0.92	0.88	61	63	39	68	52	64	99	78	98	90	62	57	false	up	1A	71723319	71725161	-	TraesCS1A02G085700	protein_coding	--	--	FBD-associated F-box protein At5g60610-like, partial [Aegilops tauschii subsp. tauschii]	FBL93_ARATH RecName: Full=Putative F-box/LRR-repeat protein At4g15060;	At3g03360	--	PF08387.10:FBD	--	--	--
TraesCS1A02G086100	8.71	9.47	8.85	7.33	6.39	6.58	1.43	1.44	1.97	0.39	0.51	0.54	621	713	651	583	469	476	108	117	145	28	38	39	down	down	1A	72782626	72785888	-	TraesCS1A02G086100	Carboxypeptidase [Source:UniProtKB/TrEMBL%3BAcc:A0A1D5S4B1]	K16297 serine carboxypeptidase-like clade II [EC:3.4.16.-] | (RefSeq) serine carboxypeptidase 2 (A)	--	serine carboxypeptidase 2 [Aegilops tauschii subsp. tauschii]	CBP2_WHEAT RecName: Full=Serine carboxypeptidase 2; EC=3.4.16.6; AltName: Full=CPDW-II; Short=CP-WII; AltName: Full=Carboxypeptidase D; AltName: Full=Serine carboxypeptidase II; Contains: RecName: Full=Serine carboxypeptidase 2 chain A; AltName: Full=Serine carboxypeptidase II chain A; Contains: RecName: Full=Serine carboxypeptidase 2 chain B; AltName: Full=Serine carboxypeptidase II chain B; Fla…	At3g07990	GO:0005773,vacuole; GO:0004185,serine-type carboxypeptidase activity; GO:0003674,molecular_function; GO:0003824,catalytic activity; GO:0004180,carboxypeptidase activity; GO:0008236,serine-type peptidase activity; GO:0008233,peptidase activity; GO:0008238,exopeptidase activity; GO:0070011,peptidase activity, acting on L-amino acid peptides; GO:0016787,hydrolase activity; GO:0017171,serine hydrolas…	PF00450.22:Serine carboxypeptidase	--	--	--
TraesCS1A02G086600	7.68	5.9	7.56	8.56	8.36	8.53	4.09	3.93	2.55	1.98	1.99	2.36	531	431	539	660	595	598	299	309	182	136	145	166	false	down	1A	73302087	73306610	+	TraesCS1A02G086600	Ribosome biogenesis protein NOP53 [Source:UniProtKB/TrEMBL%3BAcc:A0A341NH08]	K14840 nucleolar protein 53 | (RefSeq) uncharacterized protein At2g40430 (A)	--	hypothetical protein TRIUR3_00872 [Triticum urartu]	NOP53_ARATH RecName: Full=Ribosome biogenesis protein NOP53 {ECO:0000305};	At2g40430	GO:0005730,nucleolus; GO:0005654,nucleoplasm; GO:0008097,5S rRNA binding; GO:0000027,ribosomal large subunit assembly; GO:0006364,rRNA processing; GO:0003674,molecular_function; GO:0003676,nucleic acid binding; GO:0003723,RNA binding; GO:0005488,binding; GO:0019843,rRNA binding; GO:0097159,organic cyclic compound binding; GO:1901363,heterocyclic compound binding; GO:0042254,ribosome biogenesis; G…	PF07767.11:Nop53 (60S ribosomal biogenesis)	--	--	--
TraesCS1A02G087400	0.73	0.41	0.65	0.67	0.8	0.4	1.02	1.46	1.78	1.16	1.17	0.62	39	23	36	40	44	22	58	89	99	62	66	34	up	up	1A	74271561	74274802	-	TraesCS1A02G087400	protein_coding	K21842 protein EFR3 | (RefSeq) uncharacterized protein LOC101758656 (A)	--	uncharacterized protein LOC109738195 [Aegilops tauschii subsp. tauschii]	--	--	--	PF12274.8:Protein of unknown function (DUF3615)	--	--	--
TraesCS1A02G088600	2.88	3.59	2.75	1.11	0.63	0.78	0.16	0.17	0.09	0.11	0.2	0.16	190	250	187	82	43	52	11	13	6	7	14	11	down	down	1A	77069781	77072982	+	TraesCS1A02G088600	protein_coding	K07024 sucrose-6-phosphatase [EC:3.1.3.24] | (RefSeq) probable sucrose-phosphatase 3 isoform X1 (A)	ko00500: Starch and sucrose metabolism; ko01110: Biosynthesis of secondary metabolites	probable sucrose-phosphatase 3 isoform X1 [Aegilops tauschii subsp. tauschii]	SPP3_ORYSJ RecName: Full=Probable sucrose-phosphatase 3; Short=OsSPP3; EC=3.1.3.24;	At1g51420	GO:0000287,magnesium ion binding; GO:0050307,sucrose-phosphate phosphatase activity; GO:0005986,sucrose biosynthetic process; GO:0003674,molecular_function; GO:0005488,binding; GO:0046872,metal ion binding; GO:0043167,ion binding; GO:0043169,cation binding; GO:0003824,catalytic activity; GO:0016787,hydrolase activity; GO:0016788,hydrolase activity, acting on ester bonds; GO:0016791,phosphatase ac…	PF05116.13:Sucrose-6F-phosphate phosphohydrolase	--	--	--
TraesCS1A02G089500	164.7	158.2	164.93	26.79	28.52	26.78	96.05	105.27	96.65	30.83	33.04	31.9	10339	10494	10679	1877	1843	1705	6383	7524	6275	1926	2186	2034	false	up	1A	78962470	78964533	-	TraesCS1A02G089500	protein_coding	K05933 aminocyclopropanecarboxylate oxidase [EC:1.14.17.4] | (RefSeq) 1-aminocyclopropane-1-carboxylate oxidase-like (A)	ko00270: Cysteine and methionine metabolism; ko01100: Metabolic pathways; ko01110: Biosynthesis of secondary metabolites	1-aminocyclopropane-1-carboxylate oxidase-like [Aegilops tauschii subsp. tauschii]	ACCO_MUSAC RecName: Full=1-aminocyclopropane-1-carboxylate oxidase; Short=ACC oxidase; EC=1.14.17.4; AltName: Full=Ethylene-forming enzyme; Short=EFE;	At1g77330	GO:0009815,1-aminocyclopropane-1-carboxylate oxidase activity; GO:0031418,L-ascorbic acid binding; GO:0046872,metal ion binding; GO:0009693,ethylene biosynthetic process; GO:0009835,fruit ripening; GO:0003674,molecular_function; GO:0003824,catalytic activity; GO:0016491,oxidoreductase activity; GO:0016638,oxidoreductase activity, acting on the CH-NH2 group of donors; GO:0016641,oxidoreductase act…	PF03171.20:2OG-Fe(II) oxygenase superfamily	--	--	--
TraesCS1A02G089600	244.22	238.52	240.59	34.14	36.12	34.04	176.85	182.4	176.11	42.21	43.78	38.47	8961	9248	9105	1398	1364	1267	6869	7620	6683	1541	1693	1434	false	up	1A	79107177	79108103	+	TraesCS1A02G089600	protein_coding	K05933 aminocyclopropanecarboxylate oxidase [EC:1.14.17.4] | (RefSeq) 1-aminocyclopropane-1-carboxylate oxidase-like (A)	ko00270: Cysteine and methionine metabolism; ko01100: Metabolic pathways; ko01110: Biosynthesis of secondary metabolites	predicted protein [Hordeum vulgare subsp. vulgare]	ACCO_MUSAC RecName: Full=1-aminocyclopropane-1-carboxylate oxidase; Short=ACC oxidase; EC=1.14.17.4; AltName: Full=Ethylene-forming enzyme; Short=EFE;	At1g77330	GO:0009815,1-aminocyclopropane-1-carboxylate oxidase activity; GO:0031418,L-ascorbic acid binding; GO:0046872,metal ion binding; GO:0009693,ethylene biosynthetic process; GO:0009835,fruit ripening; GO:0003674,molecular_function; GO:0003824,catalytic activity; GO:0016491,oxidoreductase activity; GO:0016638,oxidoreductase activity, acting on the CH-NH2 group of donors; GO:0016641,oxidoreductase act…	PF03171.20:2OG-Fe(II) oxygenase superfamily	--	--	--
TraesCS1A02G089800	3.35	3.89	3.91	3.93	3.5	4.04	1.65	1.66	1.82	0.49	0.65	0.69	287	352	345	376	309	351	150	162	161	42	59	60	down	down	1A	79167082	79169605	+	TraesCS1A02G089800	protein_coding	--	--	protein O-glucosyltransferase 1 [Aegilops tauschii subsp. tauschii]	--	At1g07220	GO:0016021,integral component of membrane; GO:0005575,cellular_component; GO:0016020,membrane; GO:0031224,intrinsic component of membrane; GO:0044425,membrane part	PF05686.12:Glycosyl transferase family 90	--	--	--
TraesCS1A02G089900	16.78	15.53	16.61	14.5	14.68	14.85	24.31	24.26	27.42	15.71	16.6	14.96	1809	1769	1846	1744	1629	1623	2774	2977	3056	1685	1886	1638	false	up	1A	79688776	79694804	-	TraesCS1A02G089900	protein_coding	K03347 cullin 1 | (RefSeq) cullin-1 isoform X1 (A)	ko04120: Ubiquitin mediated proteolysis; ko04141: Protein processing in endoplasmic reticulum	cullin-1 isoform X1 [Aegilops tauschii subsp. tauschii]	CUL1_ORYSJ RecName: Full=Cullin-1 {ECO:0000305}; Short=OsCUL1 {ECO:0000303|PubMed:24616269}; AltName: Full=OsCUL1-1 {ECO:0000303|PubMed:29892794};	At4g02570	GO:0031461,cullin-RING ubiquitin ligase complex; GO:0031625,ubiquitin protein ligase binding; GO:0004842,ubiquitin-protein transferase activity; GO:0016567,protein ubiquitination; GO:0006511,ubiquitin-dependent protein catabolic process; GO:0005515,protein binding; GO:0003674,molecular_function; GO:0005488,binding; GO:0019899,enzyme binding; GO:0044389,ubiquitin-like protein ligase binding; GO:00…	PF00888.22:Cullin family	--	--	--
TraesCS1A02G090600	25.67	23.95	24.32	30.26	27.3	28.76	34.63	35.15	36.8	36.58	39.82	32.07	1268	1250	1239	1668	1388	1441	1811	1977	1880	1798	2073	1609	false	up	1A	80683274	80687060	-	TraesCS1A02G090600	Pyridoxal phosphate homeostasis protein [Source:UniProtKB/TrEMBL%3BAcc:A0A1D5S534]	K06997 PLP dependent protein | (RefSeq) proline synthase co-transcribed bacterial homolog protein-like (A)	--	proline synthase co-transcribed bacterial homolog protein-like [Aegilops tauschii subsp. tauschii]	--	At1g11930	GO:0030170,pyridoxal phosphate binding; GO:0003674,molecular_function; GO:0005488,binding; GO:0008144,drug binding; GO:0019842,vitamin binding; GO:0036094,small molecule binding; GO:0043167,ion binding; GO:0043168,anion binding; GO:0048037,cofactor binding; GO:0050662,coenzyme binding; GO:0070279,vitamin B6 binding; GO:0097159,organic cyclic compound binding; GO:1901363,heterocyclic compound bind…	PF01168.20:Alanine racemase, N-terminal domain	--	--	--
TraesCS1A02G091200	2.22	2.12	1.65	1.77	2.08	2.06	3.68	3.31	3.2	2.11	2.03	2.05	204	206	156	181	196	192	357	346	304	193	196	191	false	up	1A	82530925	82535170	-	TraesCS1A02G091200	protein_coding	--	--	Double-stranded RNA-binding protein 2 [Triticum urartu]	DRB2_ORYSJ RecName: Full=Double-stranded RNA-binding protein 2; AltName: Full=dsRNA-binding protein 2; AltName: Full=dsRNA-binding protein 3; Short=OsDRB3;	At2g28380	GO:0003725,double-stranded RNA binding; GO:0003674,molecular_function; GO:0003676,nucleic acid binding; GO:0003723,RNA binding; GO:0005488,binding; GO:0097159,organic cyclic compound binding; GO:1901363,heterocyclic compound binding	PF00035.26:Double-stranded RNA binding motif	--	--	--
TraesCS1A02G091300	3.89	3.25	3.23	4.64	4.53	5.62	2.01	2.29	1.88	1.09	0.87	0.77	335	296	287	446	401	491	183	224	167	93	79	67	false	down	1A	82947327	82952587	-	TraesCS1A02G091300	protein_coding	K14485 transport inhibitor response 1 | (RefSeq) transport inhibitor response 1-like protein Os05g0150500 (A)	ko04075: Plant hormone signal transduction	transport inhibitor response 1-like protein Os05g0150500 [Aegilops tauschii subsp. tauschii]	TIR1A_ORYSJ RecName: Full=Transport inhibitor response 1-like protein Os05g0150500; Short=TIR1-like protein;	At3g62980	GO:0005634,nucleus; GO:0019005,SCF ubiquitin ligase complex; GO:0010011,auxin binding; GO:0000822,inositol hexakisphosphate binding; GO:0009734,auxin-activated signaling pathway; GO:0016567,protein ubiquitination; GO:0031146,SCF-dependent proteasomal ubiquitin-dependent protein catabolic process; GO:0003674,molecular_function; GO:0005488,binding; GO:0042562,hormone binding; GO:0008144,drug bindin…	PF18791.1:Transport inhibitor response 1 protein domain	--	--	--
TraesCS1A02G092100	0.07	0.31	0.12	0.24	0.21	0.05	0.37	0.52	0.57	4.68	5.38	7.33	5	24	9	20	16	4	29	44	44	346	421	553	NA	up	1A	84727966	84730032	+	TraesCS1A02G092100	protein_coding	K13223 indole-2-monooxygenase [EC:1.14.14.153] | (RefSeq) indole-2-monooxygenase-like (A)	ko00402: Benzoxazinoid biosynthesis; ko01110: Biosynthesis of secondary metabolites	indole-2-monooxygenase-like [Aegilops tauschii subsp. tauschii]	C71C4_MAIZE RecName: Full=indole-2-monooxygenase; EC=1.14.14.153 {ECO:0000269|PubMed:9235894}; AltName: Full=Cytochrome P450 71C4; AltName: Full=Protein benzoxazineless 2;	At3g26300	GO:0016021,integral component of membrane; GO:0016020,membrane; GO:0020037,heme binding; GO:0036190,indole-2-monooxygenase activity; GO:0005506,iron ion binding; GO:0016709,oxidoreductase activity, acting on paired donors, with incorporation or reduction of molecular oxygen, NAD(P)H as one donor, and incorporation of one atom of oxygen; GO:0003674,molecular_function; GO:0005488,binding; GO:004690…	PF00067.22:Cytochrome P450	--	--	--
TraesCS1A02G093000	0.08	0.19	0	0.38	0.08	0.08	8.04	7.45	7.83	9.07	11.52	10.71	3	7	0	15	3	3	303	302	288	321	432	387	up	up	1A	85823062	85823960	+	TraesCS1A02G093000	TSPO [Source:Projected from Arabidopsis thaliana (AT2G47770) UniProtKB/TrEMBL%3BAcc:A0A178W1Q1]	K05770 translocator protein | (RefSeq) translocator protein homolog (A)	--	translocator protein homolog [Aegilops tauschii subsp. tauschii]	TSPO_ARATH RecName: Full=Translocator protein homolog; Short=AtTSPO;	At2g47770	GO:0031969,chloroplast membrane; GO:0005783,endoplasmic reticulum; GO:0005789,endoplasmic reticulum membrane; GO:0005794,Golgi apparatus; GO:0000139,Golgi membrane; GO:0005795,Golgi stack; GO:0016021,integral component of membrane; GO:0016020,membrane; GO:0020037,heme binding; GO:0006778,porphyrin-containing compound metabolic process; GO:0009737,response to abscisic acid; GO:0006970,response to …	PF03073.15:TspO/MBR family	--	--	--
TraesCS1A02G093800	84.86	84.84	88.34	182.88	194.37	194	681.9	734.45	736.25	1503.81	1532.23	1408.83	4874	5149	5233	11721	11490	11302	41457	48027	43732	85943	92746	82190	up	up	1A	86638820	86641089	-	TraesCS1A02G093800	protein_coding	K12778 meiosis-specific protein | (RefSeq) uncharacterized LOC100262484 (A)	--	hypothetical protein TRIUR3_26221 [Triticum urartu]	Y5513_ORYSI RecName: Full=REF/SRPP-like protein OsI_017815;	At3g05500	--	PF05755.12:Rubber elongation factor protein (REF)	--	--	--
TraesCS1A02G093900	18.41	18.35	20.57	14.27	16.51	14.44	17.17	16.2	15.22	16.55	16.32	16.53	3473	3657	4002	3003	3204	2762	3429	3479	2968	3107	3244	3166	false	up	1A	86644142	86649260	-	TraesCS1A02G093900	protein_coding	--	--	translocase of chloroplast 159, chloroplastic isoform X1 [Aegilops tauschii subsp. tauschii]	TC159_ARATH RecName: Full=Translocase of chloroplast 159, chloroplastic; Short=AtToc159; EC=3.6.5.-; AltName: Full=159 kDa chloroplast outer envelope protein; AltName: Full=Plastid protein import 2; AltName: Full=Translocase of chloroplast 160, chloroplastic; Short=AtToc160; AltName: Full=Translocase of chloroplast 86, chloroplastic; Short=AtToc86;	At4g02510	GO:0009507,chloroplast; GO:0009941,chloroplast envelope; GO:0009707,chloroplast outer membrane; GO:0005829,cytosol; GO:0016021,integral component of membrane; GO:0009536,plastid; GO:0061927,TOC-TIC supercomplex I; GO:0051087,chaperone binding; GO:0004930,G protein-coupled receptor activity; GO:0005525,GTP binding; GO:0003924,GTPase activity; GO:0046872,metal ion binding; GO:0043024,ribosomal smal…	PF11886.8:Translocase of chloroplast 159/132, membrane anchor domain	--	--	--
TraesCS1A02G094000	1.49	1.09	1.76	1.4	1.6	1.5	3.73	3.88	3.03	2.9	2.26	2.5	123	95	150	129	136	126	327	365	259	239	197	210	up	up	1A	87198152	87201062	+	TraesCS1A02G094000	protein_coding	K20891 beta-glucuronosyltransferase [EC:2.4.1.-] | (RefSeq) beta-glucuronosyltransferase GlcAT14B (A)	--	beta-glucuronosyltransferase GlcAT14B-like [Aegilops tauschii subsp. tauschii]	GT14B_ARATH RecName: Full=Beta-glucuronosyltransferase GlcAT14B {ECO:0000305}; EC=2.4.1.- {ECO:0000305}; AltName: Full=GT14 family glucuronic acid transferase 2 {ECO:0000305}; Short=AtGlcAT14B {ECO:0000303|PubMed:24739253};	At1g71070	GO:0000139,Golgi membrane; GO:0016021,integral component of membrane; GO:0015020,glucuronosyltransferase activity; GO:0003674,molecular_function; GO:0003824,catalytic activity; GO:0008194,UDP-glycosyltransferase activity; GO:0016740,transferase activity; GO:0016757,transferase activity, transferring glycosyl groups; GO:0016758,transferase activity, transferring hexosyl groups; GO:0005622,intracel…	PF02485.21:Core-2/I-Branching enzyme	--	--	--
TraesCS1A02G095200	1.23	1.25	0.94	0.69	0.82	0.99	1.06	1.94	1.76	1.8	1.63	1.29	133	142	104	83	91	108	121	238	196	193	185	141	false	up	1A	91052073	91058907	+	TraesCS1A02G095200	Gamma-tubulin complex component [Source:UniProtKB/TrEMBL%3BAcc:A0A341NHB2]	K16571 gamma-tubulin complex component 4 | (RefSeq) gamma-tubulin complex component 4 (A)	--	gamma-tubulin complex component 4 [Aegilops tauschii subsp. tauschii]	GACP4_ARATH RecName: Full=Gamma-tubulin complex component 4; Short=AtGCP4; Short=GCP-4;	At3g53760	GO:0005737,cytoplasm; GO:0000923,equatorial microtubule organizing center; GO:0000930,gamma-tubulin complex; GO:0005874,microtubule; GO:0009506,plasmodesma; GO:0005819,spindle; GO:0000922,spindle pole; GO:0043015,gamma-tubulin binding; GO:0043622,cortical microtubule organization; GO:0031122,cytoplasmic microtubule organization; GO:0051321,meiotic cell cycle; GO:0007020,microtubule nucleation; GO…	PF04130.13:Gamma tubulin complex component C-terminal	--	--	--
TraesCS1A02G095800	6.09	5.54	5.92	9.69	9.27	8.77	9.73	11.16	11.43	19.19	17.52	16.34	506	486	507	898	792	739	855	1055	982	1586	1533	1378	false	up	1A	91410869	91414181	-	TraesCS1A02G095800	protein_coding	K01255 leucyl aminopeptidase [EC:3.4.11.1] | (RefSeq) leucine aminopeptidase 2, chloroplastic-like isoform X1 (A)	ko00480: Glutathione metabolism; ko01100: Metabolic pathways	leucine aminopeptidase 2, chloroplastic-like isoform X2 [Aegilops tauschii subsp. tauschii]	AMPL2_ORYSJ RecName: Full=Leucine aminopeptidase 2, chloroplastic; EC=3.4.11.1; AltName: Full=Leucyl aminopeptidase 2; Short=LAP 2; AltName: Full=Proline aminopeptidase 2; EC=3.4.11.5; AltName: Full=Prolyl aminopeptidase 2; Flags: Precursor;	At4g30920	GO:0009507,chloroplast; GO:0030145,manganese ion binding; GO:0070006,metalloaminopeptidase activity; GO:0003674,molecular_function; GO:0005488,binding; GO:0046872,metal ion binding; GO:0043167,ion binding; GO:0043169,cation binding; GO:0046914,transition metal ion binding; GO:0003824,catalytic activity; GO:0004177,aminopeptidase activity; GO:0008235,metalloexopeptidase activity; GO:0008237,metall…	PF00883.21:Cytosol aminopeptidase family, catalytic domain	--	--	--
TraesCS1A02G096000	6.3	4.62	4.94	6.32	5.4	6.19	13.63	15.01	13.88	9.86	9.9	9.19	270	209	218	302	238	269	618	732	615	420	447	400	up	up	1A	91498965	91502453	+	TraesCS1A02G096000	U1A [Source:Projected from Arabidopsis thaliana (AT2G47580) UniProtKB/TrEMBL%3BAcc:A0A178VZ67]	K11091 U1 small nuclear ribonucleoprotein A | (RefSeq) U1 small nuclear ribonucleoprotein A (A)	ko03040: Spliceosome	predicted protein [Hordeum vulgare subsp. vulgare]	RU1A_ORYSI RecName: Full=U1 small nuclear ribonucleoprotein A; Short=U1 snRNP protein A;	At2g47580	GO:0005730,nucleolus; GO:0005681,spliceosomal complex; GO:0005685,U1 snRNP; GO:0003723,RNA binding; GO:0006397,mRNA processing; GO:0008380,RNA splicing; GO:0003674,molecular_function; GO:0003676,nucleic acid binding; GO:0005488,binding; GO:0097159,organic cyclic compound binding; GO:1901363,heterocyclic compound binding; GO:0008152,metabolic process; GO:0006139,nucleobase-containing compound meta…	PF00076.22:RNA recognition motif. (a.k.a. RRM, RBD, or RNP domain)	--	--	--
TraesCS1A02G096600	4.06	4.82	4.2	4.36	4.34	4.94	2.99	2.46	3.18	1.26	0.88	1.09	460	577	491	551	506	568	358	317	372	142	105	125	false	down	1A	92570552	92575558	-	TraesCS1A02G096600	protein_coding	K14509 ethylene receptor [EC:2.7.13.-] | (RefSeq) probable ethylene response sensor 2 (A)	ko04016: MAPK signaling pathway - plant; ko04075: Plant hormone signal transduction	probable ethylene response sensor 2 [Aegilops tauschii subsp. tauschii]	ERS2_ORYSJ RecName: Full=Probable ethylene response sensor 2 {ECO:0000305}; Short=OsERS2 {ECO:0000303|PubMed:16891544}; EC=2.7.13.3 {ECO:0000305}; AltName: Full=Ethylene response factor 2 {ECO:0000303|PubMed:16891544};	At1g66340	GO:0005783,endoplasmic reticulum; GO:0005789,endoplasmic reticulum membrane; GO:0016021,integral component of membrane; GO:0005524,ATP binding; GO:0051740,ethylene binding; GO:0038199,ethylene receptor activity; GO:0046872,metal ion binding; GO:0000155,phosphorelay sensor kinase activity; GO:0000166,nucleotide binding; GO:0003674,molecular_function; GO:0005488,binding; GO:0008144,drug binding; GO…	PF02518.26:Histidine kinase-, DNA gyrase B-, and HSP90-like ATPase	--	--	--
TraesCS1A02G097300	3.47	2.89	5.26	3.96	4.19	3.11	3.83	2.08	0.81	1.27	0.5	0.83	66	58	103	84	82	60	77	45	16	24	10	16	false	down	1A	93401939	93403931	-	TraesCS1A02G097300	protein_coding	K09184 GATA-binding protein, other eukaryote | (RefSeq) GATA transcription factor 11-like (A)	--	GATA transcription factor 23 [Triticum urartu]	GAT23_ARATH RecName: Full=GATA transcription factor 23;	At5g26930	GO:0005634,nucleus; GO:0000976,transcription regulatory region sequence-specific DNA binding; GO:0008270,zinc ion binding; GO:0030154,cell differentiation; GO:0048527,lateral root development; GO:0006355,regulation of transcription, DNA-templated; GO:0009416,response to light stimulus; GO:0001067,regulatory region nucleic acid binding; GO:0003674,molecular_function; GO:0003676,nucleic acid bindin…	PF00320.27:GATA zinc finger	C2C2-GATA	TF	C2C2->C2C2-GATA
TraesCS1A02G098800	0.23	0.33	0.32	0.21	0.11	0.25	1.32	1.37	0.99	0	0.02	0	10	15	14	10	5	11	60	67	44	0	1	0	up	NA	1A	95048338	95049419	-	TraesCS1A02G098800	protein_coding	--	--	uncharacterized protein LOC109755224 [Aegilops tauschii subsp. tauschii]	--	--	GO:0016021,integral component of membrane; GO:0005575,cellular_component; GO:0016020,membrane; GO:0031224,intrinsic component of membrane; GO:0044425,membrane part	--	--	--	--
TraesCS1A02G098900	0.48	0.84	0.37	0.43	0.73	0.45	1.2	1.4	0.99	0.19	0.13	0.15	38	70	30	38	60	36	101	126	81	15	11	12	up	NA	1A	95057831	95062924	+	TraesCS1A02G098900	protein_coding	K12604 CCR4-NOT transcription complex subunit 1 | (RefSeq) CCR4-NOT transcription complex subunit 1 isoform X1 (A)	ko03018: RNA degradation	CCR4-NOT transcription complex subunit 1-like isoform X1 [Aegilops tauschii subsp. tauschii]	--	At1g02080	GO:0030015,CCR4-NOT core complex; GO:0000932,P-body; GO:0060090,molecular adaptor activity; GO:0017148,negative regulation of translation; GO:0000288,nuclear-transcribed mRNA catabolic process, deadenylation-dependent decay; GO:0003674,molecular_function; GO:0005488,binding; GO:0008152,metabolic process; GO:0006412,translation; GO:0006417,regulation of translation; GO:0006518,peptide metabolic pr…	PF16415.5:CCR4-NOT transcription complex subunit 1 CAF1-binding domain	--	--	--
TraesCS1A02G099000	50	53.28	54.16	307.2	306.85	300.96	70.29	71.95	78.12	337.53	325	295.65	3208	3612	3584	21996	20264	19587	4774	5256	5184	21550	21977	19269	false	up	1A	95183261	95185789	+	TraesCS1A02G099000	protein_coding	K13348 protein Mpv17 | (RefSeq) protein SYM1-like (A)	ko04146: Peroxisome	predicted protein [Hordeum vulgare subsp. vulgare]	--	At1g52870	GO:0005737,cytoplasm; GO:0016021,integral component of membrane; GO:0005622,intracellular; GO:0005575,cellular_component; GO:0005623,cell; GO:0044424,intracellular part; GO:0044464,cell part; GO:0016020,membrane; GO:0031224,intrinsic component of membrane; GO:0044425,membrane part	PF04117.12:Mpv17 / PMP22 family	--	--	--
TraesCS1A02G099200	0.2	0.35	0.25	0.25	0.06	0.2	1.26	1.59	0.96	0	0.03	0.03	7	13	9	10	2	7	47	64	35	0	1	1	up	NA	1A	95528061	95528951	+	TraesCS1A02G099200	protein_coding	--	--	uncharacterized protein LOC109755224 [Aegilops tauschii subsp. tauschii]	--	--	GO:0016021,integral component of membrane; GO:0005575,cellular_component; GO:0016020,membrane; GO:0031224,intrinsic component of membrane; GO:0044425,membrane part	--	--	--	--
TraesCS1A02G099300	13.05	11.85	12.41	10.89	10.06	10.1	30.76	30.9	33.72	34.43	33.44	32.92	846	812	830	788	671	664	2111	2281	2261	2221	2285	2168	up	up	1A	95820621	95826073	+	TraesCS1A02G099300	DnaJ protein ERDJ3B [Source:Projected from Arabidopsis thaliana (AT3G62600) UniProtKB/Swiss-Prot%3BAcc:Q9LZK5]	K09517 DnaJ homolog subfamily B member 11 | (RefSeq) dnaJ protein ERDJ3B isoform X1 (A)	ko04141: Protein processing in endoplasmic reticulum	predicted protein [Hordeum vulgare subsp. vulgare]	DJB6_ORYSJ RecName: Full=DnaJ protein ERDJ3B {ECO:0000305}; AltName: Full=Chaperone protein dnaJ B6 {ECO:0000305}; Short=OsDjB6 {ECO:0000303|PubMed:23160806}; AltName: Full=Endoplasmic reticulum dnaJ domain-containing protein 3B {ECO:0000305}; Short=OsERdj3B {ECO:0000303|PubMed:24153418}; Flags: Precursor;	At3g62600	GO:0005788,endoplasmic reticulum lumen; GO:0030544,Hsp70 protein binding; GO:0051082,unfolded protein binding; GO:0006457,protein folding; GO:0005515,protein binding; GO:0003674,molecular_function; GO:0005488,binding; GO:0031072,heat shock protein binding; GO:0008150,biological_process; GO:0009987,cellular process; GO:0005622,intracellular; GO:0005575,cellular_component; GO:0005623,cell; GO:00057…	PF01556.18:DnaJ C terminal domain	--	--	--
TraesCS1A02G100300	0.66	0.63	0.52	2.33	2.48	1.71	1	0.56	0.6	0.14	0.38	0.37	62	62	50	243	238	162	99	60	58	13	37	35	false	down	1A	96462667	96465478	+	TraesCS1A02G100300	protein_coding	K24104 GPN-loop GTPase | (RefSeq) LOW QUALITY PROTEIN: uncharacterized protein LOC104799061 (A)	--	receptor-like serine/threonine-protein kinase SD1-7 [Aegilops tauschii subsp. tauschii]	Y4729_ARATH RecName: Full=G-type lectin S-receptor-like serine/threonine-protein kinase At4g27290; EC=2.7.11.1; Flags: Precursor;	At4g27290	GO:0005886,plasma membrane; GO:0005524,ATP binding; GO:0005516,calmodulin binding; GO:0030246,carbohydrate binding; GO:0106310,NA; GO:0004674,protein serine/threonine kinase activity; GO:0106311,NA; GO:0006468,protein phosphorylation; GO:0048544,recognition of pollen; GO:0000166,nucleotide binding; GO:0003674,molecular_function; GO:0005488,binding; GO:0008144,drug binding; GO:0017076,purine nucle…	PF07714.17:Protein tyrosine kinase	--	--	--
TraesCS1A02G100400	4.91	5.14	5.19	5.45	5.54	5.68	3.67	3.96	3.23	1.29	0.71	1.15	479	530	522	593	556	562	379	439	326	125	73	114	false	down	1A	96470434	96473287	+	TraesCS1A02G100400	protein_coding	K24104 GPN-loop GTPase | (RefSeq) LOW QUALITY PROTEIN: uncharacterized protein LOC104799061 (A)	--	receptor-like serine/threonine-protein kinase SD1-7 [Aegilops tauschii subsp. tauschii]	Y4729_ARATH RecName: Full=G-type lectin S-receptor-like serine/threonine-protein kinase At4g27290; EC=2.7.11.1; Flags: Precursor;	At1g11350	GO:0005886,plasma membrane; GO:0005524,ATP binding; GO:0005516,calmodulin binding; GO:0030246,carbohydrate binding; GO:0106310,NA; GO:0004674,protein serine/threonine kinase activity; GO:0106311,NA; GO:0006468,protein phosphorylation; GO:0048544,recognition of pollen; GO:0000166,nucleotide binding; GO:0003674,molecular_function; GO:0005488,binding; GO:0008144,drug binding; GO:0017076,purine nucle…	PF00069.25:Protein kinase domain	--	--	--
TraesCS1A02G100800	2.48	2.25	1.15	1.6	2.12	2.54	8.61	6.27	6.71	4.38	3.29	4.78	25	24	12	18	22	26	92	72	70	44	35	49	up	up	1A	97162370	97163349	-	TraesCS1A02G100800	protein_coding	--	--	hypothetical protein TRIUR3_33937 [Triticum urartu]	--	--	--	--	--	--	--
TraesCS1A02G101100	0.19	0.07	0.1	0.2	0.18	0.25	0.38	0.38	0.35	0.18	0.38	0.34	30	12	16	36	30	40	64	68	58	29	63	55	up	up	1A	97792599	97796606	+	TraesCS1A02G101100	protein_coding	K10523 speckle-type POZ protein | (RefSeq) BTB/POZ and MATH domain-containing protein 1-like (A)	--	BTB/POZ and MATH domain-containing protein 1-like [Aegilops tauschii subsp. tauschii]	BPM1_ARATH RecName: Full=BTB/POZ and MATH domain-containing protein 1; AltName: Full=Protein BTB-POZ AND MATH DOMAIN 1; Short=AtBPM1;	At3g06190	GO:0005634,nucleus; GO:0042802,identical protein binding; GO:0071472,cellular response to salt stress; GO:0042631,cellular response to water deprivation; GO:0016567,protein ubiquitination; GO:0006970,response to osmotic stress; GO:0005515,protein binding; GO:0003674,molecular_function; GO:0005488,binding; GO:0006950,response to stress; GO:0008150,biological_process; GO:0009628,response to abiotic…	PF00651.31:BTB/POZ domain	TRAF	TR	TRAF
TraesCS1A02G102800	2.98	2.97	3.18	7.25	6.82	7.26	2.6	2.7	3.99	1.24	1.21	1.25	145	153	160	394	342	359	134	150	201	60	62	62	false	down	1A	99071008	99072331	+	TraesCS1A02G102800	protein_coding	K00799 glutathione S-transferase [EC:2.5.1.18] | (RefSeq) glutathione S-transferase 4-like (A)	ko00480: Glutathione metabolism; ko01100: Metabolic pathways	predicted protein [Hordeum vulgare subsp. vulgare]	GSTF4_MAIZE RecName: Full=Glutathione S-transferase 4; EC=2.5.1.18; AltName: Full=GST class-phi member 4; AltName: Full=GST-27; AltName: Full=GST-IV;	At3g62760	GO:0005737,cytoplasm; GO:0032991,protein-containing complex; GO:0043295,glutathione binding; GO:0004364,glutathione transferase activity; GO:0042803,protein homodimerization activity; GO:0006749,glutathione metabolic process; GO:0009635,response to herbicide; GO:0009410,response to xenobiotic stimulus; GO:0003674,molecular_function; GO:0005488,binding; GO:0033218,amide binding; GO:0042277,peptide…	PF02798.20:Glutathione S-transferase, N-terminal domain	--	--	--
TraesCS1A02G103900	9.06	8.09	9.09	9.62	10.78	9.27	3.46	4.16	4.01	0.98	0.84	1.05	1103	1040	1141	1306	1351	1144	446	577	505	119	108	130	down	down	1A	99868032	99871106	-	TraesCS1A02G103900	protein_coding	K00924 kinase [EC:2.7.1.-] | (RefSeq) receptor-like protein kinase HSL1 (A)	--	receptor-like protein kinase HAIKU2 [Aegilops tauschii subsp. tauschii]	RLK7_ARATH RecName: Full=Receptor-like protein kinase 7 {ECO:0000303|PubMed:20811905}; EC=2.7.11.1 {ECO:0000305}; Flags: Precursor;	At3g19700	GO:0016021,integral component of membrane; GO:0005886,plasma membrane; GO:0005524,ATP binding; GO:0042802,identical protein binding; GO:0001653,peptide receptor activity; GO:0004672,protein kinase activity; GO:0106310,NA; GO:0106311,NA; GO:0045087,innate immune response; GO:0046777,protein autophosphorylation; GO:0006979,response to oxidative stress; GO:0009845,seed germination; GO:0000166,nucleo…	PF13855.6:Leucine rich repeat	--	--	--
TraesCS1A02G105600	7.42	9.34	9.41	12.74	12.61	12.83	21.57	20.99	21.46	14.44	14.19	15.78	585	778	765	1121	1023	1026	1800	1884	1750	1133	1179	1264	up	up	1A	101763922	101767798	-	TraesCS1A02G105600	Dihydrolipoyl dehydrogenase [Source:UniProtKB/TrEMBL%3BAcc:W4ZUZ6]	K00382 dihydrolipoamide dehydrogenase [EC:1.8.1.4] | (RefSeq) leghemoglobin reductase-like (A)	ko00010: Glycolysis / Gluconeogenesis; ko00020: Citrate cycle (TCA cycle); ko00260: Glycine, serine and threonine metabolism; ko00280: Valine, leucine and isoleucine degradation; ko00310: Lysine degradation; ko00380: Tryptophan metabolism; ko00620: Pyruvate metabolism; ko00630: Glyoxylate and dicarboxylate metabolism; ko00640: Propanoate metabolism; ko01100: Metabolic pathways; ko01110: Biosynthe…	leghemoglobin reductase-like [Aegilops tauschii subsp. tauschii]	LEGRE_VIGUN RecName: Full=Leghemoglobin reductase; EC=1.6.2.6; AltName: Full=Ferric leghemoglobin reductase; Short=FLbR; Flags: Precursor;	At1g48030	GO:0005739,mitochondrion; GO:0004148,dihydrolipoyl dehydrogenase activity; GO:0050660,flavin adenine dinucleotide binding; GO:0015043,leghemoglobin reductase activity; GO:0045454,cell redox homeostasis; GO:0003674,molecular_function; GO:0003824,catalytic activity; GO:0016491,oxidoreductase activity; GO:0016651,oxidoreductase activity, acting on NAD(P)H; GO:0016667,oxidoreductase activity, acting …	PF07992.14:Pyridine nucleotide-disulphide oxidoreductase	--	--	--
TraesCS1A02G105800	0.15	0.14	0.2	0.22	0.16	0.32	4.51	4.14	3.18	1.58	1.55	1.97	10	10	14	17	11	22	327	323	225	108	112	137	up	up	1A	102359664	102365134	+	TraesCS1A02G105800	protein_coding	K01206 alpha-L-fucosidase [EC:3.2.1.51] | (RefSeq) hypothetical protein (A)	ko00511: Other glycan degradation	GDSL esterase/lipase At1g09390-like [Aegilops tauschii subsp. tauschii]	GDL2_ARATH RecName: Full=GDSL esterase/lipase At1g09390; EC=3.1.1.-; AltName: Full=Extracellular lipase At1g09390; Flags: Precursor;	At1g09390	GO:0009570,chloroplast stroma; GO:0005576,extracellular region; GO:0016788,hydrolase activity, acting on ester bonds; GO:0016042,lipid catabolic process; GO:0003674,molecular_function; GO:0003824,catalytic activity; GO:0016787,hydrolase activity; GO:0008152,metabolic process; GO:0006629,lipid metabolic process; GO:0008150,biological_process; GO:0009056,catabolic process; GO:0044238,primary metabo…	PF00657.22:GDSL-like Lipase/Acylhydrolase	--	--	--
TraesCS1A02G105900	15.1	13.27	13.66	6.63	5.5	6.49	34.99	36.74	34.29	58.45	60.64	60.24	1149	1067	1072	563	431	501	2818	3182	2698	4425	4862	4655	up	up	1A	102366710	102370939	+	TraesCS1A02G105900	protein_coding	K01206 alpha-L-fucosidase [EC:3.2.1.51] | (RefSeq) FXG1; alpha-fucosidase 1 (A)	ko00511: Other glycan degradation	predicted protein [Hordeum vulgare subsp. vulgare]	LIP4_ARATH RecName: Full=GDSL esterase/lipase LIP-4; EC=3.1.1.-; AltName: Full=Extracellular lipase LIP-4; Flags: Precursor;	At1g56670	GO:0009570,chloroplast stroma; GO:0005576,extracellular region; GO:0016788,hydrolase activity, acting on ester bonds; GO:0016042,lipid catabolic process; GO:0003674,molecular_function; GO:0003824,catalytic activity; GO:0016787,hydrolase activity; GO:0008152,metabolic process; GO:0006629,lipid metabolic process; GO:0008150,biological_process; GO:0009056,catabolic process; GO:0044238,primary metabo…	PF00657.22:GDSL-like Lipase/Acylhydrolase	--	--	--
TraesCS1A02G106600	25.01	22.67	25.83	11.42	10.36	10.6	147.23	147.27	150.45	43.18	43.46	43.04	1091	1045	1162	556	465	469	6798	7314	6787	1874	1998	1907	up	up	1A	104377540	104379785	+	TraesCS1A02G106600	USP family protein [Source:UniProtKB/TrEMBL%3BAcc:Q2TN84]	K00847 fructokinase [EC:2.7.1.4] | (RefSeq) probable fructokinase-1 isoform X1 (A)	ko00051: Fructose and mannose metabolism; ko00500: Starch and sucrose metabolism; ko00520: Amino sugar and nucleotide sugar metabolism; ko01100: Metabolic pathways; ko01110: Biosynthesis of secondary metabolites	USP family protein [Triticum aestivum]	PHO34_ARATH RecName: Full=Universal stress protein PHOS34 {ECO:0000303|PubMed:12644671}; AltName: Full=Phosphorylated protein of 34 kDa {ECO:0000303|PubMed:18285339}; Short=AtPHOS34 {ECO:0000303|PubMed:18285339}; Flags: Precursor;	At3g17020	GO:0009507,chloroplast; GO:0005829,cytosol; GO:0005524,ATP binding; GO:0002238,response to molecule of fungal origin; GO:0000166,nucleotide binding; GO:0003674,molecular_function; GO:0005488,binding; GO:0008144,drug binding; GO:0017076,purine nucleotide binding; GO:0030554,adenyl nucleotide binding; GO:0032553,ribonucleotide binding; GO:0032555,purine ribonucleotide binding; GO:0032559,adenyl rib…	PF00582.26:Universal stress protein family	--	--	--
TraesCS1A02G106700	0.87	1.79	1.61	2.14	1.39	1.26	1.18	1.38	1.38	0.09	0.28	0.4	30	65	57	82	49	44	43	54	49	3	10	14	false	down	1A	104432549	104433415	-	TraesCS1A02G106700	protein_coding	--	--	predicted protein [Hordeum vulgare subsp. vulgare]	EA1_MAIZE RecName: Full=Protein EGG APPARATUS-1; AltName: Full=ZmEA1;	--	GO:0016021,integral component of membrane; GO:0005575,cellular_component; GO:0016020,membrane; GO:0031224,intrinsic component of membrane; GO:0044425,membrane part	--	--	--	--
TraesCS1A02G108100	2.56	2.73	2.98	0.66	0.79	0.74	4.08	4.12	4.26	2.46	1.94	2	257	289	308	74	82	75	433	471	442	246	205	204	false	up	1A	107107556	107110090	-	TraesCS1A02G108100	protein_coding	K13435 serine/threonine-protein kinase Pto | (RefSeq) receptor-like protein kinase HERK 1 isoform X2 (A)	ko04626: Plant-pathogen interaction	Receptor-like protein kinase HERK 1 [Triticum urartu]	HERK_ARATH RecName: Full=Receptor-like protein kinase HERK 1; EC=2.7.11.-; AltName: Full=Protein HERCULES RECEPTOR KINASE 1; Flags: Precursor;	At3g46290	GO:0016021,integral component of membrane; GO:0005886,plasma membrane; GO:0009506,plasmodesma; GO:0005524,ATP binding; GO:0004672,protein kinase activity; GO:0004674,protein serine/threonine kinase activity; GO:0046777,protein autophosphorylation; GO:0009741,response to brassinosteroid; GO:0009826,unidimensional cell growth; GO:0000166,nucleotide binding; GO:0003674,molecular_function; GO:0005488…	PF07714.17:Protein tyrosine kinase	--	--	--
TraesCS1A02G108400	3.35	2.56	2.48	0.84	1.06	1.18	0.77	1.52	0.63	0.15	0	0.15	176	142	134	49	57	63	43	91	34	8	0	8	down	down	1A	107484216	107485732	-	TraesCS1A02G108400	Peroxidase [Source:UniProtKB/TrEMBL%3BAcc:W4ZYX8]	K00430 peroxidase [EC:1.11.1.7] | (RefSeq) peroxidase 5 (A)	ko00940: Phenylpropanoid biosynthesis; ko01100: Metabolic pathways; ko01110: Biosynthesis of secondary metabolites	PREDICTED: peroxidase 5-like [Brachypodium distachyon]	PER1_MAIZE RecName: Full=Peroxidase 1; EC=1.11.1.7; AltName: Full=Plasma membrane-bound peroxidase 1; Short=pmPOX1; Flags: Precursor;	At1g05260	GO:0005576,extracellular region; GO:0009505,plant-type cell wall; GO:0009506,plasmodesma; GO:0005773,vacuole; GO:0020037,heme binding; GO:0046872,metal ion binding; GO:0004601,peroxidase activity; GO:0042744,hydrogen peroxide catabolic process; GO:0006979,response to oxidative stress; GO:0003674,molecular_function; GO:0005488,binding; GO:0046906,tetrapyrrole binding; GO:0048037,cofactor binding; …	PF00141.23:Peroxidase	--	--	--
TraesCS1A02G109100	1.09	1.39	0.67	3.47	2.45	1.92	0.31	0.38	0.57	0.04	0.12	0.16	76	102	48	269	175	135	23	30	41	3	9	11	down	down	1A	108442134	108444430	-	TraesCS1A02G109100	protein_coding	K01206 alpha-L-fucosidase [EC:3.2.1.51] | (RefSeq) alpha-L-fucosidase 3 (A)	ko00511: Other glycan degradation	GDSL esterase/lipase At1g28600-like [Aegilops tauschii subsp. tauschii]	GDL16_ARATH RecName: Full=GDSL esterase/lipase At1g31550; EC=3.1.1.-; AltName: Full=Extracellular lipase At1g31550; Flags: Precursor;	At1g31550	GO:0005576,extracellular region; GO:0005773,vacuole; GO:0016788,hydrolase activity, acting on ester bonds; GO:0016042,lipid catabolic process; GO:0003674,molecular_function; GO:0003824,catalytic activity; GO:0016787,hydrolase activity; GO:0008152,metabolic process; GO:0006629,lipid metabolic process; GO:0008150,biological_process; GO:0009056,catabolic process; GO:0044238,primary metabolic process…	PF00657.22:GDSL-like Lipase/Acylhydrolase	--	--	--
TraesCS1A02G109200	3.35	3.13	4.46	3.06	3.57	3.98	6.63	5.65	6.4	3.45	3.64	5.01	249	246	342	254	273	300	522	478	492	255	285	378	false	up	1A	108687044	108691586	+	TraesCS1A02G109200	protein_coding	K19347 SUN domain-containing protein 1/2 | (RefSeq) protein SAD1/UNC-84 domain protein 1-like (A)	--	hypothetical protein TRIUR3_18907 [Triticum urartu]	SUN2_ARATH RecName: Full=SUN domain-containing protein 2 {ECO:0000303|PubMed:19807882}; Short=AtSUN2 {ECO:0000303|PubMed:19807882};	At3g10730	GO:0005783,endoplasmic reticulum; GO:0005789,endoplasmic reticulum membrane; GO:0016021,integral component of membrane; GO:0005635,nuclear envelope; GO:0005637,nuclear inner membrane; GO:0009524,phragmoplast; GO:0005819,spindle; GO:0043621,protein self-association; GO:0043495,protein membrane anchor; GO:0070197,meiotic attachment of telomere to nuclear envelope; GO:0006998,nuclear envelope organi…	PF07738.13:Sad1 / UNC-like C-terminal	--	--	--
TraesCS1A02G110000	2.88	3.11	2.51	0.57	0.59	0.68	1.08	0.93	1.35	1.7	2.03	1.68	274	313	246	60	58	66	109	101	133	161	203	162	down	up	1A	108921601	108924502	+	TraesCS1A02G110000	protein_coding	K00924 kinase [EC:2.7.1.-] | (RefSeq) probable receptor-like protein kinase At3g55450 isoform X1 (A)	--	serine/threonine-protein kinase RIPK-like [Aegilops tauschii subsp. tauschii]	RIPK_ARATH RecName: Full=Serine/threonine-protein kinase RIPK {ECO:0000305}; EC=2.7.11.1 {ECO:0000305|PubMed:21320696}; AltName: Full=ACIK1A/PBL14; AltName: Full=ACRE protein ortholog 264A {ECO:0000305}; Short=AtACRE264a {ECO:0000303|PubMed:15181213}; AltName: Full=PBS1-like protein 14 {ECO:0000303|PubMed:20413097}; AltName: Full=RPM1-induced protein kinase {ECO:0000303|PubMed:21320696};	At2g05940	GO:0005886,plasma membrane; GO:0005524,ATP binding; GO:0106310,NA; GO:0004674,protein serine/threonine kinase activity; GO:0106311,NA; GO:0042742,defense response to bacterium; GO:0006468,protein phosphorylation; GO:0000166,nucleotide binding; GO:0003674,molecular_function; GO:0005488,binding; GO:0008144,drug binding; GO:0017076,purine nucleotide binding; GO:0030554,adenyl nucleotide binding; GO:…	PF07714.17:Protein tyrosine kinase	--	--	--
TraesCS1A02G110800	5.07	4.74	4.54	7.57	7.58	7.83	9.61	7.62	7.65	9.19	9.99	8.66	384	380	355	640	591	602	771	658	600	693	798	667	false	up	1A	110282478	110284392	-	TraesCS1A02G110800	protein_coding	K22845 phlorizin synthase [EC:2.4.1.357] | (RefSeq) UDP-glycosyltransferase 88F5-like (A)	ko00941: Flavonoid biosynthesis; ko01110: Biosynthesis of secondary metabolites	PREDICTED: UDP-glycosyltransferase 88A1-like [Brachypodium distachyon]	U88B1_STERE RecName: Full=UDP-glycosyltransferase 88B1 {ECO:0000303|PubMed:15610349}; EC=2.4.1.- {ECO:0000305};	At3g16520	GO:0008194,UDP-glycosyltransferase activity; GO:0003674,molecular_function; GO:0003824,catalytic activity; GO:0016740,transferase activity; GO:0016757,transferase activity, transferring glycosyl groups	PF00201.18:UDP-glucoronosyl and UDP-glucosyl transferase	--	--	--
TraesCS1A02G110900	73.92	73.08	75.16	94.8	98.08	96.62	16.63	16.26	16.37	37.26	36.44	33.59	6794	7097	7125	9723	9278	9008	1618	1701	1556	3408	3530	3136	down	false	1A	111122761	111132907	+	TraesCS1A02G110900	protein_coding	K01103 6-phosphofructo-2-kinase / fructose-2,6-biphosphatase 3 [EC:2.7.1.105 3.1.3.46] | (RefSeq) 6-phosphofructo-2-kinase/fructose-2, 6-bisphosphatase-like isoform X1 (A)	ko00051: Fructose and mannose metabolism; ko01100: Metabolic pathways	6-phosphofructo-2-kinase/fructose-2,6-bisphosphatase-like isoform X2 [Aegilops tauschii subsp. tauschii]	F26_ARATH RecName: Full=6-phosphofructo-2-kinase/fructose-2,6-bisphosphatase; Short=6PF-2-K/Fru-2,6-P2ase; Short=AtF2KP; Short=PFK/FBPase; Includes: RecName: Full=6-phosphofructo-2-kinase; EC=2.7.1.105; Includes: RecName: Full=Fructose-2,6-bisphosphatase; EC=3.1.3.46;	At1g07110	GO:0005829,cytosol; GO:0005886,plasma membrane; GO:0003873,6-phosphofructo-2-kinase activity; GO:0005524,ATP binding; GO:0004331,fructose-2,6-bisphosphate 2-phosphatase activity; GO:2001070,starch binding; GO:0006003,fructose 2,6-bisphosphate metabolic process; GO:0006002,fructose 6-phosphate metabolic process; GO:0006000,fructose metabolic process; GO:0043609,regulation of carbon utilization; GO…	PF01591.18:6-phosphofructo-2-kinase	--	--	--
TraesCS1A02G111100	6.17	5.84	4.72	5.28	4.57	5.04	1.96	1.85	1.98	0.79	0.92	1	496	496	391	474	378	411	167	169	165	63	78	82	down	down	1A	111534404	111538376	+	TraesCS1A02G111100	protein_coding	K22503 aspartyl-tRNA synthetase [EC:6.1.1.12] | (RefSeq) aspartate--tRNA ligase 2, cytoplasmic-like (A)	ko00970: Aminoacyl-tRNA biosynthesis	PREDICTED: aspartate--tRNA ligase 2, cytoplasmic-like [Oryza brachyantha]	SYDC1_ARATH RecName: Full=Aspartate--tRNA ligase 1, cytoplasmic {ECO:0000305}; EC=6.1.1.12 {ECO:0000305}; AltName: Full=Aspartyl-tRNA synthetase {ECO:0000305}; Short=AspRS {ECO:0000305};	At4g31180	GO:0017101,aminoacyl-tRNA synthetase multienzyme complex; GO:0005829,cytosol; GO:0009506,plasmodesma; GO:0004815,aspartate-tRNA ligase activity; GO:0005524,ATP binding; GO:0003677,DNA binding; GO:0046872,metal ion binding; GO:0003723,RNA binding; GO:0006422,aspartyl-tRNA aminoacylation; GO:0046686,response to cadmium ion; GO:0003674,molecular_function; GO:0003824,catalytic activity; GO:0004812,am…	PF00152.20:tRNA synthetases class II (D, K and N)	--	--	--
TraesCS1A02G111800	1.38	1.6	1.97	0.72	0.37	0.29	0.62	0.48	0.51	2.12	2.56	2.58	75	92	111	44	21	16	36	30	29	115	147	143	down	up	1A	113251084	113252461	-	TraesCS1A02G111800	protein_coding	--	--	hypothetical protein TRIUR3_33954 [Triticum urartu]	--	--	--	PF05097.12:Protein of unknown function (DUF688)	--	--	--
TraesCS1A02G112500	91.54	83.75	92.15	105.29	97.71	102.24	198.58	183.75	213.19	206.68	202.6	193.44	3971	3839	4123	5097	4363	4499	9119	9076	9565	8922	9263	8524	up	up	1A	114544596	114546676	+	TraesCS1A02G112500	protein_coding	K02866 large subunit ribosomal protein L10e | (RefSeq) 60S ribosomal protein L10-2 (A)	ko03010: Ribosome	predicted protein, partial [Hordeum vulgare subsp. vulgare]	RL102_ORYSI RecName: Full=60S ribosomal protein L10-2; AltName: Full=Protein QM1; AltName: Full=Putative tumor suppressor SG12;	At1g26910	GO:0005840,ribosome; GO:0003735,structural constituent of ribosome; GO:0006412,translation; GO:0003674,molecular_function; GO:0005198,structural molecule activity; GO:0008152,metabolic process; GO:0006518,peptide metabolic process; GO:0006807,nitrogen compound metabolic process; GO:0008150,biological_process; GO:0009058,biosynthetic process; GO:0009059,macromolecule biosynthetic process; GO:00099…	PF00252.18:Ribosomal protein L16p/L10e	--	--	--
TraesCS1A02G113100	0.86	0.96	1.79	0.17	0.18	0.52	1.03	1.98	2.22	6.88	8.92	8.25	23	27	49	5	5	14	29	60	61	182	250	223	false	up	1A	115939762	115940521	+	TraesCS1A02G113100	protein_coding	--	--	hypothetical protein TRIUR3_12039 [Triticum urartu]	AGP16_ARATH RecName: Full=Arabinogalactan protein 16 {ECO:0000303|PubMed:11006345}; Short=AtAGP16 {ECO:0000303|PubMed:11006345}; AltName: Full=Arabinogalactan peptide 16 {ECO:0000303|PubMed:11006345}; Short=AG-peptide 16 {ECO:0000303|PubMed:11006345}; Flags: Precursor;	At2g46330	GO:0031225,anchored component of membrane; GO:0005886,plasma membrane; GO:0005575,cellular_component; GO:0016020,membrane; GO:0031224,intrinsic component of membrane; GO:0044425,membrane part; GO:0005623,cell; GO:0044464,cell part; GO:0071944,cell periphery	PF06376.12:Arabinogalactan peptide	--	--	--
TraesCS1A02G113300	7.51	7.75	8	10.93	12.22	10.09	1.56	1.65	1.93	1.81	2.22	2.35	503	549	553	817	843	686	111	126	134	121	157	160	down	down	1A	115975501	115978707	+	TraesCS1A02G113300	protein_coding	K01126 glycerophosphoryl diester phosphodiesterase [EC:3.1.4.46] | (RefSeq) glycerophosphodiester phosphodiesterase GDPD6 (A)	ko00564: Glycerophospholipid metabolism	Glycerophosphoryl diester phosphodiesterase [Triticum urartu]	GDPD6_ARATH RecName: Full=Glycerophosphodiester phosphodiesterase GDPD6 {ECO:0000305}; EC=3.1.4.46 {ECO:0000250|UniProtKB:Q9SGA2}; AltName: Full=Glycerophosphodiester phosphodiesterase 6 {ECO:0000303|PubMed:21323773}; Short=ATGDPD6 {ECO:0000303|PubMed:21323773}; Flags: Precursor;	At5g08030	GO:0005773,vacuole; GO:0008889,glycerophosphodiester phosphodiesterase activity; GO:0006071,glycerol metabolic process; GO:0006629,lipid metabolic process; GO:0003674,molecular_function; GO:0003824,catalytic activity; GO:0008081,phosphoric diester hydrolase activity; GO:0016787,hydrolase activity; GO:0016788,hydrolase activity, acting on ester bonds; GO:0042578,phosphoric ester hydrolase activity…	PF03009.17:Glycerophosphoryl diester phosphodiesterase family	--	--	--
TraesCS1A02G113600	0.07	0.09	0.09	1.11	0.77	1.13	0.1	0.06	0	0.07	0.03	0.02	4	5	5	69	44	64	6	4	0	4	2	1	NA	down	1A	117192083	117193881	-	TraesCS1A02G113600	protein_coding	K16903 L-tryptophan---pyruvate aminotransferase [EC:2.6.1.99] | (RefSeq) uncharacterized protein LOC100193435 precursor (A)	ko00380: Tryptophan metabolism; ko01100: Metabolic pathways	tryptophan aminotransferase related 2 [Triticum aestivum]	TAR2_ORYSJ RecName: Full=Tryptophan aminotransferase-related protein 2 {ECO:0000303|PubMed:22582989}; Short=OsTAR2 {ECO:0000303|PubMed:22582989}; EC=2.6.1.27 {ECO:0000305}; AltName: Full=Protein FISH BONE {ECO:0000303|PubMed:24654985};	At4g24670	GO:0016846,carbon-sulfur lyase activity; GO:0050362,L-tryptophan:2-oxoglutarate aminotransferase activity; GO:0009851,auxin biosynthetic process; GO:0003674,molecular_function; GO:0003824,catalytic activity; GO:0016829,lyase activity; GO:0008483,transaminase activity; GO:0016740,transferase activity; GO:0016769,transferase activity, transferring nitrogenous groups; GO:0070529,L-tryptophan aminotr…	PF04864.13:Allinase	--	--	--
TraesCS1A02G113700	0.71	1.05	0.88	0.96	0.94	0.95	1.71	1.71	1.13	0.19	0.33	0.17	60	94	77	90	82	81	153	164	99	16	29	15	false	down	1A	117194227	117198243	-	TraesCS1A02G113700	protein_coding	K16903 L-tryptophan---pyruvate aminotransferase [EC:2.6.1.99] | (RefSeq) uncharacterized protein LOC8080940 (A)	ko00380: Tryptophan metabolism; ko01100: Metabolic pathways	pollen-specific leucine-rich repeat extensin-like protein 2 [Aegilops tauschii subsp. tauschii]	--	At3g01560	--	PF07223.11:UBA-like domain (DUF1421)	--	--	--
TraesCS1A02G115100	15.43	15.89	14.76	17.62	17.29	19.19	24.54	24.9	26.51	23.24	25.65	25.16	1011	1100	997	1288	1166	1275	1702	1857	1796	1515	1771	1674	false	up	1A	119493399	119496915	+	TraesCS1A02G115100	mRNA cap guanine-N7 methyltransferase [Source:UniProtKB/TrEMBL%3BAcc:W4ZYJ2]	K00565 mRNA (guanine-N7-)-methyltransferase [EC:2.1.1.56] | (RefSeq) mRNA cap guanine-N7 methyltransferase 1 (A)	ko03015: mRNA surveillance pathway	mRNA cap guanine-N7 methyltransferase 1 [Triticum urartu]	MCES1_ORYSJ RecName: Full=mRNA cap guanine-N7 methyltransferase 1; EC=2.1.1.56; AltName: Full=mRNA (guanine-N(7))-methyltransferase 1; AltName: Full=mRNA cap methyltransferase 1;	At3g20650	GO:0005845,mRNA cap binding complex; GO:0005634,nucleus; GO:0004482,mRNA (guanine-N7-)-methyltransferase activity; GO:0003723,RNA binding; GO:0006370,7-methylguanosine mRNA capping; GO:0003674,molecular_function; GO:0003824,catalytic activity; GO:0008168,methyltransferase activity; GO:0008170,N-methyltransferase activity; GO:0008173,RNA methyltransferase activity; GO:0008174,mRNA methyltransferas…	PF03291.16:mRNA capping enzyme	--	--	--
TraesCS1A02G115200	16.36	17.66	16.76	24.86	28.24	24.73	15.64	17.48	15.84	41.83	42.87	37.74	1166	1330	1232	1978	2072	1788	1180	1419	1168	2967	3221	2733	false	up	1A	119703455	119708196	+	TraesCS1A02G115200	protein_coding	K15283 solute carrier family 35, member E1 | (RefSeq) phosphoenolpyruvate/phosphate translocator 3, chloroplastic (A)	--	predicted protein [Hordeum vulgare subsp. vulgare]	PPT3_ORYSJ RecName: Full=Phosphoenolpyruvate/phosphate translocator 3, chloroplastic; Short=OsPPT3; Flags: Precursor;	At5g33320	GO:0031969,chloroplast membrane; GO:0005794,Golgi apparatus; GO:0016021,integral component of membrane; GO:0015297,antiporter activity; GO:0015121,phosphoenolpyruvate:phosphate antiporter activity; GO:0071917,triose-phosphate transmembrane transporter activity; GO:0008643,carbohydrate transport; GO:0015714,phosphoenolpyruvate transport; GO:0035436,triose phosphate transmembrane transport; GO:0003…	PF03151.16:Triose-phosphate Transporter family	--	--	--
TraesCS1A02G115300	0.24	0.4	0.31	0.53	0.49	0.33	2.91	2.35	2.15	2.88	3.34	3.31	27	48	37	68	58	38	352	305	254	327	401	384	up	up	1A	119709077	119718495	-	TraesCS1A02G115300	Phospholipase D [Source:UniProtKB/TrEMBL%3BAcc:A0A1D5S1U5]	K01115 phospholipase D1/2 [EC:3.1.4.4] | (RefSeq) phospholipase D alpha 1-like (A)	ko00564: Glycerophospholipid metabolism; ko00565: Ether lipid metabolism; ko01100: Metabolic pathways; ko01110: Biosynthesis of secondary metabolites; ko04144: Endocytosis	phospholipase D alpha 1-like [Aegilops tauschii subsp. tauschii]	PLDA1_ORYSJ RecName: Full=Phospholipase D alpha 1; Short=PLD alpha 1; EC=3.1.4.4; AltName: Full=Choline phosphatase 1; AltName: Full=Phosphatidylcholine-hydrolyzing phospholipase D 1; Flags: Precursor;	At3g15730	GO:0005886,plasma membrane; GO:0005509,calcium ion binding; GO:0070290,N-acylphosphatidylethanolamine-specific phospholipase D activity; GO:0004630,phospholipase D activity; GO:0046470,phosphatidylcholine metabolic process; GO:0009395,phospholipid catabolic process; GO:0003674,molecular_function; GO:0005488,binding; GO:0046872,metal ion binding; GO:0043167,ion binding; GO:0043169,cation binding; …	PF12357.8:Phospholipase D C terminal	--	--	--
TraesCS1A02G115400	3.45	4.13	4.91	3.14	2.41	2.88	8.66	8.49	8.03	5.2	6.4	5.5	132	167	194	134	95	112	351	370	318	198	258	214	up	up	1A	119739449	119740541	+	TraesCS1A02G115400	protein_coding	--	--	predicted protein, partial [Hordeum vulgare subsp. vulgare]	ATS3A_ARATH RecName: Full=Embryo-specific protein ATS3A {ECO:0000305}; AltName: Full=Protein ARABIDOPSIS THALIANA SEED 3A {ECO:0000305}; Flags: Precursor;	At2g41470_1	GO:0005576,extracellular region; GO:0009506,plasmodesma; GO:0005575,cellular_component; GO:0005911,cell-cell junction; GO:0030054,cell junction; GO:0055044,symplast	PF06232.11:Embryo-specific protein 3, (ATS3)	--	--	--
TraesCS1A02G115500	2.55	2.66	2.12	3.31	2.81	3.35	3.72	4.48	4.18	6.98	8.2	6.82	213	235	183	309	242	284	329	426	361	580	722	579	false	up	1A	120002303	120011148	+	TraesCS1A02G115500	protein_coding	K14684 solute carrier family 25 (mitochondrial phosphate transporter), member 23/24/25/41 | (RefSeq) adenine nucleotide transporter BT1, chloroplastic/mitochondrial-like (A)	--	adenine nucleotide transporter BT1, chloroplastic/mitochondrial-like [Aegilops tauschii subsp. tauschii]	BRT1_ARATH RecName: Full=Adenine nucleotide transporter BT1, chloroplastic/mitochondrial; AltName: Full=Protein BRITTLE 1 homolog; Short=AtBT1; AltName: Full=Protein EMBRYO DEFECTIVE 104; AltName: Full=Protein EMBRYO DEFECTIVE 42; AltName: Full=Protein SODIUM HYPERSENSITIVE 1; Flags: Precursor;	At4g32400	GO:0009507,chloroplast; GO:0009941,chloroplast envelope; GO:0009706,chloroplast inner membrane; GO:0016021,integral component of membrane; GO:0005743,mitochondrial inner membrane; GO:0005739,mitochondrion; GO:0005886,plasma membrane; GO:0009536,plastid; GO:0055085,transmembrane transport; GO:0006810,transport; GO:0008150,biological_process; GO:0051179,localization; GO:0051234,establishment of loc…	PF00153.27:Mitochondrial carrier protein	--	--	--
TraesCS1A02G115700	25.29	26.12	23.14	2.19	1.79	3.04	44.78	48.26	44.39	27.33	26.08	29.46	1139	1243	1075	110	83	139	2135	2475	2068	1225	1238	1348	up	up	1A	120363802	120365499	+	TraesCS1A02G115700	protein_coding	K08234 glyoxylase I family protein | (RefSeq) uncharacterized protein LOC112186356 (A)	--	methylmalonyl-CoA epimerase, mitochondrial-like [Aegilops tauschii subsp. tauschii]	--	At1g80160	GO:0008783,agmatinase activity; GO:0033389,putrescine biosynthetic process from arginine, using agmatinase; GO:0003674,molecular_function; GO:0003824,catalytic activity; GO:0016787,hydrolase activity; GO:0016810,hydrolase activity, acting on carbon-nitrogen (but not peptide) bonds; GO:0016813,hydrolase activity, acting on carbon-nitrogen (but not peptide) bonds, in linear amidines; GO:0008152,met…	PF00903.25:Glyoxalase/Bleomycin resistance protein/Dioxygenase superfamily	--	--	--
TraesCS1A02G116300	4.64	6.42	3.58	8.09	5.68	6.01	2.68	3.47	2.49	0.69	1.47	1.02	54	79	43	105	68	71	33	46	30	8	18	12	false	down	1A	121880232	121881650	-	TraesCS1A02G116300	protein_coding	--	--	hypothetical protein TRIUR3_08747 [Triticum urartu]	--	--	--	--	--	--	--
TraesCS1A02G116700	115.65	127.7	111.5	25	27.04	28.84	120	121.11	122.2	34.63	41.66	42.34	1799	2099	1789	434	433	455	1976	2145	1966	536	683	669	false	up	1A	124011291	124011803	+	TraesCS1A02G116700	protein_coding	--	--	protein EARLY RESPONSIVE TO DEHYDRATION 15-like [Aegilops tauschii subsp. tauschii]	ERD15_ARATH RecName: Full=Protein EARLY RESPONSIVE TO DEHYDRATION 15; AltName: Full=PAM2-containing protein CID1; AltName: Full=Polyadenylate-binding protein-interacting protein 1; Short=PABP-interacting protein 1; Short=Poly(A)-binding protein-interacting protein 1; AltName: Full=Protein CTC-INTERACTING DOMAIN 1; AltName: Full=Protein LIGHT STRESS-REGULATED 1;	At2g41430	GO:0005737,cytoplasm; GO:0005829,cytosol; GO:0042651,thylakoid membrane; GO:0071456,cellular response to hypoxia; GO:0010196,nonphotochemical quenching; GO:0009617,response to bacterium; GO:0009644,response to high light intensity; GO:0009414,response to water deprivation; GO:0001666,response to hypoxia; GO:0006950,response to stress; GO:0008150,biological_process; GO:0009628,response to abiotic …	PF07145.15:Ataxin-2 C-terminal region	--	--	--
TraesCS1A02G117400	2.31	3.45	1.38	1.82	2	1.34	0.24	0.58	0.61	0.38	0.54	0.72	73	115	45	64	65	43	8	21	20	12	18	23	down	false	1A	124786602	124787399	-	TraesCS1A02G117400	protein_coding	--	--	hypothetical protein [Triticum aestivum]	--	At3g15630	--	--	--	--	--
TraesCS1A02G118400	11.36	12.22	10.88	14.34	16.2	15.16	9.7	10.8	9.41	2.2	2.78	3.2	632	718	624	890	927	855	571	684	541	122	163	181	false	down	1A	127075151	127077797	-	TraesCS1A02G118400	Auxin-responsive protein [Source:UniProtKB/TrEMBL%3BAcc:A0A341NTU1]	K14484 auxin-responsive protein IAA | (RefSeq) auxin-responsive protein IAA15-like (A)	ko04075: Plant hormone signal transduction	auxin-responsive protein IAA15-like [Aegilops tauschii subsp. tauschii]	IAA15_ORYSJ RecName: Full=Auxin-responsive protein IAA15; AltName: Full=Indoleacetic acid-induced protein 15;	At1g04250	GO:0005634,nucleus; GO:0009734,auxin-activated signaling pathway; GO:0006355,regulation of transcription, DNA-templated; GO:0009733,response to auxin; GO:0007165,signal transduction; GO:0007154,cell communication; GO:0008150,biological_process; GO:0009719,response to endogenous stimulus; GO:0009725,response to hormone; GO:0009755,hormone-mediated signaling pathway; GO:0009987,cellular process; GO…	PF02309.16:AUX/IAA family	AUX/IAA	TR	AUX/IAA
TraesCS1A02G118800	3.85	3.33	3.58	4.79	3.99	4.63	5.39	4.84	6.32	5.52	4.99	4.99	333	304	319	462	355	406	493	476	565	475	455	438	false	up	1A	127756737	127761052	+	TraesCS1A02G118800	protein_coding	K13148 integrator complex subunit 11 [EC:3.1.27.-] | (RefSeq) cleavage and polyadenylation specificity factor subunit 3-II (A)	--	E3 ubiquitin-protein ligase At1g12760-like [Aegilops tauschii subsp. tauschii]	RING1_ARATH RecName: Full=E3 ubiquitin-protein ligase At1g12760; EC=2.3.2.27; AltName: Full=RING finger protein At1g12760; AltName: Full=RING-type E3 ubiquitin transferase At1g12760 {ECO:0000305};	At4g32600	GO:0016021,integral component of membrane; GO:0005774,vacuolar membrane; GO:0046872,metal ion binding; GO:0004842,ubiquitin-protein transferase activity; GO:0003674,molecular_function; GO:0005488,binding; GO:0043167,ion binding; GO:0043169,cation binding; GO:0003824,catalytic activity; GO:0016740,transferase activity; GO:0019787,ubiquitin-like protein transferase activity; GO:0140096,catalytic ac…	PF13639.6:Ring finger domain	--	--	--
TraesCS1A02G119000	2.74	5.65	4.84	4.04	3.43	3.38	1.67	0.86	0.76	0.1	0.93	0.77	28	61	51	46	36	35	18	10	8	1	10	8	down	NA	1A	128634284	128634541	+	TraesCS1A02G119000	protein_coding	--	--	uncharacterized protein LOC109745852 [Aegilops tauschii subsp. tauschii]	DVL10_ARATH RecName: Full=Small polypeptide DEVIL 10 {ECO:0000303|PubMed:14871303}; AltName: Full=Small polypeptide ROTUNDIFOLIA LIKE 12 {ECO:0000303|PubMed:15125775}; Short=Small polypeptide ROT-FOUR-LIKE 12 {ECO:0000303|PubMed:15125775};	--	GO:0005886,plasma membrane; GO:0071456,cellular response to hypoxia; GO:0008285,negative regulation of cell proliferation; GO:0048367,shoot system development; GO:0001666,response to hypoxia; GO:0006950,response to stress; GO:0008150,biological_process; GO:0009628,response to abiotic stimulus; GO:0009987,cellular process; GO:0033554,cellular response to stress; GO:0070887,cellular response to che…	PF08137.12:DVL family	--	--	--
TraesCS1A02G119300	6.07	6.85	6.86	6.63	6.18	7.01	4.44	4.21	4.55	0.66	0.64	0.89	465	554	542	566	487	544	360	367	360	50	52	69	false	down	1A	130149160	130151093	+	TraesCS1A02G119300	Glycosyltransferase [Source:UniProtKB/TrEMBL%3BAcc:A0A1D5S4H2]	K13692 UDP-glucose:(indol-3-yl)acetate beta-D-glucosyltransferase [EC:2.4.1.121] | (RefSeq) UDP-glycosyltransferase 75D1 (A)	--	crocetin glucosyltransferase, chloroplastic-like [Aegilops tauschii subsp. tauschii]	U75C1_SOLLC RecName: Full=UDP-glycosyltransferase 75C1 {ECO:0000303|PubMed:28482127}; Short=Abscisic acid beta-glucosyltransferase {ECO:0000305}; Short=Indole-3-acetate beta-glucosyltransferase {ECO:0000305}; Short=SlUGT75C1 {ECO:0000303|PubMed:28482127}; EC=2.4.1.121 {ECO:0000269|PubMed:28482127}; EC=2.4.1.263 {ECO:0000269|PubMed:28482127};	At4g15550	GO:0005737,cytoplasm; GO:0005634,nucleus; GO:0010294,abscisic acid glucosyltransferase activity; GO:0047215,indole-3-acetate beta-glucosyltransferase activity; GO:0080043,quercetin 3-O-glucosyltransferase activity; GO:0080044,quercetin 7-O-glucosyltransferase activity; GO:0009738,abscisic acid-activated signaling pathway; GO:0009835,fruit ripening; GO:0080148,negative regulation of response to wa…	PF00201.18:UDP-glucoronosyl and UDP-glucosyl transferase	--	--	--
TraesCS1A02G119800	12.57	17.21	13.75	8.24	6.67	6.95	3.34	4.64	3.6	1.24	0.58	0.57	776	1123	876	568	424	435	218	326	230	76	38	36	down	down	1A	132133545	132135498	-	TraesCS1A02G119800	protein_coding	--	--	uncharacterized protein LOC109742496 isoform X1 [Aegilops tauschii subsp. tauschii]	FLZ10_ARATH RecName: Full=FCS-Like Zinc finger 10 {ECO:0000303|PubMed:24901469};	At5g11460	GO:0005737,cytoplasm; GO:0005783,endoplasmic reticulum; GO:0005634,nucleus; GO:0019900,kinase binding; GO:0046872,metal ion binding; GO:1902074,response to salt; GO:0042594,response to starvation; GO:0090351,seedling development; GO:0005515,protein binding; GO:0003674,molecular_function; GO:0005488,binding; GO:0019899,enzyme binding; GO:0043167,ion binding; GO:0043169,cation binding; GO:0008150,b…	PF04570.14:zinc-finger of the FCS-type, C2-C2	--	--	--
TraesCS1A02G119900	0.12	0.17	0.08	0.04	0.03	0.15	0.3	0.42	0.36	0	0.03	0.05	14	21	10	5	3	17	36	55	43	0	4	6	up	NA	1A	132264139	132275003	+	TraesCS1A02G119900	protein_coding	K04120 ent-copalyl diphosphate synthase [EC:5.5.1.13] | (RefSeq) ent-copalyl diphosphate synthase 1, chloroplastic-like (A)	ko00904: Diterpenoid biosynthesis; ko01100: Metabolic pathways; ko01110: Biosynthesis of secondary metabolites	ent-copalyl diphosphate synthase 1, chloroplastic-like [Aegilops tauschii subsp. tauschii]	CPS1_ORYSJ RecName: Full=Ent-copalyl diphosphate synthase 1, chloroplastic; Short=Ent-CDP synthase 1; Short=OsCPS1; Short=OsCPS1ent; EC=5.5.1.13; AltName: Full=Ent-kaurene synthase A; AltName: Full=OsCPS; Flags: Precursor;	At4g02780	GO:0009507,chloroplast; GO:0009905,ent-copalyl diphosphate synthase activity; GO:0000287,magnesium ion binding; GO:0010333,terpene synthase activity; GO:0016102,diterpenoid biosynthetic process; GO:0009686,gibberellin biosynthetic process; GO:0009685,gibberellin metabolic process; GO:0003674,molecular_function; GO:0003824,catalytic activity; GO:0016853,isomerase activity; GO:0016872,intramolecula…	PF01397.21:Terpene synthase, N-terminal domain	--	--	--
TraesCS1A02G120100	3.85	3.47	3.73	2.2	2.25	2.61	160.05	152.18	148.42	471.5	456.94	483.73	390	371	389	248	234	268	17141	17530	15529	47467	48722	49712	up	up	1A	132481070	132485645	+	TraesCS1A02G120100	protein_coding	K09489 heat shock 70kDa protein 4 | (RefSeq) heat shock 70 kDa protein 15-like (A)	--	Heat shock 70 kDa protein 4L [Triticum urartu]	HSP7O_ARATH RecName: Full=Heat shock 70 kDa protein 14; AltName: Full=Heat shock protein 70-14; Short=AtHsp70-14; AltName: Full=Heat shock protein 91;	At1g79930	GO:0005737,cytoplasm; GO:0005829,cytosol; GO:0005739,mitochondrion; GO:0005634,nucleus; GO:0005886,plasma membrane; GO:0005524,ATP binding; GO:0016887,ATPase activity; GO:0046686,response to cadmium ion; GO:0009408,response to heat; GO:0000166,nucleotide binding; GO:0003674,molecular_function; GO:0005488,binding; GO:0008144,drug binding; GO:0017076,purine nucleotide binding; GO:0030554,adenyl nuc…	PF00012.20:Hsp70 protein	--	--	--
TraesCS1A02G120200	19.2	20.17	21.05	18.05	18.93	18.59	49.71	47.06	47.36	101.19	100.23	101.56	2548	2828	2881	2673	2586	2502	6984	7111	6501	13363	14020	13691	up	up	1A	132783825	132791382	+	TraesCS1A02G120200	protein_coding	K09489 heat shock 70kDa protein 4 | (RefSeq) heat shock 70 kDa protein 14-like (A)	--	Heat shock 70 kDa protein 4L [Triticum urartu]	HSP7O_ARATH RecName: Full=Heat shock 70 kDa protein 14; AltName: Full=Heat shock protein 70-14; Short=AtHsp70-14; AltName: Full=Heat shock protein 91;	At1g79930	GO:0005737,cytoplasm; GO:0005829,cytosol; GO:0005739,mitochondrion; GO:0005634,nucleus; GO:0005886,plasma membrane; GO:0005524,ATP binding; GO:0016887,ATPase activity; GO:0046686,response to cadmium ion; GO:0009408,response to heat; GO:0000166,nucleotide binding; GO:0003674,molecular_function; GO:0005488,binding; GO:0008144,drug binding; GO:0017076,purine nucleotide binding; GO:0030554,adenyl nuc…	PF00012.20:Hsp70 protein	--	--	--
TraesCS1A02G120800	8.54	9.31	8.82	8.1	8.81	8.23	4.48	3.88	3.84	4.68	4.29	4.64	578	666	616	612	614	565	321	299	269	315	306	319	down	false	1A	133163923	133166640	-	TraesCS1A02G120800	protein_coding	K15382 solute carrier family 50 (sugar transporter) | (RefSeq) SWEET9; bidirectional sugar transporter SWEET5 (A)	--	predicted protein, partial [Hordeum vulgare subsp. vulgare]	SG1_ARATH RecName: Full=protein SLOW GREEN 1, chloroplastic {ECO:0000303|PubMed:24420572}; Flags: Precursor;	At4g39470	GO:0009507,chloroplast; GO:0009941,chloroplast envelope; GO:0009535,chloroplast thylakoid membrane; GO:0005829,cytosol; GO:0009536,plastid; GO:0009658,chloroplast organization; GO:0006996,organelle organization; GO:0008150,biological_process; GO:0009657,plastid organization; GO:0009987,cellular process; GO:0016043,cellular component organization; GO:0071840,cellular component organization or biog…	PF14559.6:Tetratricopeptide repeat	--	--	--
TraesCS1A02G121200	0.13	0.18	0.17	0.12	0.21	0.24	0.4	0.65	0.6	0.08	0.14	0.13	17	25	23	18	29	32	56	98	82	11	19	18	up	NA	1A	134000568	134004799	+	TraesCS1A02G121200	protein_coding	K17710 pentatricopeptide repeat domain-containing protein 1 | (RefSeq) pentatricopeptide repeat-containing protein At5g25630 (A)	--	pentatricopeptide repeat-containing protein At5g65560-like [Aegilops tauschii subsp. tauschii]	PP445_ARATH RecName: Full=Pentatricopeptide repeat-containing protein At5g65560;	At5g65560	--	PF13041.6:PPR repeat family	--	--	--
TraesCS1A02G121500	0.38	0.65	0.99	0.65	0.12	0.17	1.9	1.91	1.57	0.82	0.41	1.3	9	16	24	17	3	4	47	51	38	19	10	31	up	NA	1A	135182594	135183536	-	TraesCS1A02G121500	protein_coding	K18835 WRKY transcription factor 2 | (RefSeq) probable WRKY transcription factor 2 (A)	ko04626: Plant-pathogen interaction	putative WRKY transcription factor 50 [Triticum urartu]	WRK50_ARATH RecName: Full=Probable WRKY transcription factor 50; AltName: Full=WRKY DNA-binding protein 50;	At5g26170	GO:0005634,nucleus; GO:0003700,DNA-binding transcription factor activity; GO:0043565,sequence-specific DNA binding; GO:0050832,defense response to fungus; GO:0009867,jasmonic acid mediated signaling pathway; GO:0140110,transcription regulator activity; GO:0003674,molecular_function; GO:0003676,nucleic acid binding; GO:0003677,DNA binding; GO:0005488,binding; GO:0097159,organic cyclic compound bin…	PF03106.15:WRKY DNA -binding domain	WRKY	TF	WRKY
TraesCS1A02G121800	2.75	3.3	3.16	1.62	1.75	1.71	18.97	20.14	17.82	8.48	7.42	6.7	179	227	212	118	117	113	1307	1492	1199	549	509	443	up	up	1A	135966918	135968561	-	TraesCS1A02G121800	protein_coding	--	--	protein ALP1-like [Aegilops tauschii subsp. tauschii]	ALPL_ARATH RecName: Full=Protein ALP1-like {ECO:0000305}; EC=3.1.-.-;	At5g12010	GO:0005634,nucleus; GO:0046872,metal ion binding; GO:0004518,nuclease activity; GO:0003674,molecular_function; GO:0005488,binding; GO:0043167,ion binding; GO:0043169,cation binding; GO:0003824,catalytic activity; GO:0016787,hydrolase activity; GO:0016788,hydrolase activity, acting on ester bonds; GO:0005622,intracellular; GO:0005575,cellular_component; GO:0005623,cell; GO:0043231,intracellular me…	PF13359.6:DDE superfamily endonuclease	--	--	--
TraesCS1A02G122200	1.21	1.89	1.55	2.08	1.91	2.42	2.06	1.98	2.29	2.39	1.63	2.86	102	169	135	196	166	207	184	190	200	201	145	245	false	up	1A	137231689	137235117	+	TraesCS1A02G122200	Actin binding protein family [Source:Projected from Arabidopsis thaliana (AT1G52080) UniProtKB/TrEMBL%3BAcc:Q9SAU9]	--	--	protein CHUP1, chloroplastic-like [Aegilops tauschii subsp. tauschii]	CHUP1_ARATH RecName: Full=Protein CHUP1, chloroplastic; AltName: Full=Protein CHLOROPLAST UNUSUAL POSITIONING 1;	At1g52080	GO:0009507,chloroplast; GO:0009707,chloroplast outer membrane; GO:0005829,cytosol; GO:0009658,chloroplast organization; GO:0009902,chloroplast relocation; GO:0006996,organelle organization; GO:0008150,biological_process; GO:0009657,plastid organization; GO:0009987,cellular process; GO:0016043,cellular component organization; GO:0071840,cellular component organization or biogenesis; GO:0019750,chl…	--	--	--	--
TraesCS1A02G122600	0.25	0	0.26	1.02	1.07	1.28	0.02	0.04	0.2	0.29	0.19	0.15	11	0	12	51	49	58	1	2	9	13	9	7	NA	down	1A	139552792	139554589	+	TraesCS1A02G122600	Auxin-responsive protein [Source:UniProtKB/TrEMBL%3BAcc:A0A1D5S144]	K14484 auxin-responsive protein IAA | (RefSeq) auxin-responsive protein IAA16-like isoform X1 (A)	ko04075: Plant hormone signal transduction	predicted protein [Hordeum vulgare subsp. vulgare]	IAA16_ORYSJ RecName: Full=Auxin-responsive protein IAA16; AltName: Full=Indoleacetic acid-induced protein 16;	At3g16500	GO:0005634,nucleus; GO:0009734,auxin-activated signaling pathway; GO:0006355,regulation of transcription, DNA-templated; GO:0007165,signal transduction; GO:0007154,cell communication; GO:0008150,biological_process; GO:0009719,response to endogenous stimulus; GO:0009725,response to hormone; GO:0009733,response to auxin; GO:0009755,hormone-mediated signaling pathway; GO:0009987,cellular process; GO…	PF02309.16:AUX/IAA family	AUX/IAA	TR	AUX/IAA
TraesCS1A02G122800	1.92	1.41	1.2	0.21	0.39	0.29	0.26	0.8	0.53	0.11	0.22	0.18	106	82	68	13	22	16	15	50	30	6	13	10	down	NA	1A	139637058	139641051	-	TraesCS1A02G122800	Phosphotransferase [Source:UniProtKB/TrEMBL%3BAcc:A0A341NIZ3]	K00844 hexokinase [EC:2.7.1.1] | (RefSeq) hexokinase-7 (A)	ko00010: Glycolysis / Gluconeogenesis; ko00051: Fructose and mannose metabolism; ko00052: Galactose metabolism; ko00500: Starch and sucrose metabolism; ko00520: Amino sugar and nucleotide sugar metabolism; ko00524: Neomycin, kanamycin and gentamicin biosynthesis; ko01100: Metabolic pathways; ko01110: Biosynthesis of secondary metabolites; ko01200: Carbon metabolism	hexokinase-7 [Aegilops tauschii subsp. tauschii]	HXK7_ORYSJ RecName: Full=Hexokinase-7; EC=2.7.1.1 {ECO:0000305|PubMed:16552590}; AltName: Full=Hexokinase-6;	At4g29130	GO:0005829,cytosol; GO:0005739,mitochondrion; GO:0005524,ATP binding; GO:0008865,fructokinase activity; GO:0004340,glucokinase activity; GO:0005536,glucose binding; GO:0019158,mannokinase activity; GO:0001678,cellular glucose homeostasis; GO:0051156,glucose 6-phosphate metabolic process; GO:0006096,glycolytic process; GO:0019318,hexose metabolic process; GO:0000166,nucleotide binding; GO:0003674,…	PF03727.16:Hexokinase	--	--	--
TraesCS1A02G123000	9.48	8.51	8.45	9.88	8.88	9.47	19.09	18.96	17.41	27.96	27.73	24.35	448	425	412	521	432	454	955	1020	851	1315	1381	1169	up	up	1A	141432857	141437604	-	TraesCS1A02G123000	Derlin [Source:UniProtKB/TrEMBL%3BAcc:A0A1D5S476]	K13989 Derlin-2/3 | (RefSeq) derlin-1 (A)	ko04141: Protein processing in endoplasmic reticulum	derlin-1 [Aegilops tauschii subsp. tauschii]	DERL1_ORYSJ RecName: Full=Derlin-1; AltName: Full=18 kDa cold-induced protein; AltName: Full=DER1-like protein 1; AltName: Full=OsDerlin 1-1;	At4g29330	GO:0000839,Hrd1p ubiquitin ligase ERAD-L complex; GO:0030176,integral component of endoplasmic reticulum membrane; GO:0051787,misfolded protein binding; GO:1990381,ubiquitin-specific protease binding; GO:0030968,endoplasmic reticulum unfolded protein response; GO:0030433,ubiquitin-dependent ERAD pathway; GO:0005515,protein binding; GO:0003674,molecular_function; GO:0005488,binding; GO:0002020,pro…	PF04511.15:Der1-like family	--	--	--
TraesCS1A02G123100	1.06	0.94	0.75	3.61	1.92	2.02	0.9	0.42	1.1	0.11	0.45	0.65	29	27	21	110	54	56	26	13	31	3	13	18	NA	down	1A	142101442	142102131	+	TraesCS1A02G123100	protein_coding	--	--	predicted protein [Hordeum vulgare subsp. vulgare]	--	--	--	--	--	--	--
TraesCS1A02G123900	1.64	1.57	1.88	2.37	2.33	2.4	14.65	12.65	11.73	29.49	27.84	30.49	164	166	194	264	240	243	1551	1441	1213	2935	2935	3098	up	up	1A	145370882	145380980	-	TraesCS1A02G123900	protein_coding	K02218 casein kinase 1 [EC:2.7.11.1] | (RefSeq) casein kinase 1-like protein 2 isoform X1 (A)	--	casein kinase 1-like protein HD16 [Aegilops tauschii subsp. tauschii]	HD16N_ORYSJ RecName: Full=Casein kinase 1-like protein HD16 {ECO:0000305}; EC=2.7.11.1 {ECO:0000305}; AltName: Full=Os03g0793500 protein {ECO:0000312|EMBL:BAF13445.1}; AltName: Full=Protein EARLY FLOWERING 1 {ECO:0000303|PubMed:20400938}; AltName: Full=Protein HEADING DATE 16 {ECO:0000303|PubMed:23789941};	At3g13670	GO:0005737,cytoplasm; GO:0005634,nucleus; GO:0005524,ATP binding; GO:0106310,NA; GO:0004674,protein serine/threonine kinase activity; GO:0106311,NA; GO:0006897,endocytosis; GO:0009908,flower development; GO:0009740,gibberellic acid mediated signaling pathway; GO:0010476,gibberellin mediated signaling pathway; GO:0018105,peptidyl-serine phosphorylation; GO:0040008,regulation of growth; GO:0048586,…	PF00069.25:Protein kinase domain	--	--	--
TraesCS1A02G124100	2.04	1.88	1.09	4.34	4.92	4.07	1.72	1.76	2.08	0.83	0.78	0.51	74	72	41	176	184	150	66	73	78	30	30	19	false	down	1A	145988652	145989569	+	TraesCS1A02G124100	PRA1 family protein [Source:UniProtKB/TrEMBL%3BAcc:W4ZYC2]	K20359 PRA1 family protein 1 | (RefSeq) PRA1 family protein F3-like (A)	--	PRA1 family protein F3-like [Aegilops tauschii subsp. tauschii]	PR1F3_ARATH RecName: Full=PRA1 family protein F3 {ECO:0000303|PubMed:18583532}; Short=AtPRA1.F3 {ECO:0000303|PubMed:18583532}; AltName: Full=Prenylated Rab acceptor 8 {ECO:0000303|PubMed:18845362};	At3g13720	GO:0005783,endoplasmic reticulum; GO:0005789,endoplasmic reticulum membrane; GO:0005794,Golgi apparatus; GO:0016021,integral component of membrane; GO:0016020,membrane; GO:0016192,vesicle-mediated transport; GO:0006810,transport; GO:0008150,biological_process; GO:0051179,localization; GO:0051234,establishment of localization; GO:0005622,intracellular; GO:0005575,cellular_component; GO:0005623,cel…	PF03208.19:PRA1 family protein	--	--	--
TraesCS1A02G125400	0.78	1.22	0.79	0.5	0.5	0.4	0.36	0.21	0.21	0.1	0.13	0.1	73	120	76	52	48	38	35	22	20	9	13	9	down	down	1A	149352287	149356056	-	TraesCS1A02G125400	protein_coding	K15015 solute carrier family 32 (vesicular inhibitory amino acid transporter) | (RefSeq) uncharacterized protein LOC107609646 isoform X1 (A)	--	hypothetical protein TRIUR3_31101 [Triticum urartu]	IQM5_ARATH RecName: Full=IQ domain-containing protein IQM5 {ECO:0000305}; AltName: Full=IQ motif-containing protein 5 {ECO:0000303|Ref.4};	At5g57010	GO:0005737,cytoplasm; GO:0005634,nucleus; GO:0005622,intracellular; GO:0005575,cellular_component; GO:0005623,cell; GO:0044424,intracellular part; GO:0044464,cell part; GO:0043231,intracellular membrane-bounded organelle; GO:0043226,organelle; GO:0043227,membrane-bounded organelle; GO:0043229,intracellular organelle	PF00612.27:IQ calmodulin-binding motif	--	--	--
TraesCS1A02G125500	21.63	20.88	19.37	29.33	27.02	24.78	11.04	13.95	11.95	5.73	6.32	5.81	994	1014	918	1504	1278	1155	537	730	568	262	306	271	false	down	1A	149510430	149514777	-	TraesCS1A02G125500	protein_coding	K14709 solute carrier family 39 (zinc transporter), member 1/2/3 | (RefSeq) zinc transporter 7-like (A)	--	zinc transporter 7-like [Aegilops tauschii subsp. tauschii]	ZIP7_ORYSJ RecName: Full=Zinc transporter 7; AltName: Full=ZRT/IRT-like protein 7; Short=OsZIP7; Flags: Precursor;	At1g10970	GO:0016021,integral component of membrane; GO:0016020,membrane; GO:0005886,plasma membrane; GO:0005385,zinc ion transmembrane transporter activity; GO:0071577,zinc ion transmembrane transport; GO:0003674,molecular_function; GO:0046873,metal ion transmembrane transporter activity; GO:0005215,transporter activity; GO:0022857,transmembrane transporter activity; GO:0008324,cation transmembrane transp…	PF02535.22:ZIP Zinc transporter	--	--	--
TraesCS1A02G125900	1.72	2.08	1.85	5.15	6.21	7.27	3.06	4.08	3.93	1.82	1.63	2.53	54	69	60	181	201	232	102	146	128	57	54	81	up	false	1A	150860542	150861336	+	TraesCS1A02G125900	protein_coding	--	--	uncharacterized protein LOC109761641 [Aegilops tauschii subsp. tauschii]	LFS_ALLCE RecName: Full=Lachrymatory-factor synthase; Flags: Precursor;	At4g32870	GO:0005773,vacuole; GO:0005622,intracellular; GO:0005575,cellular_component; GO:0005623,cell; GO:0005737,cytoplasm; GO:0043231,intracellular membrane-bounded organelle; GO:0043226,organelle; GO:0043227,membrane-bounded organelle; GO:0043229,intracellular organelle; GO:0044424,intracellular part; GO:0044444,cytoplasmic part; GO:0044464,cell part	PF10604.9:Polyketide cyclase / dehydrase and lipid transport	--	--	--
TraesCS1A02G126100	0.83	0.93	0.66	1.96	1.39	1.77	0.56	0.49	0.72	0.13	0.44	0.72	59	70	49	156	102	128	42	40	53	9	33	52	false	down	1A	150899371	150902341	-	TraesCS1A02G126100	protein_coding	K01206 alpha-L-fucosidase [EC:3.2.1.51] | (RefSeq) alpha-L-fucosidase 3 (A)	ko00511: Other glycan degradation	predicted protein [Hordeum vulgare subsp. vulgare]	GDL7_ARATH RecName: Full=GDSL esterase/lipase At1g28580; EC=3.1.1.-; AltName: Full=Extracellular lipase At1g28580; Flags: Precursor;	At1g28580	GO:0005576,extracellular region; GO:0005773,vacuole; GO:0016788,hydrolase activity, acting on ester bonds; GO:0016042,lipid catabolic process; GO:0003674,molecular_function; GO:0003824,catalytic activity; GO:0016787,hydrolase activity; GO:0008152,metabolic process; GO:0006629,lipid metabolic process; GO:0008150,biological_process; GO:0009056,catabolic process; GO:0044238,primary metabolic process…	PF00657.22:GDSL-like Lipase/Acylhydrolase	--	--	--
TraesCS1A02G127400	2.3	2.41	2.45	2.2	2.41	2.27	3.84	5.61	5.74	4.22	3.22	2.44	106	117	116	113	114	106	187	294	273	193	156	114	up	up	1A	154574636	154577511	+	TraesCS1A02G127400	protein_coding	K07059 uncharacterized protein | (RefSeq) predicted protein (A)	--	predicted protein [Hordeum vulgare subsp. vulgare]	RBL11_ARATH RecName: Full=Rhomboid-like protein 11, chloroplastic {ECO:0000303|PubMed:17181860}; Short=AtRBL11 {ECO:0000303|PubMed:17181860}; EC=3.4.21.- {ECO:0000305}; Flags: Precursor;	At5g25640	GO:0009507,chloroplast; GO:0009706,chloroplast inner membrane; GO:0016021,integral component of membrane; GO:0019904,protein domain specific binding; GO:0004252,serine-type endopeptidase activity; GO:0080140,regulation of jasmonic acid metabolic process; GO:0005515,protein binding; GO:0003674,molecular_function; GO:0005488,binding; GO:0003824,catalytic activity; GO:0004175,endopeptidase activity;…	PF01694.22:Rhomboid family	--	--	--
TraesCS1A02G127500	0.16	0.19	0.33	0.58	0.48	0.48	0.06	0.04	0.12	0.1	0.03	0.21	25	32	55	103	79	77	10	8	19	16	5	34	NA	down	1A	154699585	154703820	+	TraesCS1A02G127500	protein_coding	--	--	S-type anion channel SLAH3 [Triticum urartu]	SLAH3_ARATH RecName: Full=S-type anion channel SLAH3; AltName: Full=SLAC1-homolog protein 3;	At5g24030	GO:0016021,integral component of membrane; GO:0005886,plasma membrane; GO:0008308,voltage-gated anion channel activity; GO:0006873,cellular ion homeostasis; GO:0006821,chloride transport; GO:0009651,response to salt stress; GO:0009414,response to water deprivation; GO:0003674,molecular_function; GO:0005215,transporter activity; GO:0005216,ion channel activity; GO:0005244,voltage-gated ion channel…	PF03595.17:Voltage-dependent anion channel	--	--	--
TraesCS1A02G128300	6.19	6.97	5.83	7.31	7.36	6.19	4.11	4.14	4.2	1.32	1.6	1.06	404	481	393	533	495	410	284	308	284	86	110	70	false	down	1A	157311796	157316818	-	TraesCS1A02G128300	protein_coding	--	--	uncharacterized protein LOC109755951 [Aegilops tauschii subsp. tauschii]	--	At2g30530	--	PF05557.13:Mitotic checkpoint protein	--	--	--
TraesCS1A02G129100	10.01	8.01	9.91	8.24	7.03	7.01	4.31	3.45	4.19	2.56	3.33	3.43	342	289	349	314	247	243	156	134	148	87	120	119	down	false	1A	163382073	163383979	-	TraesCS1A02G129100	40S ribosomal protein S7 [Source:UniProtKB/TrEMBL%3BAcc:W4ZYD0]	K02993 small subunit ribosomal protein S7e | (RefSeq) 40S ribosomal protein S7 (A)	ko03010: Ribosome	40S ribosomal protein S7 [Aegilops tauschii subsp. tauschii]	RS7_SECCE RecName: Full=40S ribosomal protein S7;	At1g48830	GO:0005840,ribosome; GO:0003735,structural constituent of ribosome; GO:0006412,translation; GO:0003674,molecular_function; GO:0005198,structural molecule activity; GO:0008152,metabolic process; GO:0006518,peptide metabolic process; GO:0006807,nitrogen compound metabolic process; GO:0008150,biological_process; GO:0009058,biosynthetic process; GO:0009059,macromolecule biosynthetic process; GO:00099…	PF01251.18:Ribosomal protein S7e	--	--	--
TraesCS1A02G129500	4.89	5.17	4.7	8.52	8.56	8.74	10.29	10.86	10.31	8.01	8.58	6.69	396	443	393	771	714	719	883	1002	864	646	733	551	up	false	1A	166315708	166322599	+	TraesCS1A02G129500	protein_coding	K10581 ubiquitin-conjugating enzyme E2 O [EC:2.3.2.24] | (RefSeq) probable ubiquitin-conjugating enzyme E2 25 isoform X1 (A)	ko04120: Ubiquitin mediated proteolysis	putative ubiquitin-conjugating enzyme E2 26 [Triticum urartu]	UBC26_ARATH RecName: Full=Probable ubiquitin-conjugating enzyme E2 26; EC=2.3.2.23; AltName: Full=E2 ubiquitin-conjugating enzyme 26; AltName: Full=Ubiquitin carrier protein 26;	At1g53020	GO:0005634,nucleus; GO:0005524,ATP binding; GO:0061631,ubiquitin conjugating enzyme activity; GO:0006301,postreplication repair; GO:0070534,protein K63-linked ubiquitination; GO:0000209,protein polyubiquitination; GO:0000166,nucleotide binding; GO:0003674,molecular_function; GO:0005488,binding; GO:0008144,drug binding; GO:0017076,purine nucleotide binding; GO:0030554,adenyl nucleotide binding; GO…	PF00179.26:Ubiquitin-conjugating enzyme	--	--	--
TraesCS1A02G132600	9.7	11.41	9.6	6.27	7.03	6.14	15.53	14.35	16.12	10.11	10	9.4	1717	2133	1752	1239	1281	1103	2909	2891	2950	1780	1865	1690	false	up	1A	181753577	181778463	+	TraesCS1A02G132600	Phospholipid-transporting ATPase [Source:UniProtKB/TrEMBL%3BAcc:A0A341NL47]	K14802 phospholipid-transporting ATPase [EC:7.6.2.1] | (RefSeq) phospholipid-transporting ATPase 3 isoform X1 (A)	--	phospholipid-transporting ATPase 3 isoform X1 [Aegilops tauschii subsp. tauschii]	ALA3_ARATH RecName: Full=Phospholipid-transporting ATPase 3 {ECO:0000303|PubMed:11402198}; Short=AtALA3 {ECO:0000303|PubMed:11402198}; EC=7.6.2.1 {ECO:0000305|PubMed:11402198}; AltName: Full=Aminophospholipid ATPase 3 {ECO:0000303|PubMed:11402198}; AltName: Full=Aminophospholipid flippase 3 {ECO:0000303|PubMed:11402198}; AltName: Full=Protein ABERRANT LOCALIZATION OF PEN3 3 {ECO:0000303|PubMed:28…	At1g59820	GO:0005783,endoplasmic reticulum; GO:0005789,endoplasmic reticulum membrane; GO:0005768,endosome; GO:0005794,Golgi apparatus; GO:0000139,Golgi membrane; GO:0016021,integral component of membrane; GO:0005634,nucleus; GO:0005886,plasma membrane; GO:0090404,pollen tube tip; GO:0055037,recycling endosome; GO:0005802,trans-Golgi network; GO:0031982,vesicle; GO:0015247,aminophospholipid transmembrane t…	PF16212.5:Phospholipid-translocating P-type ATPase C-terminal	--	--	--
TraesCS1A02G133100	25.22	24.9	29.65	21.35	22.91	22.57	797.61	748.91	685.98	857.1	894.98	882.38	2620	2734	3177	2475	2450	2379	87726	88596	73713	88616	98005	93128	up	up	1A	185141232	185146180	-	TraesCS1A02G133100	protein_coding	K03283 heat shock 70kDa protein 1/2/6/8 | (RefSeq) heat shock 70 kDa protein 6, chloroplastic-like (A)	ko03040: Spliceosome; ko04141: Protein processing in endoplasmic reticulum; ko04144: Endocytosis	heat shock 70 kDa protein 6, chloroplastic-like [Aegilops tauschii subsp. tauschii]	HSP7S_PEA RecName: Full=Stromal 70 kDa heat shock-related protein, chloroplastic; Flags: Precursor;	At5g49910	GO:0009570,chloroplast stroma; GO:0005524,ATP binding; GO:0016887,ATPase activity; GO:0051082,unfolded protein binding; GO:0006457,protein folding; GO:0000166,nucleotide binding; GO:0003674,molecular_function; GO:0005488,binding; GO:0008144,drug binding; GO:0017076,purine nucleotide binding; GO:0030554,adenyl nucleotide binding; GO:0032553,ribonucleotide binding; GO:0032555,purine ribonucleotide …	PF00012.20:Hsp70 protein	--	--	--
TraesCS1A02G134000	6.6	6.92	7.54	4.95	3.93	4.52	22.37	22.7	24.27	5.27	5.96	6.24	475	526	559	397	291	330	1703	1859	1805	377	452	456	up	up	1A	193517325	193519141	+	TraesCS1A02G134000	protein_coding	K13448 calcium-binding protein CML | (RefSeq) probable calcium-binding protein CML18 (A)	ko04626: Plant-pathogen interaction	probable calcium-binding protein CML18 [Aegilops tauschii subsp. tauschii]	CML18_ORYSJ RecName: Full=Probable calcium-binding protein CML18; AltName: Full=Calmodulin-like protein 18;	At1g18210	GO:0005509,calcium ion binding; GO:0003674,molecular_function; GO:0005488,binding; GO:0046872,metal ion binding; GO:0043167,ion binding; GO:0043169,cation binding	PF00036.32:EF hand	--	--	--
TraesCS1A02G134100	1.76	1.79	3.42	2.44	1.82	1.68	0.65	0.42	0.75	0.13	0.53	0.64	122	131	245	189	130	118	48	33	54	9	39	45	down	down	1A	197091320	197138407	-	TraesCS1A02G134100	protein_coding	K15378 solute carrier family 45, member 1/2/4 | (RefSeq) sucrose transport protein SUT3-like (A)	--	sucrose transport protein SUT3-like [Aegilops tauschii subsp. tauschii]	SUT3_ORYSI RecName: Full=Sucrose transport protein SUT3; AltName: Full=Sucrose permease 3; AltName: Full=Sucrose transporter 3; Short=OsSUT3; AltName: Full=Sucrose-proton symporter 3;	At2g02860	GO:0016021,integral component of membrane; GO:0005886,plasma membrane; GO:0015293,symporter activity; GO:0008643,carbohydrate transport; GO:0005985,sucrose metabolic process; GO:0003674,molecular_function; GO:0005215,transporter activity; GO:0022857,transmembrane transporter activity; GO:0015291,secondary active transmembrane transporter activity; GO:0022804,active transmembrane transporter activ…	PF13347.6:MFS/sugar transport protein	--	--	--
TraesCS1A02G135600	6.29	7.29	6.47	5.17	4.98	5.93	2.85	2.88	3.38	1.73	1.89	2.09	699	857	742	642	570	669	336	365	389	191	222	236	down	false	1A	208881364	208913608	+	TraesCS1A02G135600	protein_coding	K21866 ion channel POLLUX/CASTOR | (RefSeq) ion channel CASTOR isoform X2 (A)	--	putative ion channel POLLUX-like 2 isoform X1 [Aegilops tauschii subsp. tauschii]	POLL2_ARATH RecName: Full=Putative ion channel POLLUX-like 2;	At5g02940	GO:0009507,chloroplast; GO:0009941,chloroplast envelope; GO:0016021,integral component of membrane; GO:0009536,plastid; GO:0005622,intracellular; GO:0005575,cellular_component; GO:0005623,cell; GO:0005737,cytoplasm; GO:0043231,intracellular membrane-bounded organelle; GO:0043226,organelle; GO:0043227,membrane-bounded organelle; GO:0043229,intracellular organelle; GO:0044424,intracellular part; GO…	PF06241.12:Castor and Pollux, part of voltage-gated ion channel	--	--	--
TraesCS1A02G136500	10.13	9.55	9.92	7.94	9.18	9.15	11.59	11.61	12.74	12.35	12.08	10.96	904	901	913	791	843	828	1095	1180	1176	1097	1136	994	false	up	1A	217610380	217613638	-	TraesCS1A02G136500	ABC1K3 [Source:Projected from Arabidopsis thaliana (AT1G79600) UniProtKB/TrEMBL%3BAcc:A0A178WNJ7]	K08869 aarF domain-containing kinase | (RefSeq) uncharacterized aarF domain-containing protein kinase At1g79600, chloroplastic (A)	--	uncharacterized aarF domain-containing protein kinase At1g79600, chloroplastic [Aegilops tauschii subsp. tauschii]	AB1K3_ARATH RecName: Full=Protein ACTIVITY OF BC1 COMPLEX KINASE 3, chloroplastic {ECO:0000303|PubMed:23673981}; Short=ABC1-LIKE KINASE 3 {ECO:0000303|PubMed:23673981}; EC=2.7.-.- {ECO:0000255|PROSITE-ProRule:PRU00159}; EC=2.7.11.1 {ECO:0000269|PubMed:23632854}; AltName: Full=Protein REPRESSOR OF BDR1 {ECO:0000303|PubMed:25882344}; Flags: Precursor;	At1g79600	GO:0009507,chloroplast; GO:0005739,mitochondrion; GO:0010287,plastoglobule; GO:0005524,ATP binding; GO:0004672,protein kinase activity; GO:0106310,NA; GO:0106311,NA; GO:0006995,cellular response to nitrogen starvation; GO:0009658,chloroplast organization; GO:0080177,plastoglobule organization; GO:0050821,protein stabilization; GO:1902171,regulation of tocopherol cyclase activity; GO:0009644,respo…	PF03109.16:ABC1 family	--	--	--
TraesCS1A02G136900	4.6	5.49	4.33	7.05	7.03	5.26	8.48	7.82	6.95	15.27	12.34	16.6	257	324	249	439	404	298	501	497	401	848	726	941	false	up	1A	219381070	219386762	-	TraesCS1A02G136900	Core-2/I-branching beta-1%2C6-N-acetylglucosaminyltransferase family protein [Source:Projected from Arabidopsis thaliana (AT3G03690) UniProtKB/TrEMBL%3BAcc:Q9SS69]	K20891 beta-glucuronosyltransferase [EC:2.4.1.-] | (RefSeq) xylosyltransferase 1 (A)	--	beta-glucuronosyltransferase GlcAT14A-like [Aegilops tauschii subsp. tauschii]	GT14A_ARATH RecName: Full=Beta-glucuronosyltransferase GlcAT14A {ECO:0000305}; EC=2.4.1.- {ECO:0000305}; AltName: Full=GT14 family glucuronic acid transferase 1 {ECO:0000305}; Short=AtGlcAT14A {ECO:0000303|PubMed:24128328};	At3g03690	GO:0005794,Golgi apparatus; GO:0000139,Golgi membrane; GO:0016021,integral component of membrane; GO:0015020,glucuronosyltransferase activity; GO:0009826,unidimensional cell growth; GO:0003674,molecular_function; GO:0003824,catalytic activity; GO:0008194,UDP-glycosyltransferase activity; GO:0016740,transferase activity; GO:0016757,transferase activity, transferring glycosyl groups; GO:0016758,tra…	PF02485.21:Core-2/I-Branching enzyme	--	--	--
TraesCS1A02G137000	2.46	2.26	2.61	1.32	1.45	1.49	0.41	0.78	0.47	0.16	0.13	0.36	303	294	332	182	184	186	54	109	60	20	17	45	down	down	1A	219894326	219900551	-	TraesCS1A02G137000	protein_coding	K12591 exosome complex exonuclease RRP6 [EC:3.1.13.-] | (RefSeq) protein RRP6-like 2 (A)	ko03018: RNA degradation	protein RRP6-like 2 [Aegilops tauschii subsp. tauschii]	RP6L2_ARATH RecName: Full=Protein RRP6-like 2 {ECO:0000303|PubMed:18285452}; Short=AtRRP6L2 {ECO:0000303|PubMed:18285452};	At5g35910	GO:0005737,cytoplasm; GO:0005829,cytosol; GO:0000176,nuclear exosome (RNase complex); GO:0005730,nucleolus; GO:0005634,nucleus; GO:0000175,3'-5'-exoribonuclease activity; GO:0000166,nucleotide binding; GO:0003727,single-stranded RNA binding; GO:0000467,exonucleolytic trimming to generate mature 3'-end of 5.8S rRNA from tricistronic rRNA transcript (SSU-rRNA, 5.8S rRNA, LSU-rRNA); GO:0080188,RNA-d…	PF01612.20:3'-5' exonuclease	--	--	--
TraesCS1A02G137500	2.6	3.08	3.47	4.99	6.18	5.59	3.18	4.29	2.1	0.51	0.99	1.1	72	90	99	154	176	157	93	135	60	14	29	31	false	down	1A	223443862	223455182	+	TraesCS1A02G137500	protein_coding	--	--	mediator of RNA polymerase II transcription subunit 32 [Aegilops tauschii subsp. tauschii]	MED32_ARATH RecName: Full=Mediator of RNA polymerase II transcription subunit 32; AltName: Full=Mediator of RNA polymerase II transcription subunit 2;	At1g11760	GO:0016592,mediator complex; GO:0009631,cold acclimation; GO:0010150,leaf senescence; GO:0006355,regulation of transcription, DNA-templated; GO:0042542,response to hydrogen peroxide; GO:0048364,root development; GO:0006950,response to stress; GO:0008150,biological_process; GO:0009266,response to temperature stimulus; GO:0009409,response to cold; GO:0009628,response to abiotic stimulus; GO:0050896…	--	--	--	--
TraesCS1A02G138100	1.35	1.17	1.21	2.22	1.71	2.85	0.48	0.8	0.81	0.28	0.27	0.35	98	90	91	180	128	210	37	66	61	20	21	26	false	down	1A	229168841	229171503	-	TraesCS1A02G138100	protein_coding	K00924 kinase [EC:2.7.1.-] | (RefSeq) probable receptor-like protein kinase At3g55450 isoform X1 (A)	--	probable serine/threonine-protein kinase PBL16 [Aegilops tauschii subsp. tauschii]	PBL16_ARATH RecName: Full=Probable serine/threonine-protein kinase PBL16 {ECO:0000305}; EC=2.7.11.1 {ECO:0000305}; AltName: Full=PBS1-like protein 16 {ECO:0000303|PubMed:20413097};	At5g56460	GO:0005886,plasma membrane; GO:0009506,plasmodesma; GO:0005524,ATP binding; GO:0106310,NA; GO:0106311,NA; GO:0006952,defense response; GO:0000166,nucleotide binding; GO:0003674,molecular_function; GO:0005488,binding; GO:0008144,drug binding; GO:0017076,purine nucleotide binding; GO:0030554,adenyl nucleotide binding; GO:0032553,ribonucleotide binding; GO:0032555,purine ribonucleotide binding; GO:0…	PF07714.17:Protein tyrosine kinase	--	--	--
TraesCS1A02G138200	2.18	1.92	1.82	2.04	1.08	1.74	8.09	6.83	8.97	15.06	13.19	14	175	163	151	183	89	142	689	625	746	1205	1118	1144	up	up	1A	230132869	230165911	+	TraesCS1A02G138200	Histone acetyltransferase GCN5 [Source:Projected from Arabidopsis thaliana (AT3G54610) UniProtKB/Swiss-Prot%3BAcc:Q9AR19]	K06062 histone acetyltransferase [EC:2.3.1.48] | (RefSeq) histone acetyltransferase GCN5 (A)	--	putative histone acetyltransferase GCN5 [Hordeum vulgare]	GCN5_ORYSJ RecName: Full=Histone acetyltransferase GCN5; EC=2.3.1.48;	YGR252w	GO:0000123,histone acetyltransferase complex; GO:0003677,DNA binding; GO:0010484,H3 histone acetyltransferase activity; GO:0009908,flower development; GO:0044154,histone H3-K14 acetylation; GO:0043970,histone H3-K9 acetylation; GO:1904278,positive regulation of wax biosynthetic process; GO:0010321,regulation of vegetative phase change; GO:0009416,response to light stimulus; GO:0010015,root morpho…	PF00439.25:Bromodomain	GNAT	TR	GNAT
TraesCS1A02G138600	8.01	9.35	7.73	9.43	8.42	8.41	13.6	13.55	16.23	17.39	17.67	16.83	654	807	651	859	708	697	1176	1260	1371	1413	1521	1396	false	up	1A	232333423	232344048	+	TraesCS1A02G138600	protein_coding	K03138 transcription initiation factor TFIIF subunit alpha | (RefSeq) transcription initiation factor IIF subunit alpha isoform X1 (A)	ko03022: Basal transcription factors	transcription initiation factor IIF subunit alpha isoform X3 [Aegilops tauschii subsp. tauschii]	T2FA_ARATH RecName: Full=Transcription initiation factor IIF subunit alpha; Short=TFIIF-alpha; AltName: Full=General transcription factor IIF subunit 1; AltName: Full=Transcription initiation factor RAP74 homolog; Short=AtRAP74;	At4g12610	GO:0005674,transcription factor TFIIF complex; GO:0003677,DNA binding; GO:0008022,protein C-terminus binding; GO:0016251,RNA polymerase II general transcription initiation factor activity; GO:0001096,TFIIF-class transcription factor complex binding; GO:0045944,positive regulation of transcription by RNA polymerase II; GO:0032968,positive regulation of transcription elongation from RNA polymerase …	PF05793.12:Transcription initiation factor IIF, alpha subunit (TFIIF-alpha)	--	--	--
TraesCS1A02G139300	10.15	9.66	8.65	11.45	12.03	12.06	8.32	7.66	6.59	3.24	2.61	3.14	560	563	492	705	683	675	486	481	376	178	152	176	false	down	1A	234806287	234816413	-	TraesCS1A02G139300	protein_coding	K00472 prolyl 4-hydroxylase [EC:1.14.11.2] | (RefSeq) probable prolyl 4-hydroxylase 7 (A)	ko00330: Arginine and proline metabolism; ko01100: Metabolic pathways	probable prolyl 4-hydroxylase 7 [Aegilops tauschii subsp. tauschii]	P4H7_ARATH RecName: Full=Probable prolyl 4-hydroxylase 7 {ECO:0000305}; Short=AtP4H7 {ECO:0000303|Ref.5}; EC=1.14.11.2 {ECO:0000305};	At3g28480	GO:0005783,endoplasmic reticulum; GO:0005789,endoplasmic reticulum membrane; GO:0016021,integral component of membrane; GO:0005506,iron ion binding; GO:0031418,L-ascorbic acid binding; GO:0004656,procollagen-proline 4-dioxygenase activity; GO:0018401,peptidyl-proline hydroxylation to 4-hydroxy-L-proline; GO:0003674,molecular_function; GO:0005488,binding; GO:0046872,metal ion binding; GO:0043167,i…	PF13640.6:2OG-Fe(II) oxygenase superfamily	--	--	--
TraesCS1A02G139400	2.1	2.06	1.87	1.61	1.37	1.52	3.27	2.25	3	2.47	2.2	2.28	243	251	223	207	163	178	400	296	359	284	268	268	false	up	1A	235652144	235689004	+	TraesCS1A02G139400	protein_coding	K15919 glyoxylate/hydroxypyruvate reductase [EC:1.1.1.79 1.1.1.81] | (RefSeq) hypothetical protein (A)	ko00260: Glycine, serine and threonine metabolism; ko00630: Glyoxylate and dicarboxylate metabolism; ko01100: Metabolic pathways; ko01110: Biosynthesis of secondary metabolites; ko01200: Carbon metabolism	uncharacterized protein LOC109758129 [Aegilops tauschii subsp. tauschii]	URT1_ARATH RecName: Full=UTP:RNA uridylyltransferase 1 {ECO:0000303|PubMed:23748567}; EC=2.7.7.52 {ECO:0000269|PubMed:23748567};	At2g45620	GO:0000932,P-body; GO:0046872,metal ion binding; GO:0003729,mRNA binding; GO:0016779,nucleotidyltransferase activity; GO:0050265,RNA uridylyltransferase activity; GO:0006397,mRNA processing; GO:1900369,negative regulation of RNA interference; GO:1903705,positive regulation of production of siRNA involved in RNA interference; GO:0060964,regulation of gene silencing by miRNA; GO:0071076,RNA 3' urid…	PF03828.19:Cid1 family poly A polymerase	--	--	--
TraesCS1A02G139500	2.01	2.44	2.13	2.52	2.52	2.28	4.45	5.03	5	7.91	8.52	8.12	355	454	388	495	458	407	831	1009	912	1387	1583	1454	up	up	1A	236715736	236722781	+	TraesCS1A02G139500	protein_coding	K22381 E3 ubiquitin-protein ligase ZNF598 [EC:2.3.2.27] | (RefSeq) E3 ubiquitin-protein ligase hel2-like isoform X1 (A)	--	E3 ubiquitin-protein ligase hel2-like isoform X1 [Aegilops tauschii subsp. tauschii]	--	At3g62240	GO:0046872,metal ion binding; GO:0061630,ubiquitin protein ligase activity; GO:0072344,rescue of stalled ribosome; GO:0003674,molecular_function; GO:0005488,binding; GO:0043167,ion binding; GO:0043169,cation binding; GO:0003824,catalytic activity; GO:0004842,ubiquitin-protein transferase activity; GO:0016740,transferase activity; GO:0019787,ubiquitin-like protein transferase activity; GO:0061659,…	PF13920.6:Zinc finger, C3HC4 type (RING finger)	--	--	--
TraesCS1A02G139900	57.91	58.76	59.87	104.73	108.59	102.64	199.66	206.81	165.08	166.58	174.46	208.22	3427	3674	3654	6916	6614	6161	12507	13934	10103	9809	10880	12516	up	up	1A	237744624	237746433	+	TraesCS1A02G139900	protein_coding	--	--	putative stripe rust resistance protein [Triticum aestivum]	HIP5_ARATH RecName: Full=Heavy metal-associated isoprenylated plant protein 5 {ECO:0000303|PubMed:21072340, ECO:0000303|PubMed:23368984}; Short=AtHIP05 {ECO:0000303|PubMed:21072340, ECO:0000303|PubMed:23368984}; AltName: Full=Farnesylated protein 2 {ECO:0000303|PubMed:8837031}; Short=AtFP2 {ECO:0000303|PubMed:8837031}; Flags: Precursor;	At5g03380	GO:0005507,copper ion binding; GO:0003674,molecular_function; GO:0005488,binding; GO:0046872,metal ion binding; GO:0043167,ion binding; GO:0043169,cation binding; GO:0046914,transition metal ion binding	PF00403.26:Heavy-metal-associated domain	--	--	--
TraesCS1A02G141300	0.84	0.41	0.56	0.78	0.54	0.9	0.67	0.87	1.23	0.92	0.97	0.77	45	23	31	47	30	49	38	53	68	49	55	42	false	up	1A	239103017	239105291	-	TraesCS1A02G141300	protein_coding	K00924 kinase [EC:2.7.1.-] | (RefSeq) probable serine/threonine-protein kinase PBL19 (A)	--	probable serine/threonine-protein kinase PBL1 isoform X1 [Aegilops tauschii subsp. tauschii]	PCRK2_ARATH RecName: Full=Serine/threonine-protein kinase PCRK2 {ECO:0000305}; EC=2.7.11.1 {ECO:0000305|PubMed:27208222}; AltName: Full=Protein PTI-COMPROMISED RECEPTOR-LIKE CYTOPLASMIC KINASE 2 {ECO:0000305};	At5g03320	GO:0005886,plasma membrane; GO:0005524,ATP binding; GO:0106310,NA; GO:0106311,NA; GO:0006952,defense response; GO:0002221,pattern recognition receptor signaling pathway; GO:0080142,regulation of salicylic acid biosynthetic process; GO:0000166,nucleotide binding; GO:0003674,molecular_function; GO:0005488,binding; GO:0008144,drug binding; GO:0017076,purine nucleotide binding; GO:0030554,adenyl nucl…	PF00069.25:Protein kinase domain	--	--	--
TraesCS1A02G141400	1.33	1.94	1.43	1.13	1.7	1.7	1.25	1.06	0.91	0.37	0.36	0.2	202	310	223	192	266	261	200	183	143	56	57	31	false	down	1A	239889251	239903200	+	TraesCS1A02G141400	protein_coding	K05681 ATP-binding cassette, subfamily G (WHITE), member 2 | (RefSeq) ABC transporter G family member 9 (A)	ko02010: ABC transporters	ABC transporter G family member 28-like isoform X1 [Aegilops tauschii subsp. tauschii]	AB25G_ORYSJ RecName: Full=ABC transporter G family member 25 {ECO:0000303|PubMed:18299247}; Short=OsABCG25 {ECO:0000303|PubMed:18299247}; AltName: Full=Putative white-brown complex homolog protein 26 {ECO:0000303|PubMed:22996334}; Short=OsWBC26 {ECO:0000303|PubMed:22996334}; Flags: Precursor;	At5g60740	GO:0016021,integral component of membrane; GO:0005524,ATP binding; GO:0042626,ATPase activity, coupled to transmembrane movement of substances; GO:0000166,nucleotide binding; GO:0003674,molecular_function; GO:0005488,binding; GO:0008144,drug binding; GO:0017076,purine nucleotide binding; GO:0030554,adenyl nucleotide binding; GO:0032553,ribonucleotide binding; GO:0032555,purine ribonucleotide bind…	PF00005.27:ABC transporter	--	--	--
TraesCS1A02G141900	14.15	14.8	13.9	1.68	1.58	1.71	4.4	7.48	8.23	2.29	1.52	2	522	577	529	69	60	64	172	314	314	84	59	75	false	up	1A	241677702	241679636	-	TraesCS1A02G141900	protein_coding	K19044 E3 ubiquitin-protein ligase XBAT32/33 [EC:2.3.2.27] | (RefSeq) hypothetical protein (A)	--	uncharacterized protein LOC109763373 [Aegilops tauschii subsp. tauschii]	AIRP2_ARATH RecName: Full=E3 ubiquitin-protein ligase AIRP2 {ECO:0000305}; EC=2.3.2.27 {ECO:0000269|PubMed:21969385}; AltName: Full=Protein ABA INSENSITIVE RING PROTEIN 2 {ECO:0000303|PubMed:21969385}; Short=AtAIRP2 {ECO:0000303|PubMed:21969385}; AltName: Full=RING-type E3 ubiquitin transferase AIRP2 {ECO:0000305};	At5g01520	GO:0005829,cytosol; GO:0046872,metal ion binding; GO:0061630,ubiquitin protein ligase activity; GO:0004842,ubiquitin-protein transferase activity; GO:0009789,positive regulation of abscisic acid-activated signaling pathway; GO:0016567,protein ubiquitination; GO:0009737,response to abscisic acid; GO:0009651,response to salt stress; GO:0006511,ubiquitin-dependent protein catabolic process; GO:00036…	PF13639.6:Ring finger domain	--	--	--
TraesCS1A02G142400	8.32	11.09	11.92	24.15	27.05	23.77	3.13	3.04	3.88	2.03	1.44	1.66	755	1064	1116	2446	2527	2188	301	314	364	183	138	153	down	down	1A	243160582	243163169	-	TraesCS1A02G142400	protein_coding	--	--	putative transporter arsB [Aegilops tauschii subsp. tauschii]	LSI2_ORYSJ RecName: Full=Silicon efflux transporter LSI2 {ECO:0000303|PubMed:17625566}; AltName: Full=Low silicon protein 2 {ECO:0000303|PubMed:17625566};	At1g02260	GO:0016021,integral component of membrane; GO:0005886,plasma membrane; GO:0055085,transmembrane transport; GO:0006810,transport; GO:0008150,biological_process; GO:0051179,localization; GO:0051234,establishment of localization; GO:0005575,cellular_component; GO:0016020,membrane; GO:0031224,intrinsic component of membrane; GO:0044425,membrane part; GO:0005623,cell; GO:0044464,cell part; GO:0071944,…	PF03600.16:Citrate transporter	--	--	--
TraesCS1A02G143000	3.55	3.53	3.89	3.29	3.51	3.39	2.02	1.59	1.4	1.53	1.63	1.75	499	524	563	516	508	483	300	254	204	214	242	250	down	false	1A	245518573	245527595	+	TraesCS1A02G143000	protein_coding	K01915 glutamine synthetase [EC:6.3.1.2] | (RefSeq) type-1 glutamine synthetase 1-like isoform X1 (A)	ko00220: Arginine biosynthesis; ko00250: Alanine, aspartate and glutamate metabolism; ko00630: Glyoxylate and dicarboxylate metabolism; ko00910: Nitrogen metabolism; ko01100: Metabolic pathways; ko01230: Biosynthesis of amino acids	protein fluG [Aegilops tauschii subsp. tauschii]	--	At3g53180	GO:0004356,glutamate-ammonia ligase activity; GO:0016787,hydrolase activity; GO:0006542,glutamine biosynthetic process; GO:0003674,molecular_function; GO:0003824,catalytic activity; GO:0016211,ammonia ligase activity; GO:0016874,ligase activity; GO:0016879,ligase activity, forming carbon-nitrogen bonds; GO:0016880,acid-ammonia (or amide) ligase activity; GO:0008152,metabolic process; GO:0006082,o…	PF00120.24:Glutamine synthetase, catalytic domain	--	--	--
TraesCS1A02G143200	0.9	1.21	0.88	1.51	1.08	1.17	0.38	0.43	0.39	0.2	0.29	0.31	93	132	94	174	115	122	42	51	42	21	31	32	down	down	1A	246127690	246130525	-	TraesCS1A02G143200	protein_coding	--	--	uncharacterized protein LOC109784316 isoform X1 [Aegilops tauschii subsp. tauschii]	--	--	--	--	--	--	--
TraesCS1A02G143300	19.07	19.96	16.56	4.33	3.45	3.89	3.35	4.47	4.23	0.82	0.66	0.79	1339	1481	1199	339	249	277	249	357	307	57	49	56	down	down	1A	246689896	246693276	-	TraesCS1A02G143300	protein_coding	K10144 RING finger and CHY zinc finger domain-containing protein 1 [EC:2.3.2.27] | (RefSeq) E3 ubiquitin-protein ligase MIEL1-like (A)	ko04120: Ubiquitin mediated proteolysis	E3 ubiquitin-protein ligase MIEL1-like [Aegilops tauschii subsp. tauschii]	ZFP34_ARATH RecName: Full=E3 ubiquitin-protein ligase RZFP34 {ECO:0000305}; EC=2.3.2.27 {ECO:0000269|PubMed:26508764}; AltName: Full=CHY zinc-finger and RING protein 1 {ECO:0000303|PubMed:26508764}; AltName: Full=RING zinc-finger protein 34 {ECO:0000305}; AltName: Full=RZFP34 protein homolog {ECO:0000303|PubMed:25002225}; Short=AtRZPF34 {ECO:0000303|PubMed:25002225};	At5g22920	GO:0005783,endoplasmic reticulum; GO:0005634,nucleus; GO:0061630,ubiquitin protein ligase activity; GO:0008270,zinc ion binding; GO:0016567,protein ubiquitination; GO:1902456,regulation of stomatal opening; GO:0006511,ubiquitin-dependent protein catabolic process; GO:0003674,molecular_function; GO:0003824,catalytic activity; GO:0004842,ubiquitin-protein transferase activity; GO:0016740,transferas…	PF14599.6:Zinc-ribbon	--	--	--
TraesCS1A02G143400	1.19	1.44	1.24	0.61	0.74	0.53	0.54	0.6	0.55	0.34	0.38	0.33	782	1005	845	447	506	355	374	454	377	223	265	223	down	false	1A	247311662	247347178	-	TraesCS1A02G143400	Midasin [Source:UniProtKB/TrEMBL%3BAcc:A0A341NJ51]	K14572 midasin | (RefSeq) midasin isoform X1 (A)	ko03008: Ribosome biogenesis in eukaryotes	midasin isoform X2 [Aegilops tauschii subsp. tauschii]	MDN1_ARATH RecName: Full=Midasin {ECO:0000303|PubMed:23572950}; Short=AtMDN1 {ECO:0000303|PubMed:23572950}; AltName: Full=Dynein-related AAA-ATPase MDN1; AltName: Full=MIDAS-containing protein 1 {ECO:0000303|PubMed:23572950}; AltName: Full=Protein DWARF AND SHORT ROOT 1 {ECO:0000303|PubMed:27824150};	At1g67120	GO:0009941,chloroplast envelope; GO:0005737,cytoplasm; GO:0005730,nucleolus; GO:0005654,nucleoplasm; GO:0005634,nucleus; GO:0009506,plasmodesma; GO:0030687,preribosome, large subunit precursor; GO:0005524,ATP binding; GO:0016887,ATPase activity; GO:0009738,abscisic acid-activated signaling pathway; GO:0009553,embryo sac development; GO:0048638,regulation of developmental growth; GO:0000027,riboso…	PF07728.14:AAA domain (dynein-related subfamily)	--	--	--
TraesCS1A02G144700	0.89	1.62	0.7	1.84	1.4	1.5	8.98	9.28	9.46	33.12	28.9	27.39	42	81	34	97	68	72	450	500	463	1560	1442	1317	up	up	1A	250550786	250554286	+	TraesCS1A02G144700	protein_coding	--	--	uncharacterized protein LOC109750848 [Aegilops tauschii subsp. tauschii]	--	--	--	PF12937.7:F-box-like	--	--	--
TraesCS1A02G145000	1.7	2.43	1.9	1.31	0.79	1.04	90.17	84.09	80.6	110.69	114.05	107.01	150	227	173	129	72	93	8421	8447	7354	9718	10605	9590	up	up	1A	251334628	251341814	+	TraesCS1A02G145000	protein_coding	K04077 chaperonin GroEL | (RefSeq) chaperonin CPN60-1, mitochondrial (A)	ko03018: RNA degradation	chaperonin CPN60-1, mitochondrial [Aegilops tauschii subsp. tauschii]	CH61_MAIZE RecName: Full=Chaperonin CPN60-1, mitochondrial; AltName: Full=HSP60-1; Flags: Precursor;	At3g23990	GO:0005829,cytosol; GO:0005759,mitochondrial matrix; GO:0005739,mitochondrion; GO:0005524,ATP binding; GO:0016887,ATPase activity; GO:0051117,ATPase binding; GO:0006457,protein folding; GO:0042026,protein refolding; GO:0000166,nucleotide binding; GO:0003674,molecular_function; GO:0005488,binding; GO:0008144,drug binding; GO:0017076,purine nucleotide binding; GO:0030554,adenyl nucleotide binding; …	PF00118.24:TCP-1/cpn60 chaperonin family	--	--	--
TraesCS1A02G145500	0.94	0.91	1.13	1.56	1.52	1.56	1.97	1.66	2.06	1.4	1.27	1.31	157	160	194	290	260	263	347	316	355	232	224	222	up	false	1A	251558741	251564045	-	TraesCS1A02G145500	protein_coding	--	--	hypothetical protein TRIUR3_09898 [Triticum urartu]	--	--	--	PF07762.14:Protein of unknown function (DUF1618)	--	--	--
TraesCS1A02G145800	8.43	8.53	8.46	11.7	14.27	14.25	25.31	26.2	29.82	16.28	18.27	15.72	506	541	524	784	882	868	1609	1791	1852	973	1156	959	up	up	1A	252281927	252286168	-	TraesCS1A02G145800	protein_coding	--	--	uncharacterized protein LOC109737618 [Aegilops tauschii subsp. tauschii]	--	At1g07040	--	PF07063.13:Domain of unknown function (DUF1338)	--	--	--
TraesCS1A02G146400	1.97	2.43	1.72	1.21	1.34	2	5.51	5.39	5.36	1.22	0.86	0.86	70	91	63	48	49	72	207	218	197	43	32	31	up	false	1A	252622734	252628173	-	TraesCS1A02G146400	protein_coding	--	--	hypothetical protein TRIUR3_32523 [Triticum urartu]	--	--	--	--	--	--	--
TraesCS1A02G146600	11.81	12.54	14.07	12.38	12.07	12.13	19.02	20.56	20.62	23.64	25.14	23.16	693	778	852	811	729	722	1182	1374	1252	1381	1555	1381	false	up	1A	252824562	252828693	-	TraesCS1A02G146600	FMN/FHY [Source:Projected from Arabidopsis thaliana (AT4G21470) UniProtKB/TrEMBL%3BAcc:A0A178V341]	K20884 riboflavin kinase / FMN hydrolase [EC:2.7.1.26 3.1.3.102] | (RefSeq) bifunctional riboflavin kinase/FMN phosphatase (A)	ko00740: Riboflavin metabolism; ko01100: Metabolic pathways; ko01110: Biosynthesis of secondary metabolites; ko01240: Biosynthesis of cofactors	bifunctional riboflavin kinase/FMN phosphatase [Aegilops tauschii subsp. tauschii]	FHYRK_ARATH RecName: Full=Bifunctional riboflavin kinase/FMN phosphatase; Includes: RecName: Full=FMN phosphatase {ECO:0000303|PubMed:16183635}; EC=3.1.3.102 {ECO:0000269|PubMed:16183635, ECO:0000269|PubMed:22002057}; AltName: Full=FMN phosphohydrolase {ECO:0000303|PubMed:16183635}; Includes: RecName: Full=Riboflavin kinase {ECO:0000303|PubMed:16183635}; EC=2.7.1.26 {ECO:0000269|PubMed:16183635, …	At4g21470_2	GO:0005524,ATP binding; GO:0003919,FMN adenylyltransferase activity; GO:0016787,hydrolase activity; GO:0000287,magnesium ion binding; GO:0008531,riboflavin kinase activity; GO:0009398,FMN biosynthetic process; GO:0009231,riboflavin biosynthetic process; GO:0006771,riboflavin metabolic process; GO:0000166,nucleotide binding; GO:0003674,molecular_function; GO:0005488,binding; GO:0008144,drug bindin…	PF01687.17:Riboflavin kinase	--	--	--
TraesCS1A02G146900	10.1	11.16	10.14	4.99	4.32	3.89	4.95	4.77	4.81	1.13	0.91	1.06	991	1157	1026	546	436	387	514	533	488	110	94	106	false	down	1A	253378319	253384498	-	TraesCS1A02G146900	WD repeat-containing protein WDS homolog [Source:Projected from Arabidopsis thaliana (AT5G43920) UniProtKB/Swiss-Prot%3BAcc:Q9FND4]	K22382 WD repeat-containing protein 26 | (RefSeq) WD repeat-containing protein 26 isoform X1 (A)	--	WD repeat-containing protein 26 isoform X1 [Aegilops tauschii subsp. tauschii]	WDS_ARATH RecName: Full=WD repeat-containing protein WDS homolog {ECO:0000305}; AltName: Full=Protein will die slowly homolog {ECO:0000305};	At5g43920	GO:0005737,cytoplasm; GO:0005622,intracellular; GO:0005575,cellular_component; GO:0005623,cell; GO:0044424,intracellular part; GO:0044464,cell part	PF00400.32:WD domain, G-beta repeat	--	--	--
TraesCS1A02G150200	1.24	0.95	1.4	0.63	0.93	0.66	0.82	0.61	0.77	0.21	0.09	0.23	101	82	118	57	78	55	71	57	65	17	8	19	false	down	1A	257960004	257969311	+	TraesCS1A02G150200	protein_coding	K14638 solute carrier family 15 (peptide/histidine transporter), member 3/4 | (RefSeq) protein NRT1/ PTR FAMILY 5.2-like (A)	--	Peptide transporter PTR3-A [Triticum urartu]	PTR3_ARATH RecName: Full=Protein NRT1/ PTR FAMILY 5.2; Short=AtNPF5.2; AltName: Full=Peptide transporter PTR3-A; Short=AtPTR3;	At5g46050	GO:0016021,integral component of membrane; GO:0071916,dipeptide transmembrane transporter activity; GO:0042937,tripeptide transmembrane transporter activity; GO:0042742,defense response to bacterium; GO:0042938,dipeptide transport; GO:0042538,hyperosmotic salinity response; GO:0009737,response to abscisic acid; GO:0080052,response to histidine; GO:0009753,response to jasmonic acid; GO:0043201,res…	PF00854.21:POT family	--	--	--
TraesCS1A02G150400	10.17	9.22	9.87	20.15	19.36	18.95	2.74	2.26	2.71	1.99	2.45	1.66	792	759	793	1752	1552	1497	226	200	218	154	201	131	down	down	1A	258157063	258162400	+	TraesCS1A02G150400	protein_coding	K14638 solute carrier family 15 (peptide/histidine transporter), member 3/4 | (RefSeq) protein NRT1/ PTR FAMILY 5.2-like (A)	--	protein NRT1/ PTR FAMILY 5.2-like [Aegilops tauschii subsp. tauschii]	PTR3_ARATH RecName: Full=Protein NRT1/ PTR FAMILY 5.2; Short=AtNPF5.2; AltName: Full=Peptide transporter PTR3-A; Short=AtPTR3;	At5g46050	GO:0016021,integral component of membrane; GO:0071916,dipeptide transmembrane transporter activity; GO:0042937,tripeptide transmembrane transporter activity; GO:0042742,defense response to bacterium; GO:0042938,dipeptide transport; GO:0042538,hyperosmotic salinity response; GO:0009737,response to abscisic acid; GO:0080052,response to histidine; GO:0009753,response to jasmonic acid; GO:0043201,res…	PF00854.21:POT family	--	--	--
TraesCS1A02G150800	1.56	0.77	1.04	0.05	0.01	0.1	0.01	0.05	0	0	0.04	0.01	140	73	96	5	1	9	1	5	0	0	4	1	down	NA	1A	258857615	258862764	-	TraesCS1A02G150800	protein_coding	K15404 aldehyde decarbonylase [EC:4.1.99.5] | (RefSeq) protein ECERIFERUM 1-like (A)	ko00073: Cutin, suberine and wax biosynthesis; ko01110: Biosynthesis of secondary metabolites	Protein WAX2 [Triticum urartu]	GLO15_ORYSI RecName: Full=Very-long-chain aldehyde decarbonylase GL1-5 {ECO:0000305}; EC=4.1.99.5 {ECO:0000250|UniProtKB:F4HVY0}; AltName: Full=Protein ECERIFERUM 1 {ECO:0000303|Ref.1}; Short=Os-CER1 {ECO:0000303|Ref.1}; AltName: Full=Protein GLOSSY 1-5 {ECO:0000305};	At2g37700	GO:0005789,endoplasmic reticulum membrane; GO:0043668,exine; GO:0016021,integral component of membrane; GO:1990465,aldehyde oxygenase (deformylating) activity; GO:0005506,iron ion binding; GO:0009924,octadecanal decarbonylase activity; GO:0016491,oxidoreductase activity; GO:0048658,anther wall tapetum development; GO:0042335,cuticle development; GO:0010143,cutin biosynthetic process; GO:0008610,l…	PF12076.8:WAX2 C-terminal domain	--	--	--
TraesCS1A02G150900	47.31	44.77	54.08	29.78	31.63	28.85	17.25	15.91	16.19	14.74	13.5	14.27	4232	4232	4990	2973	2912	2618	1633	1620	1498	1312	1273	1297	down	false	1A	258870778	258881439	-	TraesCS1A02G150900	protein_coding	K15404 aldehyde decarbonylase [EC:4.1.99.5] | (RefSeq) protein ECERIFERUM 1-like (A)	ko00073: Cutin, suberine and wax biosynthesis; ko01110: Biosynthesis of secondary metabolites	protein ECERIFERUM 1-like [Aegilops tauschii subsp. tauschii]	GLO15_ORYSI RecName: Full=Very-long-chain aldehyde decarbonylase GL1-5 {ECO:0000305}; EC=4.1.99.5 {ECO:0000250|UniProtKB:F4HVY0}; AltName: Full=Protein ECERIFERUM 1 {ECO:0000303|Ref.1}; Short=Os-CER1 {ECO:0000303|Ref.1}; AltName: Full=Protein GLOSSY 1-5 {ECO:0000305};	At2g37700	GO:0005789,endoplasmic reticulum membrane; GO:0043668,exine; GO:0016021,integral component of membrane; GO:1990465,aldehyde oxygenase (deformylating) activity; GO:0005506,iron ion binding; GO:0009924,octadecanal decarbonylase activity; GO:0016491,oxidoreductase activity; GO:0048658,anther wall tapetum development; GO:0042335,cuticle development; GO:0010143,cutin biosynthetic process; GO:0008610,l…	PF12076.8:WAX2 C-terminal domain	--	--	--
TraesCS1A02G151200	0.51	0.59	0.57	0.31	0.3	0.75	1.41	1.97	1.79	0.93	0.87	1.08	44	54	51	30	27	66	129	194	160	80	79	95	up	up	1A	259069861	259073887	-	TraesCS1A02G151200	protein_coding	K21843 tetratricopeptide repeat protein 7 | (RefSeq) protein NPGR2 (A)	--	protein NPGR2 [Aegilops tauschii subsp. tauschii]	NPGR2_ARATH RecName: Full=Protein NPGR2 {ECO:0000303|PubMed:12928497}; AltName: Full=NO POLLEN GERMINATION RELATED 2 {ECO:0000303|PubMed:12928497};	At4g28600	GO:0005886,plasma membrane; GO:0005516,calmodulin binding; GO:0005515,protein binding; GO:0003674,molecular_function; GO:0005488,binding; GO:0005575,cellular_component; GO:0016020,membrane; GO:0005623,cell; GO:0044464,cell part; GO:0071944,cell periphery	PF14559.6:Tetratricopeptide repeat	--	--	--
TraesCS1A02G151700	3.27	1.91	2.83	2.93	3.01	2.8	1.26	2.42	1.16	0.91	0.33	0.51	76	47	68	76	72	66	31	64	28	21	8	12	false	down	1A	260840507	260841094	-	TraesCS1A02G151700	protein_coding	--	--	uncharacterized protein LOC109758730 [Aegilops tauschii subsp. tauschii]	--	At3g23440	--	--	--	--	--
TraesCS1A02G152300	1.06	1.28	1.07	2.62	2.54	1.96	0.46	0.51	0.6	0.38	0.2	0.38	246	315	256	681	609	462	113	134	145	88	49	90	down	down	1A	262009029	262014978	+	TraesCS1A02G152300	protein_coding	K20869 putative beta-1,4-xylosyltransferase IRX9 [EC:2.4.2.-] | (RefSeq) disease resistance protein RGA2 isoform X1 (A)	--	putative disease resistance protein RGA3 isoform X1 [Aegilops tauschii subsp. tauschii]	DRL21_ARATH RecName: Full=Putative disease resistance protein At3g14460;	At3g14460	GO:0004016,adenylate cyclase activity; GO:0043531,ADP binding; GO:0005524,ATP binding; GO:0042742,defense response to bacterium; GO:0050832,defense response to fungus; GO:0003674,molecular_function; GO:0003824,catalytic activity; GO:0009975,cyclase activity; GO:0016829,lyase activity; GO:0016849,phosphorus-oxygen lyase activity; GO:0000166,nucleotide binding; GO:0005488,binding; GO:0017076,purine…	PF00931.22:NB-ARC domain	--	--	--
TraesCS1A02G153900	6.67	7.05	6.52	8.09	8.67	7.95	12.51	13.27	13.32	7.63	8.04	6.91	706	788	711	955	944	853	1401	1599	1458	803	896	743	up	false	1A	267794536	267804564	+	TraesCS1A02G153900	protein_coding	K11583 serine/threonine-protein phosphatase 2A regulatory subunit B'' | (RefSeq) probable serine/threonine protein phosphatase 2A regulatory subunit B''delta (A)	ko03015: mRNA surveillance pathway	probable serine/threonine protein phosphatase 2A regulatory subunit B''delta [Aegilops tauschii subsp. tauschii]	2AB2D_ARATH RecName: Full=Probable serine/threonine protein phosphatase 2A regulatory subunit B''delta; Short=AtB''delta;	At1g54450	GO:0000159,protein phosphatase type 2A complex; GO:0005509,calcium ion binding; GO:0019888,protein phosphatase regulator activity; GO:0006470,protein dephosphorylation; GO:0003674,molecular_function; GO:0005488,binding; GO:0046872,metal ion binding; GO:0043167,ion binding; GO:0043169,cation binding; GO:0098772,molecular function regulator; GO:0019208,phosphatase regulator activity; GO:0030234,enz…	PF17958.1:EF-hand domain	--	--	--
TraesCS1A02G154400	4.3	4.14	4.19	4.36	4.23	4.91	2.36	2.21	2.46	1.01	1.09	1.17	508	517	511	575	515	588	295	297	300	119	136	140	false	down	1A	268932112	268937108	+	TraesCS1A02G154400	protein_coding	K23872 putative homogalacturonan methyltransferase [EC:2.1.1.-] | (RefSeq) probable pectin methyltransferase QUA3 (A)	--	predicted protein [Hordeum vulgare subsp. vulgare]	PMT8_ARATH RecName: Full=Probable methyltransferase PMT8; EC=2.1.1.-;	At1g04430	GO:0005737,cytoplasm; GO:0005768,endosome; GO:0005794,Golgi apparatus; GO:0000139,Golgi membrane; GO:0000138,Golgi trans cisterna; GO:0016021,integral component of membrane; GO:0005802,trans-Golgi network; GO:0005774,vacuolar membrane; GO:0008168,methyltransferase activity; GO:0032259,methylation; GO:0003674,molecular_function; GO:0003824,catalytic activity; GO:0016740,transferase activity; GO:00…	PF03141.16:Putative S-adenosyl-L-methionine-dependent methyltransferase	--	--	--
TraesCS1A02G155600	2.99	1.98	3.18	4.41	4.34	4.53	2.52	1.15	1.67	0.91	0.74	0.97	73	51	80	120	109	112	65	32	42	22	19	24	false	down	1A	274781284	274782385	+	TraesCS1A02G155600	protein_coding	--	--	uncharacterized protein LOC109771326 [Aegilops tauschii subsp. tauschii]	--	--	GO:0016021,integral component of membrane; GO:0005575,cellular_component; GO:0016020,membrane; GO:0031224,intrinsic component of membrane; GO:0044425,membrane part	--	--	--	--
TraesCS1A02G156200	6.33	7.97	6.84	11	11.23	9.65	3.82	4.24	6.82	1.18	1.61	2.06	97	129	108	188	177	150	62	74	108	18	26	32	false	down	1A	276862985	276864470	-	TraesCS1A02G156200	protein_coding	--	--	hypothetical protein TRIUR3_30362 [Triticum urartu]	--	--	--	--	--	--	--
TraesCS1A02G156300	6.22	4.29	4.85	4.12	5	4.11	12.31	10.96	11.8	9.06	8.81	8.69	203	148	163	150	168	136	425	407	398	294	303	288	up	up	1A	276967792	276972330	+	TraesCS1A02G156300	protein_coding	K17805 mitochondrial import inner membrane translocase subunit TIM16 | (RefSeq) mitochondrial import inner membrane translocase subunit PAM16 like 2-like isoform X1 (A)	--	Mitochondrial import inner membrane translocase subunit tim16 [Triticum urartu]	TM16B_ARATH RecName: Full=Mitochondrial import inner membrane translocase subunit PAM16 like 2 {ECO:0000303|PubMed:24194927}; Short=AtPAM16 {ECO:0000303|PubMed:24153405}; Short=AtPAM16L2 {ECO:0000303|PubMed:24194927}; AltName: Full=Presequence translocated-associated motor subunit PAM16 {ECO:0000250|UniProtKB:P42949}; AltName: Full=Protein MUTANT SNC1-ENHANCING 5 {ECO:0000303|PubMed:24153405}; Al…	At3g59280	GO:0005737,cytoplasm; GO:0005743,mitochondrial inner membrane; GO:0005739,mitochondrion; GO:0005744,TIM23 mitochondrial import inner membrane translocase complex; GO:0009734,auxin-activated signaling pathway; GO:0006952,defense response; GO:0031348,negative regulation of defense response; GO:1900425,negative regulation of defense response to bacterium; GO:1902289,negative regulation of defense re…	PF03656.13:Pam16	--	--	--
TraesCS1A02G156500	1.49	1.58	1.29	2.3	2.05	1.91	0.29	0.4	0.38	0.19	0.19	0.38	160	180	143	276	227	208	33	49	42	20	22	42	down	down	1A	277629409	277642793	+	TraesCS1A02G156500	protein_coding	K15042 importin subunit alpha-6/7 | (RefSeq) importin subunit alpha-like (A)	--	protein ENHANCED DISEASE RESISTANCE 2-like [Aegilops tauschii subsp. tauschii]	EDR2L_ARATH RecName: Full=Protein ENHANCED DISEASE RESISTANCE 2-like;	At3g54800	GO:0005789,endoplasmic reticulum membrane; GO:0010008,endosome membrane; GO:0016021,integral component of membrane; GO:0005886,plasma membrane; GO:0008289,lipid binding; GO:0006952,defense response; GO:0003674,molecular_function; GO:0005488,binding; GO:0006950,response to stress; GO:0008150,biological_process; GO:0050896,response to stimulus; GO:0005622,intracellular; GO:0005575,cellular_componen…	PF07059.12:Protein of unknown function (DUF1336)	--	--	--
TraesCS1A02G157500	3.72	3.58	3.29	4.5	4.31	4.56	2.09	2.29	2.69	0.62	0.7	0.55	516	525	471	697	615	641	307	361	386	86	102	78	false	down	1A	279732251	279742732	+	TraesCS1A02G157500	protein_coding	K09338 homeobox-leucine zipper protein | (RefSeq) homeobox-leucine zipper protein HOX9 (A)	--	predicted protein [Hordeum vulgare subsp. vulgare]	HOX9_ORYSI RecName: Full=Homeobox-leucine zipper protein HOX9; AltName: Full=HD-ZIP protein HOX9; AltName: Full=Homeodomain transcription factor HOX9; AltName: Full=OsHB2; AltName: Full=OsHox9;	At5g60690	GO:0005634,nucleus; GO:0003677,DNA binding; GO:0008289,lipid binding; GO:0003674,molecular_function; GO:0003676,nucleic acid binding; GO:0005488,binding; GO:0097159,organic cyclic compound binding; GO:1901363,heterocyclic compound binding; GO:0005622,intracellular; GO:0005575,cellular_component; GO:0005623,cell; GO:0043231,intracellular membrane-bounded organelle; GO:0043226,organelle; GO:0043227…	PF08670.11:MEKHLA domain	HB-HD-ZIP	TF	HB->HB-HD-ZIP
TraesCS1A02G157600	1.21	0.92	0.89	0.65	0.93	1.26	0.92	1.29	1.26	3.01	2.44	2.02	125	100	94	75	99	132	100	151	134	308	265	211	false	up	1A	279824794	279831261	+	TraesCS1A02G157600	protein_coding	--	--	PREDICTED: uncharacterized protein LOC104584570 [Brachypodium distachyon]	--	--	--	PF12274.8:Protein of unknown function (DUF3615)	--	--	--
TraesCS1A02G157700	1.18	0.8	1.03	0.97	0.92	1.01	2.35	2.91	2.34	1.38	1.49	1.63	103	74	93	95	83	90	218	290	212	120	137	145	up	up	1A	279903221	279908684	-	TraesCS1A02G157700	Double-stranded RNA-binding protein 2 [Source:Projected from Arabidopsis thaliana (AT2G28380) UniProtKB/Swiss-Prot%3BAcc:Q9SKN2]	--	--	double-stranded RNA-binding protein 6-like [Aegilops tauschii subsp. tauschii]	DRB6_ORYSJ RecName: Full=Double-stranded RNA-binding protein 6; AltName: Full=dsRNA-binding protein 5; Short=OsDRB5; AltName: Full=dsRNA-binding protein 6;	At2g28380	GO:0005737,cytoplasm; GO:0003725,double-stranded RNA binding; GO:0035196,production of miRNAs involved in gene silencing by miRNA; GO:0070919,production of siRNA involved in chromatin silencing by small RNA; GO:0003674,molecular_function; GO:0003676,nucleic acid binding; GO:0003723,RNA binding; GO:0005488,binding; GO:0097159,organic cyclic compound binding; GO:1901363,heterocyclic compound bindin…	PF00035.26:Double-stranded RNA binding motif	--	--	--
TraesCS1A02G157900	6.41	7.83	6.26	2.61	3.69	2.72	8.84	8.76	7.98	3.56	3.59	2.79	414	534	417	188	245	178	604	644	533	229	244	183	false	up	1A	280602664	280604294	-	TraesCS1A02G157900	protein_coding	--	--	uncharacterized protein LOC109787057 [Aegilops tauschii subsp. tauschii]	--	At5g60680	--	PF04520.13:Senescence regulator	--	--	--
TraesCS1A02G158400	22.86	24.75	19.88	20.38	16.45	17.99	3.35	3.51	3.33	1.11	1.14	1.17	1368	1565	1227	1361	1013	1092	212	239	206	66	72	71	down	down	1A	281887394	281895008	-	TraesCS1A02G158400	protein_coding	--	--	uncharacterized protein LOC109772408 isoform X1 [Aegilops tauschii subsp. tauschii]	--	At2g45530	GO:0016021,integral component of membrane; GO:0008270,zinc ion binding; GO:0003674,molecular_function; GO:0005488,binding; GO:0046872,metal ion binding; GO:0043167,ion binding; GO:0043169,cation binding; GO:0046914,transition metal ion binding; GO:0005575,cellular_component; GO:0016020,membrane; GO:0031224,intrinsic component of membrane; GO:0044425,membrane part	PF12906.7:RING-variant domain	--	--	--
TraesCS1A02G158600	42.11	37.64	37.85	25.31	25.08	25.47	51.75	48.13	56.52	44.26	44.66	38.9	2290	2163	2123	1536	1404	1405	2979	2980	3179	2395	2560	2149	false	up	1A	282552837	282554807	+	TraesCS1A02G158600	protein_coding	--	--	uncharacterized protein LOC109772407 [Aegilops tauschii subsp. tauschii]	--	At5g18130	GO:0016021,integral component of membrane; GO:0005575,cellular_component; GO:0016020,membrane; GO:0031224,intrinsic component of membrane; GO:0044425,membrane part	PF04103.15:CD20-like family	--	--	--
TraesCS1A02G159200	5.06	4.75	4	3.89	3.76	4.26	3.93	3.35	3.95	0.95	0.83	1.07	424	420	345	363	324	362	348	319	342	79	73	91	false	down	1A	284902269	284905891	-	TraesCS1A02G159200	protein_coding	--	--	uncharacterized protein LOC109759738 [Aegilops tauschii subsp. tauschii]	--	At3g11920	GO:0015035,protein disulfide oxidoreductase activity; GO:0035556,intracellular signal transduction; GO:0015036,disulfide oxidoreductase activity; GO:0003674,molecular_function; GO:0003824,catalytic activity; GO:0016491,oxidoreductase activity; GO:0016667,oxidoreductase activity, acting on a sulfur group of donors; GO:0007165,signal transduction; GO:0007154,cell communication; GO:0008150,biologica…	PF04784.14:Protein of unknown function, DUF547	--	--	--
TraesCS1A02G159400	1.64	1.64	1.82	1.48	1.88	1.55	3.44	4.07	4.11	8.83	8.72	8.01	124	131	142	125	146	119	275	350	321	664	695	615	up	up	1A	285353558	285356244	-	TraesCS1A02G159400	protein_coding	--	--	hypothetical protein TRIUR3_20030 [Triticum urartu]	--	--	--	--	--	--	--
TraesCS1A02G159500	0.73	0.57	0.86	0.34	0.56	0.21	0.5	0.41	0.45	0.62	0.65	0.76	58	48	70	30	46	17	42	37	37	49	54	61	false	up	1A	285980870	285986701	+	TraesCS1A02G159500	protein_coding	K13416 brassinosteroid insensitive 1-associated receptor kinase 1 [EC:2.7.10.1 2.7.11.1] | (RefSeq) BRASSINOSTEROID INSENSITIVE 1-associated receptor kinase 1-like isoform X1 (A)	ko04016: MAPK signaling pathway - plant; ko04075: Plant hormone signal transduction; ko04626: Plant-pathogen interaction	putative receptor-like protein kinase At4g00960 isoform X1 [Aegilops tauschii subsp. tauschii]	CRK2_ARATH RecName: Full=Cysteine-rich receptor-like protein kinase 2; Short=Cysteine-rich RLK2; EC=2.7.11.-; Flags: Precursor;	At1g70520	GO:0016021,integral component of membrane; GO:0005886,plasma membrane; GO:0009506,plasmodesma; GO:0005524,ATP binding; GO:0016301,kinase activity; GO:0106310,NA; GO:0004674,protein serine/threonine kinase activity; GO:0106311,NA; GO:0046777,protein autophosphorylation; GO:0072593,reactive oxygen species metabolic process; GO:0010193,response to ozone; GO:0000166,nucleotide binding; GO:0003674,mol…	PF07714.17:Protein tyrosine kinase	--	--	--
TraesCS1A02G160200	4.62	4.79	4.23	4.44	3.62	4.11	1.26	1.71	1.08	0.67	1.11	0.63	311	341	294	334	251	281	90	131	75	45	79	43	down	down	1A	287681550	287684692	-	TraesCS1A02G160200	protein_coding	K23977 L-glutamine---4-(methylsulfanyl)-2-oxobutanoate aminotransferase [EC:2.6.1.117] | (RefSeq) uncharacterized protein LOC109231973 (A)	ko00270: Cysteine and methionine metabolism; ko01100: Metabolic pathways	predicted protein [Hordeum vulgare subsp. vulgare]	PAT_PINPS RecName: Full=Aspartate aminotransferase; Short=PpAAT; EC=2.6.1.1; Flags: Precursor;	At1g77670	GO:0009507,chloroplast; GO:0004069,L-aspartate:2-oxoglutarate aminotransferase activity; GO:0030170,pyridoxal phosphate binding; GO:0009058,biosynthetic process; GO:0003674,molecular_function; GO:0003824,catalytic activity; GO:0008483,transaminase activity; GO:0016740,transferase activity; GO:0016769,transferase activity, transferring nitrogenous groups; GO:0005488,binding; GO:0008144,drug bindin…	PF00155.21:Aminotransferase class I and II	--	--	--
TraesCS1A02G160400	2.53	2.12	2.52	1.81	2.36	2.16	2.43	2.18	2.68	0.33	0.41	0.32	148	131	152	118	142	128	150	145	162	19	25	19	false	down	1A	287689089	287690564	-	TraesCS1A02G160400	protein_coding	--	--	pentatricopeptide repeat-containing protein At1g61870, mitochondrial-like [Aegilops tauschii subsp. tauschii]	--	--	--	PF13041.6:PPR repeat family	--	--	--
TraesCS1A02G161900	3.88	4.13	4.03	4.32	4.1	3.5	122.91	121.39	154.81	210.09	190.22	176.16	128	144	137	159	139	117	4290	4557	5279	6893	6610	5900	up	up	1A	290554420	290556043	+	TraesCS1A02G161900	protein_coding	K12859 U5 snRNP protein, DIM1 family | (RefSeq) thioredoxin-like protein YLS8 (A)	ko03040: Spliceosome	hypothetical protein CUMW_100560 [Citrus unshiu]	YLS8_ARATH RecName: Full=Thioredoxin-like protein YLS8; AltName: Full=Protein YELLOW-LEAF-SPECIFIC GENE 8;	At5g08290	GO:0005737,cytoplasm; GO:0005634,nucleus; GO:0005681,spliceosomal complex; GO:0046540,U4/U6 x U5 tri-snRNP complex; GO:0005682,U5 snRNP; GO:0000398,mRNA splicing, via spliceosome; GO:0000375,RNA splicing, via transesterification reactions; GO:0000377,RNA splicing, via transesterification reactions with bulged adenosine as nucleophile; GO:0008152,metabolic process; GO:0006139,nucleobase-containing…	PF02966.16:Mitosis protein DIM1	--	--	--
TraesCS1A02G162000	0	0	0	0	0	0	1.04	0.77	0.95	1.47	1.93	2.36	0	0	0	0	0	0	39	31	35	52	72	85	NA	up	1A	290557138	290558592	+	TraesCS1A02G162000	protein_coding	--	--	uncharacterized protein LOC109783432 [Aegilops tauschii subsp. tauschii]	--	--	--	PF06839.12:GRF zinc finger	--	--	--
TraesCS1A02G162200	0.57	0.79	0.57	0.57	0.48	0.6	0.4	0.32	0.37	0.07	0.16	0.17	53	77	54	59	46	56	39	34	35	6	16	16	false	down	1A	291242009	291246278	+	TraesCS1A02G162200	Forkhead-associated domain containing protein [Source: Projected from Oryza sativa (Os10g0487300)]	K10867 nibrin | (RefSeq) nijmegen breakage syndrome 1 protein (A)	ko03440: Homologous recombination	Nibrin [Triticum urartu]	NBS1_ORYSJ RecName: Full=Nijmegen breakage syndrome 1 protein {ECO:0000303|PubMed:17182003}; Short=OsNbs1 {ECO:0000303|PubMed:17182003};	--	GO:0030870,Mre11 complex; GO:0016605,PML body; GO:0003684,damaged DNA binding; GO:0006974,cellular response to DNA damage stimulus; GO:0071479,cellular response to ionizing radiation; GO:0032508,DNA duplex unwinding; GO:0000724,double-strand break repair via homologous recombination; GO:0007095,mitotic G2 DNA damage checkpoint; GO:0006312,mitotic recombination; GO:0007131,reciprocal meiotic recom…	PF00498.26:FHA domain	--	--	--
TraesCS1A02G164300	1.1	1.26	0.97	0.89	0.83	1.19	0.41	0.38	0.38	0.48	0.41	0.45	106	129	97	96	83	117	42	42	38	46	42	44	down	false	1A	296204792	296210638	+	TraesCS1A02G164300	Katanin p80 WD40 repeat-containing subunit B1 homolog [Source:UniProtKB/TrEMBL%3BAcc:A0A341NVN7]	K18643 katanin p80 WD40 repeat-containing subunit B1 | (RefSeq) katanin p80 WD40 repeat-containing subunit B1 homolog isoform X1 (A)	--	katanin p80 WD40 repeat-containing subunit B1 homolog isoform X1 [Aegilops tauschii subsp. tauschii]	KTN83_ARATH RecName: Full=Katanin p80 WD40 repeat-containing subunit B1 homolog KTN80.3 {ECO:0000255|HAMAP-Rule:MF_03022, ECO:0000303|PubMed:28978669};	At5g23430	GO:0080008,Cul4-RING E3 ubiquitin ligase complex; GO:0005737,cytoplasm; GO:0008352,katanin complex; GO:0005874,microtubule; GO:0015630,microtubule cytoskeleton; GO:0008017,microtubule binding; GO:0007019,microtubule depolymerization; GO:0051013,microtubule severing; GO:0051510,regulation of unidimensional cell growth; GO:0005515,protein binding; GO:0003674,molecular_function; GO:0005488,binding; …	PF13925.6:con80 domain of Katanin	--	--	--
TraesCS1A02G164600	9.86	11.13	9.97	5.47	4.23	4.81	3.71	3.56	3.05	1.35	1.27	1.63	559	667	583	346	247	277	223	230	179	76	76	94	down	false	1A	297376881	297381017	+	TraesCS1A02G164600	protein_coding	K18643 katanin p80 WD40 repeat-containing subunit B1 | (RefSeq) uncharacterized LOC105795008 (A)	--	predicted protein, partial [Hordeum vulgare subsp. vulgare]	--	At4g03420	--	PF05623.12:Protein of unknown function (DUF789)	--	--	--
TraesCS1A02G164800	17.53	17.73	19.75	12.8	11.26	12.18	13.47	13.39	13.33	1.19	2	1.93	1128	1206	1311	919	746	795	918	981	887	76	136	126	false	down	1A	297744935	297751007	-	TraesCS1A02G164800	Alpha-galactosidase [Source:UniProtKB/TrEMBL%3BAcc:A0A1D5RSC7]	K07407 alpha-galactosidase [EC:3.2.1.22] | (RefSeq) alpha-galactosidase-like (A)	ko00052: Galactose metabolism; ko00561: Glycerolipid metabolism; ko00600: Sphingolipid metabolism; ko00603: Glycosphingolipid biosynthesis - globo and isoglobo series; ko01100: Metabolic pathways	alpha-galactosidase-like [Aegilops tauschii subsp. tauschii]	AGAL_ORYSJ RecName: Full=Alpha-galactosidase; EC=3.2.1.22; AltName: Full=Alpha-D-galactoside galactohydrolase; AltName: Full=Melibiase; Flags: Precursor;	At5g08380	GO:0048046,apoplast; GO:0009505,plant-type cell wall; GO:0052692,raffinose alpha-galactosidase activity; GO:0005975,carbohydrate metabolic process; GO:0009965,leaf morphogenesis; GO:0009911,positive regulation of flower development; GO:0009620,response to fungus; GO:0003674,molecular_function; GO:0003824,catalytic activity; GO:0004553,hydrolase activity, hydrolyzing O-glycosyl compounds; GO:00045…	PF16499.5:Alpha galactosidase A	--	--	--
TraesCS1A02G164900	46.6	42.19	40.66	53.34	48.43	46.21	68.42	66.53	65.25	62.08	63.18	68.41	2881	2756	2593	3680	3082	2898	4478	4683	4172	3819	4117	4296	false	up	1A	297872019	297874932	-	TraesCS1A02G164900	Alpha-galactosidase [Source:UniProtKB/TrEMBL%3BAcc:A0A1D5RTW9]	K07407 alpha-galactosidase [EC:3.2.1.22] | (RefSeq) alpha-galactosidase-like (A)	ko00052: Galactose metabolism; ko00561: Glycerolipid metabolism; ko00600: Sphingolipid metabolism; ko00603: Glycosphingolipid biosynthesis - globo and isoglobo series; ko01100: Metabolic pathways	alpha-galactosidase-like [Aegilops tauschii subsp. tauschii]	AGAL1_ARATH RecName: Full=Alpha-galactosidase 1 {ECO:0000303|PubMed:15034167}; Short=AtAGAL1 {ECO:0000303|PubMed:15034167}; EC=3.2.1.22 {ECO:0000250|UniProtKB:Q9FXT4}; AltName: Full=Alpha-D-galactoside galactohydrolase 1 {ECO:0000305}; AltName: Full=Melibiase 1 {ECO:0000305}; Flags: Precursor;	At5g08380	GO:0048046,apoplast; GO:0005618,cell wall; GO:0009505,plant-type cell wall; GO:0099503,secretory vesicle; GO:0052692,raffinose alpha-galactosidase activity; GO:0005975,carbohydrate metabolic process; GO:0071555,cell wall organization; GO:0003674,molecular_function; GO:0003824,catalytic activity; GO:0004553,hydrolase activity, hydrolyzing O-glycosyl compounds; GO:0004557,alpha-galactosidase activi…	PF16499.5:Alpha galactosidase A	--	--	--
TraesCS1A02G166200	15.5	11.82	14.96	15.09	15.73	13.53	60.35	61.15	52.16	27.65	33.24	32.52	427	344	425	464	446	378	1760	1918	1486	758	965	910	up	up	1A	298646085	298646780	-	TraesCS1A02G166200	protein_coding	--	--	hypothetical protein [Hordeum vulgare]	BSP_BOSSE RecName: Full=Basic secretory protease {ECO:0000303|PubMed:22773449}; EC=3.4.24.- {ECO:0000269|PubMed:22773449}; AltName: Full=Boswellia basic secretory protease {ECO:0000303|PubMed:22773449}; Short=BBSP {ECO:0000303|PubMed:22773449}; Flags: Fragments;	At2g15220	GO:0046872,metal ion binding; GO:0008237,metallopeptidase activity; GO:0003674,molecular_function; GO:0005488,binding; GO:0043167,ion binding; GO:0043169,cation binding; GO:0003824,catalytic activity; GO:0008233,peptidase activity; GO:0070011,peptidase activity, acting on L-amino acid peptides; GO:0016787,hydrolase activity; GO:0140096,catalytic activity, acting on a protein	PF04450.12:Peptidase of plants and bacteria	--	--	--
TraesCS1A02G167100	0.46	0.6	0.71	1.43	1.03	0.65	3.38	3.61	2.53	1.27	1.42	1.99	14	19	22	48	32	20	108	124	79	38	45	61	up	up	1A	300003984	300004745	+	TraesCS1A02G167100	protein_coding	K04077 chaperonin GroEL | (RefSeq) chaperonin CPN60-like 2, mitochondrial (A)	ko03018: RNA degradation	NDR1/HIN1-like protein 13 isoform X2 [Aegilops tauschii subsp. tauschii]	NHL6_ARATH RecName: Full=NDR1/HIN1-like protein 6 {ECO:0000303|PubMed:26849212};	At5g36970	GO:0005829,cytosol; GO:0016021,integral component of membrane; GO:0005886,plasma membrane; GO:0009738,abscisic acid-activated signaling pathway; GO:0010116,positive regulation of abscisic acid biosynthetic process; GO:0009737,response to abscisic acid; GO:0006970,response to osmotic stress; GO:1902074,response to salt; GO:0001101,response to acid chemical; GO:0007165,signal transduction; GO:00071…	PF03168.13:Late embryogenesis abundant protein	--	--	--
TraesCS1A02G167400	1.06	1.57	1.28	0.84	0.94	0.98	0.4	0.18	0.37	0.13	0.12	0.23	91	142	113	80	83	85	36	18	33	11	11	20	down	down	1A	300107115	300111644	+	TraesCS1A02G167400	protein_coding	K10727 chromatin licensing and DNA replication factor 1 | (RefSeq) CDT1-like protein a, chloroplastic (A)	--	CDT1-like protein a, chloroplastic [Aegilops tauschii subsp. tauschii]	CDT1A_ARATH RecName: Full=CDT1-like protein a, chloroplastic; Short=AtCDT1a; Flags: Precursor;	At2g31270	GO:0009507,chloroplast; GO:0005634,nucleus; GO:0004693,cyclin-dependent protein serine/threonine kinase activity; GO:0003677,DNA binding; GO:0070182,DNA polymerase binding; GO:0019901,protein kinase binding; GO:0009658,chloroplast organization; GO:0051276,chromosome organization; GO:0006260,DNA replication; GO:0000076,DNA replication checkpoint; GO:0071163,DNA replication preinitiation complex as…	PF08839.11:DNA replication factor CDT1 like	--	--	--
TraesCS1A02G168100	19.19	20.27	17.58	40.33	35.99	39.87	3.66	4.13	4.35	6.31	5.78	6.52	1321	1474	1248	3098	2550	2784	267	324	310	432	419	456	down	down	1A	300856554	300860113	-	TraesCS1A02G168100	Carboxypeptidase [Source:UniProtKB/TrEMBL%3BAcc:A0A1D5RVQ7]	K09646 serine carboxypeptidase 1 [EC:3.4.16.-] | (RefSeq) serine carboxypeptidase-like 51 (A)	--	serine carboxypeptidase-like 51 [Aegilops tauschii subsp. tauschii]	SCP51_ARATH RecName: Full=Serine carboxypeptidase-like 51; EC=3.4.16.-; Flags: Precursor;	Hs11055992	GO:0005576,extracellular region; GO:0004185,serine-type carboxypeptidase activity; GO:0003674,molecular_function; GO:0003824,catalytic activity; GO:0004180,carboxypeptidase activity; GO:0008236,serine-type peptidase activity; GO:0008233,peptidase activity; GO:0008238,exopeptidase activity; GO:0070011,peptidase activity, acting on L-amino acid peptides; GO:0016787,hydrolase activity; GO:0017171,se…	PF00450.22:Serine carboxypeptidase	--	--	--
TraesCS1A02G168900	6.38	5.71	6.25	7.9	8.31	7.1	39.65	38.61	39.1	55.16	55.76	51.59	521	493	526	720	698	588	3427	3590	3302	4482	4799	4279	up	up	1A	301776169	301779892	-	TraesCS1A02G168900	protein_coding	K07390 monothiol glutaredoxin | (RefSeq) monothiol glutaredoxin-S7, chloroplastic (A)	--	predicted protein [Hordeum vulgare subsp. vulgare]	GRS11_ORYSJ RecName: Full=Monothiol glutaredoxin-S11;	At4g04950	GO:0005829,cytosol; GO:0005634,nucleus; GO:0051537,2 iron, 2 sulfur cluster binding; GO:0046872,metal ion binding; GO:0015035,protein disulfide oxidoreductase activity; GO:0006879,cellular iron ion homeostasis; GO:0003674,molecular_function; GO:0005488,binding; GO:0048037,cofactor binding; GO:0051536,iron-sulfur cluster binding; GO:0051540,metal cluster binding; GO:0043167,ion binding; GO:0043169…	PF00462.24:Glutaredoxin	--	--	--
TraesCS1A02G169000	6.68	6.43	7.26	8.91	10.55	9.9	9.4	9.1	10.88	11.08	10.29	10.18	722	734	809	1074	1173	1085	1075	1119	1215	1191	1172	1117	false	up	1A	301781001	301784189	-	TraesCS1A02G169000	protein_coding	--	--	uncharacterized protein LOC109773678 [Aegilops tauschii subsp. tauschii]	--	At4g28260	--	--	--	--	--
TraesCS1A02G169300	3.93	4.26	3.82	8.19	7.08	8.59	13	13.95	14.82	45.51	45.28	39.92	263	301	264	612	488	583	921	1063	1026	3031	3194	2714	up	up	1A	301895909	301899325	-	TraesCS1A02G169300	protein_coding	--	--	E3 ubiquitin-protein ligase rnf8-A-like [Aegilops tauschii subsp. tauschii]	AIRP2_ARATH RecName: Full=E3 ubiquitin-protein ligase AIRP2 {ECO:0000305}; EC=2.3.2.27 {ECO:0000269|PubMed:21969385}; AltName: Full=Protein ABA INSENSITIVE RING PROTEIN 2 {ECO:0000303|PubMed:21969385}; Short=AtAIRP2 {ECO:0000303|PubMed:21969385}; AltName: Full=RING-type E3 ubiquitin transferase AIRP2 {ECO:0000305};	At3g47160	GO:0005829,cytosol; GO:0046872,metal ion binding; GO:0061630,ubiquitin protein ligase activity; GO:0004842,ubiquitin-protein transferase activity; GO:0009789,positive regulation of abscisic acid-activated signaling pathway; GO:0016567,protein ubiquitination; GO:0009737,response to abscisic acid; GO:0009651,response to salt stress; GO:0006511,ubiquitin-dependent protein catabolic process; GO:00036…	PF14447.6:Prokaryotic RING finger family 4	--	--	--
TraesCS1A02G170000	4.29	4.15	4.19	6.51	6.2	6.65	12.09	12.34	11.46	5.12	5.46	4.36	282	288	284	477	419	443	841	923	779	335	378	291	up	false	1A	303727691	303730110	-	TraesCS1A02G170000	protein_coding	--	--	CBS domain-containing protein CBSX5-like [Aegilops tauschii subsp. tauschii]	CBSX5_ARATH RecName: Full=CBS domain-containing protein CBSX5;	At4g27460	GO:0005737,cytoplasm; GO:0031588,nucleotide-activated protein kinase complex; GO:0005634,nucleus; GO:0016208,AMP binding; GO:0019901,protein kinase binding; GO:0019887,protein kinase regulator activity; GO:0042149,cellular response to glucose starvation; GO:0071456,cellular response to hypoxia; GO:0006468,protein phosphorylation; GO:0050790,regulation of catalytic activity; GO:0000166,nucleotide …	PF00571.28:CBS domain	--	--	--
TraesCS1A02G170700	0.45	0.58	0.51	6.79	6.21	6.12	0.85	0.63	0.9	1.31	0.9	1.17	19	26	22	319	269	261	38	30	39	55	40	50	NA	down	1A	305326594	305329046	-	TraesCS1A02G170700	protein_coding	K08726 soluble epoxide hydrolase / lipid-phosphate phosphatase [EC:3.3.2.10 3.1.3.76] | (RefSeq) uncharacterized protein LOC8071538 (A)	ko00590: Arachidonic acid metabolism; ko01100: Metabolic pathways; ko04146: Peroxisome	bifunctional epoxide hydrolase 2-like [Aegilops tauschii subsp. tauschii]	--	At3g51000	GO:0016787,hydrolase activity; GO:0003674,molecular_function; GO:0003824,catalytic activity	PF00561.20:alpha/beta hydrolase fold	--	--	--
TraesCS1A02G171000	91.82	76.11	92.4	88.2	91.94	87.28	147.21	153.34	150.38	188.77	188.38	174.82	6524	5714	6771	6993	6723	6290	11072	12404	11050	13346	14106	12617	false	up	1A	305606261	305608388	+	TraesCS1A02G171000	NADPH-protochlorophyllide oxidoreductase [Source:UniProtKB/TrEMBL%3BAcc:A0A341NLQ7]	K00218 protochlorophyllide reductase [EC:1.3.1.33] | (RefSeq) protochlorophyllide reductase B, chloroplastic (A)	ko00860: Porphyrin and chlorophyll metabolism; ko01100: Metabolic pathways; ko01110: Biosynthesis of secondary metabolites	Protochlorophyllide reductase B, chloroplastic [Triticum urartu]	PORB_HORVU RecName: Full=Protochlorophyllide reductase B, chloroplastic; Short=PCR B; EC=1.3.1.33; AltName: Full=NADPH-protochlorophyllide oxidoreductase B; Short=POR B; Flags: Precursor;	At5g54190	GO:0009507,chloroplast; GO:0016630,protochlorophyllide reductase activity; GO:0015995,chlorophyll biosynthetic process; GO:0015979,photosynthesis; GO:0003674,molecular_function; GO:0003824,catalytic activity; GO:0016491,oxidoreductase activity; GO:0016627,oxidoreductase activity, acting on the CH-CH group of donors; GO:0016628,oxidoreductase activity, acting on the CH-CH group of donors, NAD or N…	PF00106.25:short chain dehydrogenase	--	--	--
TraesCS1A02G171400	3.48	3.92	4.17	2.3	3.2	4.4	11.53	11.58	12.63	4.39	6.3	5.7	110	131	136	81	104	141	386	417	413	138	210	183	up	up	1A	306550347	306553305	-	TraesCS1A02G171400	protein_coding	--	--	uncharacterized protein LOC109770889 [Aegilops tauschii subsp. tauschii]	--	At1g52910	GO:0016021,integral component of membrane; GO:0005575,cellular_component; GO:0016020,membrane; GO:0031224,intrinsic component of membrane; GO:0044425,membrane part	PF06749.12:Protein of unknown function (DUF1218)	--	--	--
TraesCS1A02G171600	6.57	4.86	6.87	9.66	7.98	8.81	2.33	3.25	1.89	1.55	5.46	2.12	64	50	69	105	80	87	24	36	19	15	56	21	down	false	1A	306684328	306684652	-	TraesCS1A02G171600	protein_coding	--	--	predicted protein [Hordeum vulgare subsp. vulgare]	--	At1g36380	GO:0016021,integral component of membrane; GO:0005575,cellular_component; GO:0016020,membrane; GO:0031224,intrinsic component of membrane; GO:0044425,membrane part	PF15938.5:Domain of unknown function (DUF4750)	--	--	--
TraesCS1A02G172100	2.17	2.09	1.38	0.74	0.81	0.87	0.72	0.98	0.86	0.27	0.14	0.14	260	265	171	99	100	106	92	134	107	32	18	17	down	down	1A	307700421	307707523	-	TraesCS1A02G172100	DNA ligase [Source:UniProtKB/TrEMBL%3BAcc:A0A1D5RR29]	K10747 DNA ligase 1 [EC:6.5.1.1 6.5.1.6 6.5.1.7] | (RefSeq) DNA ligase 1 isoform X1 (A)	ko03030: DNA replication; ko03410: Base excision repair; ko03420: Nucleotide excision repair; ko03430: Mismatch repair	DNA ligase 1 isoform X2 [Aegilops tauschii subsp. tauschii]	DNLI1_ARATH RecName: Full=DNA ligase 1; Short=AtLIG1; EC=6.5.1.1 {ECO:0000255|PROSITE-ProRule:PRU10135}; AltName: Full=DNA ligase I; AltName: Full=Polydeoxyribonucleotide synthase [ATP] 1; Flags: Precursor;	At1g08130	GO:0005737,cytoplasm; GO:0005739,mitochondrion; GO:0005730,nucleolus; GO:0005634,nucleus; GO:0005524,ATP binding; GO:0003677,DNA binding; GO:0003910,DNA ligase (ATP) activity; GO:0046872,metal ion binding; GO:0007049,cell cycle; GO:0051301,cell division; GO:0071897,DNA biosynthetic process; GO:0080111,DNA demethylation; GO:0006266,DNA ligation; GO:0006310,DNA recombination; GO:0006260,DNA replica…	PF01068.21:ATP dependent DNA ligase domain	--	--	--
TraesCS1A02G173100	31.63	28.85	33.42	8.16	9.72	8.88	9.94	9.36	10.55	6.38	5.83	6.45	2991	2883	3260	861	946	852	995	1008	1032	600	581	620	down	false	1A	308812574	308816474	-	TraesCS1A02G173100	Glutamyl-tRNA reductase [Source:UniProtKB/TrEMBL%3BAcc:A0A1D5RR13]	K02492 glutamyl-tRNA reductase [EC:1.2.1.70] | (RefSeq) glutamyl-tRNA reductase 1, chloroplastic (A)	ko00860: Porphyrin and chlorophyll metabolism; ko01100: Metabolic pathways; ko01110: Biosynthesis of secondary metabolites; ko01240: Biosynthesis of cofactors	glutamyl tRNA reductase [Triticum aestivum]	HEM11_HORVU RecName: Full=Glutamyl-tRNA reductase 1, chloroplastic; Short=GluTR; EC=1.2.1.70; Flags: Precursor;	At1g58290	GO:0009507,chloroplast; GO:0008883,glutamyl-tRNA reductase activity; GO:0050661,NADP binding; GO:0015995,chlorophyll biosynthetic process; GO:0006782,protoporphyrinogen IX biosynthetic process; GO:0003674,molecular_function; GO:0003824,catalytic activity; GO:0016491,oxidoreductase activity; GO:0016620,oxidoreductase activity, acting on the aldehyde or oxo group of donors, NAD or NADP as acceptor;…	PF01488.20:Shikimate / quinate 5-dehydrogenase	--	--	--
TraesCS1A02G173400	142.85	143.29	139.32	87.55	84.39	86.16	239.51	239.21	218.51	309.22	320.17	321.04	3189	3380	3208	2181	1939	1951	5660	6080	5045	6869	7533	7280	false	up	1A	309401615	309403447	-	TraesCS1A02G173400	protein_coding	K17278 membrane-associated progesterone receptor component | (RefSeq) membrane steroid-binding protein 2-like (A)	--	putative steroid membrane binding protein [Triticum aestivum]	MSBP1_ORYSJ RecName: Full=Membrane steroid-binding protein 1 {ECO:0000303|PubMed:25711711}; Short=OsMSBP1 {ECO:0000303|PubMed:25711711}; AltName: Full=OsMSBP2 {ECO:0000303|PubMed:17512025};	At3g48890	GO:0012505,endomembrane system; GO:0005783,endoplasmic reticulum; GO:0016021,integral component of membrane; GO:0016020,membrane; GO:0005886,plasma membrane; GO:0005496,steroid binding; GO:0003674,molecular_function; GO:0005488,binding; GO:0008289,lipid binding; GO:0097159,organic cyclic compound binding; GO:0005575,cellular_component; GO:0005623,cell; GO:0044464,cell part; GO:0005622,intracellul…	PF00173.28:Cytochrome b5-like Heme/Steroid binding domain	--	--	--
TraesCS1A02G173500	2.02	2.58	2.07	2.11	2.21	1.74	6.45	5.8	5.07	10.61	9.55	10.94	173	233	183	202	195	151	585	565	449	904	862	951	up	up	1A	309457556	309466082	-	TraesCS1A02G173500	protein_coding	--	--	F-box/LRR-repeat protein At3g48880 isoform X1 [Aegilops tauschii subsp. tauschii]	FBL53_ARATH RecName: Full=F-box/LRR-repeat protein At3g48880;	At3g48880	GO:1905761,SCF ubiquitin ligase complex binding; GO:0050829,defense response to Gram-negative bacterium; GO:0003674,molecular_function; GO:0005488,binding; GO:0044877,protein-containing complex binding; GO:0006952,defense response; GO:0042742,defense response to bacterium; GO:0006950,response to stress; GO:0008150,biological_process; GO:0009605,response to external stimulus; GO:0009607,response t…	PF12937.7:F-box-like	--	--	--
TraesCS1A02G173700	3.7	3.88	4.13	3.75	3.75	4.04	1.44	1.53	1.7	1.6	1.69	1.34	326	362	376	369	340	361	134	154	155	140	157	120	down	false	1A	309742789	309758319	-	TraesCS1A02G173700	Folylpolyglutamate synthase [Source:UniProtKB/TrEMBL%3BAcc:A0A1D5RPM5]	K01930 folylpolyglutamate synthase [EC:6.3.2.17] | (RefSeq) folylpolyglutamate synthase-like isoform X1 (A)	ko00790: Folate biosynthesis; ko01100: Metabolic pathways; ko01240: Biosynthesis of cofactors	folylpolyglutamate synthase-like isoform X1 [Aegilops tauschii subsp. tauschii]	FPGS1_ARATH RecName: Full=Folylpolyglutamate synthase {ECO:0000250|UniProtKB:Q05932, ECO:0000312|EMBL:CAC80839.2}; EC=6.3.2.17 {ECO:0000269|PubMed:11752472}; AltName: Full=DHFS-FPGS homolog B {ECO:0000312|EMBL:AED90949.1}; AltName: Full=Folylpoly-gamma-glutamate synthetase {ECO:0000250|UniProtKB:Q05932}; Short=FPGS {ECO:0000250|UniProtKB:Q05932}; AltName: Full=Tetrahydrofolylpolyglutamate synthas…	At3g55630	GO:0009507,chloroplast; GO:0005737,cytoplasm; GO:0005829,cytosol; GO:0005739,mitochondrion; GO:0005524,ATP binding; GO:0046872,metal ion binding; GO:0004326,tetrahydrofolylpolyglutamate synthase activity; GO:0009396,folic acid-containing compound biosynthetic process; GO:0009809,lignin biosynthetic process; GO:0006730,one-carbon metabolic process; GO:1904961,quiescent center organization; GO:0048…	PF08245.12:Mur ligase middle domain	--	--	--
TraesCS1A02G173800	5.04	5.17	5.35	5.88	5.68	6.06	17.11	19.22	19.05	0.7	0.7	0.7	353	383	387	460	410	431	1270	1534	1381	49	52	50	up	down	1A	309789692	309791565	+	TraesCS1A02G173800	protein_coding	K19861 benzyl alcohol O-benzoyltransferase [EC:2.3.1.196 2.3.1.232] | (RefSeq) benzyl alcohol O-benzoyltransferase-like (A)	--	predicted protein, partial [Hordeum vulgare subsp. vulgare]	BEBT1_PETHY RecName: Full=Benzyl alcohol O-benzoyltransferase {ECO:0000303|PubMed:15286288}; Short=PhBEBT1 {ECO:0000303|PubMed:15286288}; EC=2.3.1.196 {ECO:0000269|PubMed:15286288}; AltName: Full=Acetyl CoA:3-hydroxybenzyl alcohol acetyltransferase {ECO:0000305}; EC=2.3.1.- {ECO:0000269|PubMed:15286288}; AltName: Full=Acetyl CoA:benzyl alcohol acetyltransferase {ECO:0000305}; EC=2.3.1.224 {ECO:00…	At5g17540	GO:0102387,2-phenylethanol acetyltransferase activity; GO:0102720,acetyl-coenzyme A:acetyl alcohol acetyltransferase activity; GO:0006084,acetyl-CoA metabolic process; GO:1901787,benzoyl-CoA metabolic process; GO:0007623,circadian rhythm; GO:0010597,green leaf volatile biosynthetic process; GO:0003674,molecular_function; GO:0003824,catalytic activity; GO:0016740,transferase activity; GO:0016746,t…	PF02458.15:Transferase family	--	--	--
TraesCS1A02G174100	0.79	0.41	0.37	0.51	0.22	0.24	1.66	0.73	1.59	1.52	0.96	1.6	35	19	17	25	10	11	78	37	73	67	45	72	up	up	1A	311059509	311060627	+	TraesCS1A02G174100	protein_coding	--	--	hypothetical protein TRIUR3_25845 [Triticum urartu]	--	--	--	PF03478.18:Protein of unknown function (DUF295)	--	--	--
TraesCS1A02G174500	1.32	2.59	1.22	2.93	1.58	2.01	0.39	0.51	0.5	0.81	0.88	1.28	61	126	58	151	75	94	19	27	24	37	43	60	down	false	1A	311812456	311816565	-	TraesCS1A02G174500	protein_coding	K01184 polygalacturonase [EC:3.2.1.15] | (RefSeq) polygalacturonase QRT2-like (A)	ko00040: Pentose and glucuronate interconversions; ko01100: Metabolic pathways	tetraspanin-10 [Aegilops tauschii subsp. tauschii]	TET10_ARATH RecName: Full=Tetraspanin-10;	At1g63260	GO:0016021,integral component of membrane; GO:0005886,plasma membrane; GO:0009506,plasmodesma; GO:0005575,cellular_component; GO:0016020,membrane; GO:0031224,intrinsic component of membrane; GO:0044425,membrane part; GO:0005623,cell; GO:0044464,cell part; GO:0071944,cell periphery; GO:0005911,cell-cell junction; GO:0030054,cell junction; GO:0055044,symplast	PF00335.20:Tetraspanin family	--	--	--
TraesCS1A02G174700	74.09	61.18	64.48	49.01	45.33	51.81	18.12	18.47	16.63	2.76	3.79	3.03	3079	2687	2764	2273	1939	2184	797	874	715	114	166	128	down	down	1A	312159893	312161436	-	TraesCS1A02G174700	protein_coding	--	--	remorin-like [Aegilops tauschii subsp. tauschii]	REMO_ARATH RecName: Full=Remorin; AltName: Full=DNA-binding protein;	At2g45820	GO:0005829,cytosol; GO:0005886,plasma membrane; GO:0009506,plasmodesma; GO:0051607,defense response to virus; GO:0051665,membrane raft localization; GO:0009751,response to salicylic acid; GO:0002252,immune effector process; GO:0002376,immune system process; GO:0006952,defense response; GO:0009615,response to virus; GO:0006950,response to stress; GO:0008150,biological_process; GO:0009605,response …	PF03766.13:Remorin, N-terminal region	--	--	--
TraesCS1A02G175000	0.39	0.51	0.44	0.08	0.1	0.04	0.17	0.17	0.18	0	0	0.03	58	80	67	14	16	6	27	28	28	0	0	4	down	NA	1A	312772250	312777623	+	TraesCS1A02G175000	protein_coding	--	--	putative leucine-rich repeat-containing protein DDB_G0290503 isoform X1 [Aegilops tauschii subsp. tauschii]	--	At1g63300	--	PF10358.9:N-terminal C2 in EEIG1 and EHBP1 proteins	--	--	--
TraesCS1A02G175200	316.35	230.17	286	185.24	191.77	179.17	112.26	115.68	102.92	38.56	44.55	38.94	9629	7403	8979	6292	6008	5532	3617	4009	3240	1168	1429	1204	down	down	1A	313161460	313162228	-	TraesCS1A02G175200	protein_coding	--	--	Non-specific lipid-transfer protein 2G [Triticum urartu]	NLT2G_WHEAT RecName: Full=Non-specific lipid-transfer protein 2G; Short=LTP2G; AltName: Full=7 kDa lipid transfer protein 1; AltName: Full=Lipid transfer protein 2 isoform 1; Short=LTP2-1; Flags: Precursor;	At5g38170	GO:0005618,cell wall; GO:0005576,extracellular region; GO:0008289,lipid binding; GO:0071555,cell wall organization; GO:0006869,lipid transport; GO:0003674,molecular_function; GO:0005488,binding; GO:0008150,biological_process; GO:0009987,cellular process; GO:0016043,cellular component organization; GO:0045229,external encapsulating structure organization; GO:0071554,cell wall organization or bioge…	PF14368.6:Probable lipid transfer	--	--	--
TraesCS1A02G176800	0.28	0.1	0.2	0.14	0.29	0.15	0.56	1.01	0.86	0.02	0.25	0.14	16	6	12	9	17	9	34	66	51	1	15	8	up	NA	1A	319077590	319079046	+	TraesCS1A02G176800	protein_coding	--	--	protein CDI-like [Aegilops tauschii subsp. tauschii]	CDI_ARATH RecName: Full=Protein CDI {ECO:0000305}; AltName: Full=Protein CADMIUM INDUCED {ECO:0000303|PubMed:22569258};	At1g64980	GO:0005829,cytosol; GO:0016740,transferase activity; GO:0009846,pollen germination; GO:0009860,pollen tube growth; GO:0003674,molecular_function; GO:0003824,catalytic activity; GO:0000003,reproduction; GO:0008150,biological_process; GO:0009856,pollination; GO:0022414,reproductive process; GO:0032501,multicellular organismal process; GO:0044706,multi-multicellular organism process; GO:0051704,mult…	--	--	--	--
TraesCS1A02G177000	0.23	0.09	0.22	3.39	2.83	3.52	0.41	0.32	0.66	0.64	0.54	0.47	17	7	17	279	215	263	32	27	50	47	42	35	NA	down	1A	319319608	319321634	+	TraesCS1A02G177000	protein_coding	K16224 senescence-induced receptor-like serine/threonine-protein kinase | (RefSeq) senescence-induced receptor-like serine/threonine-protein kinase (A)	ko04016: MAPK signaling pathway - plant; ko04626: Plant-pathogen interaction	probable receptor-like protein kinase At4g10390 [Aegilops tauschii subsp. tauschii]	STRK1_ORYSI RecName: Full=Salt tolerance receptor-like cytoplasmic kinase 1 {ECO:0000305}; EC=2.7.12.1 {ECO:0000250|UniProtKB:Q7XR88}; AltName: Full=Receptor-like cytoplasmic kinase 154 {ECO:0000305}; Short=OsRLCK154 {ECO:0000305};	At1g33260	GO:0005886,plasma membrane; GO:0005524,ATP binding; GO:0043621,protein self-association; GO:0106310,NA; GO:0004712,protein serine/threonine/tyrosine kinase activity; GO:0106311,NA; GO:0004713,protein tyrosine kinase activity; GO:0004714,transmembrane receptor protein tyrosine kinase activity; GO:0018108,peptidyl-tyrosine phosphorylation; GO:0010310,regulation of hydrogen peroxide metabolic proces…	PF00069.25:Protein kinase domain	--	--	--
TraesCS1A02G177400	3.21	2.91	2.92	2.27	2.52	3.1	7.1	6.33	7.85	8.93	10.81	8.59	239	229	224	188	193	234	559	536	604	661	847	649	up	up	1A	320222699	320224716	-	TraesCS1A02G177400	protein_coding	--	--	hypothetical protein TRIUR3_23386 [Triticum urartu]	U496D_ORYSJ RecName: Full=UPF0496 protein 4;	At2g46080	GO:0016021,integral component of membrane; GO:0005575,cellular_component; GO:0016020,membrane; GO:0031224,intrinsic component of membrane; GO:0044425,membrane part	PF05633.11:Protein BYPASS1-related	--	--	--
TraesCS1A02G177600	1.29	0.95	1.14	0.65	0.82	0.61	0.45	0.48	0.43	0.16	0.26	0.14	204	158	186	114	133	97	76	87	70	25	44	23	down	false	1A	320479860	320494972	+	TraesCS1A02G177600	protein_coding	K11498 centromeric protein E | (RefSeq) kinesin-like protein KIN-7K, chloroplastic (A)	--	kinesin-like protein KIN-7K, chloroplastic [Aegilops tauschii subsp. tauschii]	KN7K_ORYSJ RecName: Full=Kinesin-like protein KIN-7K, chloroplastic {ECO:0000305}; Flags: Precursor;	At4g39050	GO:0009507,chloroplast; GO:0005871,kinesin complex; GO:0005874,microtubule; GO:0005524,ATP binding; GO:1990939,ATP-dependent microtubule motor activity; GO:0016887,ATPase activity; GO:0046872,metal ion binding; GO:0008017,microtubule binding; GO:0003777,microtubule motor activity; GO:0007018,microtubule-based movement; GO:0000166,nucleotide binding; GO:0003674,molecular_function; GO:0005488,bindi…	PF00225.23:Kinesin motor domain	--	--	--
TraesCS1A02G178600	0.43	0.36	0.46	0.78	0.43	0.53	0.66	0.67	0.75	0.12	0.05	0.19	39	34	43	78	40	48	63	68	70	11	5	17	false	down	1A	323189959	323192810	-	TraesCS1A02G178600	protein_coding	K02885 large subunit ribosomal protein L19e | (RefSeq) 60S ribosomal protein L19-2 (A)	ko03010: Ribosome	predicted protein [Hordeum vulgare subsp. vulgare]	RPD1_ARATH RecName: Full=Protein ROOT PRIMORDIUM DEFECTIVE 1;	At1g06440	GO:0010102,lateral root morphogenesis; GO:0008285,negative regulation of cell proliferation; GO:0007275,multicellular organism development; GO:0009653,anatomical structure morphogenesis; GO:0008150,biological_process; GO:0009791,post-embryonic development; GO:0010015,root morphogenesis; GO:0010101,post-embryonic root morphogenesis; GO:0022622,root system development; GO:0032501,multicellular orga…	PF11955.8:Plant organelle RNA recognition domain	--	--	--
TraesCS1A02G178700	15.81	12.93	13.65	82.33	86.45	94.46	33.65	38.32	30.24	30.04	38.32	41.52	229	198	204	1331	1289	1388	516	632	453	433	585	611	up	false	1A	323204777	323205142	-	TraesCS1A02G178700	protein_coding	K14488 SAUR family protein | (RefSeq) auxin-responsive protein SAUR32-like (A)	ko04075: Plant hormone signal transduction	auxin-responsive protein SAUR32-like [Aegilops tauschii subsp. tauschii]	SAU32_ARATH RecName: Full=Auxin-responsive protein SAUR32 {ECO:0000305}; AltName: Full=Protein ABOLISHED APICAL HOOK MAINTENANCE 1 {ECO:0000303|Ref.6}; AltName: Full=Protein SMALL AUXIN UP RNA 32 {ECO:0000303|PubMed:12036261};	At2g46690	GO:0005737,cytoplasm; GO:0005634,nucleus; GO:0009734,auxin-activated signaling pathway; GO:0007275,multicellular organism development; GO:0040008,regulation of growth; GO:1900140,regulation of seedling development; GO:0007165,signal transduction; GO:0007154,cell communication; GO:0008150,biological_process; GO:0009719,response to endogenous stimulus; GO:0009725,response to hormone; GO:0009733,res…	PF02519.14:Auxin responsive protein	--	--	--
TraesCS1A02G179700	4.98	5.78	5.68	6.63	6.9	6.61	2.12	2.24	2.54	1.77	1.44	1.89	548	672	644	814	781	737	247	280	289	194	167	211	down	down	1A	324609925	324619770	-	TraesCS1A02G179700	protein_coding	K07456 DNA mismatch repair protein MutS2 | (RefSeq) uncharacterized protein LOC112294459 isoform X1 (A)	ko03430: Mismatch repair	uncharacterized protein LOC109764159 isoform X1 [Aegilops tauschii subsp. tauschii]	MSH3_ARATH RecName: Full=DNA mismatch repair protein MSH3; Short=AtMSH3; AltName: Full=MutS protein homolog 3;	At5g54090	GO:0032300,mismatch repair complex; GO:0032302,MutSbeta complex; GO:0005524,ATP binding; GO:0008094,DNA-dependent ATPase activity; GO:0003684,damaged DNA binding; GO:0032135,DNA insertion or deletion binding; GO:0030983,mismatched DNA binding; GO:0043570,maintenance of DNA repeat elements; GO:0000710,meiotic mismatch repair; GO:0006298,mismatch repair; GO:0006312,mitotic recombination; GO:0051096…	PF00488.21:MutS domain V	--	--	--
TraesCS1A02G180000	6.46	6.97	6.87	14.29	12.6	13.28	1.78	1.93	1.17	0.47	0.89	1.31	165	188	181	407	331	344	48	56	31	12	24	34	down	down	1A	325032422	325033066	+	TraesCS1A02G180000	protein_coding	--	--	21 kDa protein-like [Aegilops tauschii subsp. tauschii]	21KD_DAUCA RecName: Full=21 kDa protein; AltName: Full=1.2 protein; Flags: Precursor;	At2g01610	GO:0004857,enzyme inhibitor activity; GO:0003674,molecular_function; GO:0098772,molecular function regulator; GO:0030234,enzyme regulator activity	PF04043.15:Plant invertase/pectin methylesterase inhibitor	--	--	--
TraesCS1A02G180200	0.9	1.05	0.96	0.84	0.5	0.98	0.41	0.39	0.25	0.18	0.12	0.14	149	184	164	156	86	164	71	74	42	29	21	24	down	down	1A	325039828	325049320	+	TraesCS1A02G180200	TTN1 [Source:Projected from Arabidopsis thaliana (AT3G60740) UniProtKB/TrEMBL%3BAcc:A0A178VIF8]	K21767 tubulin-specific chaperone D | (RefSeq) tubulin-folding cofactor D (A)	--	tubulin-folding cofactor D [Aegilops tauschii subsp. tauschii]	TBCD_ARATH RecName: Full=Tubulin-folding cofactor D; Short=AtTFCD; AltName: Full=Protein CHAMPIGNON; AltName: Full=Protein EMBRYO DEFECTIVE 133; AltName: Full=Protein TITAN 1;	At3g60740	GO:0005829,cytosol; GO:0009506,plasmodesma; GO:0048487,beta-tubulin binding; GO:0005096,GTPase activator activity; GO:0015631,tubulin binding; GO:0009793,embryo development ending in seed dormancy; GO:0000226,microtubule cytoskeleton organization; GO:0007017,microtubule-based process; GO:0007023,post-chaperonin tubulin folding pathway; GO:0006457,protein folding; GO:0007021,tubulin complex assemb…	PF12612.8:Tubulin folding cofactor D C terminal	--	--	--
TraesCS1A02G180400	0.45	0.76	0.71	1.82	1.78	1.67	1.05	0.76	0.42	0.3	0.47	0.55	38	68	62	172	155	143	94	73	37	25	42	47	false	down	1A	325782120	325788800	+	TraesCS1A02G180400	protein_coding	K14780 ATP-dependent RNA helicase DHX37/DHR1 [EC:3.6.4.13] | (RefSeq) ATP-dependent RNA helicase DEAH13-like isoform X1 (A)	--	uncharacterized protein LOC109759491 [Aegilops tauschii subsp. tauschii]	--	At1g33250	--	PF04646.12:Protein of unknown function, DUF604	--	--	--
TraesCS1A02G181900	6.02	8.42	6.61	5.36	5.4	6.26	2.61	3.15	3.01	1.46	1.29	1.67	685	1013	776	681	633	723	315	409	354	166	155	193	down	false	1A	328244901	328253761	+	TraesCS1A02G181900	protein_coding	K08835 serine/threonine-protein kinase OSR1/STK39 [EC:2.7.11.1] | (RefSeq) serine/threonine-protein kinase BLUS1 (A)	--	STE20/SPS1-related proline-alanine-rich protein kinase-like isoform X3 [Aegilops tauschii subsp. tauschii]	BLUS1_ARATH RecName: Full=Serine/threonine-protein kinase BLUS1; EC=2.7.11.1; AltName: Full=Protein BLUE LIGHT SIGNALING 1;	At4g10730	GO:0005829,cytosol; GO:0005524,ATP binding; GO:0046872,metal ion binding; GO:0106310,NA; GO:0106311,NA; GO:1902456,regulation of stomatal opening; GO:0000166,nucleotide binding; GO:0003674,molecular_function; GO:0005488,binding; GO:0008144,drug binding; GO:0017076,purine nucleotide binding; GO:0030554,adenyl nucleotide binding; GO:0032553,ribonucleotide binding; GO:0032555,purine ribonucleotide b…	PF00069.25:Protein kinase domain	--	--	--
TraesCS1A02G182100	4.59	5.76	4.83	6.36	6.01	5.65	2.31	2.11	2.68	1.25	1.67	1.61	225	298	244	348	303	281	120	118	136	61	86	80	false	down	1A	328713963	328716840	+	TraesCS1A02G182100	protein_coding	K01051 pectinesterase [EC:3.1.1.11] | (RefSeq) pectinesterase 31 (A)	ko00040: Pentose and glucuronate interconversions; ko01100: Metabolic pathways	pectinesterase 31 [Aegilops tauschii subsp. tauschii]	PME31_ARATH RecName: Full=Pectinesterase 31; Short=PE 31; EC=3.1.1.11; AltName: Full=Pectin methylesterase 31; Short=AtPME31;	At3g29090	GO:0045330,aspartyl esterase activity; GO:0052689,carboxylic ester hydrolase activity; GO:0030599,pectinesterase activity; GO:0042545,cell wall modification; GO:0050829,defense response to Gram-negative bacterium; GO:0045490,pectin catabolic process; GO:0045488,pectin metabolic process; GO:0003674,molecular_function; GO:0003824,catalytic activity; GO:0016787,hydrolase activity; GO:0016788,hydrola…	PF01095.19:Pectinesterase	--	--	--
TraesCS1A02G182200	0.2	0.2	0.23	1.27	0.84	1.26	0.03	0	0	0.04	0.03	0	11	12	13	79	48	71	2	0	0	2	2	0	NA	down	1A	328840893	328842295	-	TraesCS1A02G182200	protein_coding	--	--	protein PHYTOCHROME KINASE SUBSTRATE 1-like [Aegilops tauschii subsp. tauschii]	--	--	GO:0009638,phototropism; GO:0008150,biological_process; GO:0009314,response to radiation; GO:0009416,response to light stimulus; GO:0009605,response to external stimulus; GO:0009606,tropism; GO:0009628,response to abiotic stimulus; GO:0009637,response to blue light; GO:0050896,response to stimulus	--	--	--	--
TraesCS1A02G182300	7	7.35	6.78	12.08	11.58	9.99	5.23	3.57	4.19	2	2.54	2.65	602	668	602	1160	1026	872	476	350	373	171	230	232	false	down	1A	329246841	329249014	-	TraesCS1A02G182300	protein_coding	K08900 mitochondrial chaperone BCS1 | (RefSeq) AAA-ATPase At2g46620 (A)	--	AAA-ATPase At2g46620 [Aegilops tauschii subsp. tauschii]	AATP4_ARATH RecName: Full=AAA-ATPase At2g46620; EC=3.6.1.- {ECO:0000250|UniProtKB:Q9FLD5};	At2g46620	GO:0016021,integral component of membrane; GO:0005524,ATP binding; GO:0016887,ATPase activity; GO:0016787,hydrolase activity; GO:0000166,nucleotide binding; GO:0003674,molecular_function; GO:0005488,binding; GO:0008144,drug binding; GO:0017076,purine nucleotide binding; GO:0030554,adenyl nucleotide binding; GO:0032553,ribonucleotide binding; GO:0032555,purine ribonucleotide binding; GO:0032559,ad…	PF00004.29:ATPase family associated with various cellular activities (AAA)	--	--	--
TraesCS1A02G182500	2.83	2.7	2.79	2.79	3.21	3.49	7.53	8.88	9.84	14.37	16.13	12.42	118	119	120	130	138	148	333	422	425	597	710	527	up	up	1A	330087479	330088533	-	TraesCS1A02G182500	protein_coding	K17794 mitochondrial import inner membrane translocase subunit TIM23 | (RefSeq) mitochondrial import inner membrane translocase subunit TIM23-1-like (A)	--	mitochondrial import inner membrane translocase subunit TIM23-1-like [Aegilops tauschii subsp. tauschii]	TI231_ARATH RecName: Full=Mitochondrial import inner membrane translocase subunit TIM23-1;	At1g72750	GO:0031305,integral component of mitochondrial inner membrane; GO:0005743,mitochondrial inner membrane; GO:0005744,TIM23 mitochondrial import inner membrane translocase complex; GO:0015450,P-P-bond-hydrolysis-driven protein transmembrane transporter activity; GO:0008320,protein transmembrane transporter activity; GO:0030150,protein import into mitochondrial matrix; GO:0006626,protein targeting to…	PF02466.19:Tim17/Tim22/Tim23/Pmp24 family	--	--	--
TraesCS1A02G182600	2.01	1.24	1.46	2.06	2.8	2.5	3.92	4.64	2.61	1.72	2.27	1.95	112	73	84	128	160	141	231	294	150	95	133	110	up	false	1A	330686907	330688311	+	TraesCS1A02G182600	protein_coding	--	--	uncharacterized protein LOC109734420 [Aegilops tauschii subsp. tauschii]	--	--	--	PF03478.18:Protein of unknown function (DUF295)	--	--	--
TraesCS1A02G182800	0.83	0.47	0.76	0.78	1.09	0.81	3.29	3.41	4.51	3.54	3.24	2.86	52	31	49	54	70	51	217	242	291	220	213	181	up	up	1A	331233350	331237174	-	TraesCS1A02G182800	protein_coding	--	--	hypothetical protein TRIUR3_30861 [Triticum urartu]	--	At5g63830	GO:0046872,metal ion binding; GO:0003674,molecular_function; GO:0005488,binding; GO:0043167,ion binding; GO:0043169,cation binding	PF04438.16:HIT zinc finger	--	--	--
TraesCS1A02G183000	0.8	0.72	0.61	0.42	0.6	0.56	2.76	3.52	2.66	2.9	3.31	3.87	80	76	63	47	62	57	293	403	276	290	350	395	up	up	1A	331318066	331323293	-	TraesCS1A02G183000	Trehalase [Source:UniProtKB/TrEMBL%3BAcc:A0A1D5RZT1]	K01194 alpha,alpha-trehalase [EC:3.2.1.28] | (RefSeq) probable trehalase (A)	ko00500: Starch and sucrose metabolism; ko01100: Metabolic pathways; ko01110: Biosynthesis of secondary metabolites	probable trehalase [Aegilops tauschii subsp. tauschii]	TRE_ORYSJ RecName: Full=Probable trehalase; EC=3.2.1.28; AltName: Full=Alpha,alpha-trehalase; AltName: Full=Alpha,alpha-trehalose glucohydrolase;	At4g24040	GO:0005886,plasma membrane; GO:0004555,alpha,alpha-trehalase activity; GO:0005993,trehalose catabolic process; GO:0003674,molecular_function; GO:0003824,catalytic activity; GO:0004553,hydrolase activity, hydrolyzing O-glycosyl compounds; GO:0015927,trehalase activity; GO:0016787,hydrolase activity; GO:0016798,hydrolase activity, acting on glycosyl bonds; GO:0008152,metabolic process; GO:0005975,c…	PF01204.18:Trehalase	--	--	--
TraesCS1A02G183400	4.24	3.99	4.21	12.6	12.26	12.74	1.33	1.09	1.11	0.39	0.66	0.64	424	421	434	1405	1261	1291	141	124	115	39	69	65	down	down	1A	333134461	333139522	-	TraesCS1A02G183400	protein_coding	--	--	homeobox protein BEL1 homolog [Aegilops tauschii subsp. tauschii]	BEL1_ARATH RecName: Full=Homeobox protein BEL1 homolog;	At5g41410	GO:0005829,cytosol; GO:0005634,nucleus; GO:0009506,plasmodesma; GO:0003700,DNA-binding transcription factor activity; GO:0000981,DNA-binding transcription factor activity, RNA polymerase II-specific; GO:0000978,RNA polymerase II proximal promoter sequence-specific DNA binding; GO:0006357,regulation of transcription by RNA polymerase II; GO:0140110,transcription regulator activity; GO:0003674,mole…	PF07526.11:Associated with HOX	HB-BELL	TF	HB->HB-BELL
TraesCS1A02G183800	8.25	8.72	8.91	10.27	10.95	9.93	14.05	12.7	13.98	11.11	11.04	11.12	1563	1745	1741	2171	2135	1907	2816	2739	2738	2093	2203	2138	false	up	1A	333613054	333627407	-	TraesCS1A02G183800	protein_coding	K00106 xanthine dehydrogenase/oxidase [EC:1.17.1.4 1.17.3.2] | (RefSeq) xanthine dehydrogenase (A)	ko00230: Purine metabolism; ko00232: Caffeine metabolism; ko01100: Metabolic pathways; ko01110: Biosynthesis of secondary metabolites; ko04146: Peroxisome	xanthine dehydrogenase [Aegilops tauschii subsp. tauschii]	XDH_ORYSJ RecName: Full=Xanthine dehydrogenase; EC=1.17.1.4 {ECO:0000250|UniProtKB:Q8GUQ8};	At4g34890	GO:0051537,2 iron, 2 sulfur cluster binding; GO:0009055,electron transfer activity; GO:0071949,FAD binding; GO:0005506,iron ion binding; GO:0016491,oxidoreductase activity; GO:0004854,xanthine dehydrogenase activity; GO:0003674,molecular_function; GO:0005488,binding; GO:0048037,cofactor binding; GO:0051536,iron-sulfur cluster binding; GO:0051540,metal cluster binding; GO:0003824,catalytic activit…	PF02738.18:Molybdopterin-binding domain of aldehyde dehydrogenase	--	--	--
TraesCS1A02G184100	2.27	1.96	2.06	1.25	1.75	1.52	1.04	0.79	1.34	0.37	0.25	0.16	184	168	172	113	146	125	89	73	112	30	21	13	false	down	1A	333917302	333922150	+	TraesCS1A02G184100	protein_coding	--	--	uncharacterized GPI-anchored protein At1g61900 [Aegilops tauschii subsp. tauschii]	UGPI6_ARATH RecName: Full=Uncharacterized GPI-anchored protein At1g61900; Flags: Precursor;	At2g30700	GO:0031225,anchored component of membrane; GO:0046658,anchored component of plasma membrane; GO:0005634,nucleus; GO:0005886,plasma membrane; GO:0009506,plasmodesma; GO:0005575,cellular_component; GO:0016020,membrane; GO:0031224,intrinsic component of membrane; GO:0044425,membrane part; GO:0005623,cell; GO:0031226,intrinsic component of plasma membrane; GO:0044459,plasma membrane part; GO:0044464,…	--	--	--	--
TraesCS1A02G184800	0.79	0.3	0.35	0.71	0.31	0.27	1.45	0.8	1.29	0.36	0.45	0.29	35	14	16	35	14	12	68	40	59	16	21	13	up	NA	1A	335542106	335543221	-	TraesCS1A02G184800	protein_coding	K15281 solute carrier family 35 | (RefSeq) GDP-mannose transporter GONST3-like (A)	--	hypothetical protein TRIUR3_22605 [Triticum urartu]	GONS3_ARATH RecName: Full=GDP-mannose transporter GONST3 {ECO:0000303|PubMed:15480787}; AltName: Full=Protein GOLGI NUCLEOTIDE SUGAR TRANSPORTER 3 {ECO:0000303|PubMed:15480787};	At1g76340	GO:0005794,Golgi apparatus; GO:0000139,Golgi membrane; GO:0016021,integral component of membrane; GO:0015297,antiporter activity; GO:0005457,GDP-fucose transmembrane transporter activity; GO:0005338,nucleotide-sugar transmembrane transporter activity; GO:0008643,carbohydrate transport; GO:0015780,nucleotide-sugar transmembrane transport; GO:0003674,molecular_function; GO:0005215,transporter activ…	PF03151.16:Triose-phosphate Transporter family	--	--	--
TraesCS1A02G184900	6.15	6.13	6.77	9	8.15	7.76	19.04	19.75	14.58	4.3	5.14	4.37	338	356	384	552	461	433	1108	1236	829	235	298	244	up	false	1A	335545266	335546654	-	TraesCS1A02G184900	Protein SAR DEFICIENT 4 [Source:Projected from Arabidopsis thaliana (AT5G52810) UniProtKB/Swiss-Prot%3BAcc:Q9FLY0]	--	--	uncharacterized protein LOC109770302 [Aegilops tauschii subsp. tauschii]	SARD4_ARATH RecName: Full=Protein SAR DEFICIENT 4 {ECO:0000303|PubMed:27758894}; AltName: Full=Ornithine cyclodeaminase-like protein {ECO:0000305}; Short=AtOCD {ECO:0000303|PubMed:24237637}; Flags: Precursor;	At5g52810	GO:0009507,chloroplast; GO:0005737,cytoplasm; GO:0009536,plastid; GO:0062046,dehydropipecolic acid reductase; GO:0062034,L-pipecolic acid biosynthetic process; GO:1901672,positive regulation of systemic acquired resistance; GO:0009627,systemic acquired resistance; GO:0003674,molecular_function; GO:0003824,catalytic activity; GO:0016491,oxidoreductase activity; GO:0016645,oxidoreductase activity, …	PF02423.15:Ornithine cyclodeaminase/mu-crystallin family	--	--	--
TraesCS1A02G186100	8.07	6.04	7.52	15.24	14.38	14.49	13.57	15.12	13.93	9.38	10.4	13.55	391	309	376	824	717	712	696	834	698	452	531	667	up	false	1A	337300647	337301870	-	TraesCS1A02G186100	protein_coding	K00799 glutathione S-transferase [EC:2.5.1.18] | (RefSeq) probable glutathione S-transferase GSTU6 (A)	ko00480: Glutathione metabolism; ko01100: Metabolic pathways	probable glutathione S-transferase GSTU6 [Aegilops tauschii subsp. tauschii]	GSTU6_ORYSJ RecName: Full=Probable glutathione S-transferase GSTU6; EC=2.5.1.18; AltName: Full=28 kDa cold-induced protein;	At1g10360	GO:0005737,cytoplasm; GO:0004364,glutathione transferase activity; GO:0006749,glutathione metabolic process; GO:0003674,molecular_function; GO:0003824,catalytic activity; GO:0016740,transferase activity; GO:0016765,transferase activity, transferring alkyl or aryl (other than methyl) groups; GO:0006790,sulfur compound metabolic process; GO:0008152,metabolic process; GO:0006518,peptide metabolic pr…	PF13417.6:Glutathione S-transferase, N-terminal domain	--	--	--
TraesCS1A02G186400	0.62	1.52	0.69	1.55	0.98	0.92	2.79	3.1	3.15	2.38	2.17	1.7	25	65	29	70	41	38	120	143	132	96	93	70	up	up	1A	337655367	337656616	+	TraesCS1A02G186400	protein_coding	K00799 glutathione S-transferase [EC:2.5.1.18] | (RefSeq) glutathione S-transferase U17-like (A)	ko00480: Glutathione metabolism; ko01100: Metabolic pathways	putative glutathione S-transferase GSTU6 [Triticum urartu]	GSTU6_ORYSJ RecName: Full=Probable glutathione S-transferase GSTU6; EC=2.5.1.18; AltName: Full=28 kDa cold-induced protein;	At1g10360	GO:0005737,cytoplasm; GO:0004364,glutathione transferase activity; GO:0006749,glutathione metabolic process; GO:0003674,molecular_function; GO:0003824,catalytic activity; GO:0016740,transferase activity; GO:0016765,transferase activity, transferring alkyl or aryl (other than methyl) groups; GO:0006790,sulfur compound metabolic process; GO:0008152,metabolic process; GO:0006518,peptide metabolic pr…	PF13417.6:Glutathione S-transferase, N-terminal domain	--	--	--
TraesCS1A02G186700	16.46	12.87	15.6	9.32	8.99	9.87	110.11	111.51	104.59	109.44	119.3	104.11	669	553	654	423	376	407	4738	5161	4397	4427	5111	4299	up	up	1A	337703103	337704240	-	TraesCS1A02G186700	protein_coding	K00799 glutathione S-transferase [EC:2.5.1.18] | (RefSeq) probable glutathione S-transferase GSTU6 (A)	ko00480: Glutathione metabolism; ko01100: Metabolic pathways	probable glutathione S-transferase GSTU6 [Aegilops tauschii subsp. tauschii]	GSTU6_ORYSJ RecName: Full=Probable glutathione S-transferase GSTU6; EC=2.5.1.18; AltName: Full=28 kDa cold-induced protein;	At1g10360	GO:0005737,cytoplasm; GO:0004364,glutathione transferase activity; GO:0006749,glutathione metabolic process; GO:0003674,molecular_function; GO:0003824,catalytic activity; GO:0016740,transferase activity; GO:0016765,transferase activity, transferring alkyl or aryl (other than methyl) groups; GO:0006790,sulfur compound metabolic process; GO:0008152,metabolic process; GO:0006518,peptide metabolic pr…	PF02798.20:Glutathione S-transferase, N-terminal domain	--	--	--
TraesCS1A02G186800	4.43	3.37	4.27	4.37	5.04	5.31	4.2	3.24	2.35	0.84	0.82	1.15	175	141	174	193	205	213	176	146	96	33	34	46	false	down	1A	337775914	337777000	-	TraesCS1A02G186800	protein_coding	K00799 glutathione S-transferase [EC:2.5.1.18] | (RefSeq) probable glutathione S-transferase GSTU6 (A)	ko00480: Glutathione metabolism; ko01100: Metabolic pathways	putative glutathione S-transferase GSTU6 [Triticum urartu]	GSTU6_ORYSJ RecName: Full=Probable glutathione S-transferase GSTU6; EC=2.5.1.18; AltName: Full=28 kDa cold-induced protein;	At1g10360	GO:0005737,cytoplasm; GO:0004364,glutathione transferase activity; GO:0006749,glutathione metabolic process; GO:0003674,molecular_function; GO:0003824,catalytic activity; GO:0016740,transferase activity; GO:0016765,transferase activity, transferring alkyl or aryl (other than methyl) groups; GO:0006790,sulfur compound metabolic process; GO:0008152,metabolic process; GO:0006518,peptide metabolic pr…	PF02798.20:Glutathione S-transferase, N-terminal domain	--	--	--
TraesCS1A02G187600	1.31	1.5	0.92	1.06	1.23	1.7	0.49	0.58	0.49	0.54	0.53	0.67	65	79	47	59	63	86	26	33	25	27	28	34	down	false	1A	338593153	338597314	-	TraesCS1A02G187600	protein_coding	K11838 ubiquitin carboxyl-terminal hydrolase 7 [EC:3.4.19.12] | (RefSeq) hypothetical protein (A)	--	uncharacterized protein LOC109761482 [Aegilops tauschii subsp. tauschii]	TRF1A_ARATH RecName: Full=TNF receptor-associated factor homolog 1a {ECO:0000305}; AltName: Full=MATH domain-containing protein At5g43560 {ECO:0000305}; AltName: Full=Protein MUTANT SNC1-ENHANCING 14 {ECO:0000303|PubMed:26867179};	At5g43560	GO:0005737,cytoplasm; GO:0043424,protein histidine kinase binding; GO:1905037,autophagosome organization; GO:0045087,innate immune response; GO:0005515,protein binding; GO:0003674,molecular_function; GO:0005488,binding; GO:0019899,enzyme binding; GO:0019900,kinase binding; GO:0019901,protein kinase binding; GO:0008152,metabolic process; GO:0007033,vacuole organization; GO:0006914,autophagy; GO:00…	PF00917.26:MATH domain	--	--	--
TraesCS1A02G188500	1.67	1.65	1.6	2.16	2.65	2.48	4.2	4.21	3.77	8.79	9	8.41	149	155	147	215	243	224	396	427	347	779	845	761	up	up	1A	340409312	340413789	-	TraesCS1A02G188500	protein_coding	--	--	uncharacterized protein LOC109780827 isoform X1 [Aegilops tauschii subsp. tauschii]	--	At2g45720	--	PF00514.23:Armadillo/beta-catenin-like repeat	--	--	--
TraesCS1A02G188700	21.95	24.69	24.07	4.04	3.66	4.45	32.69	26.96	31.04	10.34	9.55	10.35	1246	1481	1409	256	214	256	1964	1742	1822	584	571	597	false	up	1A	341015026	341017660	-	TraesCS1A02G188700	protein_coding	K03188 urease accessory protein | (RefSeq) uncharacterized protein LOC108224146 isoform X1 (A)	--	F-box protein PP2-A13-like [Aegilops tauschii subsp. tauschii]	P2A13_ARATH RecName: Full=F-box protein PP2-A13; AltName: Full=Protein PHLOEM PROTEIN 2-LIKE A13; Short=AtPP2-A13; AltName: Full=SKP1-interacting partner 9;	At3g61060	GO:0005634,nucleus; GO:0016567,protein ubiquitination; GO:0008152,metabolic process; GO:0006464,cellular protein modification process; GO:0006807,nitrogen compound metabolic process; GO:0008150,biological_process; GO:0009987,cellular process; GO:0019538,protein metabolic process; GO:0032446,protein modification by small protein conjugation; GO:0036211,protein modification process; GO:0043170,macr…	PF14299.6:Phloem protein 2	--	--	--
TraesCS1A02G189400	0.32	0.22	0.55	0.24	0.1	0.17	0.78	1.01	0.67	1.33	1.31	1.24	18	13	32	15	6	10	47	65	39	75	78	71	up	up	1A	342595981	342598198	-	TraesCS1A02G189400	protein_coding	--	--	Putative nuclease HARBI1 [Triticum urartu]	--	At4g02210	--	PF12776.7:Myb/SANT-like DNA-binding domain	--	--	--
TraesCS1A02G189900	0.41	0.2	0.48	0.59	0.9	0.64	0.83	0.88	0.97	1.59	0.68	1.08	33	17	40	53	75	53	71	81	81	128	58	89	up	up	1A	343615952	343618536	+	TraesCS1A02G189900	protein_coding	K03695 ATP-dependent Clp protease ATP-binding subunit ClpB | (RefSeq) chaperone protein ClpB1-like (A)	--	Aluminum-activated malate transporter 12 [Triticum urartu]	ALMTC_ARATH RecName: Full=Aluminum-activated malate transporter 12; Short=AtALMT12; AltName: Full=Quick anion channel 1;	At4g17970	GO:0012505,endomembrane system; GO:0016021,integral component of membrane; GO:0009705,plant-type vacuole membrane; GO:0005886,plasma membrane; GO:0008509,anion transmembrane transporter activity; GO:0015743,malate transport; GO:0010118,stomatal movement; GO:0008272,sulfate transport; GO:0003674,molecular_function; GO:0005215,transporter activity; GO:0022857,transmembrane transporter activity; GO:…	PF11744.8:Aluminium activated malate transporter	--	--	--
TraesCS1A02G190500	6.02	6.32	5.34	4.68	4.36	4.55	8.28	7.32	9.25	14.29	16.01	12.16	469	520	429	407	349	359	682	649	745	1107	1314	962	false	up	1A	344290258	344294613	+	TraesCS1A02G190500	protein_coding	K01866 tyrosyl-tRNA synthetase [EC:6.1.1.1] | (RefSeq) uncharacterized LOC105775527 (A)	ko00970: Aminoacyl-tRNA biosynthesis	plant intracellular Ras-group-related LRR protein 5-like [Aegilops tauschii subsp. tauschii]	PIRL5_ORYSJ RecName: Full=Plant intracellular Ras-group-related LRR protein 5; AltName: Full=Intracellular Ras-group-related LRR protein 5; Short=OsIRL5;	At4g35470	GO:0009416,response to light stimulus; GO:0008150,biological_process; GO:0009314,response to radiation; GO:0009628,response to abiotic stimulus; GO:0050896,response to stimulus	PF13855.6:Leucine rich repeat	--	--	--
TraesCS1A02G190700	4.12	4.61	4.66	4.36	4.67	4.37	8.06	7.93	8.34	7.56	7.3	7.6	858	1015	1001	1015	1001	924	1778	1881	1797	1567	1603	1609	false	up	1A	344480199	344488546	-	TraesCS1A02G190700	protein_coding	--	--	hypothetical protein TRIUR3_13451 [Triticum urartu]	--	At5g16680	GO:0046872,metal ion binding; GO:0003674,molecular_function; GO:0005488,binding; GO:0043167,ion binding; GO:0043169,cation binding	PF00628.29:PHD-finger	--	--	--
TraesCS1A02G190900	1.72	1.15	1.36	1.11	1	0.95	0.5	0.59	0.07	0.2	0.08	0.25	159	112	130	114	95	89	49	62	7	18	8	23	down	down	1A	345167845	345172017	-	TraesCS1A02G190900	protein_coding	--	--	predicted protein [Hordeum vulgare subsp. vulgare]	AHL8_ARATH RecName: Full=AT-hook motif nuclear-localized protein 8 {ECO:0000312|EMBL:FAA00279.1};	At5g46640	GO:0005634,nucleus; GO:0003680,AT DNA binding; GO:0003674,molecular_function; GO:0003676,nucleic acid binding; GO:0003677,DNA binding; GO:0003690,double-stranded DNA binding; GO:0005488,binding; GO:0043565,sequence-specific DNA binding; GO:0097159,organic cyclic compound binding; GO:1901363,heterocyclic compound binding; GO:1990837,sequence-specific double-stranded DNA binding; GO:0005622,intrace…	PF03479.15:Plants and Prokaryotes Conserved (PCC) domain	--	--	--
TraesCS1A02G191800	22.96	20.27	22.55	49.44	47.13	47.44	3.79	4.27	3.22	10.09	11.02	10.29	1384	1291	1402	3326	2924	2901	242	293	201	605	700	630	down	down	1A	347319840	347322090	-	TraesCS1A02G191800	protein_coding	K15109 solute carrier family 25 (mitochondrial carnitine/acylcarnitine transporter), member 20/29 | (RefSeq) mitochondrial carnitine/acylcarnitine carrier-like protein (A)	--	hypothetical protein TRIUR3_24131 [Triticum urartu]	MCAT_ARATH RecName: Full=Mitochondrial carnitine/acylcarnitine carrier-like protein; AltName: Full=Carnitine/acylcarnitine translocase-like protein; Short=CAC-like protein; AltName: Full=Protein A BOUT DE SOUFFLE;	At5g46800	GO:0009507,chloroplast; GO:0016021,integral component of membrane; GO:0005743,mitochondrial inner membrane; GO:0005739,mitochondrion; GO:0009536,plastid; GO:0000064,L-ornithine transmembrane transporter activity; GO:1990575,mitochondrial L-ornithine transmembrane transport; GO:0006839,mitochondrial transport; GO:0003674,molecular_function; GO:0005215,transporter activity; GO:0015171,amino acid tr…	PF00153.27:Mitochondrial carrier protein	--	--	--
TraesCS1A02G192800	8.03	7.81	9.13	7.78	8.76	7.64	22.79	22.69	23.22	50.44	47.92	45.98	544	559	638	588	611	525	1635	1751	1627	3401	3422	3165	up	up	1A	348398566	348400900	-	TraesCS1A02G192800	protein_coding	--	--	uncharacterized protein LOC109750778 [Aegilops tauschii subsp. tauschii]	RITF1_ARATH RecName: Full=Protein RGF1 INDUCIBLE TRANSCRIPTION FACTOR 1 {ECO:0000303|PubMed:31801996};	At1g32700	GO:0005634,nucleus; GO:0046872,metal ion binding; GO:0010078,maintenance of root meristem identity; GO:2000377,regulation of reactive oxygen species metabolic process; GO:2000280,regulation of root development; GO:0043434,response to peptide hormone; GO:0003674,molecular_function; GO:0005488,binding; GO:0043167,ion binding; GO:0043169,cation binding; GO:0007275,multicellular organism development;…	PF04640.14:PLATZ transcription factor	PLATZ	TF	PLATZ
TraesCS1A02G193100	0.15	0.21	0.17	0.11	0.1	0.35	0.26	0.4	0.38	0.55	0.73	0.83	13	19	15	10	9	30	23	38	33	46	65	71	NA	up	1A	348848359	348851728	+	TraesCS1A02G193100	protein_coding	K00423 L-ascorbate oxidase [EC:1.10.3.3] | (RefSeq) LOW QUALITY PROTEIN: L-ascorbate oxidase (A)	ko00053: Ascorbate and aldarate metabolism; ko01100: Metabolic pathways	LOW QUALITY PROTEIN: uncharacterized protein LOC109750803 [Aegilops tauschii subsp. tauschii]	FBD26_ARATH RecName: Full=Putative FBD-associated F-box protein At5g56440;	At5g56440	--	--	--	--	--
TraesCS1A02G193200	15	14.07	15.54	14.93	14.88	15.3	5.81	5.46	4.97	13.08	13.07	13.33	1236	1225	1321	1373	1262	1279	507	512	424	1073	1135	1116	down	false	1A	349358465	349360851	+	TraesCS1A02G193200	protein_coding	K13422 transcription factor MYC2 | (RefSeq) transcription factor MYC2-like (A)	ko04016: MAPK signaling pathway - plant; ko04075: Plant hormone signal transduction	transcription factor MYC2-like [Aegilops tauschii subsp. tauschii]	MYC2_ORYSJ RecName: Full=Transcription factor MYC2 {ECO:0000305}; Short=OsMYC2 {ECO:0000303|PubMed:24647160}; AltName: Full=Basic helix-loop-helix protein 9 {ECO:0000303|PubMed:16896230}; Short=OsbHLH009 {ECO:0000303|PubMed:16896230}; Short=bHLH 9 {ECO:0000305};	At1g32640	GO:0005634,nucleus; GO:0003700,DNA-binding transcription factor activity; GO:0046983,protein dimerization activity; GO:0000976,transcription regulatory region sequence-specific DNA binding; GO:0006355,regulation of transcription, DNA-templated; GO:0140110,transcription regulator activity; GO:0003674,molecular_function; GO:0005515,protein binding; GO:0005488,binding; GO:0001067,regulatory region n…	PF14215.6:bHLH-MYC and R2R3-MYB transcription factors N-terminal	bHLH	TF	bHLH
TraesCS1A02G193800	1.19	2.08	2.84	2.38	1.87	3.88	4.32	5.47	3.81	9.47	9.38	13.25	13	24	32	29	21	43	50	68	43	103	108	147	up	up	1A	351340625	351340980	+	TraesCS1A02G193800	protein_coding	--	--	uncharacterized protein LOC109751092 [Aegilops tauschii subsp. tauschii]	--	--	GO:0016021,integral component of membrane; GO:0005575,cellular_component; GO:0016020,membrane; GO:0031224,intrinsic component of membrane; GO:0044425,membrane part	--	--	--	--
TraesCS1A02G194600	2.28	1.46	0.75	1.24	1.82	1.68	1.31	2.25	2.75	1.76	1.93	2.32	56	38	19	34	46	42	34	63	70	43	50	58	false	up	1A	351856915	351859473	-	TraesCS1A02G194600	protein_coding	--	--	hypothetical protein TRIUR3_20518 [Triticum urartu]	IKU1_ARATH RecName: Full=Protein HAIKU1 {ECO:0000305}; AltName: Full=MPK3/6-targeted VQ-motif-containing protein 9 {ECO:0000303|PubMed:24750137}; AltName: Full=VQ motif-containing protein 14 {ECO:0000303|PubMed:22535423}; Short=AtVQ14 {ECO:0000303|PubMed:22535423};	At2g35230	GO:0043078,polar nucleus; GO:0009960,endosperm development; GO:0080113,regulation of seed growth; GO:0000003,reproduction; GO:0003006,developmental process involved in reproduction; GO:0007275,multicellular organism development; GO:0009888,tissue development; GO:0008150,biological_process; GO:0009791,post-embryonic development; GO:0010154,fruit development; GO:0022414,reproductive process; GO:003…	--	--	--	--
TraesCS1A02G195200	10.59	9.31	9.03	10.39	10.98	10.46	4.13	3.27	2.62	2.44	2.33	2.68	901	837	793	987	962	903	372	317	231	207	209	232	down	down	1A	352173116	352180076	-	TraesCS1A02G195200	Glycerol-3-phosphate acyltransferase%2C chloroplastic [Source:UniProtKB/TrEMBL%3BAcc:A0A1D5RZT6]	K00630 glycerol-3-phosphate O-acyltransferase [EC:2.3.1.15] | (RefSeq) glycerol-3-phosphate acyltransferase, chloroplastic (A)	ko00561: Glycerolipid metabolism; ko00564: Glycerophospholipid metabolism; ko01100: Metabolic pathways	glycerol-3-phosphate acyltransferase, chloroplastic isoform X2 [Aegilops tauschii subsp. tauschii]	PLSB_CUCSA RecName: Full=Glycerol-3-phosphate acyltransferase, chloroplastic; Short=GPAT; EC=2.3.1.15; Flags: Precursor;	At1g32200	GO:0009570,chloroplast stroma; GO:0004366,glycerol-3-phosphate O-acyltransferase activity; GO:0102420,sn-1-glycerol-3-phosphate C16:0-DCA-CoA acyl transferase activity; GO:0016024,CDP-diacylglycerol biosynthetic process; GO:0006655,phosphatidylglycerol biosynthetic process; GO:0003674,molecular_function; GO:0003824,catalytic activity; GO:0008374,O-acyltransferase activity; GO:0016740,transferase …	PF14829.6:Glycerol-3-phosphate acyltransferase N-terminal	--	--	--
TraesCS1A02G195400	32.4	36.89	31.94	32.8	33.71	34.25	49.96	48.46	53.55	37.96	36.52	31.72	3826	4602	3890	4322	4097	4102	6244	6515	6539	4460	4545	3804	false	up	1A	353251752	353256652	+	TraesCS1A02G195400	protein_coding	--	--	hypothetical protein TRIUR3_22494 [Triticum urartu]	RCD1_ARATH RecName: Full=Inactive poly [ADP-ribose] polymerase RCD1; AltName: Full=Protein RADICAL-INDUCED CELL DEATH 1;	At1g32230	GO:0005737,cytoplasm; GO:0016363,nuclear matrix; GO:0005634,nucleus; GO:0003950,NAD+ ADP-ribosyltransferase activity; GO:0042742,defense response to bacterium; GO:0009793,embryo development ending in seed dormancy; GO:0009873,ethylene-activated signaling pathway; GO:0009867,jasmonic acid mediated signaling pathway; GO:0010102,lateral root morphogenesis; GO:0006809,nitric oxide biosynthetic proces…	PF00644.20:Poly(ADP-ribose) polymerase catalytic domain	--	--	--
TraesCS1A02G195700	4.31	4.52	4.94	1.74	1.96	1.8	5.72	5.55	5.7	2.05	1.74	1.97	612	678	723	276	287	259	860	898	837	289	260	284	false	up	1A	353625764	353631621	-	TraesCS1A02G195700	H3K9 demethylase%2C Floral organ developmen [Source: Projected from Oryza sativa (Os10g0577600)]	K11446 [histone H3]-trimethyl-L-lysine4 demethylase [EC:1.14.11.67] | (RefSeq) putative lysine-specific demethylase JMJ16 isoform X1 (A)	--	predicted protein, partial [Hordeum vulgare subsp. vulgare]	JM706_ORYSJ RecName: Full=Lysine-specific demethylase JMJ706; EC=1.14.11.-; AltName: Full=Jumonji domain-containing protein 706; AltName: Full=Lysine-specific histone demethylase JMJ706; AltName: Full=Protein JUMONJI 706;	At5g46910	GO:0000792,heterochromatin; GO:0005634,nucleus; GO:0051213,dioxygenase activity; GO:0032452,histone demethylase activity; GO:0032454,histone demethylase activity (H3-K9 specific); GO:0034647,histone demethylase activity (H3-trimethyl-K4 specific); GO:0046872,metal ion binding; GO:0006338,chromatin remodeling; GO:0048439,flower morphogenesis; GO:0045815,positive regulation of gene expression, epig…	PF02373.22:JmjC domain, hydroxylase	Jumonji	TR	Jumonji
TraesCS1A02G196500	52.11	49.17	51.92	37.84	46.42	42.47	19.86	20.2	22.91	23.12	22.8	18.74	3329	3319	3421	2698	3052	2752	1343	1469	1514	1470	1535	1216	down	false	1A	354934937	354937526	-	TraesCS1A02G196500	Plastidal glycolate/glycerate translocator 1%2C chloroplastic [Source:Projected from Arabidopsis thaliana (AT1G32080) UniProtKB/Swiss-Prot%3BAcc:Q9FVQ4]	--	--	plastidal glycolate/glycerate translocator 1, chloroplastic [Aegilops tauschii subsp. tauschii]	PLGG1_ARATH RecName: Full=Plastidal glycolate/glycerate translocator 1, chloroplastic; AltName: Full=Bacterial membrane protein LrgB-like protein; Short=AtLrgB; Flags: Precursor;	At1g32080	GO:0009507,chloroplast; GO:0009941,chloroplast envelope; GO:0009706,chloroplast inner membrane; GO:0016021,integral component of membrane; GO:1901974,glycerate transmembrane transporter activity; GO:0043879,glycolate transmembrane transporter activity; GO:0042631,cellular response to water deprivation; GO:0009658,chloroplast organization; GO:1901975,glycerate transmembrane transport; GO:0097339,g…	PF04172.16:LrgB-like family	--	--	--
TraesCS1A02G197100	0.09	0.38	0.21	0.25	0.25	0.24	0.57	1.04	0.55	4.11	4.19	5.1	8	35	19	25	23	21	53	104	50	360	389	456	up	up	1A	355326375	355329223	+	TraesCS1A02G197100	Cytochrome P450%2C family 722%2C subfamily A%2C polypeptide 1 [Source:Projected from Arabidopsis thaliana (AT1G19630) UniProtKB/TrEMBL%3BAcc:F4HP86]	K09843 (+)-abscisic acid 8'-hydroxylase [EC:1.14.14.137] | (RefSeq) abscisic acid 8'-hydroxylase 3 isoform X2 (A)	ko00906: Carotenoid biosynthesis	cytochrome P450 85A1-like [Aegilops tauschii subsp. tauschii]	C85A1_ORYSJ RecName: Full=Cytochrome P450 85A1; EC=1.14.-.-; AltName: Full=C6-oxidase; AltName: Full=Dwarf protein; AltName: Full=OsDWARF;	At1g19630	GO:0016021,integral component of membrane; GO:0020037,heme binding; GO:0005506,iron ion binding; GO:0004497,monooxygenase activity; GO:0016491,oxidoreductase activity; GO:0016705,oxidoreductase activity, acting on paired donors, with incorporation or reduction of molecular oxygen; GO:0016132,brassinosteroid biosynthetic process; GO:0010268,brassinosteroid homeostasis; GO:0001578,microtubule bundl…	PF00067.22:Cytochrome P450	--	--	--
TraesCS1A02G197200	5.2	5.71	5.04	6.37	5.71	5.75	58.07	54.58	60.05	112.54	112.77	107.2	430	499	430	588	486	482	5083	5138	5135	9260	9827	9004	up	up	1A	355324903	355334094	-	TraesCS1A02G197200	protein_coding	K08150 MFS transporter, SP family, solute carrier family 2 (myo-inositol transporter), member 13 | (RefSeq) inositol transporter 1-like isoform X1 (A)	--	D-xylose-proton symporter-like 2 [Triticum urartu]	XYLL2_ARATH RecName: Full=D-xylose-proton symporter-like 2;	At5g59250	GO:0016021,integral component of membrane; GO:0009536,plastid; GO:0005774,vacuolar membrane; GO:0005353,fructose transmembrane transporter activity; GO:0005355,glucose transmembrane transporter activity; GO:0003674,molecular_function; GO:0005215,transporter activity; GO:0022857,transmembrane transporter activity; GO:0015144,carbohydrate transmembrane transporter activity; GO:0015145,monosaccharid…	PF00083.24:Sugar (and other) transporter	--	--	--
TraesCS1A02G198200	3.62	3.62	3.87	4.1	3.57	3.99	2.69	2.1	2.15	1.07	0.49	0.87	197	208	217	249	200	220	155	130	121	58	28	48	false	down	1A	356389927	356392775	+	TraesCS1A02G198200	protein_coding	--	--	putative E3 ubiquitin-protein ligase RING1a isoform X3 [Aegilops tauschii subsp. tauschii]	--	At1g60640	--	PF12874.7:Zinc-finger of C2H2 type	--	--	--
TraesCS1A02G198300	4.44	4.53	5.45	5.7	5.35	5.48	1.99	2.04	1.55	0.99	0.73	0.84	433	467	548	620	537	542	205	227	156	96	75	83	down	down	1A	356427950	356430605	+	TraesCS1A02G198300	protein_coding	K20989 urea-proton symporter | (RefSeq) urea-proton symporter DUR3 (A)	--	urea-proton symporter DUR3 [Aegilops tauschii subsp. tauschii]	DUR3_ORYSJ RecName: Full=Urea-proton symporter DUR3; Short=OsDUR3; AltName: Full=High-affinity urea active transporter DUR3;	At5g45380	GO:0016021,integral component of membrane; GO:0005886,plasma membrane; GO:0015293,symporter activity; GO:0015204,urea transmembrane transporter activity; GO:0071918,urea transmembrane transport; GO:0003674,molecular_function; GO:0005215,transporter activity; GO:0022857,transmembrane transporter activity; GO:0015291,secondary active transmembrane transporter activity; GO:0022804,active transmembra…	PF00474.17:Sodium:solute symporter family	--	--	--
TraesCS1A02G199600	18.26	14.75	15.32	24.73	26.15	26.44	11.81	13.19	10.46	4.26	5.57	5.66	930	794	805	1406	1371	1366	637	765	551	216	299	293	false	down	1A	358761380	358772026	-	TraesCS1A02G199600	protein_coding	K09264 MADS-box transcription factor, plant | (RefSeq) MADS-box protein CMB1-like (A)	--	MADS-box transcription factor 56 [Triticum urartu]	MAD56_ORYSI RecName: Full=MADS-box transcription factor 56; AltName: Full=FDRMADS8; AltName: Full=OsMADS56; AltName: Full=RMADS214;	At2g45660	GO:0005634,nucleus; GO:0003700,DNA-binding transcription factor activity; GO:0046983,protein dimerization activity; GO:0000977,RNA polymerase II regulatory region sequence-specific DNA binding; GO:0045944,positive regulation of transcription by RNA polymerase II; GO:0140110,transcription regulator activity; GO:0003674,molecular_function; GO:0005515,protein binding; GO:0005488,binding; GO:0000976,…	PF00319.18:SRF-type transcription factor (DNA-binding and dimerisation domain)	MADS-MIKC	TF	MADS->MADS-MIKC
TraesCS1A02G199700	0	0.02	0	0	0.09	0	25.72	24.78	33.92	27.01	27.21	26.3	0	1	0	0	4	0	1181	1224	1522	1166	1244	1159	up	up	1A	358921235	358923796	+	TraesCS1A02G199700	protein_coding	--	--	hypothetical protein TRIUR3_08108 [Triticum urartu]	--	--	--	--	--	--	--
TraesCS1A02G200800	5.61	5.15	5.43	5.91	6.18	5.36	22.2	19.88	27.62	23.35	24.89	20.83	354	343	353	416	401	343	1482	1427	1801	1465	1654	1334	up	up	1A	361352160	361359053	+	TraesCS1A02G200800	protein_coding	--	--	tobamovirus multiplication protein 3-like [Aegilops tauschii subsp. tauschii]	TOM3_ARATH RecName: Full=Tobamovirus multiplication protein 3; Short=AtTOM3;	At1g14530	GO:0016021,integral component of membrane; GO:0009705,plant-type vacuole membrane; GO:0046786,viral replication complex formation and maintenance; GO:0008150,biological_process; GO:0019079,viral genome replication; GO:0016032,viral process; GO:0019058,viral life cycle; GO:0044403,symbiont process; GO:0044419,interspecies interaction between organisms; GO:0051704,multi-organism process; GO:0005575…	PF06454.11:Protein of unknown function (DUF1084)	--	--	--
TraesCS1A02G201200	1.21	1.29	1.21	2.04	1.91	1.13	2.74	3.3	3.31	2.8	2.97	2.72	62	70	64	117	101	59	149	193	176	143	161	142	up	up	1A	362193527	362195887	-	TraesCS1A02G201200	protein_coding	--	--	uncharacterized protein LOC109765729 [Aegilops tauschii subsp. tauschii]	--	At3g03210	GO:0016021,integral component of membrane; GO:0003677,DNA binding; GO:0006334,nucleosome assembly; GO:0003674,molecular_function; GO:0003676,nucleic acid binding; GO:0005488,binding; GO:0097159,organic cyclic compound binding; GO:1901363,heterocyclic compound binding; GO:0051276,chromosome organization; GO:0006333,chromatin assembly or disassembly; GO:0034728,nucleosome organization; GO:0031497,c…	--	--	--	--
TraesCS1A02G201300	4.13	4.45	3.78	6.88	5.28	6.65	7.07	7.86	9.25	2.21	2.96	3.57	107	122	101	199	141	175	194	232	248	57	81	94	up	false	1A	362209635	362210289	-	TraesCS1A02G201300	Histone H4 variant TH011 [Source:UniProtKB/Swiss-Prot%3BAcc:P62785]	K11254 histone H4 | (RefSeq) uncharacterized protein LOC100841093 (A)	--	PREDICTED: uncharacterized protein LOC100841093 [Brachypodium distachyon]	H41_WHEAT RecName: Full=Histone H4 variant TH011;	At1g07660	GO:0000786,nucleosome; GO:0005634,nucleus; GO:0003677,DNA binding; GO:0046982,protein heterodimerization activity; GO:0006334,nucleosome assembly; GO:0003674,molecular_function; GO:0003676,nucleic acid binding; GO:0005488,binding; GO:0097159,organic cyclic compound binding; GO:1901363,heterocyclic compound binding; GO:0005515,protein binding; GO:0046983,protein dimerization activity; GO:0051276,c…	PF15511.6:Centromere kinetochore component CENP-T histone fold	--	--	--
TraesCS1A02G201600	17.14	17.81	17.18	8.08	7.33	8.51	22.76	21.9	23.5	19.4	17.99	16.53	2060	2262	2130	1083	907	1037	2895	2997	2920	2320	2279	2018	false	up	1A	362861943	362866378	+	TraesCS1A02G201600	protein_coding	K08150 MFS transporter, SP family, solute carrier family 2 (myo-inositol transporter), member 13 | (RefSeq) probable inositol transporter 2 (A)	--	Monosaccharide-sensing protein 2 [Triticum urartu]	MSSP2_ARATH RecName: Full=Monosaccharide-sensing protein 2; AltName: Full=Sugar transporter MSSP2;	At4g35300	GO:0005794,Golgi apparatus; GO:0016021,integral component of membrane; GO:0005886,plasma membrane; GO:0005774,vacuolar membrane; GO:0005773,vacuole; GO:0022857,transmembrane transporter activity; GO:0008643,carbohydrate transport; GO:0003674,molecular_function; GO:0005215,transporter activity; GO:0006810,transport; GO:0008150,biological_process; GO:0051179,localization; GO:0051234,establishment o…	PF00083.24:Sugar (and other) transporter	--	--	--
TraesCS1A02G201700	9.64	8.26	8.7	9.75	10.33	10	26.37	29.37	23.25	37.21	36.93	37.13	505	457	470	570	557	531	1462	1751	1259	1939	2038	1975	up	up	1A	363006018	363007340	-	TraesCS1A02G201700	protein_coding	K19040 E3 ubiquitin-protein ligase ATL10/75/76/77/78 [EC:2.3.2.27] | (RefSeq) RING-H2 finger protein ATL72-like (A)	--	probable E3 ubiquitin-protein ligase ATL44 [Aegilops tauschii subsp. tauschii]	ATL8_ARATH RecName: Full=RING-H2 finger protein ATL8; EC=2.3.2.27 {ECO:0000305}; AltName: Full=RING-type E3 ubiquitin transferase ATL8 {ECO:0000305};	At1g76410	GO:0016021,integral component of membrane; GO:0046872,metal ion binding; GO:0016740,transferase activity; GO:0016567,protein ubiquitination; GO:0003674,molecular_function; GO:0005488,binding; GO:0043167,ion binding; GO:0043169,cation binding; GO:0003824,catalytic activity; GO:0008152,metabolic process; GO:0006464,cellular protein modification process; GO:0006807,nitrogen compound metabolic proces…	PF13639.6:Ring finger domain	--	--	--
TraesCS1A02G202000	1.18	1.15	0.98	1.13	1.26	1.32	0.24	0.43	0.35	0.1	0.18	0.14	98	101	84	105	108	111	21	41	30	8	16	12	down	down	1A	363047773	363052288	-	TraesCS1A02G202000	MLO-like protein [Source:UniProtKB/TrEMBL%3BAcc:W4ZR68]	K08472 mlo protein | (RefSeq) MLO-like protein 9 (A)	--	seven trans-membrane protein [Triticum aestivum]	MLO9_ARATH RecName: Full=MLO-like protein 9; Short=AtMlo9;	At1g42560	GO:0016021,integral component of membrane; GO:0005516,calmodulin binding; GO:0006952,defense response; GO:0009607,response to biotic stimulus; GO:0005515,protein binding; GO:0003674,molecular_function; GO:0005488,binding; GO:0006950,response to stress; GO:0008150,biological_process; GO:0050896,response to stimulus; GO:0005575,cellular_component; GO:0016020,membrane; GO:0031224,intrinsic component…	PF03094.15:Mlo family	--	--	--
TraesCS1A02G203000	14.34	15.19	15.17	16.17	15.82	14.16	16.36	16.98	19.13	18.88	19.99	21.55	1190	1332	1298	1497	1351	1192	1437	1604	1641	1559	1748	1816	false	up	1A	364226064	364230622	-	TraesCS1A02G203000	protein_coding	K04523 ubiquilin | (RefSeq) ubiquitin domain-containing protein DSK2a-like (A)	ko04141: Protein processing in endoplasmic reticulum	Ubiquilin-1 [Triticum urartu]	DSK2A_ARATH RecName: Full=Ubiquitin domain-containing protein DSK2a;	At2g17200	GO:0005829,cytosol; GO:0005739,mitochondrion; GO:0005634,nucleus; GO:0031593,polyubiquitin modification-dependent protein binding; GO:0006511,ubiquitin-dependent protein catabolic process; GO:0005515,protein binding; GO:0003674,molecular_function; GO:0005488,binding; GO:0140030,modification-dependent protein binding; GO:0019941,modification-dependent protein catabolic process; GO:0008152,metaboli…	PF00240.23:Ubiquitin family	--	--	--
TraesCS1A02G203100	0.66	0.6	0.36	0.68	0.71	0.47	0.47	0.74	0.74	0.14	0.13	0.12	73	70	41	83	80	52	55	92	84	15	15	13	false	down	1A	364631876	364634716	+	TraesCS1A02G203100	Pentatricopeptide repeat-containing protein At3g02330%2C mitochondrial [Source:Projected from Arabidopsis thaliana (AT3G02330) UniProtKB/Swiss-Prot%3BAcc:Q9FWA6]	K22262 WD repeat and FYVE domain-containing protein 3 | (RefSeq) protein SPIRRIG (A)	--	pentatricopeptide repeat-containing protein At3g02330 [Aegilops tauschii subsp. tauschii]	PP207_ARATH RecName: Full=Pentatricopeptide repeat-containing protein At3g02330, mitochondrial; AltName: Full=Mitochondrial editing factor 13 {ECO:0000303|PubMed:26048647}; Flags: Precursor;	At3g02330	GO:0005739,mitochondrion; GO:0016554,cytidine to uridine editing; GO:0080156,mitochondrial mRNA modification; GO:0006397,mRNA processing; GO:0008152,metabolic process; GO:0006139,nucleobase-containing compound metabolic process; GO:0006725,cellular aromatic compound metabolic process; GO:0006807,nitrogen compound metabolic process; GO:0008150,biological_process; GO:0009451,RNA modification; GO:00…	PF13041.6:PPR repeat family	--	--	--
TraesCS1A02G203700	18.43	18.87	16.89	5.78	5	4.53	7.66	6.62	6.92	0.27	0.19	0.63	834	902	788	292	233	208	367	341	324	12	9	29	down	down	1A	365507410	365508980	+	TraesCS1A02G203700	protein_coding	K20547 basic endochitinase B [EC:3.2.1.14] | (RefSeq) chitinase 8-like (A)	ko00520: Amino sugar and nucleotide sugar metabolism; ko01100: Metabolic pathways; ko04016: MAPK signaling pathway - plant	chitinase 1 [Triticum aestivum]	CHI8_ORYSJ RecName: Full=Chitinase 8; EC=3.2.1.14; AltName: Full=Class II chitinase a; Short=OsChia2a; AltName: Full=Pathogenesis related (PR)-3 chitinase 8; Flags: Precursor;	At3g12500	GO:0004568,chitinase activity; GO:0016998,cell wall macromolecule catabolic process; GO:0006032,chitin catabolic process; GO:0050832,defense response to fungus; GO:0000272,polysaccharide catabolic process; GO:0003674,molecular_function; GO:0003824,catalytic activity; GO:0004553,hydrolase activity, hydrolyzing O-glycosyl compounds; GO:0016787,hydrolase activity; GO:0016798,hydrolase activity, acti…	PF00182.19:Chitinase class I	--	--	--
TraesCS1A02G204300	0.94	1.31	0.89	2.92	2.46	3.08	0.53	0.51	0.42	0.55	0.37	0.36	67	98	65	231	180	222	40	41	31	39	28	26	false	down	1A	366268844	366273867	-	TraesCS1A02G204300	protein_coding	K24940 CWF19-like protein 2 | (RefSeq) hypothetical protein (A)	--	uncharacterized protein LOC109766959 isoform X2 [Aegilops tauschii subsp. tauschii]	--	At2g16990	GO:0016021,integral component of membrane; GO:0015293,symporter activity; GO:0003674,molecular_function; GO:0005215,transporter activity; GO:0022857,transmembrane transporter activity; GO:0015291,secondary active transmembrane transporter activity; GO:0022804,active transmembrane transporter activity; GO:0005575,cellular_component; GO:0016020,membrane; GO:0031224,intrinsic component of membrane; …	PF07690.16:Major Facilitator Superfamily	--	--	--
TraesCS1A02G205000	0.86	0.65	0.84	1.45	1.1	1.03	0.75	0.54	0.75	0.21	0.34	0.18	38	30	38	71	50	46	35	27	34	9	16	8	NA	down	1A	367010702	367011813	+	TraesCS1A02G205000	protein_coding	--	--	hypothetical protein TRIUR3_16088 [Triticum urartu]	--	--	--	--	--	--	--
TraesCS1A02G205300	4.7	4.76	4.37	4.72	4.17	4.87	6.99	7.3	8.6	5.57	5.8	4.51	398	426	382	446	364	419	627	704	754	470	518	388	false	up	1A	367870093	367874461	+	TraesCS1A02G205300	protein_coding	K01102 pyruvate dehydrogenase phosphatase [EC:3.1.3.43] | (RefSeq) protein phosphatase 2C (A)	--	probable protein phosphatase 2C 72 [Aegilops tauschii subsp. tauschii]	P2C72_ORYSJ RecName: Full=Probable protein phosphatase 2C 72; Short=OsPP2C72; EC=3.1.3.16;	At4g38520	GO:0016021,integral component of membrane; GO:0046872,metal ion binding; GO:0106306,NA; GO:0106307,NA; GO:0003674,molecular_function; GO:0005488,binding; GO:0043167,ion binding; GO:0043169,cation binding; GO:0005575,cellular_component; GO:0016020,membrane; GO:0031224,intrinsic component of membrane; GO:0044425,membrane part	PF00481.21:Protein phosphatase 2C	--	--	--
TraesCS1A02G205700	7.85	10.07	9.62	9.2	7.7	9.91	3.98	3.99	4.02	2.71	2.84	2.8	436	591	551	570	440	558	234	252	231	150	166	158	down	false	1A	368358196	368360794	+	TraesCS1A02G205700	protein_coding	K14423 plant 4,4-dimethylsterol C-4alpha-methyl-monooxygenase [EC:1.14.18.10] | (RefSeq) methylsterol monooxygenase 1-1-like (A)	ko00100: Steroid biosynthesis; ko01100: Metabolic pathways; ko01110: Biosynthesis of secondary metabolites	methylsterol monooxygenase 1-1-like [Aegilops tauschii subsp. tauschii]	GLO1A_ORYSJ RecName: Full=Very-long-chain aldehyde decarbonylase GL1-10 {ECO:0000305}; EC=4.1.99.5 {ECO:0000250|UniProtKB:F4HVY0}; AltName: Full=Protein GLOSSY 1-10 {ECO:0000303|PubMed:19322663};	At4g12110	GO:0005789,endoplasmic reticulum membrane; GO:0016021,integral component of membrane; GO:0016020,membrane; GO:1990465,aldehyde oxygenase (deformylating) activity; GO:0000254,C-4 methylsterol oxidase activity; GO:0005506,iron ion binding; GO:0009924,octadecanal decarbonylase activity; GO:0016491,oxidoreductase activity; GO:0016126,sterol biosynthetic process; GO:0003674,molecular_function; GO:0003…	PF04116.13:Fatty acid hydroxylase superfamily	--	--	--
TraesCS1A02G206100	0.62	1.14	1.37	2.3	1.39	1.62	1.29	1.28	1.5	2.39	3.33	2.46	27	52	61	111	62	71	59	63	67	103	152	108	false	up	1A	368711528	368714085	+	TraesCS1A02G206100	protein_coding	K10661 E3 ubiquitin-protein ligase MARCH6 [EC:2.3.2.27] | (RefSeq) probable E3 ubiquitin ligase SUD1 (A)	ko04141: Protein processing in endoplasmic reticulum	uncharacterized protein LOC109774571 [Aegilops tauschii subsp. tauschii]	--	At5g38070	GO:0016021,integral component of membrane; GO:0016020,membrane; GO:0004842,ubiquitin-protein transferase activity; GO:0008270,zinc ion binding; GO:0016567,protein ubiquitination; GO:0003674,molecular_function; GO:0003824,catalytic activity; GO:0016740,transferase activity; GO:0019787,ubiquitin-like protein transferase activity; GO:0140096,catalytic activity, acting on a protein; GO:0005488,bindin…	PF12428.8:Protein of unknown function (DUF3675)	--	--	--
TraesCS1A02G206200	0.8	0.95	0.85	1.52	1.5	1.98	9.19	9.71	6.38	6.35	7.47	8.06	38	48	42	81	74	96	465	528	315	302	376	391	up	up	1A	368745828	368747034	+	TraesCS1A02G206200	Cytochrome c-type biogenesis protein CcmE homolog%2C mitochondrial [Source:Projected from Arabidopsis thaliana (AT3G51790) UniProtKB/Swiss-Prot%3BAcc:Q96326]	--	--	uncharacterized protein LOC109774568 [Aegilops tauschii subsp. tauschii]	CCME_ARATH RecName: Full=Cytochrome c-type biogenesis protein CcmE homolog, mitochondrial {ECO:0000305}; AltName: Full=Cytochrome c maturation protein E homolog {ECO:0000305}; Short=AtCCME {ECO:0000303|PubMed:11069919}; AltName: Full=Heme chaperone CcmE homolog {ECO:0000305}; Flags: Precursor;	At3g51790	GO:0016021,integral component of membrane; GO:0005743,mitochondrial inner membrane; GO:0005758,mitochondrial intermembrane space; GO:0005886,plasma membrane; GO:0020037,heme binding; GO:0046872,metal ion binding; GO:0017004,cytochrome complex assembly; GO:0017003,protein-heme linkage; GO:0003674,molecular_function; GO:0005488,binding; GO:0046906,tetrapyrrole binding; GO:0048037,cofactor binding; …	PF03100.15:CcmE	--	--	--
TraesCS1A02G206400	1.34	1.04	1.18	1.52	1.1	1.45	0.91	0.64	0.72	0.22	0.36	0.17	122	100	111	155	103	134	88	66	68	20	35	16	false	down	1A	368799977	368802673	-	TraesCS1A02G206400	protein_coding	K20889 probable glucuronoxylan glucuronosyltransferase IRX7 [EC:2.4.1.-] | (RefSeq) probable glucuronosyltransferase Os03g0107900 (A)	--	predicted protein [Hordeum vulgare subsp. vulgare]	GT31_ORYSJ RecName: Full=Probable glucuronosyltransferase Os03g0107900; EC=2.4.-.-;	At5g22940	GO:0000139,Golgi membrane; GO:0016021,integral component of membrane; GO:0016757,transferase activity, transferring glycosyl groups; GO:0071555,cell wall organization; GO:0010417,glucuronoxylan biosynthetic process; GO:0006486,protein glycosylation; GO:0003674,molecular_function; GO:0003824,catalytic activity; GO:0016740,transferase activity; GO:0008150,biological_process; GO:0009987,cellular pro…	PF03016.15:Exostosin family	--	--	--
TraesCS1A02G206600	3.77	4.15	3.63	4.56	4.59	4.56	2.7	2.5	1.93	1.06	1.14	1.11	574	667	570	774	718	703	434	433	304	161	182	172	false	down	1A	368807837	368816199	+	TraesCS1A02G206600	protein_coding	--	--	predicted protein [Hordeum vulgare subsp. vulgare]	--	At5g04480	GO:0016021,integral component of membrane; GO:0005575,cellular_component; GO:0016020,membrane; GO:0031224,intrinsic component of membrane; GO:0044425,membrane part	PF00534.20:Glycosyl transferases group 1	--	--	--
TraesCS1A02G207000	2.84	3.45	3.42	2.06	2.37	1.87	1.45	1.43	2.04	0.47	0.32	0.28	141	181	175	114	121	94	76	81	105	23	17	14	false	down	1A	369083037	369085306	+	TraesCS1A02G207000	protein_coding	K10664 E3 ubiquitin-protein ligase ATL6/9/15/31/42/55 [EC:2.3.2.27] | (RefSeq) E3 ubiquitin-protein ligase ATL42-like (A)	--	RING-H2 finger protein ATL39-like [Aegilops tauschii subsp. tauschii]	ATL44_ARATH RecName: Full=Probable E3 ubiquitin-protein ligase ATL44 {ECO:0000305}; EC=2.3.2.27 {ECO:0000305}; AltName: Full=RING-H2 finger A3a {ECO:0000303|PubMed:9781696}; AltName: Full=RING-H2 finger protein ATL44 {ECO:0000305}; AltName: Full=RING-H2 zinc finger protein RHA3a {ECO:0000305}; AltName: Full=RING-type E3 ubiquitin transferase ATL44 {ECO:0000305};	At2g17450	GO:0016021,integral component of membrane; GO:0046872,metal ion binding; GO:0061630,ubiquitin protein ligase activity; GO:0051865,protein autoubiquitination; GO:0006513,protein monoubiquitination; GO:0003674,molecular_function; GO:0005488,binding; GO:0043167,ion binding; GO:0043169,cation binding; GO:0003824,catalytic activity; GO:0004842,ubiquitin-protein transferase activity; GO:0016740,transfe…	PF13639.6:Ring finger domain	--	--	--
TraesCS1A02G207900	1.72	1.3	1.46	2.99	3.05	2.77	5.56	7.54	6.71	0.38	0.87	0.55	105	84	92	204	192	172	360	525	424	23	56	34	up	down	1A	369579377	369581592	+	TraesCS1A02G207900	protein_coding	--	--	hypothetical protein TRIUR3_32532 [Triticum urartu]	PUB33_ARATH RecName: Full=U-box domain-containing protein 33; AltName: Full=Plant U-box protein 33; Includes: RecName: Full=E3 ubiquitin ligase; EC=2.3.2.27; AltName: Full=RING-type E3 ubiquitin transferase {ECO:0000305}; Includes: RecName: Full=Serine/threonine-protein kinase; EC=2.7.11.-;	At3g61390	GO:0005829,cytosol; GO:0005524,ATP binding; GO:0106310,NA; GO:0106311,NA; GO:0004842,ubiquitin-protein transferase activity; GO:0000166,nucleotide binding; GO:0003674,molecular_function; GO:0005488,binding; GO:0008144,drug binding; GO:0017076,purine nucleotide binding; GO:0030554,adenyl nucleotide binding; GO:0032553,ribonucleotide binding; GO:0032555,purine ribonucleotide binding; GO:0032559,ade…	--	--	--	--
TraesCS1A02G209100	11.17	11.94	10.53	4.12	5.04	4.78	9.56	8.73	12.01	8.62	7.44	9.59	500	565	486	206	232	217	453	445	556	384	351	436	false	up	1A	371219824	371221463	+	TraesCS1A02G209100	Proline dehydrogenase [Source:UniProtKB/TrEMBL%3BAcc:A0A341NP52]	K00318 proline dehydrogenase [EC:1.5.5.2] | (RefSeq) proline dehydrogenase 2, mitochondrial-like (A)	ko00330: Arginine and proline metabolism; ko01100: Metabolic pathways; ko01110: Biosynthesis of secondary metabolites	proline dehydrogenase 2, mitochondrial-like [Aegilops tauschii subsp. tauschii]	PROD2_ARATH RecName: Full=Proline dehydrogenase 2, mitochondrial; EC=1.5.5.2; AltName: Full=Osmotic stress-induced proline dehydrogenase; AltName: Full=Proline oxidase; Flags: Precursor;	At5g38710	GO:0005739,mitochondrion; GO:0071949,FAD binding; GO:0004657,proline dehydrogenase activity; GO:0006562,proline catabolic process; GO:0010133,proline catabolic process to glutamate; GO:0006970,response to osmotic stress; GO:0009414,response to water deprivation; GO:0000166,nucleotide binding; GO:0003674,molecular_function; GO:0005488,binding; GO:0036094,small molecule binding; GO:0043167,ion bind…	PF01619.18:Proline dehydrogenase	--	--	--
TraesCS1A02G209400	1.69	2.43	1.92	3.99	3.55	3.88	1.25	1.52	1.04	0.5	0.96	1.14	176	268	207	465	382	411	138	181	112	52	106	121	false	down	1A	372067594	372070231	-	TraesCS1A02G209400	protein_coding	K01369 legumain [EC:3.4.22.34] | (RefSeq) vacuolar-processing enzyme-like (A)	--	scarecrow-like protein 6 [Aegilops tauschii subsp. tauschii]	SCL6_ARATH RecName: Full=Scarecrow-like protein 6; Short=AtSCL6; AltName: Full=GRAS family protein 22; Short=AtGRAS-22; AltName: Full=SCL6-IV;	At4g00150	GO:0005634,nucleus; GO:0003700,DNA-binding transcription factor activity; GO:0043565,sequence-specific DNA binding; GO:0030154,cell differentiation; GO:0051301,cell division; GO:0007623,circadian rhythm; GO:0006355,regulation of transcription, DNA-templated; GO:0048768,root hair cell tip growth; GO:0140110,transcription regulator activity; GO:0003674,molecular_function; GO:0003676,nucleic acid bi…	PF03514.14:GRAS domain family	GRAS	TF	GRAS
TraesCS1A02G210400	2.06	1.91	1.5	2.48	2.6	2.74	23.7	21.39	23.24	21.27	19.97	18.42	139	136	104	186	180	187	1689	1640	1618	1425	1417	1260	up	up	1A	372639121	372643307	-	TraesCS1A02G210400	Trehalose 6-phosphate phosphatase [Source:UniProtKB/TrEMBL%3BAcc:W4ZPX1]	K01087 trehalose 6-phosphate phosphatase [EC:3.1.3.12] | (RefSeq) probable trehalose-phosphate phosphatase 2 isoform X1 (A)	ko00500: Starch and sucrose metabolism; ko01100: Metabolic pathways; ko01110: Biosynthesis of secondary metabolites	probable trehalose-phosphate phosphatase 2 isoform X1 [Aegilops tauschii subsp. tauschii]	TPP2_ORYSJ RecName: Full=Probable trehalose-phosphate phosphatase 2; Short=OsTPP2; EC=3.1.3.12; AltName: Full=Trehalose 6-phosphate phosphatase;	At4g22590	GO:0004805,trehalose-phosphatase activity; GO:0005992,trehalose biosynthetic process; GO:0003674,molecular_function; GO:0003824,catalytic activity; GO:0016787,hydrolase activity; GO:0016788,hydrolase activity, acting on ester bonds; GO:0016791,phosphatase activity; GO:0019203,carbohydrate phosphatase activity; GO:0042578,phosphoric ester hydrolase activity; GO:0008152,metabolic process; GO:000597…	PF02358.16:Trehalose-phosphatase	--	--	--
TraesCS1A02G210700	0.6	0.24	0.72	5.06	6.48	5.17	0.49	0.2	0.33	0.32	0.65	0.54	21	9	26	197	233	183	18	8	12	11	24	19	NA	down	1A	373263229	373264110	-	TraesCS1A02G210700	protein_coding	--	--	uncharacterized protein LOC109770168 [Aegilops tauschii subsp. tauschii]	--	At1g62520	--	--	--	--	--
TraesCS1A02G210800	1.14	1.29	1.16	1.15	1.33	1.55	4.32	2.96	3.52	0.97	1.23	0.48	113	135	118	127	136	156	453	334	360	96	128	48	up	false	1A	373313408	373320576	+	TraesCS1A02G210800	protein_coding	K20456 oxysterol-binding protein 1 | (RefSeq) oxysterol-binding protein-related protein 1B-like (A)	--	predicted protein [Hordeum vulgare subsp. vulgare]	ORP2A_ARATH RecName: Full=Oxysterol-binding protein-related protein 2A; AltName: Full=OSBP-related protein 2A;	At4g12460	GO:0005829,cytosol; GO:0043231,intracellular membrane-bounded organelle; GO:0016020,membrane; GO:0032934,sterol binding; GO:0015248,sterol transporter activity; GO:0003674,molecular_function; GO:0005488,binding; GO:0005496,steroid binding; GO:0008289,lipid binding; GO:0097159,organic cyclic compound binding; GO:0005215,transporter activity; GO:0005319,lipid transporter activity; GO:0005622,intrac…	PF01237.18:Oxysterol-binding protein	--	--	--
TraesCS1A02G211000	10.9	12.64	12.71	23.99	25.14	22.77	3	3.6	3.05	1.04	1.01	1.04	878	1076	1056	2156	2084	1860	256	330	254	83	86	85	down	down	1A	373770846	373774884	-	TraesCS1A02G211000	protein_coding	K14638 solute carrier family 15 (peptide/histidine transporter), member 3/4 | (RefSeq) hypothetical protein (A)	--	protein NRT1/ PTR FAMILY 6.3-like [Aegilops tauschii subsp. tauschii]	PTR7_ARATH RecName: Full=Protein NRT1/ PTR FAMILY 6.3; Short=AtNPF6.3; AltName: Full=Nitrate transporter 1.1; Short=AtNRT1; AltName: Full=Nitrate/chlorate transporter; AltName: Full=Protein CHLORINA 1;	At1g12110	GO:0016021,integral component of membrane; GO:0005886,plasma membrane; GO:0015112,nitrate transmembrane transporter activity; GO:0015293,symporter activity; GO:0009734,auxin-activated signaling pathway; GO:0010540,basipetal auxin transport; GO:0048527,lateral root development; GO:0042128,nitrate assimilation; GO:0015706,nitrate transport; GO:0006857,oligopeptide transport; GO:0048573,photoperiodi…	PF00854.21:POT family	--	--	--
TraesCS1A02G211500	1.84	2.16	2.03	0.81	0.93	0.86	4.89	4.78	4.32	6.89	6.31	5.71	125	155	142	61	65	59	351	369	303	465	451	393	up	up	1A	374214039	374217445	+	TraesCS1A02G211500	protein_coding	K22809 inositol phosphorylceramide glucuronosyltransferase 1 [EC:2.4.1.-] | (RefSeq) inositol phosphorylceramide glucuronosyltransferase 1-like (A)	--	predicted protein, partial [Hordeum vulgare subsp. vulgare]	GUX8_ARATH RecName: Full=Putative glucuronosyltransferase PGSIP8; EC=2.4.1.-; AltName: Full=Glycogenin-like protein 8; AltName: Full=Plant glycogenin-like starch initiation protein 8;	At2g35710	GO:0016021,integral component of membrane; GO:0046872,metal ion binding; GO:0016757,transferase activity, transferring glycosyl groups; GO:0003674,molecular_function; GO:0005488,binding; GO:0043167,ion binding; GO:0043169,cation binding; GO:0003824,catalytic activity; GO:0016740,transferase activity; GO:0005575,cellular_component; GO:0016020,membrane; GO:0031224,intrinsic component of membrane; G…	PF11051.8:Mannosyltransferase putative	--	--	--
TraesCS1A02G212000	10.43	9.21	8.91	1.06	1.4	2.05	0.35	0.57	0.36	0.1	0	0.02	616	575	543	70	85	123	22	38	22	6	0	1	down	down	1A	374689236	374690910	-	TraesCS1A02G212000	protein_coding	K20628 expansin | (RefSeq) expansin-B15-like (A)	--	Expansin-B6 [Triticum urartu]	EXPB6_ORYSJ RecName: Full=Expansin-B6; AltName: Full=Beta-expansin-6; AltName: Full=OsEXPB6; AltName: Full=OsaEXPb1.8; Flags: Precursor;	At1g65680	GO:0005618,cell wall; GO:0005576,extracellular region; GO:0016020,membrane; GO:0071555,cell wall organization; GO:0019953,sexual reproduction; GO:0008150,biological_process; GO:0009987,cellular process; GO:0016043,cellular component organization; GO:0045229,external encapsulating structure organization; GO:0071554,cell wall organization or biogenesis; GO:0071840,cellular component organization or…	PF01357.21:Pollen allergen	--	--	--
TraesCS1A02G212700	7.03	5.94	6.79	9.66	8.93	8.47	0.09	0.16	0.13	0.56	0.67	0.63	540	482	538	828	706	660	7	14	10	43	54	49	down	down	1A	375471252	375477408	-	TraesCS1A02G212700	protein_coding	K16189 phytochrome-interacting factor 4 | (RefSeq) transcription factor PHYTOCHROME INTERACTING FACTOR-LIKE 13-like isoform X1 (A)	ko04075: Plant hormone signal transduction	transcription factor UNE10 isoform X2 [Aegilops tauschii subsp. tauschii]	UNE10_ARATH RecName: Full=Transcription factor UNE10; AltName: Full=Basic helix-loop-helix protein 16; Short=AtbHLH16; Short=bHLH 16; AltName: Full=Protein UNFERTILIZED EMBRYO SAC 10; AltName: Full=Transcription factor EN 108; AltName: Full=bHLH transcription factor bHLH016;	At4g00050	GO:0005634,nucleus; GO:0009506,plasmodesma; GO:0003677,DNA binding; GO:0003700,DNA-binding transcription factor activity; GO:0046983,protein dimerization activity; GO:0009704,de-etiolation; GO:0009567,double fertilization forming a zygote and endosperm; GO:0009959,negative gravitropism; GO:0010187,negative regulation of seed germination; GO:0006355,regulation of transcription, DNA-templated; GO:0…	PF00010.26:Helix-loop-helix DNA-binding domain	bHLH	TF	bHLH
TraesCS1A02G212900	7.3	7.33	7.2	10.08	10.5	10.08	35.9	33.21	29.77	209.34	217.1	228.2	860	913	875	1325	1274	1205	4478	4455	3628	24546	26962	27314	up	up	1A	376476402	376480121	+	TraesCS1A02G212900	Lipoxygenase [Source:UniProtKB/TrEMBL%3BAcc:A0A1D5RYL8]	K00454 lipoxygenase [EC:1.13.11.12] | (RefSeq) linoleate 9S-lipoxygenase 6-like (A)	ko00591: Linoleic acid metabolism; ko00592: alpha-Linolenic acid metabolism; ko01100: Metabolic pathways; ko01110: Biosynthesis of secondary metabolites	linoleate 9S-lipoxygenase 6-like [Aegilops tauschii subsp. tauschii]	LOX16_SOLTU RecName: Full=Linoleate 9S-lipoxygenase 6; EC=1.13.11.58; AltName: Full=Lipoxygenase 1-5; Short=StLOX1; Short=lox1:St:3; Flags: Fragment;	At3g22400	GO:0005737,cytoplasm; GO:1990136,linoleate 9S-lipoxygenase activity; GO:0046872,metal ion binding; GO:0016702,oxidoreductase activity, acting on single donors with incorporation of molecular oxygen, incorporation of two atoms of oxygen; GO:0006633,fatty acid biosynthetic process; GO:0034440,lipid oxidation; GO:0031408,oxylipin biosynthetic process; GO:0003674,molecular_function; GO:0003824,cataly…	PF00305.19:Lipoxygenase	--	--	--
TraesCS1A02G213000	8.69	8.91	8.63	13.81	14.99	13.89	3.68	3.27	4.28	6.1	6.38	5.7	738	799	756	1308	1310	1196	331	316	376	515	571	492	down	false	1A	376501862	376506945	-	TraesCS1A02G213000	Pyruvate kinase [Source:UniProtKB/TrEMBL%3BAcc:A0A341NP87]	K00873 pyruvate kinase [EC:2.7.1.40] | (RefSeq) pyruvate kinase isozyme G, chloroplastic (A)	ko00010: Glycolysis / Gluconeogenesis; ko00230: Purine metabolism; ko00620: Pyruvate metabolism; ko01100: Metabolic pathways; ko01110: Biosynthesis of secondary metabolites; ko01200: Carbon metabolism; ko01230: Biosynthesis of amino acids; ko01240: Biosynthesis of cofactors	pyruvate kinase isozyme G, chloroplastic [Aegilops tauschii subsp. tauschii]	KPYG_TOBAC RecName: Full=Pyruvate kinase isozyme G, chloroplastic; EC=2.7.1.40; Flags: Precursor;	At5g52920	GO:0009570,chloroplast stroma; GO:0005737,cytoplasm; GO:0005524,ATP binding; GO:0016301,kinase activity; GO:0000287,magnesium ion binding; GO:0030955,potassium ion binding; GO:0004743,pyruvate kinase activity; GO:0006096,glycolytic process; GO:0000166,nucleotide binding; GO:0003674,molecular_function; GO:0005488,binding; GO:0008144,drug binding; GO:0017076,purine nucleotide binding; GO:0030554,ad…	PF00224.21:Pyruvate kinase, barrel domain	--	--	--
TraesCS1A02G213100	5.16	5.57	5.39	6.54	5.96	6.71	12.3	11.85	14.35	12.22	13.67	12.8	190	217	205	269	226	251	480	497	547	448	531	479	up	up	1A	376509121	376512953	-	TraesCS1A02G213100	protein_coding	K09008 NADH dehydrogenase [ubiquinone] 1 alpha subcomplex assembly factor 3 | (RefSeq) NADH dehydrogenase [ubiquinone] 1 alpha subcomplex assembly factor 3-like (A)	--	NADH dehydrogenase [ubiquinone]	--	At2g44525	GO:0005743,mitochondrial inner membrane; GO:0005634,nucleus; GO:0032981,mitochondrial respiratory chain complex I assembly; GO:0006996,organelle organization; GO:0007005,mitochondrion organization; GO:0008150,biological_process; GO:0009987,cellular process; GO:0010257,NADH dehydrogenase complex assembly; GO:0022607,cellular component assembly; GO:0016043,cellular component organization; GO:003310…	PF04430.14:Protein of unknown function (DUF498/DUF598)	--	--	--
TraesCS1A02G213800	0.3	0.43	0.31	0.44	0.31	0.31	1.81	1.47	1.4	4	3.96	4.04	17	26	18	28	18	18	109	95	82	226	237	233	up	up	1A	377016126	377020292	-	TraesCS1A02G213800	protein_coding	K09497 T-complex protein 1 subunit epsilon | (RefSeq) T-complex protein 1 subunit epsilon-like (A)	--	T-complex protein 1 subunit epsilon-like [Aegilops tauschii subsp. tauschii]	TCPE1_AVESA RecName: Full=T-complex protein 1 subunit epsilon; Short=TCP-1-epsilon; AltName: Full=CCT-epsilon; AltName: Full=TCP-K19;	At1g24510	GO:0005737,cytoplasm; GO:0005524,ATP binding; GO:0016887,ATPase activity; GO:0051082,unfolded protein binding; GO:0006457,protein folding; GO:0000166,nucleotide binding; GO:0003674,molecular_function; GO:0005488,binding; GO:0008144,drug binding; GO:0017076,purine nucleotide binding; GO:0030554,adenyl nucleotide binding; GO:0032553,ribonucleotide binding; GO:0032555,purine ribonucleotide binding; …	PF00118.24:TCP-1/cpn60 chaperonin family	--	--	--
TraesCS1A02G213900	2.85	3.52	3.03	2.84	2.78	3.12	14.3	14.62	17.9	23.23	21.79	18.32	278	362	304	309	279	308	1475	1621	1803	2252	2237	1813	up	up	1A	377023380	377028566	+	TraesCS1A02G213900	protein_coding	K17065 dynamin 1-like protein [EC:3.6.5.5] | (RefSeq) dynamin GTPase (A)	--	dynamin-related protein 1E-like [Aegilops tauschii subsp. tauschii]	DRP1E_ARATH RecName: Full=Phragmoplastin DRP1E {ECO:0000305}; EC=3.6.5.- {ECO:0000250|UniProtKB:P42697}; AltName: Full=Dynamin-like protein 1E {ECO:0000303|PubMed:11351070, ECO:0000303|PubMed:12834397, ECO:0000303|PubMed:14750516}; AltName: Full=Dynamin-like protein 4 {ECO:0000303|PubMed:12671086, ECO:0000303|PubMed:14750516}; AltName: Full=Dynamin-like protein DLP2 {ECO:0000303|PubMed:14750516};…	At3g60190	GO:0005737,cytoplasm; GO:0005829,cytosol; GO:0016020,membrane; GO:0005874,microtubule; GO:0005739,mitochondrion; GO:0009524,phragmoplast; GO:0005886,plasma membrane; GO:0009506,plasmodesma; GO:0005774,vacuolar membrane; GO:0005773,vacuole; GO:0005525,GTP binding; GO:0003924,GTPase activity; GO:0008017,microtubule binding; GO:0007049,cell cycle; GO:0051301,cell division; GO:0050832,defense respons…	PF01031.20:Dynamin central region	--	--	--
TraesCS1A02G214200	0.93	0.84	0.97	0.85	0.85	0.92	4.03	4.17	4.73	13.51	16.37	11.99	91	87	98	93	86	91	417	464	478	1314	1686	1190	up	up	1A	377223060	377228588	-	TraesCS1A02G214200	protein_coding	--	--	uncharacterized protein LOC109779975 isoform X1 [Aegilops tauschii subsp. tauschii]	SHB_ARATH RecName: Full=SH2 domain-containing protein B {ECO:0000303|PubMed:15063865}; Short=AtSHB {ECO:0000303|PubMed:15063865}; AltName: Full=STAT-type linker-SH2 domain factor B {ECO:0000303|PubMed:15073273};	At1g78540	GO:0000981,DNA-binding transcription factor activity, RNA polymerase II-specific; GO:0000978,RNA polymerase II proximal promoter sequence-specific DNA binding; GO:0006357,regulation of transcription by RNA polymerase II; GO:0007165,signal transduction; GO:0140110,transcription regulator activity; GO:0003674,molecular_function; GO:0003700,DNA-binding transcription factor activity; GO:0000976,trans…	PF13385.6:Concanavalin A-like lectin/glucanases superfamily	STAT	TF	STAT
TraesCS1A02G214300	10.28	10.34	8.76	19.9	18.13	21.61	6	6.65	6.97	3.32	3.32	3.34	763	811	671	1649	1386	1628	472	562	535	245	260	252	false	down	1A	377426421	377429880	+	TraesCS1A02G214300	protein_coding	K06199 fluoride exporter | (RefSeq) fluoride export protein 1 isoform X1 (A)	--	fluoride export protein 1 isoform X1 [Aegilops tauschii subsp. tauschii]	--	--	GO:0016021,integral component of membrane; GO:0005886,plasma membrane; GO:0005575,cellular_component; GO:0016020,membrane; GO:0031224,intrinsic component of membrane; GO:0044425,membrane part; GO:0005623,cell; GO:0044464,cell part; GO:0071944,cell periphery	PF02537.15:CrcB-like protein, Camphor Resistance (CrcB)	--	--	--
TraesCS1A02G214600	41.45	38.81	41.55	42.91	40.57	38.95	161.53	184.29	204.59	154.37	172.82	142.63	940	930	972	1086	947	896	3878	4759	4799	3484	4131	3286	up	up	1A	377499763	377502642	-	TraesCS1A02G214600	protein_coding	K04078 chaperonin GroES | (RefSeq) 10 kDa chaperonin 1, chloroplastic (A)	--	predicted protein [Hordeum vulgare subsp. vulgare]	CH101_ARATH RecName: Full=10 kDa chaperonin 1, chloroplastic {ECO:0000305}; Flags: Precursor;	At3g60210	GO:0009507,chloroplast; GO:0005829,cytosol; GO:0005759,mitochondrial matrix; GO:0005524,ATP binding; GO:0016887,ATPase activity; GO:0051087,chaperone binding; GO:0046872,metal ion binding; GO:0051082,unfolded protein binding; GO:0051085,chaperone cofactor-dependent protein refolding; GO:0000166,nucleotide binding; GO:0003674,molecular_function; GO:0005488,binding; GO:0008144,drug binding; GO:0017…	PF00166.21:Chaperonin 10 Kd subunit	--	--	--
TraesCS1A02G215100	0.72	0.74	0.52	0.77	0.81	0.7	0.14	0.29	0.26	0.22	0.49	0.13	62	67	46	74	72	61	13	28	23	19	44	11	down	false	1A	380261964	380264364	-	TraesCS1A02G215100	protein_coding	K10663 E3 ubiquitin-protein ligase ATL4 [EC:2.3.2.27] | (RefSeq) E3 ubiquitin-protein ligase ATL4-like (A)	--	E3 ubiquitin-protein ligase ATL4-like [Aegilops tauschii subsp. tauschii]	ATL13_ARATH RecName: Full=RING-H2 finger protein ATL13; EC=2.3.2.27 {ECO:0000305}; AltName: Full=RING-type E3 ubiquitin transferase ATL13 {ECO:0000305};	At4g30400	GO:0016021,integral component of membrane; GO:0005886,plasma membrane; GO:0046872,metal ion binding; GO:0016740,transferase activity; GO:0031625,ubiquitin protein ligase binding; GO:0016567,protein ubiquitination; GO:0080167,response to karrikin; GO:0003674,molecular_function; GO:0005488,binding; GO:0043167,ion binding; GO:0043169,cation binding; GO:0003824,catalytic activity; GO:0005515,protein …	PF13639.6:Ring finger domain	--	--	--
TraesCS1A02G215400	4.26	5.07	4.98	3.04	3.1	2.73	5.66	6.09	6.74	3.22	3.01	3.1	2197	2761	2647	1747	1643	1428	3088	3574	3594	1650	1637	1624	false	up	1A	380939668	380973697	+	TraesCS1A02G215400	protein_coding	K19525 vacuolar protein sorting-associated protein 13A/C | (RefSeq) uncharacterized protein LOC109732134 isoform X1 (A)	--	uncharacterized protein LOC109732134 isoform X1 [Aegilops tauschii subsp. tauschii]	--	At1g48090	GO:0019898,extrinsic component of membrane; GO:0045053,protein retention in Golgi apparatus; GO:0006623,protein targeting to vacuole; GO:0008104,protein localization; GO:0008150,biological_process; GO:0009987,cellular process; GO:0032507,maintenance of protein location in cell; GO:0033036,macromolecule localization; GO:0033365,protein localization to organelle; GO:0034067,protein localization to …	PF16908.5:Vacuolar sorting-associated protein 13, N-terminal	--	--	--
TraesCS1A02G215500	3.31	3.27	3.12	6	4.9	4.63	51.55	50.14	47.92	10.32	10.56	11.61	271	283	264	549	413	385	4471	4677	4061	841	912	966	up	up	1A	381096100	381098610	-	TraesCS1A02G215500	Beta-amylase [Source:UniProtKB/TrEMBL%3BAcc:A0A1D5RW46]	K01177 beta-amylase [EC:3.2.1.2] | (RefSeq) beta-amylase 3, chloroplastic (A)	ko00500: Starch and sucrose metabolism; ko01100: Metabolic pathways; ko01110: Biosynthesis of secondary metabolites	beta-amylase 3, chloroplastic [Aegilops tauschii subsp. tauschii]	BAM3_ARATH RecName: Full=Beta-amylase 3, chloroplastic; EC=3.2.1.2; AltName: Full=1,4-alpha-D-glucan maltohydrolase; AltName: Full=Beta-amylase 8; AltName: Full=Chloroplast beta-amylase; Short=CT-BMY; Flags: Precursor;	At4g17090	GO:0009570,chloroplast stroma; GO:0005829,cytosol; GO:0102229,amylopectin maltohydrolase activity; GO:0016161,beta-amylase activity; GO:0000024,maltose biosynthetic process; GO:0009409,response to cold; GO:0005983,starch catabolic process; GO:0003674,molecular_function; GO:0003824,catalytic activity; GO:0004553,hydrolase activity, hydrolyzing O-glycosyl compounds; GO:0016787,hydrolase activity; G…	PF01373.17:Glycosyl hydrolase family 14	--	--	--
TraesCS1A02G217100	3.79	2.48	2.18	1.4	1.31	1.7	8.81	10.21	8.65	3.7	3.34	3.52	143	99	85	59	51	65	352	439	338	139	133	135	up	up	1A	385271361	385272314	+	TraesCS1A02G217100	PRA1 family protein [Source:UniProtKB/TrEMBL%3BAcc:A0A1D5RUP1]	--	--	uncharacterized protein LOC109755278 [Aegilops tauschii subsp. tauschii]	--	--	GO:0016021,integral component of membrane; GO:0005575,cellular_component; GO:0016020,membrane; GO:0031224,intrinsic component of membrane; GO:0044425,membrane part	PF03208.19:PRA1 family protein	--	--	--
TraesCS1A02G217300	30.04	32.34	32.4	60.63	54.49	50.76	102.21	94.83	81.81	61.37	66.44	71.29	1308	1488	1455	2946	2442	2242	4711	4701	3684	2659	3049	3153	up	up	1A	385350140	385353160	-	TraesCS1A02G217300	protein_coding	K07304 peptide-methionine (S)-S-oxide reductase [EC:1.8.4.11] | (RefSeq) peptide methionine sulfoxide reductase A4, chloroplastic-like (A)	--	methionine sulfoxide reductase MSRA4.2 [Triticum aestivum x Thinopyrum elongatum]	MSRA4_ORYSJ RecName: Full=Peptide methionine sulfoxide reductase A4, chloroplastic; Short=OsMSRA4; EC=1.8.4.11; AltName: Full=Peptide-methionine (S)-S-oxide reductase; Short=Peptide Met(O) reductase; AltName: Full=Protein-methionine-S-oxide reductase; Flags: Precursor;	At4g25130	GO:0009507,chloroplast; GO:0005737,cytoplasm; GO:0036456,L-methionine-(S)-S-oxide reductase activity; GO:0008113,peptide-methionine (S)-S-oxide reductase activity; GO:0034599,cellular response to oxidative stress; GO:0006979,response to oxidative stress; GO:0009651,response to salt stress; GO:0003674,molecular_function; GO:0003824,catalytic activity; GO:0016491,oxidoreductase activity; GO:0016667…	PF01625.21:Peptide methionine sulfoxide reductase	--	--	--
TraesCS1A02G217400	0.08	0.16	0.09	0.05	0.1	0.1	1.09	1.02	1.33	0.37	0.38	0.22	9	20	11	6	12	12	133	134	158	42	46	26	up	up	1A	385354480	385359921	-	TraesCS1A02G217400	protein_coding	K02214 cell division control protein 7 [EC:2.7.11.1] | (RefSeq) uncharacterized protein LOC109758425 (A)	--	uncharacterized protein LOC109758425 [Aegilops tauschii subsp. tauschii]	CDKF4_ORYSJ RecName: Full=Cyclin-dependent kinase F-4; Short=CDKF;4; EC=2.7.11.22; EC=2.7.11.23; AltName: Full=Serine/threonine-protein kinase MHK-like protein 2;	At4g16970	GO:0005737,cytoplasm; GO:0005634,nucleus; GO:0005524,ATP binding; GO:0004693,cyclin-dependent protein serine/threonine kinase activity; GO:0106310,NA; GO:0004674,protein serine/threonine kinase activity; GO:0106311,NA; GO:0008353,RNA polymerase II CTD heptapeptide repeat kinase activity; GO:0035556,intracellular signal transduction; GO:0000166,nucleotide binding; GO:0003674,molecular_function; GO…	PF00069.25:Protein kinase domain	--	--	--
TraesCS1A02G217500	0.53	0.28	0.36	0.59	0.51	0.21	0.86	0.87	0.77	0.18	0.06	0.34	27	15	19	34	27	11	47	51	41	9	3	18	up	NA	1A	385650060	385653052	-	TraesCS1A02G217500	protein_coding	--	--	uncharacterized protein LOC109758411 isoform X1 [Aegilops tauschii subsp. tauschii]	--	At4g17540	--	--	--	--	--
TraesCS1A02G217800	0.47	0.26	0.25	0.2	0.19	0.26	1.25	1.01	1.4	0.12	0.31	0.38	36	21	20	17	15	20	102	88	111	9	25	30	up	NA	1A	385664687	385669262	+	TraesCS1A02G217800	protein_coding	K25164 WD repeat-containing protein WRAP73 | (RefSeq) WD repeat-containing protein WRAP73 (A)	--	WD repeat-containing protein WRAP73 [Aegilops tauschii subsp. tauschii]	--	At5g07590	--	PF12894.7:Anaphase-promoting complex subunit 4 WD40 domain	--	--	--
TraesCS1A02G217900	6.7	6.1	6.22	5.44	5.15	3.95	14.8	14.53	15.47	6.54	6.01	5.93	976	939	935	885	772	583	2282	2409	2330	948	922	877	up	up	1A	385887492	385900007	+	TraesCS1A02G217900	protein_coding	--	--	predicted protein [Hordeum vulgare subsp. vulgare]	ADLO1_ARATH RecName: Full=Protein ARABIDILLO 1; AltName: Full=F-box only protein 5;	At2g44900	GO:0005634,nucleus; GO:0008134,transcription factor binding; GO:0048527,lateral root development; GO:0005515,protein binding; GO:0003674,molecular_function; GO:0005488,binding; GO:0007275,multicellular organism development; GO:0008150,biological_process; GO:0009791,post-embryonic development; GO:0022622,root system development; GO:0032501,multicellular organismal process; GO:0032502,developmental…	PF00514.23:Armadillo/beta-catenin-like repeat	--	--	--
TraesCS1A02G218000	11.77	12.25	10.36	12.46	12.48	12.25	6.48	4.47	4.74	6.45	4.86	6.48	673	740	611	795	734	710	392	291	280	367	293	376	down	false	1A	386425625	386435664	-	TraesCS1A02G218000	protein_coding	K01074 palmitoyl-protein thioesterase [EC:3.1.2.22] | (RefSeq) palmitoyl-protein thioesterase 1-like (A)	ko00062: Fatty acid elongation; ko01100: Metabolic pathways; ko01212: Fatty acid metabolism	palmitoyl-protein thioesterase 1-like [Aegilops tauschii subsp. tauschii]	--	At3g60340	GO:0043231,intracellular membrane-bounded organelle; GO:0016790,thiolester hydrolase activity; GO:0003674,molecular_function; GO:0003824,catalytic activity; GO:0016787,hydrolase activity; GO:0016788,hydrolase activity, acting on ester bonds; GO:0005622,intracellular; GO:0005575,cellular_component; GO:0005623,cell; GO:0043226,organelle; GO:0043227,membrane-bounded organelle; GO:0043229,intracellul…	PF02089.15:Palmitoyl protein thioesterase	--	--	--
TraesCS1A02G218100	8.28	7.73	9.12	2.17	1.8	1.8	2.17	1.35	1.38	2.91	3.25	2.79	389	384	442	114	87	86	108	72	67	136	161	133	down	up	1A	386479232	386480418	-	TraesCS1A02G218100	protein_coding	K09286 EREBP-like factor | (RefSeq) ethylene-responsive transcription factor 5-like (A)	--	ethylene-responsive transcription factor 5-like [Aegilops tauschii subsp. tauschii]	ERF5_TOBAC RecName: Full=Ethylene-responsive transcription factor 5; AltName: Full=Ethylene-responsive element-binding factor 4; Short=EREBP-4; AltName: Full=Ethylene-responsive element-binding factor 5 homolog; AltName: Full=NtERF4;	At5g47230	GO:0005634,nucleus; GO:0003677,DNA binding; GO:0003700,DNA-binding transcription factor activity; GO:0006952,defense response; GO:0009873,ethylene-activated signaling pathway; GO:0003674,molecular_function; GO:0003676,nucleic acid binding; GO:0005488,binding; GO:0097159,organic cyclic compound binding; GO:1901363,heterocyclic compound binding; GO:0140110,transcription regulator activity; GO:00069…	PF00847.20:AP2 domain	AP2/ERF-ERF	TF	AP2/ERF->AP2/ERF-ERF
TraesCS1A02G218400	0.51	1.2	0.48	0.71	0.45	0.71	2.08	1.74	1.96	0.62	0.66	0.79	53	132	52	83	48	75	230	207	212	64	73	84	up	up	1A	387022762	387028345	+	TraesCS1A02G218400	protein_coding	K06174 ATP-binding cassette, sub-family E, member 1 | (RefSeq) ABC transporter E family member 2-like isoform X1 (A)	--	ABC transporter E family member 2-like isoform X1 [Aegilops tauschii subsp. tauschii]	AB2E_ARATH RecName: Full=ABC transporter E family member 2; Short=ABC transporter ABCE.2; Short=AtABCE2; AltName: Full=RNase L inhibitor-like protein 2; Short=AtRLI2; Short=AthaRLI2;	At4g19210	GO:0005829,cytosol; GO:0016020,membrane; GO:0051539,4 iron, 4 sulfur cluster binding; GO:0005524,ATP binding; GO:0042626,ATPase activity, coupled to transmembrane movement of substances; GO:0005506,iron ion binding; GO:0043024,ribosomal small subunit binding; GO:0000054,ribosomal subunit export from nucleus; GO:0006413,translational initiation; GO:0006415,translational termination; GO:0003674,mol…	PF00005.27:ABC transporter	--	--	--
TraesCS1A02G218700	13.51	13.35	13.98	17.43	18.95	18.36	123.27	117.19	111.09	109.56	106.66	113.42	1015	1060	1083	1461	1465	1399	9803	10024	8631	8190	8445	8655	up	up	1A	387359860	387363581	+	TraesCS1A02G218700	protein_coding	K00600 glycine hydroxymethyltransferase [EC:2.1.2.1] | (RefSeq) serine hydroxymethyltransferase 4-like (A)	ko00260: Glycine, serine and threonine metabolism; ko00460: Cyanoamino acid metabolism; ko00630: Glyoxylate and dicarboxylate metabolism; ko00670: One carbon pool by folate; ko01100: Metabolic pathways; ko01110: Biosynthesis of secondary metabolites; ko01200: Carbon metabolism; ko01230: Biosynthesis of amino acids; ko01240: Biosynthesis of cofactors	serine hydroxymethyltransferase 4-like [Aegilops tauschii subsp. tauschii]	GLYC4_ARATH RecName: Full=Serine hydroxymethyltransferase 4 {ECO:0000303|PubMed:10806255}; Short=AtSHMT4 {ECO:0000303|PubMed:31873125}; EC=2.1.2.1 {ECO:0000269|PubMed:31873125}; AltName: Full=Glycine hydroxymethyltransferase 4 {ECO:0000305}; AltName: Full=Serine methylase 4 {ECO:0000305};	At4g13930	GO:0005737,cytoplasm; GO:0005829,cytosol; GO:0005886,plasma membrane; GO:0009506,plasmodesma; GO:0050897,cobalt ion binding; GO:0004372,glycine hydroxymethyltransferase activity; GO:0030170,pyridoxal phosphate binding; GO:0070905,serine binding; GO:0008270,zinc ion binding; GO:0007623,circadian rhythm; GO:0046655,folic acid metabolic process; GO:0019264,glycine biosynthetic process from serine; G…	PF00464.19:Serine hydroxymethyltransferase	--	--	--
TraesCS1A02G218800	36.3	32.74	36.91	37.6	36.61	38.71	27.78	26.51	26.41	6.93	7.69	7.42	1859	1772	1950	2149	1930	2011	1506	1546	1399	353	415	386	false	down	1A	387515313	387517299	+	TraesCS1A02G218800	protein_coding	K08869 aarF domain-containing kinase | (RefSeq) predicted protein (A)	--	transcription factor DIVARICATA-like [Aegilops tauschii subsp. tauschii]	MYBS2_ORYSI RecName: Full=Transcription factor MYBS2 {ECO:0000250|UniProtKB:Q7XC51}; AltName: Full=Myb-related protein S2 {ECO:0000250|UniProtKB:Q7XC51}; Short=OsMYBS2 {ECO:0000250|UniProtKB:Q7XC51};	At1g70000	GO:0005634,nucleus; GO:0003677,DNA binding; GO:0003700,DNA-binding transcription factor activity; GO:0045893,positive regulation of transcription, DNA-templated; GO:0009739,response to gibberellin; GO:0009744,response to sucrose; GO:0003674,molecular_function; GO:0003676,nucleic acid binding; GO:0005488,binding; GO:0097159,organic cyclic compound binding; GO:1901363,heterocyclic compound binding;…	PF00249.31:Myb-like DNA-binding domain	MYB-related	TF	MYB->MYB-related
TraesCS1A02G219200	0.8	0.86	0.6	0.24	0.19	0.09	0.26	0.37	0.32	0	0	0	44	50	34	15	11	5	15	23	18	0	0	0	down	NA	1A	387840338	387841862	-	TraesCS1A02G219200	protein_coding	K09338 homeobox-leucine zipper protein | (RefSeq) homeobox-leucine zipper protein HOX1-like (A)	--	homeobox-leucine zipper protein HOX1-like [Aegilops tauschii subsp. tauschii]	HOX1_ORYSI RecName: Full=Homeobox-leucine zipper protein HOX1; AltName: Full=HD-ZIP protein HOX1; AltName: Full=Homeodomain transcription factor HOX1; AltName: Full=OsHox1;	At4g16780	GO:0005634,nucleus; GO:0000981,DNA-binding transcription factor activity, RNA polymerase II-specific; GO:0043565,sequence-specific DNA binding; GO:0140110,transcription regulator activity; GO:0003674,molecular_function; GO:0003700,DNA-binding transcription factor activity; GO:0003676,nucleic acid binding; GO:0003677,DNA binding; GO:0005488,binding; GO:0097159,organic cyclic compound binding; GO:1…	PF04618.12:HD-ZIP protein N terminus	HB-HD-ZIP	TF	HB->HB-HD-ZIP
TraesCS1A02G220100	0.39	0.53	0.5	0.17	0.25	0.3	1.45	1.52	1.73	0.98	0.76	0.56	43	62	57	21	28	34	169	191	198	108	89	63	up	up	1A	388941479	388944988	-	TraesCS1A02G220100	protein_coding	--	--	uncharacterized protein LOC109741642 [Aegilops tauschii subsp. tauschii]	--	At5g47400	GO:0016021,integral component of membrane; GO:0004568,chitinase activity; GO:0050832,defense response to fungus; GO:0003674,molecular_function; GO:0003824,catalytic activity; GO:0004553,hydrolase activity, hydrolyzing O-glycosyl compounds; GO:0016787,hydrolase activity; GO:0016798,hydrolase activity, acting on glycosyl bonds; GO:0006952,defense response; GO:0006950,response to stress; GO:0008150,…	PF14724.6:Mitochondrial-associated sphingomyelin phosphodiesterase	--	--	--
TraesCS1A02G220300	0.77	0.21	0.73	22.25	19.97	18.98	0.88	1.08	0.82	2.12	2.26	2.24	42	12	41	1354	1121	1050	51	67	46	115	130	124	false	down	1A	389129281	389131767	+	TraesCS1A02G220300	CO-like protein [Source:UniProtKB/TrEMBL%3BAcc:A0A097P9M1]	K12135 zinc finger protein CONSTANS | (RefSeq) zinc finger protein CONSTANS (A)	ko04712: Circadian rhythm - plant	CO-like protein [Triticum aestivum]	GHD7_ORYSJ RecName: Full=Transcription factor GHD7 {ECO:0000305}; AltName: Full=Protein GRAIN NUMBER PLANT HEIGHT AND HEADING DATE 7 {ECO:0000305};	At5g24930	GO:0005634,nucleus; GO:0003677,DNA binding; GO:0009908,flower development; GO:0048579,negative regulation of long-day photoperiodism, flowering; GO:0009909,regulation of flower development; GO:0003674,molecular_function; GO:0003676,nucleic acid binding; GO:0005488,binding; GO:0097159,organic cyclic compound binding; GO:1901363,heterocyclic compound binding; GO:0000003,reproduction; GO:0003006,dev…	PF06203.14:CCT motif	Others	TR	Others
TraesCS1A02G221400	2.22	2.32	2.43	10.43	9.58	9.11	1.25	0.89	0.55	0.27	0.19	0.27	122	135	138	640	542	508	73	56	31	15	11	15	down	down	1A	390638795	390640183	+	TraesCS1A02G221400	protein_coding	K07999 matrix metalloproteinase-20 (enamelysin) [EC:3.4.24.-] | (RefSeq) metalloendoproteinase 4-MMP-like (A)	--	metalloendoproteinase 1-MMP-like [Aegilops tauschii subsp. tauschii]	1MMP_ARATH RecName: Full=Metalloendoproteinase 1-MMP {ECO:0000303|PubMed:10574937}; Short=At1-MMP {ECO:0000303|PubMed:10574937}; EC=3.4.24.- {ECO:0000305}; Flags: Precursor;	At4g16640	GO:0031225,anchored component of membrane; GO:0031012,extracellular matrix; GO:0005886,plasma membrane; GO:0004222,metalloendopeptidase activity; GO:0008270,zinc ion binding; GO:0030574,collagen catabolic process; GO:0030198,extracellular matrix organization; GO:0003674,molecular_function; GO:0003824,catalytic activity; GO:0004175,endopeptidase activity; GO:0008237,metallopeptidase activity; GO:0…	PF00413.24:Matrixin	--	--	--
TraesCS1A02G221700	1.22	0.63	0.77	0.5	0.83	0.67	18.74	20.01	19.18	13.34	14.3	12.98	57	31	37	26	40	32	928	1066	928	621	705	617	up	up	1A	391235429	391237088	+	TraesCS1A02G221700	protein_coding	--	--	uncharacterized protein LOC109741654 isoform X2 [Aegilops tauschii subsp. tauschii]	--	--	GO:0016021,integral component of membrane; GO:0005575,cellular_component; GO:0016020,membrane; GO:0031224,intrinsic component of membrane; GO:0044425,membrane part	PF10457.9:Cholesterol-capturing domain	--	--	--
TraesCS1A02G221800	5.98	4.26	5.22	4.89	6.02	5.17	7.15	6.87	6.16	11.56	10.8	10.28	412	310	371	376	427	361	521	539	439	792	784	719	false	up	1A	391249413	391255585	+	TraesCS1A02G221800	protein_coding	K17917 sorting nexin-1/2 | (RefSeq) hypothetical protein (A)	ko04144: Endocytosis	predicted protein [Hordeum vulgare subsp. vulgare]	SNX2B_ARATH RecName: Full=Sorting nexin 2B;	At5g07120	GO:0005829,cytosol; GO:0005794,Golgi apparatus; GO:0016020,membrane; GO:0032585,multivesicular body membrane; GO:0030904,retromer complex; GO:0035091,phosphatidylinositol binding; GO:0005543,phospholipid binding; GO:0046982,protein heterodimerization activity; GO:0032502,developmental process; GO:0045324,late endosome to vacuole transport; GO:0051604,protein maturation; GO:0015031,protein transpo…	PF00787.24:PX domain	--	--	--
TraesCS1A02G221900	12.61	14.69	11.26	13.27	11.27	11.84	37.52	35.57	39.2	62.97	63.6	60.82	861	1060	793	1011	792	820	2712	2765	2768	4278	4577	4218	up	up	1A	391256779	391260253	-	TraesCS1A02G221900	protein_coding	K09286 EREBP-like factor | (RefSeq) dehydration-responsive element-binding protein 2A-like (A)	--	DREB transcription factor 4A [Triticum aestivum]	DRE2B_ORYSJ RecName: Full=Dehydration-responsive element-binding protein 2B; Short=OsDREB2B;	At5g05410	GO:0005634,nucleus; GO:0005886,plasma membrane; GO:0003677,DNA binding; GO:0003700,DNA-binding transcription factor activity; GO:0045893,positive regulation of transcription, DNA-templated; GO:0009408,response to heat; GO:0009651,response to salt stress; GO:0009414,response to water deprivation; GO:0003674,molecular_function; GO:0003676,nucleic acid binding; GO:0005488,binding; GO:0097159,organic…	PF00847.20:AP2 domain	AP2/ERF-ERF	TF	AP2/ERF->AP2/ERF-ERF
TraesCS1A02G222500	0.59	0.48	0.43	0.5	0.57	0.73	2.46	2.02	2.4	4.04	6.42	5.5	20	17	15	19	20	25	88	78	84	136	229	189	up	up	1A	392084288	392085142	-	TraesCS1A02G222500	protein_coding	K13413 mitogen-activated protein kinase kinase 4/5 [EC:2.7.12.2] | (RefSeq) mitogen-activated protein kinase kinase 5-like (A)	ko04016: MAPK signaling pathway - plant; ko04075: Plant hormone signal transduction; ko04626: Plant-pathogen interaction	protein G1-like9 [Aegilops tauschii subsp. tauschii]	G1L9_ORYSI RecName: Full=Protein G1-like9;	At1g07090	GO:0005634,nucleus; GO:0003677,DNA binding; GO:0009299,mRNA transcription; GO:0007275,multicellular organism development; GO:0090698,post-embryonic plant morphogenesis; GO:0003674,molecular_function; GO:0003676,nucleic acid binding; GO:0005488,binding; GO:0097159,organic cyclic compound binding; GO:1901363,heterocyclic compound binding; GO:0008152,metabolic process; GO:0006139,nucleobase-containi…	PF04852.12:Protein of unknown function (DUF640)	--	--	--
TraesCS1A02G222700	1.68	1.66	1.56	1.04	1.58	0.86	0.62	1.1	0.84	0.1	0.08	0.09	175	183	168	121	169	91	68	131	91	10	9	10	false	down	1A	392523767	392527311	+	TraesCS1A02G222700	protein_coding	K14293 importin subunit beta-1 | (RefSeq) importin subunit beta-1-like (A)	ko03013: RNA transport	probable inactive receptor-like protein kinase At3g56050 [Aegilops tauschii subsp. tauschii]	Y3565_ARATH RecName: Full=Probable inactive receptor-like protein kinase At3g56050; Flags: Precursor;	At3g56050	GO:0016021,integral component of membrane; GO:0005886,plasma membrane; GO:0005524,ATP binding; GO:0004672,protein kinase activity; GO:0000166,nucleotide binding; GO:0003674,molecular_function; GO:0005488,binding; GO:0008144,drug binding; GO:0017076,purine nucleotide binding; GO:0030554,adenyl nucleotide binding; GO:0032553,ribonucleotide binding; GO:0032555,purine ribonucleotide binding; GO:00325…	PF07714.17:Protein tyrosine kinase	--	--	--
TraesCS1A02G222800	3.25	3.84	3.43	1.86	2.21	2.3	3.88	4.14	4.39	2.66	2.28	1.92	523	653	570	334	367	376	662	760	732	426	387	314	false	up	1A	392526041	392531051	-	TraesCS1A02G222800	protein_coding	K14293 importin subunit beta-1 | (RefSeq) importin subunit beta-1-like (A)	ko03013: RNA transport	importin subunit beta-1-like [Aegilops tauschii subsp. tauschii]	IMB1_ARATH RecName: Full=Importin subunit beta-1 {ECO:0000305}; AltName: Full=Karyopherin subunit beta-1; Short=ATKPNB1 {ECO:0000303|PubMed:23582042};	At5g53480	GO:0005737,cytoplasm; GO:0005634,nucleus; GO:0061608,nuclear import signal receptor activity; GO:0008139,nuclear localization sequence binding; GO:0031267,small GTPase binding; GO:0006606,protein import into nucleus; GO:0003674,molecular_function; GO:0140104,molecular carrier activity; GO:0140142,nucleocytoplasmic carrier activity; GO:0005048,signal sequence binding; GO:0005488,binding; GO:003321…	PF13513.6:HEAT-like repeat	--	--	--
TraesCS1A02G223100	0.52	0.2	0.56	0.88	0.85	0.98	0.4	0.29	0.39	0.12	0.22	0.19	30	12	33	56	50	57	24	19	23	7	13	11	NA	down	1A	392782548	392786136	-	TraesCS1A02G223100	protein_coding	--	--	hypothetical protein TRIUR3_17246 [Triticum urartu]	TAF1B_ORYSI RecName: Full=TATA box-binding protein-associated factor RNA polymerase I subunit B; AltName: Full=TATA box-binding protein-associated factor 1B; Short=TBP-associated factor 1B;	--	GO:0070860,RNA polymerase I core factor complex; GO:0046872,metal ion binding; GO:0001164,RNA polymerase I CORE element sequence-specific DNA binding; GO:0003674,molecular_function; GO:0005488,binding; GO:0043167,ion binding; GO:0043169,cation binding; GO:0000976,transcription regulatory region sequence-specific DNA binding; GO:0001013,RNA polymerase I regulatory region DNA binding; GO:0001046,co…	--	--	--	--
TraesCS1A02G225100	0.31	0.3	0.21	0.1	0.13	0.06	0.1	0.06	0.04	0.05	0.05	0.05	71	73	50	26	32	15	25	16	10	11	11	11	down	NA	1A	395182342	395206946	+	TraesCS1A02G225100	protein_coding	K03348 anaphase-promoting complex subunit 1 | (RefSeq) anaphase-promoting complex subunit 1 (A)	ko04120: Ubiquitin mediated proteolysis	anaphase-promoting complex subunit 1 [Aegilops tauschii subsp. tauschii]	APC1_ARATH RecName: Full=Anaphase-promoting complex subunit 1; AltName: Full=Cyclosome subunit 1; AltName: Full=Protein EMBRYO DEFECTIVE 2771;	At5g05560	GO:0005680,anaphase-promoting complex; GO:0060090,molecular adaptor activity; GO:0031145,anaphase-promoting complex-dependent catabolic process; GO:0010252,auxin homeostasis; GO:0051301,cell division; GO:0009793,embryo development ending in seed dormancy; GO:0009553,embryo sac development; GO:0007091,metaphase/anaphase transition of mitotic cell cycle; GO:0048481,plant ovule development; GO:00709…	PF18122.1:Anaphase-promoting complex sub unit 1 C-terminal domain	--	--	--
TraesCS1A02G226100	0.74	1.26	0.78	1.1	0.99	0.66	0.44	0.34	0.25	0.3	0.26	0.2	52	94	57	87	72	47	33	27	18	21	19	14	down	false	1A	396421577	396424593	+	TraesCS1A02G226100	protein_coding	--	--	pentatricopeptide repeat-containing protein At1g80880, mitochondrial [Aegilops tauschii subsp. tauschii]	PP137_ARATH RecName: Full=Pentatricopeptide repeat-containing protein At1g80880, mitochondrial; Flags: Precursor;	At1g80880	GO:0005739,mitochondrion; GO:0005622,intracellular; GO:0005575,cellular_component; GO:0005623,cell; GO:0005737,cytoplasm; GO:0043231,intracellular membrane-bounded organelle; GO:0043226,organelle; GO:0043227,membrane-bounded organelle; GO:0043229,intracellular organelle; GO:0044424,intracellular part; GO:0044444,cytoplasmic part; GO:0044464,cell part	PF13041.6:PPR repeat family	--	--	--
TraesCS1A02G226300	4.06	4.48	5.21	10.46	9.94	9.49	2.47	2.66	2.52	2.44	2.35	2.66	269	314	356	774	678	638	173	201	173	161	164	179	false	down	1A	396427875	396432402	-	TraesCS1A02G226300	Nicotinamide adenine dinucleotide transporter 1%2C chloroplastic [Source:Projected from Arabidopsis thaliana (AT2G47490) UniProtKB/Swiss-Prot%3BAcc:O22261]	K15115 solute carrier family 25 (mitochondrial folate transporter), member 32 | (RefSeq) nicotinamide adenine dinucleotide transporter 1, chloroplastic-like (A)	--	nicotinamide adenine dinucleotide transporter 1, chloroplastic-like [Aegilops tauschii subsp. tauschii]	NDT1_ARATH RecName: Full=Nicotinamide adenine dinucleotide transporter 1, chloroplastic; Short=AtNDT1; AltName: Full=NAD(+) transporter 1;	At2g47490_2	GO:0031969,chloroplast membrane; GO:0016021,integral component of membrane; GO:0005739,mitochondrion; GO:0015297,antiporter activity; GO:0051724,NAD transmembrane transporter activity; GO:0035352,NAD transmembrane transport; GO:0043132,NAD transport; GO:0003674,molecular_function; GO:0005215,transporter activity; GO:0022857,transmembrane transporter activity; GO:0015291,secondary active transmemb…	PF00153.27:Mitochondrial carrier protein	--	--	--
TraesCS1A02G226600	3.55	2.85	3.39	3.97	5.63	4.26	3.1	2.02	2.49	1.76	1.19	0.38	65	55	64	81	106	79	60	42	47	32	23	7	false	down	1A	397053250	397053711	+	TraesCS1A02G226600	protein_coding	--	--	vasodilator-stimulated phosphoprotein-like [Aegilops tauschii subsp. tauschii]	--	At2g47480	--	PF12023.8:Domain of unknown function (DUF3511)	--	--	--
TraesCS1A02G226900	1.64	1.23	0.83	1.44	1.44	1.14	0.91	0.53	1.11	0.18	0.34	0.46	92	73	48	90	83	65	54	34	64	10	20	26	false	down	1A	397657982	397663340	+	TraesCS1A02G226900	CAAX prenyl protease 2 [Source:Projected from Arabidopsis thaliana (AT2G36305) UniProtKB/Swiss-Prot%3BAcc:Q8GW19]	K08658 prenyl protein peptidase [EC:3.4.22.-] | (RefSeq) CAAX prenyl protease 2 (A)	ko00900: Terpenoid backbone biosynthesis; ko01110: Biosynthesis of secondary metabolites	CAAX prenyl protease 2 [Aegilops tauschii subsp. tauschii]	FACE2_ARATH RecName: Full=CAAX prenyl protease 2; EC=3.4.22.-; AltName: Full=Farnesylated proteins-converting enzyme 2; Short=AtFACE-2; AltName: Full=Prenyl protein-specific endoprotease 2; AltName: Full=Protein RAS-CONVERTING ENZYME 1; Short=AtRCE1;	Hs4826976	GO:0005783,endoplasmic reticulum; GO:0030176,integral component of endoplasmic reticulum membrane; GO:0004197,cysteine-type endopeptidase activity; GO:0004175,endopeptidase activity; GO:0004222,metalloendopeptidase activity; GO:0080120,CAAX-box protein maturation; GO:0071586,CAAX-box protein processing; GO:0034613,cellular protein localization; GO:0016485,protein processing; GO:0003674,molecular_…	PF02517.16:CPBP intramembrane metalloprotease	--	--	--
TraesCS1A02G227000	3.77	3.7	3.3	5.45	4.88	4.33	34.13	35.21	32.68	55.87	55.03	54.36	241	250	218	389	321	281	2311	2564	2162	3556	3710	3532	up	up	1A	397737103	397743609	-	TraesCS1A02G227000	protein_coding	K13510 lysophosphatidylcholine acyltransferase / lyso-PAF acetyltransferase [EC:2.3.1.23 2.3.1.67] | (RefSeq) lysophospholipid acyltransferase LPEAT1 (A)	ko00564: Glycerophospholipid metabolism; ko00565: Ether lipid metabolism; ko01100: Metabolic pathways	lysophospholipid acyltransferase LPEAT1 [Aegilops tauschii subsp. tauschii]	LPCT1_ARATH RecName: Full=Lysophospholipid acyltransferase LPEAT1; EC=2.3.1.25; AltName: Full=Lysophosphatidylethanolamine acyltransferase 1; Short=AtLPEAT1;	At1g80950	GO:0005783,endoplasmic reticulum; GO:0005789,endoplasmic reticulum membrane; GO:0016021,integral component of membrane; GO:0005634,nucleus; GO:0047159,1-alkenylglycerophosphocholine O-acyltransferase activity; GO:0071618,lysophosphatidylethanolamine acyltransferase activity; GO:0050200,plasmalogen synthase activity; GO:0008654,phospholipid biosynthetic process; GO:0006644,phospholipid metabolic p…	PF01553.21:Acyltransferase	--	--	--
TraesCS1A02G228100	0.94	1.17	1.15	3.89	4.07	4.08	3.16	3.27	3.52	4.85	4.56	3.66	70	92	88	323	312	308	249	277	271	359	358	277	up	up	1A	399242682	399246292	-	TraesCS1A02G228100	protein_coding	K17506 protein phosphatase 1L [EC:3.1.3.16] | (RefSeq) protein phosphatase 2C catalytic subunit (A)	--	probable protein phosphatase 2C 48 [Aegilops tauschii subsp. tauschii]	P2C48_ORYSJ RecName: Full=Probable protein phosphatase 2C 48; Short=OsPP2C48; EC=3.1.3.16;	At3g05640	GO:0005829,cytosol; GO:0005634,nucleus; GO:0046872,metal ion binding; GO:0106306,NA; GO:0106307,NA; GO:0003674,molecular_function; GO:0005488,binding; GO:0043167,ion binding; GO:0043169,cation binding; GO:0005622,intracellular; GO:0005575,cellular_component; GO:0005623,cell; GO:0005737,cytoplasm; GO:0044424,intracellular part; GO:0044444,cytoplasmic part; GO:0044464,cell part; GO:0043231,intracel…	PF00481.21:Protein phosphatase 2C	--	--	--
TraesCS1A02G228200	6.94	5.73	6.47	17.83	18.07	16.39	25.02	25.74	24.18	40.27	42.74	39.74	572	499	550	1639	1532	1369	2182	2414	2060	3301	3710	3325	up	up	1A	399471123	399474373	-	TraesCS1A02G228200	protein_coding	K17506 protein phosphatase 1L [EC:3.1.3.16] | (RefSeq) protein phosphatase 2C catalytic subunit (A)	--	probable protein phosphatase 2C 48 [Aegilops tauschii subsp. tauschii]	P2C48_ORYSJ RecName: Full=Probable protein phosphatase 2C 48; Short=OsPP2C48; EC=3.1.3.16;	At3g05640	GO:0005829,cytosol; GO:0005634,nucleus; GO:0046872,metal ion binding; GO:0106306,NA; GO:0106307,NA; GO:0003674,molecular_function; GO:0005488,binding; GO:0043167,ion binding; GO:0043169,cation binding; GO:0005622,intracellular; GO:0005575,cellular_component; GO:0005623,cell; GO:0005737,cytoplasm; GO:0044424,intracellular part; GO:0044444,cytoplasmic part; GO:0044464,cell part; GO:0043231,intracel…	PF00481.21:Protein phosphatase 2C	--	--	--
TraesCS1A02G228500	7.24	7.25	7.87	5.09	6.31	7.36	1.47	1.49	2.6	1.9	2.49	2.04	367	388	411	288	329	378	79	86	136	96	133	105	down	false	1A	399825242	399826597	-	TraesCS1A02G228500	protein_coding	K16286 E3 ubiquitin-protein ligase EL5 [EC:2.3.2.27] | (RefSeq) E3 ubiquitin-protein ligase EL5 (A)	--	E3 ubiquitin-protein ligase EL5-like [Aegilops tauschii subsp. tauschii]	ATL2_ARATH RecName: Full=RING-H2 finger protein ATL2; EC=2.3.2.27 {ECO:0000305}; AltName: Full=Protein ARABIDOPSIS TOXICOS EN LEVADURA 2; Short=Protein ATL2; AltName: Full=RING-type E3 ubiquitin transferase ATL2 {ECO:0000305};	At3g16720	GO:0016021,integral component of membrane; GO:0046872,metal ion binding; GO:0016740,transferase activity; GO:0006952,defense response; GO:0016567,protein ubiquitination; GO:0010200,response to chitin; GO:0003674,molecular_function; GO:0005488,binding; GO:0043167,ion binding; GO:0043169,cation binding; GO:0003824,catalytic activity; GO:0006950,response to stress; GO:0008150,biological_process; GO:…	PF13639.6:Ring finger domain	--	--	--
TraesCS1A02G228700	1.16	0.99	0.85	1.73	1.34	1.63	11.13	9.91	11.82	5.59	2.56	3.09	21	19	16	35	25	30	214	205	222	101	49	57	up	up	1A	400955575	400956033	+	TraesCS1A02G228700	Histone H2B [Source:UniProtKB/TrEMBL%3BAcc:A0A341NNT0]	K11252 histone H2B | (RefSeq) histone H2B.2 (A)	--	histone H2B.1 [Sorghum bicolor]	H2B2_ORYSI RecName: Full=Histone H2B.2;	At5g22880	GO:0000786,nucleosome; GO:0005634,nucleus; GO:0003677,DNA binding; GO:0046982,protein heterodimerization activity; GO:0003674,molecular_function; GO:0003676,nucleic acid binding; GO:0005488,binding; GO:0097159,organic cyclic compound binding; GO:1901363,heterocyclic compound binding; GO:0005515,protein binding; GO:0046983,protein dimerization activity; GO:0005622,intracellular; GO:0005575,cellula…	PF00125.24:Core histone H2A/H2B/H3/H4	--	--	--
TraesCS1A02G229800	7.23	7.43	7.67	18.2	17.85	17.48	5.93	5.95	4.27	3.48	3.33	3.83	437	474	478	1227	1110	1071	379	409	267	209	212	235	false	down	1A	402277350	402278875	-	TraesCS1A02G229800	protein_coding	--	--	phytochrome A-associated F-box protein [Aegilops tauschii subsp. tauschii]	EID1_ARATH RecName: Full=Phytochrome A-associated F-box protein; AltName: Full=Empfindlicher im dunkelroten Licht protein 1;	At4g02440	GO:0005634,nucleus; GO:0004842,ubiquitin-protein transferase activity; GO:0048366,leaf development; GO:0048573,photoperiodism, flowering; GO:0009585,red, far-red light phototransduction; GO:0010099,regulation of photomorphogenesis; GO:0003674,molecular_function; GO:0003824,catalytic activity; GO:0016740,transferase activity; GO:0019787,ubiquitin-like protein transferase activity; GO:0140096,catal…	--	--	--	--
TraesCS1A02G229900	1.53	1.77	1.31	0.69	0.73	0.9	34.29	31.59	37.1	45.05	42.44	39.45	79	97	70	40	39	47	1878	1861	1985	2319	2314	2073	up	up	1A	402800675	402805290	-	TraesCS1A02G229900	protein_coding	K12890 serine/arginine-rich splicing factor 1 | (RefSeq) serine/arginine-rich splicing factor SR30-like isoform X1 (A)	ko03040: Spliceosome	Pre-mRNA-splicing factor SF2 [Triticum urartu]	SR30_ARATH RecName: Full=Serine/arginine-rich splicing factor SR30; Short=At-SR30; Short=At-SRp30; Short=AtSR30; AltName: Full=SF2/ASF-like splicing modulator Srp30; AltName: Full=Serine-arginine rich RNA binding protein 30;	At1g09140	GO:0005829,cytosol; GO:0016607,nuclear speck; GO:0005634,nucleus; GO:0005681,spliceosomal complex; GO:0003723,RNA binding; GO:0000398,mRNA splicing, via spliceosome; GO:0003674,molecular_function; GO:0003676,nucleic acid binding; GO:0005488,binding; GO:0097159,organic cyclic compound binding; GO:1901363,heterocyclic compound binding; GO:0000375,RNA splicing, via transesterification reactions; GO:…	PF00076.22:RNA recognition motif. (a.k.a. RRM, RBD, or RNP domain)	--	--	--
TraesCS1A02G230000	5	6.56	5.73	5.87	6.03	6.02	6.81	6.72	8.24	12.35	12.15	11.33	354	490	418	463	439	432	510	541	603	869	906	814	false	up	1A	402805582	402809242	+	TraesCS1A02G230000	Chaperone protein dnaJ 49 [Source:Projected from Arabidopsis thaliana (AT5G49060) UniProtKB/Swiss-Prot%3BAcc:Q9FH28]	K09518 DnaJ homolog subfamily B member 12 | (RefSeq) chaperone protein dnaJ 49 (A)	ko04141: Protein processing in endoplasmic reticulum	Chaperone protein dnaJ 49 [Triticum urartu]	DNJ49_ARATH RecName: Full=Chaperone protein dnaJ 49; Short=AtDjC49; Short=AtJ49;	At5g49060	GO:0005789,endoplasmic reticulum membrane; GO:0016021,integral component of membrane; GO:0030544,Hsp70 protein binding; GO:0071218,cellular response to misfolded protein; GO:0051085,chaperone cofactor-dependent protein refolding; GO:0030433,ubiquitin-dependent ERAD pathway; GO:0005515,protein binding; GO:0003674,molecular_function; GO:0005488,binding; GO:0031072,heat shock protein binding; GO:000…	PF00226.31:DnaJ domain	--	--	--
TraesCS1A02G230300	0.01	0.1	0.05	0	0	0.02	0.3	0.36	0.34	0.71	0.8	0.59	1	13	6	0	0	3	38	49	42	85	101	72	up	up	1A	402941256	402946713	+	TraesCS1A02G230300	protein_coding	--	--	Mitochondrial division protein 1 [Triticum urartu]	LIN1_LOTJA RecName: Full=Putative E3 ubiquitin-protein ligase LIN-1 {ECO:0000250|UniProtKB:D1FP53}; EC=2.3.2.27 {ECO:0000303|PubMed:19508425}; AltName: Full=Protein cerberus {ECO:0000303|PubMed:19508425}; AltName: Full=RING-type E3 ubiquitin transferase LIN-1 {ECO:0000305};	At3g06880	GO:0004842,ubiquitin-protein transferase activity; GO:0009877,nodulation; GO:0003674,molecular_function; GO:0003824,catalytic activity; GO:0016740,transferase activity; GO:0019787,ubiquitin-like protein transferase activity; GO:0140096,catalytic activity, acting on a protein; GO:0008150,biological_process; GO:0044403,symbiont process; GO:0044419,interspecies interaction between organisms; GO:0051…	PF00400.32:WD domain, G-beta repeat	--	--	--
TraesCS1A02G230400	36.65	34.34	36.25	22.41	22.77	23.46	85.1	89.39	76.17	35.65	36.58	39.19	2691	2664	2745	1836	1721	1747	6614	7473	5784	2605	2831	2923	up	up	1A	403023006	403026917	+	TraesCS1A02G230400	protein_coding	K08678 UDP-glucuronate decarboxylase [EC:4.1.1.35] | (RefSeq) UDP-glucuronic acid decarboxylase 2-like (A)	ko00520: Amino sugar and nucleotide sugar metabolism; ko01100: Metabolic pathways	UDP-glucuronic acid decarboxylase 2-like [Aegilops tauschii subsp. tauschii]	UXS2_ARATH RecName: Full=UDP-glucuronic acid decarboxylase 2; EC=4.1.1.35; AltName: Full=UDP-XYL synthase 2; AltName: Full=UDP-glucuronate decarboxylase 2; Short=UGD; Short=UXS-2; AltName: Full=dTDP-glucose 4-6-dehydratase homolog D18;	At3g62830	GO:0005737,cytoplasm; GO:0005768,endosome; GO:0005794,Golgi apparatus; GO:0032580,Golgi cisterna membrane; GO:0000139,Golgi membrane; GO:0000138,Golgi trans cisterna; GO:0016021,integral component of membrane; GO:0016020,membrane; GO:0005886,plasma membrane; GO:0005802,trans-Golgi network; GO:0008460,dTDP-glucose 4,6-dehydratase activity; GO:0070403,NAD+ binding; GO:0048040,UDP-glucuronate decarb…	PF16363.5:GDP-mannose 4,6 dehydratase	--	--	--
[truncated: 27,421 more rows]
