# Supplementary material for: The Effect of Heat Stress on Wheat Flag Leaves Revealed by Metabolome and Transcriptome Analyses During the Reproductive Stage
Source: Int J Mol Sci. 2025 Feb 10;26(4):1468. doi: 10.3390/ijms26041468 (PMC11855456; doi:10.3390/ijms26041468)
Supplement: Supplementary file 1 [file ijms-26-01468-s001.zip › ijms-3427800-supplementary/Table S5.xlsx]

## Sheet: CK1 vs. HS1
The significantly enriched KEGG pathways by DEGs
#Kegg_pathway	ko_id	P-value	GeneID	KEGG Orthology
Protein processing in endoplasmic reticulum	ko04141	0	TraesCS2A02G432100;novel.8387;TraesCS2B02G355900;TraesCS1B02G156000;TraesCS5A02G331300;TraesCS1A02G133100;TraesCS1A02G275200;TraesCS1A02G285000;TraesCS1B02G151300;TraesCS1B02G284400;TraesCS1B02G294300;TraesCS1D02G131800;TraesCS1D02G274800;TraesCS1D02G284000;TraesCS3A02G148200;TraesCS3B02G390700;TraesCS3D02G014200;TraesCS3D02G351900;TraesCS3D02G352400;TraesCS4A02G097900;TraesCS4A02G098600;TraesCS4…	K01230+K01230+K01456+K03094+K03094+K03283+K03283+K03283+K03283+K03283+K03283+K03283+K03283+K03283+K03283+K03283+K03283+K03283+K03283+K03283+K03283+K03283+K03283+K03283+K03283+K03283+K03283+K03283+K03283+K03283+K03283+K03283+K03283+K03283+K03283+K03283+K03283+K03283+K03283+K03283+K03283+K03347+K03347+K04079+K04079+K04079+K04079+K04079+K04079+K04079+K04079+K04079+K04079+K04079+K04374+K04374+K04523+…
Photosynthesis - antenna proteins	ko00196	8.63215e-30	TraesCS7B02G192500;TraesCS7D02G227300;TraesCS7A02G227100;TraesCS5A02G213000;TraesCS6A02G159800;TraesCS6A02G319700;TraesCS6B02G312900;TraesCS6B02G350500;TraesCS6D02G299200;TraesCS7D02G199400;TraesCS7D02G276300;TraesCSU02G167700;TraesCS1A02G306600;TraesCS1A02G403300;TraesCS1A02G403800;TraesCS1B02G317500;TraesCS1B02G388200;TraesCS1B02G388300;TraesCS1B02G388500;TraesCS1B02G432700;TraesCS1B02G433300;T…	K08907+K08907+K08907+K08908+K08909+K08911+K08911+K08911+K08911+K08912+K08912+K08912+K08912+K08912+K08912+K08912+K08912+K08912+K08912+K08912+K08912+K08912+K08912+K08912+K08912+K08912+K08912+K08912+K08912+K08912+K08912+K08912+K08912+K08912+K08912+K08912+K08912+K08912+K08912+K08912+K08912+K08912+K08912+K08912+K08912+K08912+K08912+K08912+K08912+K08912+K08912+K08912+K08912+K08912+K08912+K08912+K08913+…
Carbon fixation in photosynthetic organisms	ko00710	4.73748e-09	TraesCS7B02G289400;TraesCS7D02G383100;TraesCS1D02G351500;TraesCS3D02G236200;TraesCS5B02G412500;TraesCS5D02G417600;TraesCS7A02G386600;TraesCS1B02G141700;TraesCS1D02G123400;TraesCS3D02G285700;TraesCS7D02G283900;novel.3223;TraesCS7B02G213300;TraesCS7D02G309500;TraesCS6A02G213700;TraesCS6B02G243700;TraesCS6D02G196300;TraesCS7A02G313100;novel.11404;TraesCSU02G063400;TraesCS7A02G071100;TraesCS1A02G0856…	K00026+K00026+K00026+K00026+K00026+K00026+K00026+K00029+K00029+K00029+K00051+K00051+K00134+K00134+K00134+K00134+K00134+K00134+K00134+K00615+K00615+K00814+K00814+K00855+K00855+K00855+K00927+K00927+K00927+K00927+K00927+K00927+K00927+K01100+K01595+K01595+K01595+K01595+K01595+K01595+K01595+K01595+K01602+K01602+K01602+K01602+K01602+K01602+K01602+K01602+K01602+K01602+K01602+K01602+K01602+K01602+K01602+…
Glutathione metabolism	ko00480	7.71229e-08	TraesCS2A02G205900;TraesCS2B02G233100;TraesCS3A02G237100;TraesCS6A02G211600;TraesCS6D02G195700;novel.10207;novel.1245;TraesCS2A02G582100;TraesCS2B02G429100;TraesCS2B02G604800;TraesCS2D02G407700;TraesCS2D02G598000;novel.3233;TraesCS7D02G249200;TraesCS2A02G071700;TraesCS2A02G082100;TraesCS2B02G087400;TraesCS2B02G096200;TraesCS2D02G070500;TraesCS2D02G080000;TraesCS4A02G106300;TraesCS4B02G197900;Trae…	K00031+K00031+K00031+K00036+K00036+K00383+K00383+K00432+K00432+K00432+K00432+K00432+K00432+K00434+K00434+K00434+K00434+K00434+K00434+K00434+K00434+K00434+K00434+K00434+K00434+K00434+K00797+K00797+K00797+K00797+K00797+K00797+K00799+K00799+K00799+K00799+K00799+K00799+K00799+K00799+K00799+K00799+K00799+K00799+K00799+K00799+K00799+K00799+K00799+K00799+K00799+K00799+K00799+K00799+K00799+K00799+K00799+…
ABC transporters	ko02010	6.12003e-06	TraesCS2B02G497600;TraesCS3A02G399500;TraesCS1A02G343000;TraesCS2A02G474100;TraesCS5A02G193200;TraesCS6A02G183200;TraesCS6B02G211300;TraesCS6D02G170100;TraesCS3A02G417100;TraesCS5A02G392600;TraesCS7B02G282800;TraesCS7A02G380900;TraesCS7B02G181700;TraesCS7D02G068400;TraesCS7D02G284100;TraesCSU02G115000;TraesCS1B02G099000;TraesCS1B02G387400;TraesCS2A02G168600;TraesCS2A02G521400;TraesCS2B02G194900;T…	K02045+K02045+K05643+K05643+K05643+K05643+K05643+K05643+K05656+K05656+K05657+K05657+K05658+K05658+K05658+K05658+K05658+K05658+K05658+K05658+K05658+K05658+K05658+K05658+K05658+K05658+K05658+K05658+K05658+K05658+K05658+K05658+K05658+K05658+K05658+K05658+K05658+K05658+K05658+K05658+K05658+K05658+K05658+K05658+K05658+K05658+K05658+K05662+K05662+K05665+K05665+K05665+K05665+K05665+K05665+K05665+K05665+…
Mannose type O-glycan biosynthesis	ko00515	1.03666e-05	TraesCS7B02G231000;TraesCS7D02G160300;TraesCS7D02G327100;TraesCS7A02G159300;TraesCS7A02G330300;TraesCS7B02G063900	K00728+K00728+K00728+K00728+K00728+K00728
Arachidonic acid metabolism	ko00590	2.0631e-05	TraesCS2B02G371400;TraesCS5A02G050300;TraesCS5D02G061100;TraesCS6B02G247400;TraesCS2A02G582100;TraesCS2B02G429100;TraesCS2B02G604800;TraesCS2D02G407700;TraesCS2D02G598000;novel.3233;TraesCS2A02G065000;TraesCS2B02G077200;TraesCS2D02G063100;TraesCS7D02G228900;TraesCS1A02G363800;TraesCS1B02G381000;TraesCS1D02G168300;TraesCS1D02G368900;TraesCS2B02G556900;TraesCS4A02G366000;TraesCS5B02G507300;TraesCS5…	K00079+K00079+K00079+K00079+K00432+K00432+K00432+K00432+K00432+K00432+K05309+K05309+K05309+K08726+K08726+K08726+K08726+K08726+K08726+K08726+K08726+K08726+K08726+K08726+K08726+K15730+K15730+K15730+K15730+K15730+K15730+K15730+K18592+K18592+K18592+K18592+K18592
Glyoxylate and dicarboxylate metabolism	ko00630	2.21597e-05	TraesCS7B02G289400;TraesCS7D02G383100;TraesCS1D02G351500;TraesCS3D02G236200;TraesCS5B02G412500;TraesCS5D02G417600;TraesCS7A02G386600;TraesCS3A02G250200;TraesCS3B02G279700;TraesCS3D02G250600;novel.9782;TraesCS1A02G066400;TraesCS1A02G105600;TraesCS1B02G084700;TraesCS1D02G067500;TraesCS1A02G218700;TraesCS3A02G203900;TraesCS3D02G207200;TraesCS3D02G378700;TraesCS4A02G246100;TraesCS4B02G069300;TraesCS4…	K00026+K00026+K00026+K00026+K00026+K00026+K00026+K00281+K00281+K00281+K00284+K00382+K00382+K00382+K00382+K00600+K00600+K00600+K00600+K00600+K00600+K00600+K00600+K00605+K00605+K00605+K00626+K00830+K01455+K01455+K01455+K01602+K01602+K01602+K01602+K01602+K01602+K01602+K01602+K01602+K01602+K01602+K01602+K01602+K01602+K01602+K01602+K01647+K01895+K01913+K01913+K01913+K01913+K01913+K01915+K01915+K01915+…
Valine, leucine and isoleucine degradation	ko00280	4.99042e-05	TraesCS7D02G180600;TraesCS1B02G429300;TraesCS3D02G276400;TraesCS5D02G252100;TraesCS6A02G316800;novel.85;novel.18066;novel.5246;TraesCS4B02G098300;TraesCS6A02G239600;TraesCS6A02G240000;TraesCS6B02G284900;TraesCS6D02G222000;TraesCS6D02G222300;TraesCS4B02G071500;TraesCS5A02G120000;TraesCS6B02G050600;TraesCS6D02G041600;TraesCS1A02G066800;TraesCS1B02G085100;TraesCS1D02G067800;TraesCS1A02G066400;TraesC…	K00020+K00020+K00020+K00020+K00020+K00020+K00020+K00020+K00128+K00128+K00128+K00128+K00128+K00128+K00166+K00166+K00167+K00167+K00253+K00253+K00253+K00382+K00382+K00382+K00382+K00626+K00826+K00826+K00827+K00827+K00827+K00827+K00827+K00827+K00827+K00827+K01640+K01640+K01640+K01641+K01641+K01641+K01692+K01968+K01968+K01968+K01968+K01968+K01968+K01968+K01968+K01968+K01969+K01969+K01969+K05607+K07513+…
Carbon metabolism	ko01200	5.26898e-05	TraesCS7B02G289400;TraesCS7D02G383100;TraesCS1D02G351500;TraesCS3D02G236200;TraesCS5B02G412500;TraesCS5D02G417600;TraesCS7A02G386600;TraesCS1B02G141700;TraesCS1D02G123400;TraesCS3D02G285700;TraesCS2A02G205900;TraesCS2B02G233100;TraesCS3A02G237100;TraesCS6A02G211600;TraesCS6D02G195700;TraesCS7D02G283900;novel.3223;TraesCS7D02G483800;TraesCS3D02G321200;TraesCS4D02G303800;TraesCS7A02G322200;TraesCS2…	K00026+K00026+K00026+K00026+K00026+K00026+K00026+K00029+K00029+K00029+K00031+K00031+K00031+K00036+K00036+K00051+K00051+K00058+K00074+K00121+K00121+K00131+K00131+K00131+K00134+K00134+K00134+K00134+K00134+K00134+K00134+K00232+K00232+K00232+K00232+K00234+K00234+K00235+K00235+K00261+K00261+K00281+K00281+K00281+K00297+K00297+K00382+K00382+K00382+K00382+K00600+K00600+K00600+K00600+K00600+K00600+K00600+…
Alanine, aspartate and glutamate metabolism	ko00250	5.98569e-05	TraesCS2D02G388800;TraesCS7B02G165800;TraesCS3A02G266300;TraesCS7D02G386200;TraesCS1A02G269300;TraesCS3B02G415900;TraesCS7A02G390500;TraesCS1A02G085600;TraesCS1B02G102700;TraesCS4A02G187100;TraesCS4B02G130800;TraesCS5A02G139500;TraesCS5D02G153200;TraesCS1A02G299100;TraesCS1B02G308900;TraesCS1D02G292100;TraesCS4A02G015900;TraesCS4B02G045400;TraesCS4B02G288100;TraesCS4D02G170300;TraesCS4D02G286900;…	K00261+K00261+K00264+K00764+K00764+K00764+K00764+K00814+K00814+K00820+K00820+K00820+K00820+K00827+K00827+K00827+K00827+K00827+K00827+K00827+K00827+K00830+K01580+K01580+K01580+K01915+K01915+K01915+K01915+K01915+K01915+K01915+K01915+K01915+K01953+K01953+K01953+K01953+K01953+K01953+K01953+K01953+K01956+K01956+K13051+K13051+K13051+K13051+K13051+K13051+K13051+K13051+K13051+K13051+K14272+K14272+K14272+…
Circadian rhythm - plant	ko04712	9.15931e-05	TraesCS2A02G527700;TraesCS2B02G048400;TraesCS2B02G558400;TraesCS2D02G530600;TraesCS7B02G353600;TraesCS7D02G442500;TraesCS4A02G049900;TraesCS4D02G254600;TraesCS7A02G453100;novel.11734;TraesCS6D02G045000;TraesCS6D02G305800;TraesCS4A02G164000;TraesCS2D02G317500;TraesCS6A02G223700;TraesCS4D02G052200;TraesCS3A02G116300;TraesCS1A02G083000;TraesCS1B02G100400;TraesCS1B02G226200;TraesCS1D02G084200;TraesCS…	K00660+K00660+K00660+K00660+K03097+K03097+K03097+K03097+K03097+K03097+K10143+K10143+K12116+K12118+K12119+K12120+K12124+K12126+K12126+K12126+K12126+K12126+K12126+K12126+K12126+K12126+K12127+K12129+K12129+K12129+K12129+K12129+K12129+K12130+K12130+K12130+K12130+K12130+K12130+K12133+K12133+K12133+K12133+K12133+K12133+K12133+K12133+K12133+K12133+K12135+K12135+K12135+K12135+K12135+K12135+K12135+K12135+…
Pyruvate metabolism	ko00620	0.000104721	TraesCS1A02G050100;TraesCS1B02G066400;TraesCS6B02G263200;TraesCS7D02G240400;TraesCS1A02G282000;TraesCS1A02G282600;TraesCS1B02G291200;TraesCS1B02G291500;TraesCS1D02G281800;TraesCS3A02G363400;TraesCS3B02G395600;TraesCS3B02G395700;TraesCS3D02G041300;TraesCS3D02G356900;TraesCS6A02G085300;TraesCS7B02G289400;TraesCS7D02G383100;TraesCS1D02G351500;TraesCS3D02G236200;TraesCS5B02G412500;TraesCS5D02G417600;…	K00001+K00001+K00001+K00002+K00002+K00002+K00002+K00002+K00002+K00002+K00002+K00002+K00002+K00002+K00016+K00026+K00026+K00026+K00026+K00026+K00026+K00026+K00029+K00029+K00029+K00051+K00051+K00102+K00102+K00102+K00102+K00102+K00102+K00102+K00102+K00102+K00102+K00102+K00102+K00102+K00102+K00102+K00102+K00102+K00102+K00121+K00121+K00128+K00128+K00128+K00128+K00128+K00128+K00382+K00382+K00382+K00382+…
Biosynthesis of amino acids	ko01230	0.000161017	TraesCS5D02G149900;TraesCS2A02G205900;TraesCS2B02G233100;TraesCS3A02G237100;TraesCS1A02G427600;TraesCS1B02G462500;TraesCS1D02G136500;TraesCS7D02G483800;TraesCS5A02G398300;TraesCS7B02G213300;TraesCS7D02G309500;TraesCS6A02G213700;TraesCS6B02G243700;TraesCS6D02G196300;TraesCS7A02G313100;novel.11404;TraesCS3A02G266300;TraesCS4D02G012900;TraesCS1A02G218700;TraesCS3A02G203900;TraesCS3D02G207200;TraesCS…	K00003+K00031+K00031+K00031+K00053+K00053+K00053+K00058+K00133+K00134+K00134+K00134+K00134+K00134+K00134+K00134+K00264+K00549+K00600+K00600+K00600+K00600+K00600+K00600+K00600+K00600+K00611+K00611+K00611+K00611+K00611+K00615+K00615+K00616+K00616+K00616+K00640+K00640+K00640+K00640+K00766+K00766+K00789+K00789+K00789+K00789+K00789+K00789+K00789+K00789+K00814+K00814+K00817+K00817+K00817+K00818+K00826+…
Glycolysis / Gluconeogenesis	ko00010	0.000190338	TraesCS1A02G050100;TraesCS1B02G066400;TraesCS6B02G263200;TraesCS7D02G240400;TraesCS1A02G282000;TraesCS1A02G282600;TraesCS1B02G291200;TraesCS1B02G291500;TraesCS1D02G281800;TraesCS3A02G363400;TraesCS3B02G395600;TraesCS3B02G395700;TraesCS3D02G041300;TraesCS3D02G356900;TraesCS6A02G085300;TraesCS4D02G303800;TraesCS7A02G322200;TraesCS4B02G098300;TraesCS6A02G239600;TraesCS6A02G240000;TraesCS6B02G284900;…	K00001+K00001+K00001+K00002+K00002+K00002+K00002+K00002+K00002+K00002+K00002+K00002+K00002+K00002+K00016+K00121+K00121+K00128+K00128+K00128+K00128+K00128+K00128+K00131+K00131+K00131+K00134+K00134+K00134+K00134+K00134+K00134+K00134+K00382+K00382+K00382+K00382+K00627+K00627+K00627+K00627+K00844+K00844+K00844+K00844+K00844+K00844+K00844+K00850+K00850+K00850+K00850+K00850+K00850+K00850+K00850+K00850+…
Cysteine and methionine metabolism	ko00270	0.000196893	TraesCS5D02G149900;TraesCS6A02G085300;TraesCS7B02G289400;TraesCS7D02G383100;TraesCS1D02G351500;TraesCS3D02G236200;TraesCS5B02G412500;TraesCS5D02G417600;TraesCS7A02G386600;TraesCS7D02G483800;TraesCS5A02G398300;TraesCS5A02G053100;TraesCS5B02G063300;TraesCS4D02G012900;TraesCS6A02G015800;TraesCS6B02G419000;novel.11433;novel.4240;novel.5181;novel.7050;TraesCS1A02G353800;TraesCS4A02G042700;TraesCS4B02G…	K00003+K00016+K00026+K00026+K00026+K00026+K00026+K00026+K00026+K00058+K00133+K00547+K00547+K00549+K00558+K00558+K00558+K00558+K00558+K00558+K00640+K00640+K00640+K00640+K00789+K00789+K00789+K00789+K00789+K00789+K00789+K00789+K00797+K00797+K00797+K00797+K00797+K00797+K00815+K00815+K00815+K00815+K00815+K00815+K00826+K00826+K00827+K00827+K00827+K00827+K00827+K00827+K00827+K00827+K00899+K00899+K00899+…
Phagosome	ko04145	0.000219449	TraesCS7B02G184000;TraesCS7D02G289700;TraesCS2A02G184400;TraesCS2A02G559200;TraesCS2B02G223000;TraesCS2B02G621000;TraesCS2D02G203300;TraesCS2D02G571300;TraesCS3D02G378500;TraesCS4A02G162700;TraesCS7A02G294300;novel.13880;novel.3295;novel.4700;novel.18108;TraesCS3A02G250500;TraesCS3B02G280000;TraesCS6D02G135900;TraesCS3A02G352800;TraesCS3B02G385500;TraesCS3D02G346900;TraesCS6D02G068500;TraesCS6B02…	K00921+K00921+K00921+K00921+K00921+K00921+K00921+K00921+K00921+K00921+K00921+K00921+K00921+K01365+K02145+K02147+K02147+K02149+K02154+K02154+K02154+K04392+K07342+K07342+K07342+K07374+K07374+K07374+K07374+K07374+K07374+K07374+K07374+K07375+K07375+K07375+K07375+K07375+K07375+K07375+K07375+K07889+K07889+K07897+K07897+K07897+K07897+K07897+K07897+K07897+K07897+K07897+K07897+K08054+K08054+K08054+K08054+…
Starch and sucrose metabolism	ko00500	0.000468977	TraesCS3A02G366400;TraesCS3B02G398000;TraesCS3D02G359300;TraesCS5B02G284000;TraesCSU02G082000;TraesCS4D02G169800;TraesCS6B02G466600;TraesCS6D02G403800;TraesCS3D02G013000;TraesCS4A02G225100;TraesCS4B02G091100;TraesCS4D02G088200;TraesCS7B02G472500;TraesCS7D02G344000;TraesCS7D02G535400;TraesCS2D02G290800;TraesCS7A02G336400;TraesCS7A02G549100;TraesCS1D02G100100;TraesCS2A02G468800;TraesCS2D02G468900;T…	K00688+K00688+K00688+K00688+K00695+K00695+K00695+K00695+K00696+K00696+K00696+K00696+K00700+K00700+K00700+K00700+K00700+K00700+K00703+K00703+K00703+K00703+K00703+K00703+K00703+K00705+K00705+K00705+K00844+K00844+K00844+K00844+K00844+K00844+K00844+K00847+K00847+K00847+K00847+K00847+K00847+K00963+K00963+K00975+K00975+K00975+K00975+K00975+K00975+K00975+K00975+K00975+K00975+K00975+K00975+K00975+K00975+…
Cyanoamino acid metabolism	ko00460	0.000602188	TraesCS1A02G218700;TraesCS3A02G203900;TraesCS3D02G207200;TraesCS3D02G378700;TraesCS4A02G246100;TraesCS4B02G069300;TraesCS4D02G068100;novel.17532;TraesCS1B02G244800;TraesCS2B02G226900;TraesCS2B02G442600;TraesCS2D02G207200;TraesCS3A02G398000;TraesCS3A02G447500;TraesCS3A02G448200;TraesCS3A02G459200;TraesCS3B02G195600;TraesCS3B02G205500;TraesCS3B02G430000;TraesCS3B02G483500;TraesCS3D02G171000;TraesCS…	K00600+K00600+K00600+K00600+K00600+K00600+K00600+K00600+K01188+K01188+K01188+K01188+K01188+K01188+K01188+K01188+K01188+K01188+K01188+K01188+K01188+K01188+K01188+K01188+K01188+K01188+K01188+K01188+K01188+K01188+K01188+K01188+K01188+K01188+K01188+K01188+K01188+K01188+K01188+K01188+K01188+K01188+K01188+K01188+K01188+K01188+K01188+K01455+K01455+K01455+K05349+K05349+K05349+K05349+K05349+K05350+K05350+…
Endocytosis	ko04144	0.000761621	TraesCSU02G140300;TraesCS1B02G392900;TraesCS2B02G152700;TraesCS3B02G509100;TraesCS4A02G274200;TraesCS4B02G059200;TraesCS5A02G436200;TraesCS5B02G336900;TraesCS5D02G342600;novel.1328;novel.12151;novel.1550;novel.14080;novel.4091;TraesCSU02G145400;TraesCS1A02G115300;TraesCS1B02G135200;TraesCS1B02G242500;TraesCS1B02G393300;TraesCS1D02G116700;TraesCS1D02G379900;TraesCS4B02G377600;TraesCS5B02G336100;Tr…	K00889+K00889+K00889+K00889+K00889+K00889+K00889+K00889+K00889+K00889+K00889+K00889+K00889+K00889+K01115+K01115+K01115+K01115+K01115+K01115+K01115+K01115+K01115+K01115+K01115+K01528+K01528+K03283+K03283+K03283+K03283+K03283+K03283+K03283+K03283+K03283+K03283+K03283+K03283+K03283+K03283+K03283+K03283+K03283+K03283+K03283+K03283+K03283+K03283+K03283+K03283+K03283+K03283+K03283+K03283+K03283+K03283+…
Glycerophospholipid metabolism	ko00564	0.00142263	TraesCS1A02G312400;TraesCS1D02G312600;TraesCS1A02G195200;TraesCS1B02G209900;TraesCS1D02G198700;TraesCS5A02G212300;TraesCS7B02G198600;TraesCS7D02G291600;TraesCS1A02G235100;TraesCS2D02G128700;TraesCS3A02G315800;TraesCS5A02G076300;TraesCS5B02G082400;TraesCS5D02G089700;TraesCS3A02G306600;TraesCS3B02G329900;TraesCS3D02G295300;TraesCS4A02G113900;TraesCS4B02G190200;TraesCS4D02G191600;TraesCS6A02G072500;…	K00006+K00006+K00630+K00630+K00630+K00894+K00901+K00901+K00901+K00901+K00901+K00901+K00901+K00901+K00981+K00981+K00981+K00993+K00993+K00993+K00993+K00993+K00993+K00993+K00993+K01114+K01114+K01114+K01114+K01115+K01115+K01115+K01115+K01115+K01115+K01115+K01115+K01115+K01115+K01115+K01126+K01126+K01126+K01126+K01126+K01126+K01126+K01126+K01517+K01517+K01613+K01613+K01613+K01613+K01613+K01613+K01613+…
Porphyrin and chlorophyll metabolism	ko00860	0.0014579	TraesCS1D02G168700;TraesCS2A02G590600;TraesCS2B02G593000;TraesCS2D02G563600;TraesCS7B02G234200;TraesCS6D02G196100;TraesCS2A02G159500;TraesCS2B02G185100;novel.4731;TraesCS1B02G150400;TraesCS1D02G131200;TraesCS5A02G177800;TraesCS5D02G182100;TraesCS7B02G314500;TraesCS7D02G407700;TraesCS7A02G414600;TraesCS6A02G097000;TraesCS3D02G225500;TraesCS7D02G122600;TraesCS1A02G173100;TraesCS1B02G191200;TraesCS1…	K00218+K00218+K00218+K00218+K00228+K00228+K00231+K00231+K00231+K01772+K01772+K01772+K01772+K01845+K01845+K01845+K02257+K02303+K02492+K02492+K02492+K02492+K02492+K03403+K03403+K03403+K03428+K08099+K08100+K08100+K08101+K10960+K10960+K10960+K10960+K13071+K13071+K13071+K13071+K13071+K13544+K13544+K13600+K13600+K13600+K19073+K22013+K22013+K22013+K22013
Fructose and mannose metabolism	ko00051	0.00236561	TraesCS7B02G167500;TraesCS7D02G269800;TraesCS1A02G122800;TraesCS1B02G142000;TraesCS1B02G366400;TraesCS1D02G123700;TraesCS2A02G005200;TraesCS3A02G276100;TraesCS3B02G127500;TraesCS1A02G106600;TraesCS2B02G004000;TraesCS2D02G014800;TraesCS3B02G433000;TraesCS3D02G394200;TraesCS5B02G285500;TraesCS2B02G350500;TraesCS3A02G107600;TraesCS3A02G277700;TraesCS3B02G126400;TraesCS3B02G311900;TraesCS3D02G278000;…	K00008+K00008+K00844+K00844+K00844+K00844+K00844+K00844+K00844+K00847+K00847+K00847+K00847+K00847+K00847+K00850+K00850+K00850+K00850+K00850+K00850+K00850+K00850+K00850+K00850+K00850+K00850+K00850+K00850+K00850+K00895+K00895+K00895+K00895+K00895+K00895+K01103+K01103+K01103+K01623+K01623+K01623+K01623+K01623+K01623+K01623+K01623+K01623+K01711+K01803+K01803+K01803+K01803+K01803+K01803+K01803+K01803+…
Biosynthesis of cofactors	ko01240	0.00239151	TraesCS7D02G240400;TraesCS1A02G282000;TraesCS1A02G282600;TraesCS1B02G291200;TraesCS1B02G291500;TraesCS1D02G281800;TraesCS3A02G363400;TraesCS3B02G395600;TraesCS3B02G395700;TraesCS3D02G041300;TraesCS3D02G356900;TraesCS4A02G199200;TraesCS4B02G050400;TraesCS4D02G113800;TraesCS5B02G399800;TraesCS5D02G404300;TraesCS1B02G181700;TraesCS1D02G386800;TraesCS5A02G496000;TraesCS7B02G144400;TraesCS7A02G232400;…	K00002+K00002+K00002+K00002+K00002+K00002+K00002+K00002+K00002+K00002+K00002+K00012+K00012+K00012+K00012+K00012+K00059+K00059+K00059+K00059+K00103+K00103+K00103+K00103+K00128+K00128+K00128+K00128+K00128+K00128+K00225+K00225+K00225+K00228+K00228+K00231+K00231+K00231+K00254+K00275+K00275+K00288+K00382+K00382+K00382+K00382+K00457+K00600+K00600+K00600+K00600+K00600+K00600+K00600+K00600+K00606+K00763+…
Pentose phosphate pathway	ko00030	0.00413878	TraesCS6A02G211600;TraesCS6D02G195700;TraesCS2A02G190700;TraesCS2B02G216400;TraesCS2D02G197300;TraesCSU02G063400;TraesCS7A02G071100;TraesCS3A02G439800;TraesCS3B02G473800;TraesCS3D02G432600;TraesCS2B02G350500;TraesCS3A02G107600;TraesCS3A02G277700;TraesCS3B02G126400;TraesCS3B02G311900;TraesCS3D02G278000;TraesCS5A02G247700;TraesCS5B02G245100;TraesCS5B02G361100;TraesCS5D02G254200;TraesCS5D02G254300;T…	K00036+K00036+K00131+K00131+K00131+K00615+K00615+K00616+K00616+K00616+K00850+K00850+K00850+K00850+K00850+K00850+K00850+K00850+K00850+K00850+K00850+K00850+K00850+K00850+K00850+K00895+K00895+K00895+K00895+K00895+K00895+K00948+K00948+K01057+K01057+K01057+K01623+K01623+K01623+K01623+K01623+K01623+K01623+K01623+K01623+K01807+K01807+K01807+K01810+K01835+K03841+K03841+K03841+K03841+K03841+K03841+K03841+…
Ether lipid metabolism	ko00565	0.0050231	TraesCS4A02G113900;TraesCS4B02G190200;TraesCS4D02G191600;TraesCS6A02G072500;TraesCS6B02G097500;TraesCS6D02G070500;TraesCS7A02G165300;TraesCS7B02G070100;TraesCS1A02G263400;TraesCS1D02G263600;TraesCS3A02G492100;TraesCS5A02G489800;TraesCS5B02G503200;TraesCS5D02G504100;TraesCSU02G145400;TraesCS1A02G115300;TraesCS1B02G135200;TraesCS1B02G242500;TraesCS1B02G393300;TraesCS1D02G116700;TraesCS1D02G379900;T…	K00993+K00993+K00993+K00993+K00993+K00993+K00993+K00993+K01062+K01062+K01114+K01114+K01114+K01114+K01115+K01115+K01115+K01115+K01115+K01115+K01115+K01115+K01115+K01115+K01115+K06123+K06123+K13510+K13510+K13510+K16794+K16860
Glycine, serine and threonine metabolism	ko00260	0.00580447	TraesCS5D02G149900;TraesCS7D02G483800;TraesCS2D02G094400;TraesCS5A02G398300;TraesCS2A02G327600;TraesCS2B02G091300;TraesCS2D02G075000;TraesCS2D02G335300;TraesCS4A02G020900;TraesCS4D02G281700;TraesCS3A02G250200;TraesCS3B02G279700;TraesCS3D02G250600;TraesCS5A02G276300;TraesCS5D02G283800;TraesCS1A02G066400;TraesCS1A02G105600;TraesCS1B02G084700;TraesCS1D02G067500;novel.4620;TraesCS1A02G218700;TraesCS3…	K00003+K00058+K00130+K00133+K00276+K00276+K00276+K00276+K00276+K00276+K00281+K00281+K00281+K00306+K00306+K00382+K00382+K00382+K00382+K00499+K00600+K00600+K00600+K00600+K00600+K00600+K00600+K00600+K00605+K00605+K00605+K00827+K00827+K00827+K00827+K00827+K00827+K00827+K00827+K00830+K00928+K00928+K01620+K01620+K01620+K01620+K01620+K01620+K01695+K01733+K01733+K01733+K01754+K01754+K01754+K01834+K02437+…
Peroxisome	ko04146	0.00597458	TraesCS2A02G205900;TraesCS2B02G233100;TraesCS3A02G237100;TraesCS1B02G205300;TraesCS7D02G143200;TraesCS1D02G111900;TraesCS7A02G141800;TraesCS7B02G044200;TraesCS5A02G276300;TraesCS5D02G283800;TraesCS4D02G040900;novel.18169;TraesCS3A02G185500;TraesCS3B02G215100;TraesCS3D02G189400;TraesCS1A02G075000;TraesCS1B02G093600;TraesCS4A02G336500;TraesCS5B02G536200;TraesCS5D02G144200;TraesCS5D02G533700;TraesCS…	K00031+K00031+K00031+K00106+K00232+K00232+K00232+K00232+K00306+K00306+K00477+K00830+K01640+K01640+K01640+K01897+K01897+K01897+K01897+K01897+K01897+K03781+K03781+K03781+K04564+K04565+K04565+K04565+K05677+K05677+K07513+K08726+K08726+K08726+K08726+K08726+K08726+K08726+K08726+K08726+K08726+K08726+K08726+K11147+K11517+K11517+K11517+K11517+K11517+K11517+K12663+K13336+K13337+K13338+K13341+K13344+K13344+…
Ubiquinone and other terpenoid-quinone biosynthesis	ko00130	0.00614492	TraesCS6A02G141500;TraesCS3A02G342900;TraesCS3B02G375100;TraesCS3D02G336900;TraesCS4D02G153400;TraesCS6A02G338600;TraesCS6B02G194400;TraesCS6D02G319300;novel.12799;novel.2793;TraesCS7B02G401000;TraesCS7B02G401100;TraesCS3A02G472200;TraesCS3B02G426200;TraesCS4A02G239100;TraesCS4B02G076100;TraesCS4B02G269100;TraesCS4D02G074600;TraesCS4D02G268400;TraesCS6A02G151700;TraesCS6A02G266700;TraesCS6D02G141…	K00457+K00487+K00487+K00487+K00815+K00815+K00815+K00815+K00815+K00815+K01904+K01904+K01904+K01904+K01904+K01904+K01904+K01904+K01904+K01904+K01904+K01904+K02552+K02552+K02552+K03809+K03809+K03809+K09833+K09833+K09833+K09833+K09833+K09833+K09833+K09833+K09833+K09833+K09833+K12501+K12501+K12501+K12501+K12502+K12502+K12502+K12502+K14759+K14759+K17872+K17872+K17872+K17872+K17872+K17872+K17872+K17872+…
Carotenoid biosynthesis	ko00906	0.00761281	TraesCS7D02G553300;TraesCS5A02G020900;TraesCS5B02G017900;TraesCS5B02G358800;TraesCS7A02G557300;novel.18034;TraesCS2A02G300800;TraesCS2D02G299500;TraesCS4A02G213300;TraesCS4B02G129700;TraesCS4D02G122800;TraesCS4D02G270000;TraesCS2A02G280500;TraesCS2D02G279300;TraesCS2A02G250600;TraesCS5A02G374000;TraesCS5D02G038800;TraesCS5D02G383500;TraesCS6A02G271600;TraesCS6D02G251700;novel.10755;TraesCS4A02G11…	K02291+K02291+K02291+K02291+K02291+K06444+K09838+K09838+K09838+K09838+K09838+K09838+K09839+K09839+K09840+K09840+K09840+K09840+K09840+K09840+K09840+K09841+K09841+K09841+K09841+K09842+K09842+K09843+K09843+K09843+K09843+K09843+K09843+K09843+K09843+K15744+K15746+K15746+K15747+K17911+K17911+K17911
Arginine and proline metabolism	ko00330	0.00864314	TraesCS4B02G098300;TraesCS6A02G239600;TraesCS6A02G240000;TraesCS6B02G284900;TraesCS6D02G222000;TraesCS6D02G222300;TraesCS1D02G212400;TraesCS1B02G186400;TraesCS4D02G229700;TraesCS6A02G410600;TraesCS6B02G456400;TraesCS6D02G393500;novel.11445;TraesCS7B02G232700;TraesCS7D02G328500;TraesCS5A02G172600;TraesCS5B02G169900;TraesCS5D02G177100;TraesCS7A02G350100;TraesCS5A02G375000;TraesCS5B02G376900;TraesCS…	K00128+K00128+K00128+K00128+K00128+K00128+K00318+K00472+K00472+K00472+K00472+K00472+K00472+K00797+K00797+K00797+K00797+K00797+K00797+K00819+K00819+K01426+K01426+K01426+K01426+K01426+K01426+K01426+K01426+K01426+K01426+K01426+K01426+K01476+K01476+K01476+K01476+K01583+K01583+K01583+K01611+K01611+K01611+K01611+K10536+K12657+K12657+K12657+K13366+K13427+K14085+K14085+K14085+K14085+K14329+K17839+K17839+…
Thiamine metabolism	ko00730	0.00919916	TraesCS7B02G216500;TraesCS7B02G285200;TraesCS7D02G312500;TraesCS7D02G378900;TraesCS5A02G182900;TraesCS7A02G382500;TraesCS2D02G106300;TraesCS3A02G449200;TraesCS1A02G255800;TraesCS1A02G384300;TraesCS1B02G266500;TraesCS1D02G255100;TraesCS1D02G392500;TraesCS2A02G565400;TraesCS7B02G278200;TraesCS7D02G373100;TraesCS7A02G376800;TraesCS4A02G290400;TraesCS4B02G023800;TraesCS4D02G021400;TraesCS4A02G120700;…	K00939+K00939+K00939+K00939+K00939+K00939+K00949+K00949+K01662+K01662+K01662+K01662+K01662+K01662+K03146+K03146+K03146+K03147+K03147+K03147+K20896+K20896
Phosphatidylinositol signaling system	ko04070	0.0094129	novel.17121;TraesCSU02G140300;TraesCS1B02G392900;TraesCS2B02G152700;TraesCS3B02G509100;TraesCS4A02G274200;TraesCS4B02G059200;TraesCS5A02G436200;TraesCS5B02G336900;TraesCS5D02G342600;novel.1328;novel.12151;novel.1550;novel.14080;novel.4091;TraesCS7B02G198600;TraesCS7D02G291600;TraesCS1A02G235100;TraesCS2D02G128700;TraesCS3A02G315800;TraesCS5A02G076300;TraesCS5B02G082400;TraesCS5D02G089700;TraesCS1…	K00888+K00889+K00889+K00889+K00889+K00889+K00889+K00889+K00889+K00889+K00889+K00889+K00889+K00889+K00889+K00901+K00901+K00901+K00901+K00901+K00901+K00901+K00901+K00913+K00913+K00913+K00913+K00913+K00913+K00921+K00921+K00921+K00921+K00921+K00921+K00921+K00921+K00921+K00921+K00921+K00921+K00921+K00981+K00981+K00981+K01092+K01092+K01092+K01092+K01092+K01099+K01099+K01099+K01099+K01099+K02183+K02183+…
Metabolic pathways	ko01100	0.0117456	TraesCS1A02G050100;TraesCS1B02G066400;TraesCS6B02G263200;TraesCS7D02G240400;TraesCS1A02G282000;TraesCS1A02G282600;TraesCS1B02G291200;TraesCS1B02G291500;TraesCS1D02G281800;TraesCS3A02G363400;TraesCS3B02G395600;TraesCS3B02G395700;TraesCS3D02G041300;TraesCS3D02G356900;TraesCS5D02G149900;TraesCS7B02G167500;TraesCS7D02G269800;TraesCS4A02G199200;TraesCS4B02G050400;TraesCS4D02G113800;TraesCS5B02G399800;…	K00001+K00001+K00001+K00002+K00002+K00002+K00002+K00002+K00002+K00002+K00002+K00002+K00002+K00002+K00003+K00008+K00008+K00012+K00012+K00012+K00012+K00012+K00016+K00020+K00020+K00020+K00020+K00020+K00020+K00020+K00020+K00021+K00021+K00021+K00026+K00026+K00026+K00026+K00026+K00026+K00026+K00029+K00029+K00029+K00031+K00031+K00031+K00036+K00036+K00051+K00051+K00053+K00053+K00053+K00058+K00059+K00059+…
Arginine biosynthesis	ko00220	0.0122394	TraesCS2D02G388800;TraesCS7B02G165800;TraesCS2A02G014300;TraesCS2B02G002100;TraesCS2D02G015500;TraesCS6B02G432300;TraesCS6D02G378000;TraesCS1A02G085600;TraesCS1B02G102700;TraesCS1A02G072200;TraesCS6A02G250600;TraesCS6D02G232400;TraesCS5B02G497700;TraesCS5D02G497800;novel.19148;TraesCS2A02G035700;TraesCS2B02G048700;TraesCS2D02G034900;novel.4573;TraesCS1A02G143000;TraesCS1B02G158600;TraesCS1D02G141…	K00261+K00261+K00611+K00611+K00611+K00611+K00611+K00814+K00814+K00818+K00930+K00930+K01427+K01427+K01427+K01476+K01476+K01476+K01476+K01915+K01915+K01915+K01915+K01915+K01915+K01915+K01915+K01915+K13427+K14272+K14272+K14272+K14677+K14677+K14677
Pyrimidine metabolism	ko00240	0.0148881	TraesCS2A02G555100;TraesCS6B02G301800;TraesCS4B02G142100;novel.731;TraesCS3A02G165000;TraesCS3B02G200700;TraesCS5A02G408400;TraesCS1A02G056600;TraesCS1A02G254500;TraesCS1B02G263700;TraesCS1D02G254000;TraesCS3D02G087500;TraesCS3B02G365000;TraesCS3B02G278200;TraesCS3D02G249300;TraesCS3B02G335600;TraesCS3D02G300900;TraesCS7B02G178800;TraesCS7B02G399300;TraesCS7D02G479400;TraesCS7D02G479700;TraesCS3B…	K00254+K00876+K00943+K00943+K01081+K01081+K01081+K01240+K01240+K01240+K01240+K01240+K01464+K01489+K01489+K01493+K01493+K01510+K01510+K01510+K01510+K01510+K01510+K01510+K01513+K01513+K01513+K01513+K01513+K01513+K01520+K01520+K01520+K01520+K01520+K01520+K01520+K01520+K01520+K01520+K01520+K01520+K01520+K01937+K01937+K01937+K01937+K01937+K01937+K01937+K01937+K01937+K01956+K01956+K09903+K10807+K10807+…
Biosynthesis of secondary metabolites	ko01110	0.0178826	TraesCS1A02G050100;TraesCS1B02G066400;TraesCS6B02G263200;TraesCS7D02G240400;TraesCS1A02G282000;TraesCS1A02G282600;TraesCS1B02G291200;TraesCS1B02G291500;TraesCS1D02G281800;TraesCS3A02G363400;TraesCS3B02G395600;TraesCS3B02G395700;TraesCS3D02G041300;TraesCS3D02G356900;TraesCS5D02G149900;TraesCS1A02G312400;TraesCS1D02G312600;TraesCS6A02G085300;TraesCS7D02G247800;TraesCS5A02G269300;TraesCS7B02G142500;…	K00001+K00001+K00001+K00002+K00002+K00002+K00002+K00002+K00002+K00002+K00002+K00002+K00002+K00002+K00003+K00006+K00006+K00016+K00021+K00021+K00021+K00026+K00026+K00026+K00026+K00026+K00026+K00026+K00031+K00031+K00031+K00036+K00036+K00053+K00053+K00053+K00058+K00059+K00059+K00059+K00059+K00083+K00083+K00083+K00083+K00083+K00083+K00083+K00083+K00083+K00083+K00083+K00083+K00099+K00099+K00106+K00121+…
Glycerolipid metabolism	ko00561	0.0208784	TraesCS7D02G240400;TraesCS1A02G282000;TraesCS1A02G282600;TraesCS1B02G291200;TraesCS1B02G291500;TraesCS1D02G281800;TraesCS3A02G363400;TraesCS3B02G395600;TraesCS3B02G395700;TraesCS3D02G041300;TraesCS3D02G356900;TraesCS4B02G098300;TraesCS6A02G239600;TraesCS6A02G240000;TraesCS6B02G284900;TraesCS6D02G222000;TraesCS6D02G222300;TraesCS1A02G195200;TraesCS1B02G209900;TraesCS1D02G198700;TraesCS7D02G094900;…	K00002+K00002+K00002+K00002+K00002+K00002+K00002+K00002+K00002+K00002+K00002+K00128+K00128+K00128+K00128+K00128+K00128+K00630+K00630+K00630+K00679+K00679+K00679+K00679+K00679+K00679+K00679+K00679+K00679+K00679+K00679+K00679+K00679+K00679+K00679+K00679+K00679+K00679+K00901+K00901+K00901+K00901+K00901+K00901+K00901+K00901+K01054+K01054+K01054+K01054+K01054+K01054+K01054+K01054+K01054+K01054+K01054+…
Vitamin B6 metabolism	ko00750	0.0221773	TraesCS4D02G353700;TraesCS5A02G529000;TraesCS1A02G371900;TraesCS1B02G391900;TraesCS1D02G378600;TraesCS3D02G524000;TraesCS4D02G009100;TraesCS2A02G268800;TraesCS4A02G178700;TraesCS4B02G138900;TraesCS4D02G133600;TraesCSU02G113600;TraesCS6A02G084600;TraesCS6B02G117600;TraesCS3B02G245400	K00275+K00275+K01733+K01733+K01733+K05275+K05275+K06215+K06215+K06215+K06215+K08681+K08681+K08681+K13248
Brassinosteroid biosynthesis	ko00905	0.0318671	TraesCS4A02G078000;TraesCS4B02G234100;TraesCS4D02G235200;TraesCS3A02G103800;TraesCS3D02G106100;TraesCS1D02G200600;TraesCS2A02G113600;TraesCS2B02G269300;TraesCS7B02G254100;TraesCS7D02G350000;TraesCS1A02G254000;TraesCS1B02G264300;TraesCS7A02G373100;TraesCS5A02G214600;TraesCS5A02G214800;TraesCS5B02G209100;TraesCS5B02G209200;TraesCS5D02G217200;TraesCS5D02G217400	K09587+K09587+K09587+K09589+K09589+K09590+K09591+K09591+K15639+K15639+K15639+K15639+K15639+K20623+K20623+K20623+K20623+K20623+K20623
Spliceosome	ko03040	0.0333223	TraesCS1A02G133100;TraesCS1A02G275200;TraesCS1A02G285000;TraesCS1B02G151300;TraesCS1B02G284400;TraesCS1B02G294300;TraesCS1D02G131800;TraesCS1D02G274800;TraesCS1D02G284000;TraesCS3A02G148200;TraesCS3B02G390700;TraesCS3D02G014200;TraesCS3D02G351900;TraesCS3D02G352400;TraesCS4A02G097900;TraesCS4A02G098600;TraesCS4B02G205700;TraesCS4B02G206700;TraesCS4D02G140800;TraesCS4D02G206600;TraesCS4D02G207500;…	K03283+K03283+K03283+K03283+K03283+K03283+K03283+K03283+K03283+K03283+K03283+K03283+K03283+K03283+K03283+K03283+K03283+K03283+K03283+K03283+K03283+K03283+K03283+K03283+K03283+K03283+K03283+K03283+K03283+K03283+K03283+K03283+K03283+K03283+K03283+K03283+K09567+K09567+K09567+K10599+K11087+K11087+K11087+K11087+K11087+K11087+K11087+K11087+K11091+K11091+K11091+K11091+K11094+K11094+K11094+K11094+K11094+…
Phosphonate and phosphinate metabolism	ko00440	0.0366401	TraesCS4A02G113900;TraesCS4B02G190200;TraesCS4D02G191600;TraesCS6A02G072500;TraesCS6B02G097500;TraesCS6D02G070500;TraesCS7A02G165300;TraesCS7B02G070100	K00993+K00993+K00993+K00993+K00993+K00993+K00993+K00993
Other types of O-glycan biosynthesis	ko00514	0.037574	TraesCS7B02G231000;TraesCS7D02G160300;TraesCS7D02G327100;TraesCS7A02G159300;TraesCS7A02G330300;TraesCS7B02G063900;TraesCS7B02G229100;TraesCS2D02G365700;TraesCS6D02G220200;TraesCS2A02G432900;TraesCS2D02G430900;TraesCS1D02G241200;TraesCS3D02G190800;TraesCS7A02G143900;TraesCS2A02G192700;TraesCS5A02G495700;TraesCS3A02G024600;TraesCS3B02G020200	K00728+K00728+K00728+K00728+K00728+K00728+K13667+K13667+K13667+K20781+K20781+K20782+K20782+K20782+K20783+K20783+K20784+K20784
Terpenoid backbone biosynthesis	ko00900	0.0411006	TraesCS7D02G247800;TraesCS5A02G269300;TraesCS7B02G142500;TraesCSU02G056300;TraesCS3B02G000700;TraesCS3B02G008700;TraesCS1A02G365800;TraesCS4B02G353100;TraesCS4D02G347100;TraesCS5A02G522100;TraesCS1A02G255800;TraesCS1A02G384300;TraesCS1B02G266500;TraesCS1D02G255100;TraesCS1D02G392500;TraesCS2A02G565400;TraesCS1B02G269500;TraesCS2B02G239200;TraesCS2A02G574600;TraesCS3B02G312700;TraesCS6B02G267000;T…	K00021+K00021+K00021+K00099+K00099+K00626+K00787+K01641+K01641+K01641+K01662+K01662+K01662+K01662+K01662+K01662+K01823+K01823+K05906+K05954+K06013+K10960+K10960+K10960+K10960+K11778+K11778+K11778+K11778+K11778+K11778+K11778+K11778+K12742+K13789+K14066+K15793+K15793+K15793+K15889+K15889+K15889
Plant hormone signal transduction	ko04075	0.0431141	TraesCS1A02G083000;TraesCS1B02G100400;TraesCS1B02G226200;TraesCS1D02G084200;TraesCS1D02G215600;TraesCS4B02G061800;TraesCS5A02G237500;TraesCS5B02G235200;TraesCS7B02G062100;TraesCS1A02G222500;TraesCS1D02G294600;TraesCS6B02G379500;TraesCS6D02G328800;TraesCS7B02G301100;TraesCS7B02G301200;TraesCS7B02G356200;TraesCS7D02G036700;TraesCS7D02G394800;TraesCS1A02G005200;TraesCS1B02G167700;TraesCS1B02G244600;…	K12126+K12126+K12126+K12126+K12126+K12126+K12126+K12126+K12126+K13413+K13413+K13413+K13413+K13415+K13415+K13415+K13415+K13415+K13415+K13415+K13415+K13415+K13415+K13415+K13415+K13415+K13415+K13415+K13415+K13415+K13415+K13415+K13415+K13415+K13415+K13415+K13415+K13415+K13415+K13415+K13415+K13415+K13415+K13415+K13415+K13415+K13415+K13415+K13415+K13415+K13415+K13415+K13415+K13415+K13415+K13415+K13415+…
Histidine metabolism	ko00340	0.0510087	TraesCS4B02G098300;TraesCS6A02G239600;TraesCS6A02G240000;TraesCS6B02G284900;TraesCS6D02G222000;TraesCS6D02G222300;TraesCS6A02G275000;TraesCS6B02G302500;TraesCS6D02G255300;TraesCS5B02G210100;TraesCS5D02G218400;novel.14056;novel.4108;TraesCS1A02G324000;TraesCS1B02G337400;TraesCS1D02G325300;TraesCS4A02G021700;TraesCS4B02G281800;TraesCS4D02G280400;TraesCS1D02G333200	K00128+K00128+K00128+K00128+K00128+K00128+K00817+K00817+K00817+K14085+K14085+K14085+K14085+K14152+K14152+K14152+K14152+K14152+K14152+K19787
Non-homologous end-joining	ko03450	0.0634826	TraesCS7B02G098700;TraesCS1B02G377800;TraesCS1D02G365600;TraesCS4A02G359000;TraesCS2A02G431800;TraesCS5B02G085000;TraesCS5B02G057400;TraesCS5B02G559300;TraesCS5D02G390600	K03512+K04799+K04799+K04799+K10777+K10866+K10884+K10885+K10886
RNA degradation	ko03018	0.0645989	TraesCS2B02G350500;TraesCS3A02G107600;TraesCS3A02G277700;TraesCS3B02G126400;TraesCS3B02G311900;TraesCS3D02G278000;TraesCS5A02G247700;TraesCS5B02G245100;TraesCS5B02G361100;TraesCS5D02G254200;TraesCS5D02G254300;TraesCS5D02G367700;novel.9325;novel.9638;novel.569;TraesCS2B02G257300;TraesCS2D02G246100;TraesCS6A02G228100;TraesCS6B02G253600;TraesCS2A02G349000;TraesCS2A02G366100;TraesCS3B02G222400;TraesC…	K00850+K00850+K00850+K00850+K00850+K00850+K00850+K00850+K00850+K00850+K00850+K00850+K00850+K00850+K00850+K00962+K00962+K00962+K00962+K01148+K01148+K01148+K01148+K01148+K01148+K01148+K01148+K01689+K01689+K01689+K03678+K03679+K03681+K04043+K04043+K04043+K04043+K04043+K04043+K04043+K04077+K04077+K04077+K04077+K04077+K04077+K04077+K04077+K04077+K04077+K04077+K04077+K04077+K04077+K04077+K04077+K04077+…
Taurine and hypotaurine metabolism	ko00430	0.0647183	TraesCS3A02G022600;TraesCS3B02G022900;TraesCS3D02G023900;TraesCS2A02G342800;TraesCS2B02G340500;TraesCS3A02G076500;TraesCS3B02G090400;TraesCS3D02G076400	K01580+K01580+K01580+K18592+K18592+K18592+K18592+K18592
Synthesis and degradation of ketone bodies	ko00072	0.0648742	TraesCS3B02G008700;TraesCS3A02G185500;TraesCS3B02G215100;TraesCS3D02G189400;TraesCS4B02G353100;TraesCS4D02G347100;TraesCS5A02G522100	K00626+K01640+K01640+K01640+K01641+K01641+K01641
Inositol phosphate metabolism	ko00562	0.0679411	TraesCS7D02G364900;TraesCS7A02G357800;novel.17121;TraesCSU02G140300;TraesCS1B02G392900;TraesCS2B02G152700;TraesCS3B02G509100;TraesCS4A02G274200;TraesCS4B02G059200;TraesCS5A02G436200;TraesCS5B02G336900;TraesCS5D02G342600;novel.1328;novel.12151;novel.1550;novel.14080;novel.4091;TraesCS1B02G209100;TraesCS1D02G333500;TraesCS4A02G257700;TraesCS4D02G057100;TraesCS7A02G158400;TraesCS7B02G063100;TraesCS7…	K00469+K00469+K00888+K00889+K00889+K00889+K00889+K00889+K00889+K00889+K00889+K00889+K00889+K00889+K00889+K00889+K00889+K00913+K00913+K00913+K00913+K00913+K00913+K00921+K00921+K00921+K00921+K00921+K00921+K00921+K00921+K00921+K00921+K00921+K00921+K00921+K01092+K01092+K01092+K01092+K01092+K01099+K01099+K01099+K01099+K01099+K01114+K01114+K01114+K01114+K01765+K01765+K01803+K01803+K01803+K01803+K01803+…
Phenylalanine metabolism	ko00360	0.0768317	TraesCS3D02G321200;TraesCS2A02G327600;TraesCS2B02G091300;TraesCS2D02G075000;TraesCS2D02G335300;TraesCS4A02G020900;TraesCS4D02G281700;TraesCS6A02G141500;TraesCS4D02G153400;TraesCS6A02G338600;TraesCS6B02G194400;TraesCS6D02G319300;novel.12799;novel.2793;TraesCS6A02G275000;TraesCS6B02G302500;TraesCS6D02G255300;TraesCS1D02G249400;TraesCS2A02G064000;TraesCS2A02G562400;TraesCS2B02G603900;TraesCS2D02G026…	K00074+K00276+K00276+K00276+K00276+K00276+K00276+K00457+K00815+K00815+K00815+K00815+K00815+K00815+K00817+K00817+K00817+K01426+K01426+K01426+K01426+K01426+K01426+K01426+K01426+K01426+K01426+K01426+K01426+K01593+K01593+K01692+K07253+K07253+K10775+K10775+K10775+K10775+K10775+K10775+K10775+K10775+K10775+K10775+K10775+K10775+K10775+K10775+K10775+K10775+K10775+K10775+K10775+K10775+K10775+K10775+K13064+…
One carbon pool by folate	ko00670	0.100119	TraesCS5A02G184400;TraesCS5B02G481000;TraesCS5D02G481300;TraesCS1A02G218700;TraesCS3A02G203900;TraesCS3D02G207200;TraesCS3D02G378700;TraesCS4A02G246100;TraesCS4B02G069300;TraesCS4D02G068100;novel.17532;TraesCS2A02G467900;TraesCS2B02G490900;TraesCS2D02G467900	K00288+K00297+K00297+K00600+K00600+K00600+K00600+K00600+K00600+K00600+K00600+K00605+K00605+K00605
alpha-Linolenic acid metabolism	ko00592	0.100542	TraesCS2A02G277900;TraesCS2B02G295300;TraesCS2D02G276900;TraesCS5A02G280700;TraesCS5A02G280800;TraesCS7D02G143200;TraesCS1D02G111900;TraesCS7A02G141800;TraesCS7B02G044200;TraesCS1A02G212900;TraesCS1B02G226400;TraesCS1D02G215800;TraesCS4A02G009400;TraesCS4A02G061800;TraesCS4A02G061900;TraesCS4B02G237600;TraesCS4D02G238800;TraesCS7B02G311600;TraesCS7D02G175900;TraesCS7D02G405500;TraesCS2A02G311200;…	K00224+K00224+K00224+K00224+K00224+K00232+K00232+K00232+K00232+K00454+K00454+K00454+K00454+K01723+K01723+K01723+K01723+K05894+K05894+K05894+K05894+K05894+K05894+K05894+K05894+K05894+K05894+K05894+K07513+K10525+K10526+K10527+K10527+K10528+K10528+K16818+K16818+K16818+K16818+K16818+K16818+K16818+K16818+K16818+K16818+K16818+K16818+K16818+K16818+K16818+K16818+K18857+K18857+K18857+K18857+K18857+K18857+…
Limonene and pinene degradation	ko00903	0.108184	TraesCS4B02G098300;TraesCS6A02G239600;TraesCS6A02G240000;TraesCS6B02G284900;TraesCS6D02G222000;TraesCS6D02G222300;TraesCS4D02G183100	K00128+K00128+K00128+K00128+K00128+K00128+K01692
Protein export	ko03060	0.110508	TraesCS3A02G198400;TraesCS3B02G222700;TraesCS3D02G196700;TraesCS4B02G100000;novel.3958;TraesCS2A02G557700;TraesCS3A02G299000;TraesCS3B02G337500;TraesCS3D02G302700;TraesCS5D02G412200;TraesCS1D02G186800;TraesCS3B02G089800;TraesCS3D02G075800;TraesCS5D02G531600;novel.16623;TraesCS6B02G178700;TraesCS6D02G140600;TraesCS7A02G499400;TraesCS3A02G207800;TraesCS3B02G234900;TraesCS3D02G208200;novel.12606;Tra…	K03070+K03070+K03070+K03070+K03070+K03100+K03100+K03100+K03100+K03100+K03217+K03217+K03217+K03217+K03217+K07342+K07342+K07342+K09481+K09481+K09481+K09481+K09490+K09490+K09490+K09490+K09490+K09490+K09648+K09648+K09648+K10956+K10956+K10956+K10956+K10956+K10956+K10956+K10956+K12272+K12272+K12272+K12948+K12948+K12948+K12948+K12948+K13280+K13280+K13280+K13280+K13431+K13431
DNA replication	ko03030	0.112507	TraesCS5A02G088400;TraesCS5B02G094600;TraesCS5D02G100800;TraesCS3A02G380100;TraesCS3B02G412600;TraesCS3B02G412700;TraesCS3D02G373300;novel.12068;novel.17565;TraesCS4A02G077700;TraesCS4B02G233800;TraesCS4D02G234900;TraesCS1B02G341000;TraesCS1D02G329700;TraesCS3D02G222000;TraesCS5A02G306800;TraesCS5B02G307200;TraesCS5D02G313800;TraesCS1B02G377800;TraesCS1D02G365600;TraesCS4A02G359000;TraesCS3B02G28…	K02210+K02210+K02210+K02320+K02320+K02320+K02320+K02326+K02326+K02335+K02335+K02335+K03111+K03111+K03111+K03505+K03505+K03505+K04799+K04799+K04799+K04802+K07466+K07466+K07466+K07466+K07466+K07466+K07466+K07466+K07466+K07466+K07466+K07466+K07466+K07466+K10739+K10739+K10743+K10744+K10747+K10747+K10754+K10754+K10754+K10755+K10755
Neomycin, kanamycin and gentamicin biosynthesis	ko00524	0.125356	TraesCS1A02G122800;TraesCS1B02G142000;TraesCS1B02G366400;TraesCS1D02G123700;TraesCS2A02G005200;TraesCS3A02G276100;TraesCS3B02G127500	K00844+K00844+K00844+K00844+K00844+K00844+K00844
Amino sugar and nucleotide sugar metabolism	ko00520	0.128437	TraesCS4A02G199200;TraesCS4B02G050400;TraesCS4D02G113800;TraesCS5B02G399800;TraesCS5D02G404300;TraesCS1A02G364700;TraesCS1D02G370100;TraesCS1A02G307900;TraesCS1B02G318600;TraesCS1D02G307300;TraesCS2A02G242500;TraesCS3B02G367600;TraesCS4A02G187100;TraesCS4B02G130800;TraesCS5A02G139500;TraesCS5D02G153200;TraesCS1A02G122800;TraesCS1B02G142000;TraesCS1B02G366400;TraesCS1D02G123700;TraesCS2A02G005200;…	K00012+K00012+K00012+K00012+K00012+K00326+K00326+K00770+K00770+K00770+K00770+K00770+K00820+K00820+K00820+K00820+K00844+K00844+K00844+K00844+K00844+K00844+K00844+K00847+K00847+K00847+K00847+K00847+K00847+K00963+K00963+K00965+K00965+K00975+K00975+K00975+K00975+K00975+K00975+K00975+K00975+K00975+K00975+K00975+K00975+K00975+K00975+K00975+K00975+K00975+K00975+K00975+K00975+K00975+K00975+K01097+K01097+…
Ascorbate and aldarate metabolism	ko00053	0.166782	TraesCS7D02G240400;TraesCS1A02G282000;TraesCS1A02G282600;TraesCS1B02G291200;TraesCS1B02G291500;TraesCS1D02G281800;TraesCS3A02G363400;TraesCS3B02G395600;TraesCS3B02G395700;TraesCS3D02G041300;TraesCS3D02G356900;TraesCS4A02G199200;TraesCS4B02G050400;TraesCS4D02G113800;TraesCS5B02G399800;TraesCS5D02G404300;TraesCS7A02G232400;TraesCS7A02G236800;TraesCS7A02G317500;TraesCS7B02G103000;TraesCS4B02G098300;…	K00002+K00002+K00002+K00002+K00002+K00002+K00002+K00002+K00002+K00002+K00002+K00012+K00012+K00012+K00012+K00012+K00103+K00103+K00103+K00103+K00128+K00128+K00128+K00128+K00128+K00128+K00225+K00225+K00225+K00423+K00423+K00423+K00423+K00423+K00423+K00423+K00423+K00423+K00423+K00434+K00434+K00434+K00434+K00434+K00434+K00434+K00434+K00434+K00434+K00434+K00434+K00434+K00469+K00469+K08232+K08232+K08232+…
Sulfur metabolism	ko00920	0.166847	TraesCS1A02G323400;TraesCS1B02G336300;TraesCS1D02G324200;TraesCS1A02G353800;TraesCS4A02G042700;TraesCS4B02G263300;TraesCS4D02G263500;TraesCS2D02G203500;novel.9621;TraesCS2B02G233600;TraesCS2D02G209700;TraesCS6D02G216000;TraesCS7D02G363000;TraesCS2B02G497600;TraesCS3A02G399500;TraesCS2A02G225200;TraesCS2B02G275100;TraesCS2D02G231100;TraesCS5A02G300400;TraesCS2A02G032600;TraesCS2B02G046500;TraesCS2…	K00392+K00392+K00392+K00640+K00640+K00640+K00640+K00860+K01011+K01082+K01082+K01082+K01738+K02045+K02045+K05907+K05907+K05907+K13034+K13811+K13811+K13811+K17285+K17725+K17725+K22966+K22966
RNA polymerase	ko03020	0.174864	TraesCS2D02G427500;TraesCS5D02G499000;novel.8085;novel.8457;novel.944;novel.9157;novel.9548;novel.10180;novel.11019;novel.11490;novel.11573;novel.11905;novel.1412;novel.12408;novel.12601;novel.13769;novel.1587;novel.2654;novel.2836;novel.3047;novel.3164;novel.1613;novel.14058;novel.14463;novel.14629;novel.15751;novel.1863;novel.16591;novel.16729;novel.17063;novel.17250;novel.17544;novel.17709;nov…	K03006+K03006+K03006+K03006+K03006+K03006+K03006+K03006+K03006+K03006+K03006+K03006+K03006+K03006+K03006+K03006+K03006+K03006+K03006+K03006+K03006+K03006+K03006+K03006+K03006+K03006+K03006+K03006+K03006+K03006+K03006+K03006+K03006+K03006+K03006+K03006+K03006+K03006+K03006+K03006+K03006+K03006+K03006+K03006+K03006+K03006+K03006+K03006+K03006+K03006+K03006+K03006+K03006+K03007+K03012+K03012+K03012+…
Homologous recombination	ko03440	0.195786	TraesCS4A02G077700;TraesCS4B02G233800;TraesCS4D02G234900;TraesCS1B02G341000;TraesCS1D02G329700;TraesCS3D02G222000;TraesCS5D02G285200;TraesCS5A02G306800;TraesCS5B02G307200;TraesCS5D02G313800;TraesCS3A02G394500;TraesCS3B02G426500;TraesCS4A02G165200;TraesCS4B02G160800;novel.9553;TraesCS7D02G004300;TraesCSU02G005900;TraesCS1A02G002200;TraesCS1A02G085000;TraesCS1B02G040800;TraesCS1D02G086400;TraesCS1D…	K02335+K02335+K02335+K03111+K03111+K03111+K03165+K03505+K03505+K03505+K03553+K03553+K03655+K03655+K04482+K07466+K07466+K07466+K07466+K07466+K07466+K07466+K07466+K07466+K07466+K07466+K07466+K07466+K07466+K08775+K08991+K08991+K08991+K08991+K10683+K10683+K10683+K10683+K10728+K10728+K10728+K10728+K10728+K10728+K10728+K10739+K10739+K10866+K10867+K10875+K10875+K10875+K10875+K10875+K10879+K10901+K10901+…
Nitrogen metabolism	ko00910	0.197793	TraesCS2D02G388800;TraesCS7B02G165800;TraesCS3A02G266300;novel.9782;TraesCS6A02G333900;TraesCS6B02G364600;TraesCS6D02G313100;TraesCS3A02G301100;TraesCS3B02G335400;TraesCS3D02G300700;TraesCS3A02G230000;TraesCS3B02G259300;TraesCS3D02G223300;TraesCS5B02G243100;TraesCS7A02G454400;TraesCS7B02G455900;TraesCS7D02G523500;TraesCS7D02G523800;TraesCS2A02G294800;TraesCS2B02G311300;TraesCS2D02G292600;novel.13…	K00261+K00261+K00264+K00284+K00366+K00366+K00366+K01455+K01455+K01455+K01673+K01673+K01673+K01673+K01673+K01674+K01674+K01674+K01674+K01674+K01674+K01674+K01674+K01674+K01915+K01915+K01915+K01915+K01915+K01915+K01915+K01915+K01915+K10534+K10534+K10534
Fatty acid degradation	ko00071	0.199983	TraesCS1A02G050100;TraesCS1B02G066400;TraesCS6B02G263200;TraesCS4D02G303800;TraesCS7A02G322200;TraesCS4B02G098300;TraesCS6A02G239600;TraesCS6A02G240000;TraesCS6B02G284900;TraesCS6D02G222000;TraesCS6D02G222300;TraesCS7D02G143200;TraesCS1D02G111900;TraesCS7A02G141800;TraesCS7B02G044200;TraesCS3B02G008700;TraesCS4D02G183100;TraesCS1A02G075000;TraesCS1B02G093600;TraesCS4A02G336500;TraesCS5B02G536200;…	K00001+K00001+K00001+K00121+K00121+K00128+K00128+K00128+K00128+K00128+K00128+K00232+K00232+K00232+K00232+K00626+K01692+K01897+K01897+K01897+K01897+K01897+K01897+K07513+K07517+K07517+K07517+K07517+K10527+K10527+K14085+K14085+K14085+K14085+K18857+K18857+K18857+K18857+K18857+K18857+K20495
Butanoate metabolism	ko00650	0.218061	TraesCS3D02G321200;TraesCS3B02G365500;TraesCS3B02G008700;TraesCS3A02G022600;TraesCS3B02G022900;TraesCS3D02G023900;TraesCS3A02G185500;TraesCS3B02G215100;TraesCS3D02G189400;TraesCS4B02G353100;TraesCS4D02G347100;TraesCS5A02G522100;TraesCS4D02G183100;TraesCS4A02G119100;TraesCS4A02G119200;TraesCS4B02G185400;TraesCS4D02G186800;TraesCS5A02G501700;TraesCS7B02G253600;TraesCS2A02G421400;TraesCS2B02G440400;…	K00074+K00109+K00626+K01580+K01580+K01580+K01640+K01640+K01640+K01641+K01641+K01641+K01692+K01913+K01913+K01913+K01913+K01913+K16871+K16871+K16871+K18121
Ribosome biogenesis in eukaryotes	ko03008	0.225333	novel.11866;TraesCS7B02G353600;TraesCS7D02G442500;TraesCS4A02G049900;TraesCS4D02G254600;TraesCS7A02G453100;novel.11734;TraesCS3A02G191100;TraesCS2B02G289200;novel.2954;novel.2213;novel.2441;novel.5843;TraesCS7B02G411600;TraesCS3A02G209100;TraesCS3B02G239400;TraesCS3D02G212000;TraesCS5A02G082100;TraesCS5D02G090500;TraesCS3B02G343500;TraesCS4A02G154000;TraesCS4D02G152400;novel.9486;TraesCS6A02G2896…	K01164+K03097+K03097+K03097+K03097+K03097+K03097+K03264+K03537+K06943+K06943+K06943+K06943+K07936+K07936+K07936+K07936+K11108+K11108+K11128+K11128+K11128+K11128+K11129+K11129+K11883+K11883+K11883+K11883+K11883+K11883+K11883+K14521+K14521+K14521+K14525+K14525+K14525+K14536+K14536+K14544+K14544+K14544+K14544+K14544+K14544+K14544+K14544+K14548+K14548+K14549+K14549+K14553+K14554+K14554+K14554+K14555+…
beta-Alanine metabolism	ko00410	0.234428	TraesCS4B02G098300;TraesCS6A02G239600;TraesCS6A02G240000;TraesCS6B02G284900;TraesCS6D02G222000;TraesCS6D02G222300;TraesCS7D02G143200;TraesCS1D02G111900;TraesCS7A02G141800;TraesCS7B02G044200;TraesCS2A02G327600;TraesCS2B02G091300;TraesCS2D02G075000;TraesCS2D02G335300;TraesCS4A02G020900;TraesCS4D02G281700;TraesCS3B02G365000;TraesCS3A02G022600;TraesCS3B02G022900;TraesCS3D02G023900;TraesCS4D02G183100;…	K00128+K00128+K00128+K00128+K00128+K00128+K00232+K00232+K00232+K00232+K00276+K00276+K00276+K00276+K00276+K00276+K01464+K01580+K01580+K01580+K01692+K01918+K13366+K14085+K14085+K14085+K14085+K17839+K17839+K17839
Mismatch repair	ko03430	0.238967	TraesCS1B02G341000;TraesCS1D02G329700;TraesCS3D02G222000;TraesCS5A02G306800;TraesCS5B02G307200;TraesCS5D02G313800;TraesCS3B02G289200;TraesCS1A02G179700;TraesCS1B02G200700;TraesCS1D02G178000;TraesCS2A02G587900;TraesCS2B02G595300;TraesCS2D02G299800;TraesCS2D02G565300;TraesCS6A02G148700;TraesCS6B02G176900;TraesCS6D02G138100;TraesCS7D02G004300;TraesCSU02G005900;TraesCS1A02G002200;TraesCS1A02G085000;T…	K03111+K03111+K03111+K03505+K03505+K03505+K04802+K07456+K07456+K07456+K07456+K07456+K07456+K07456+K07456+K07456+K07456+K07466+K07466+K07466+K07466+K07466+K07466+K07466+K07466+K07466+K07466+K07466+K07466+K07466+K07466+K08734+K08734+K08734+K08737+K08737+K08737+K10739+K10739+K10747+K10747+K10754+K10754+K10754+K10755+K10755
Pantothenate and CoA biosynthesis	ko00770	0.256235	TraesCS1A02G427600;TraesCS1B02G462500;TraesCS1D02G136500;TraesCS4B02G098300;TraesCS6A02G239600;TraesCS6A02G240000;TraesCS6B02G284900;TraesCS6D02G222000;TraesCS6D02G222300;TraesCS3B02G177600;TraesCS4A02G059800;TraesCS4B02G235400;TraesCS3B02G365000;TraesCS3A02G355400;TraesCS3B02G122400;TraesCS3B02G388300;TraesCS3D02G106200;TraesCS3D02G153500;TraesCS4D02G203800;TraesCS4A02G328200;TraesCS7A02G521200;…	K00053+K00053+K00053+K00128+K00128+K00128+K00128+K00128+K00128+K00606+K00826+K00826+K01464+K01513+K01513+K01513+K01513+K01513+K01513+K01918+K01922+K02201+K06133+K09680+K17839+K17839+K17839
Nicotinate and nicotinamide metabolism	ko00760	0.265813	TraesCS2D02G301100;TraesCS3A02G495300;TraesCS3A02G165000;TraesCS3B02G200700;TraesCS5A02G408400;TraesCS1A02G056600;TraesCS1A02G254500;TraesCS1B02G263700;TraesCS1D02G254000;TraesCS3D02G087500;TraesCS3A02G355400;TraesCS3B02G122400;TraesCS3B02G388300;TraesCS3D02G106200;TraesCS3D02G153500;TraesCS4D02G203800;TraesCS2B02G178400;TraesCS2D02G158600;novel.1185	K00763+K00858+K01081+K01081+K01081+K01240+K01240+K01240+K01240+K01240+K01513+K01513+K01513+K01513+K01513+K01513+K18551+K18551+K18551
Glycosphingolipid biosynthesis - globo and isoglobo series	ko00603	0.269597	TraesCS1B02G182000;TraesCS1D02G161900;TraesCS2A02G105900;TraesCS2B02G122900;TraesCS2D02G105500;TraesCS6A02G303200;TraesCS1A02G045400;TraesCS1B02G058700;TraesCS1D02G046100;TraesCS3A02G401600	K07407+K07407+K07407+K07407+K07407+K07407+K12373+K12373+K12373+K12373
Monoterpenoid biosynthesis	ko00902	0.272464	TraesCS7D02G540300;TraesCS6A02G067800;TraesCS6B02G091400;TraesCS6B02G091500;TraesCS6D02G048600;TraesCS6D02G065100;TraesCS6D02G065200;TraesCS1D02G415900;TraesCS2A02G371100;TraesCS2A02G516200;TraesCS2D02G099500;TraesCS1D02G048300;TraesCS2A02G546600;TraesCS2B02G559600	K15086+K15086+K15086+K15086+K15086+K15086+K15086+K15095+K15095+K15095+K15095+K23810+K23810+K23810
Sulfur relay system	ko04122	0.297534	novel.9621;TraesCS5A02G191300;TraesCS5B02G191900;TraesCS5D02G199800;TraesCS5D02G094100;TraesCS5B02G209300;TraesCS5A02G068500;TraesCS5B02G074900	K01011+K03635+K03635+K03635+K12161+K14168+K14169+K14169
Sphingolipid metabolism	ko00600	0.302913	TraesCS7B02G230100;TraesCS3A02G443500;TraesCS3B02G477100;TraesCS3D02G435900;TraesCS7A02G329600;TraesCS6D02G026200;TraesCS6B02G280300;TraesCS3A02G316700;TraesCS1B02G182000;TraesCS1D02G161900;TraesCS2A02G105900;TraesCS2B02G122900;TraesCS2D02G105500;TraesCS6A02G303200;TraesCS7B02G264200;TraesCS1B02G375300;TraesCS2D02G199300;TraesCS3A02G205800;TraesCS3B02G237700;TraesCS3D02G209800;TraesCS4A02G041400;…	K00654+K00654+K00654+K00654+K00654+K04713+K04715+K04718+K07407+K07407+K07407+K07407+K07407+K07407+K12309+K12309+K12309+K12309+K12309+K12309+K12309+K12309+K12309+K12309+K12309+K12309+K12309+K12349+K12349+K12349+K12349+K12349+K12349+K12349+K12349+K12349+K12349+K12349+K12349+K12349+K12382+K12382+K12382+K17108+K17108+K17108+K17108+K17108+K17108+K23451+K23451+K24621+K24621+K24621
Various types of N-glycan biosynthesis	ko00513	0.307989	TraesCS3A02G488100;TraesCS3B02G535900;TraesCS6D02G407500;novel.15581;novel.6988;TraesCS6B02G393900;TraesCS2A02G432100;novel.8387;TraesCS5D02G181900;TraesCS5A02G071200;TraesCS5D02G083400;TraesCS3A02G089700;TraesCS3A02G134100;TraesCS3B02G167800;TraesCS3D02G150400;novel.13716;TraesCS3A02G274600;novel.4491;TraesCS5B02G212600;TraesCS1A02G045400;TraesCS1B02G058700;TraesCS1D02G046100;TraesCS3A02G401600;…	K00726+K00726+K00726+K00726+K00726+K00736+K01230+K01230+K03843+K03844+K03844+K03845+K03846+K03846+K03846+K03847+K07151+K07151+K07441+K12373+K12373+K12373+K12373+K12669+K12669+K14412+K14412+K14413+K14413+K14413
Tropane, piperidine and pyridine alkaloid biosynthesis	ko00960	0.312259	TraesCS2A02G327600;TraesCS2B02G091300;TraesCS2D02G075000;TraesCS2D02G335300;TraesCS4A02G020900;TraesCS4D02G281700;TraesCS4D02G153400;TraesCS6A02G338600;TraesCS6B02G194400;TraesCS6D02G319300;novel.12799;novel.2793;TraesCS6A02G275000;TraesCS6B02G302500;TraesCS6D02G255300;TraesCS1A02G383700;TraesCS1B02G410300;TraesCS1D02G391900;TraesCS3A02G401900;TraesCS3B02G435100;TraesCS3D02G396800;TraesCS4D02G210…	K00276+K00276+K00276+K00276+K00276+K00276+K00815+K00815+K00815+K00815+K00815+K00815+K00817+K00817+K00817+K08081+K08081+K08081+K08081+K08081+K08081+K08081+K08081+K18606+K18606
Flavone and flavonol biosynthesis	ko00944	0.337005	TraesCS2A02G113500;TraesCS2B02G132100;TraesCS2B02G132400;TraesCS2B02G132500;TraesCS2D02G114100;TraesCS5A02G518800;TraesCS7A02G024000;TraesCS1D02G020700;TraesCS2A02G525000;TraesCS2D02G450300;TraesCS4A02G259300;TraesCS4B02G055400;TraesCS4D02G055500;TraesCS4D02G055600;TraesCS4D02G055700;novel.8905;TraesCS3B02G144900;TraesCS3D02G126500;TraesCS2A02G081100;TraesCS2B02G095800;TraesCS2D02G078700;novel.10…	K13080+K13080+K13080+K13080+K13080+K13083+K13083+K13264+K13264+K13264+K13264+K13264+K13264+K13264+K13264+K13264+K22771+K22771+K22772+K22772+K22772+K22772+K22772
Biosynthesis of various secondary metabolites - part 2	ko00998	0.342704	TraesCS2B02G103500;TraesCS7A02G211400;TraesCS7B02G118400	K21568+K21568+K21568
Riboflavin metabolism	ko00740	0.357815	TraesCS5A02G093800;TraesCS5B02G099900;TraesCS5D02G106200;TraesCS3A02G355400;TraesCS3B02G122400;TraesCS3B02G388300;TraesCS3D02G106200;TraesCS3D02G153500;TraesCS4D02G203800;TraesCS4B02G354900;TraesCS4D02G348400;TraesCS5A02G524200;novel.18555;TraesCS2B02G369600;TraesCS3A02G306900;TraesCS4A02G462400;TraesCS7A02G027100;novel.15795	K00793+K00793+K00793+K01513+K01513+K01513+K01513+K01513+K01513+K11752+K11752+K11752+K14652+K20884+K20884+K20884+K20884+K20884
Other glycan degradation	ko00511	0.3828	TraesCS1D02G088800;TraesCS7B02G233800;TraesCS7B02G235100;TraesCS7B02G329000;TraesCS7D02G108900;TraesCS7D02G329700;TraesCS7D02G330100;TraesCS7D02G421100;TraesCS7D02G421200;TraesCS7D02G421900;TraesCSU02G110500;TraesCS1A02G105800;TraesCS1A02G105900;TraesCS1A02G109100;TraesCS1A02G321100;TraesCS1B02G069200;TraesCS1B02G108400;TraesCS1B02G128600;TraesCS1B02G261700;TraesCS1D02G054100;TraesCS1D02G054200;T…	K01191+K01206+K01206+K01206+K01206+K01206+K01206+K01206+K01206+K01206+K01206+K01206+K01206+K01206+K01206+K01206+K01206+K01206+K01206+K01206+K01206+K01206+K01206+K01206+K01206+K01206+K01206+K01206+K01206+K01206+K01206+K01206+K01206+K01206+K01206+K01206+K01206+K01206+K01206+K01206+K01206+K01206+K01206+K01206+K01206+K01206+K01227+K12309+K12309+K12309+K12309+K12309+K12309+K12309+K12309+K12309+K12309+…
Galactose metabolism	ko00052	0.430383	TraesCS1A02G122800;TraesCS1B02G142000;TraesCS1B02G366400;TraesCS1D02G123700;TraesCS2A02G005200;TraesCS3A02G276100;TraesCS3B02G127500;TraesCS2B02G350500;TraesCS3A02G107600;TraesCS3A02G277700;TraesCS3B02G126400;TraesCS3B02G311900;TraesCS3D02G278000;TraesCS5A02G247700;TraesCS5B02G245100;TraesCS5B02G361100;TraesCS5D02G254200;TraesCS5D02G254300;TraesCS5D02G367700;novel.9325;novel.9638;novel.569;TraesC…	K00844+K00844+K00844+K00844+K00844+K00844+K00844+K00850+K00850+K00850+K00850+K00850+K00850+K00850+K00850+K00850+K00850+K00850+K00850+K00850+K00850+K00850+K00963+K00963+K00965+K00965+K01187+K01193+K01193+K01193+K01193+K01193+K01193+K01193+K01193+K01193+K01193+K01193+K01193+K01193+K01193+K01193+K01193+K01784+K01784+K01784+K01784+K01784+K01784+K01785+K01835+K06617+K06617+K06617+K06617+K06617+K06617+…
Glycosaminoglycan degradation	ko00531	0.44313	novel.15937;novel.16731;novel.16773;TraesCS4D02G250400;TraesCS5A02G074000;TraesCS5D02G087700;TraesCS2B02G307400;TraesCS3A02G449000;TraesCS3B02G485600;TraesCS3B02G485700;TraesCS3D02G441600;TraesCS3D02G441700;TraesCS7B02G264200;TraesCS1B02G375300;TraesCS2D02G199300;TraesCS3A02G205800;TraesCS3B02G237700;TraesCS3D02G209800;TraesCS4A02G041400;TraesCS4B02G220500;TraesCS4D02G220800;TraesCS5A02G330900;Tr…	K01205+K01205+K01205+K07964+K07964+K07964+K10532+K10532+K10532+K10532+K10532+K10532+K12309+K12309+K12309+K12309+K12309+K12309+K12309+K12309+K12309+K12309+K12309+K12309+K12309+K12373+K12373+K12373+K12373
Folate biosynthesis	ko00790	0.541233	TraesCS2B02G371400;TraesCS5A02G050300;TraesCS5D02G061100;TraesCS6B02G247400;TraesCS6B02G225100;TraesCS1D02G045200;TraesCSU02G129700;TraesCS3B02G269400;TraesCS4B02G379500;TraesCS5A02G545700;TraesCS1A02G173700;TraesCS1B02G190700;TraesCS1D02G165100;TraesCS5A02G191300;TraesCS5B02G191900;TraesCS5D02G199800;novel.18555;TraesCS5A02G365100	K00079+K00079+K00079+K00079+K01113+K01633+K01724+K01724+K01724+K01724+K01930+K01930+K01930+K03635+K03635+K03635+K14652+K15631
Purine metabolism	ko00230	0.541658	TraesCS1B02G205300;novel.6082;TraesCS2A02G358100;TraesCS2B02G377500;TraesCS6B02G295800;TraesCS7D02G386200;TraesCS1A02G269300;TraesCS3B02G415900;TraesCS7A02G390500;TraesCS2D02G203500;TraesCS1A02G213000;TraesCS1B02G226500;TraesCS3A02G239300;TraesCS3B02G267800;TraesCS4B02G107200;TraesCS5A02G131100;TraesCS7B02G216500;TraesCS7B02G285200;TraesCS7D02G312500;TraesCS7D02G378900;TraesCS5A02G182900;TraesCS7…	K00106+K00365+K00759+K00759+K00759+K00764+K00764+K00764+K00764+K00860+K00873+K00873+K00873+K00873+K00873+K00873+K00939+K00939+K00939+K00939+K00939+K00939+K00948+K00948+K00951+K00951+K00951+K01081+K01081+K01081+K01427+K01427+K01427+K01466+K01487+K01488+K01488+K01488+K01490+K01490+K01510+K01510+K01510+K01510+K01510+K01510+K01510+K01513+K01513+K01513+K01513+K01513+K01513+K01517+K01517+K01522+K01835+…
Caffeine metabolism	ko00232	0.547621	TraesCS1B02G205300;novel.6082	K00106+K00365
Linoleic acid metabolism	ko00591	0.581226	TraesCS1A02G212900;TraesCS1B02G226400;TraesCS1D02G215800;TraesCS4A02G009400;TraesCS7B02G486800;TraesCS2A02G525500;TraesCS4B02G037700;TraesCS4B02G037900;TraesCS4D02G035200;TraesCS6A02G132200;TraesCS6A02G132500;TraesCS6B02G160400;TraesCS6D02G121900;TraesCS6D02G122000	K00454+K00454+K00454+K00454+K15718+K15718+K15718+K15718+K15718+K15718+K15718+K15718+K15718+K15718
Lysine biosynthesis	ko00300	0.597493	TraesCS5D02G149900;TraesCS5A02G398300;TraesCS3A02G269900;TraesCS4A02G337800;TraesCS3A02G310300;TraesCS4A02G043800;TraesCS4B02G264400;TraesCS4D02G264500;TraesCS5D02G181600	K00003+K00133+K00928+K00928+K10206+K10206+K10206+K10206+K12524
Monobactam biosynthesis	ko00261	0.621846	TraesCS5A02G398300;TraesCS3A02G269900;TraesCS4A02G337800;TraesCS5D02G181600;TraesCS2A02G032600;TraesCS2B02G046500;TraesCS2B02G046600	K00133+K00928+K00928+K12524+K13811+K13811+K13811
SNARE interactions in vesicular transport	ko04130	0.627763	TraesCS2A02G219200;TraesCS7D02G044300;TraesCS4A02G435000;TraesCS7A02G049200;TraesCS1A02G363100;TraesCS1A02G363200;TraesCS3A02G252300;TraesCS3B02G283800;TraesCS3D02G207900;TraesCS3D02G252800;TraesCS4D02G012300;novel.9687;novel.1922;novel.5758;TraesCS4A02G208100;TraesCS6B02G079400;TraesCS1D02G190400;TraesCS7A02G261200;TraesCS3A02G377500;TraesCS3B02G410300;TraesCS5A02G428800;TraesCS5B02G430800;Traes…	K08486+K08489+K08489+K08489+K08493+K08493+K08493+K08493+K08493+K08493+K08496+K08496+K08496+K08497+K08500+K08503+K08506+K08507+K08516+K08516+K08517+K08517+K08517
Zeatin biosynthesis	ko00908	0.630819	TraesCS7B02G455000;TraesCSU02G106300;TraesCS1B02G248700;TraesCS3A02G321100;TraesCS3B02G161000;TraesCS3D02G143300;TraesCS3D02G310200;TraesCS3D02G475800;TraesCS5B02G175300;TraesCS5D02G182200;TraesCS7A02G536900;TraesCS2B02G276300;TraesCS2D02G258000;TraesCS7B02G224900;TraesCS2A02G410000;TraesCS2A02G410100;TraesCS2B02G150300;TraesCS2B02G428300;TraesCS2B02G428500;TraesCS2B02G428700;TraesCS2B02G428800;T…	K00279+K00279+K00279+K00279+K00279+K00279+K00279+K00279+K00279+K00279+K00279+K00791+K00791+K10717+K13495+K13495+K13495+K13495+K13495+K13495+K13495+K13495+K13495+K13495+K13496+K13496+K13496+K13496+K13496+K23452+K23452+K23452+K23452+K23452+K23452+K23452+K23452+K23452+K23452+K23452+K23452+K23452+K23452+K23452+K23452+K23452+K23452
Propanoate metabolism	ko00640	0.680364	TraesCS6A02G085300;TraesCS4B02G071500;TraesCS5A02G120000;TraesCS6B02G050600;TraesCS6D02G041600;TraesCS7D02G143200;TraesCS1D02G111900;TraesCS7A02G141800;TraesCS7B02G044200;TraesCS1A02G066400;TraesCS1A02G105600;TraesCS1B02G084700;TraesCS1D02G067500;TraesCS3B02G008700;TraesCS4D02G183100;TraesCS7D02G089000;novel.5645;TraesCS2D02G073400	K00016+K00166+K00166+K00167+K00167+K00232+K00232+K00232+K00232+K00382+K00382+K00382+K00382+K00626+K01692+K01895+K01963+K09699
Citrate cycle (TCA cycle)	ko00020	0.693595	TraesCS7B02G289400;TraesCS7D02G383100;TraesCS1D02G351500;TraesCS3D02G236200;TraesCS5B02G412500;TraesCS5D02G417600;TraesCS7A02G386600;TraesCS2A02G205900;TraesCS2B02G233100;TraesCS3A02G237100;TraesCS2D02G255500;novel.6098;TraesCS7D02G311200;TraesCS7A02G314000;TraesCS1A02G066400;TraesCS1A02G105600;TraesCS1B02G084700;TraesCS1D02G067500;novel.8048;novel.10300;novel.5407;novel.5738;TraesCS2A02G041100;T…	K00026+K00026+K00026+K00026+K00026+K00026+K00026+K00031+K00031+K00031+K00234+K00234+K00235+K00235+K00382+K00382+K00382+K00382+K00627+K00627+K00627+K00627+K00658+K01610+K01610+K01647+K01648
Fatty acid elongation	ko00062	0.704536	TraesCS2B02G427700;TraesCS1A02G218000;TraesCS1D02G219700;TraesCS4D02G351500;TraesCS4D02G366100;TraesCS5D02G162300;TraesCS4D02G036100;TraesCS7D02G221000;TraesCS5B02G268900;TraesCS7B02G126200;TraesCS7D02G076400;TraesCS7D02G350500;TraesCS1A02G404800;TraesCS1A02G405300;TraesCS1A02G413400;TraesCS1A02G419100;TraesCS1A02G419200;TraesCS1A02G439000;TraesCS1B02G434600;TraesCS1B02G449000;TraesCS1B02G449100;…	K01068+K01074+K01074+K01074+K01074+K07512+K10246+K10251+K10251+K10251+K15397+K15397+K15397+K15397+K15397+K15397+K15397+K15397+K15397+K15397+K15397+K15397+K15397+K15397+K15397+K15397+K15397+K15397+K15397+K15397+K15397+K15397+K15397+K15397+K15397+K15397+K15397+K15397+K15397+K15397+K15397+K15397+K15397+K15397+K15397+K15397
Steroid biosynthesis	ko00100	0.731703	TraesCS3B02G536500;TraesCS3A02G037600;TraesCS4A02G059900;TraesCS4B02G235500;TraesCS7B02G430600;TraesCS5A02G454500;TraesCS2A02G541500;TraesCS7A02G259100;TraesCS7B02G156900;TraesCS6D02G098600;novel.7700;novel.7704;TraesCS7D02G398300;TraesCS7D02G490800;TraesCS1B02G218300;TraesCS6D02G243900;TraesCS7B02G484200;TraesCS7D02G550700;TraesCS7A02G559400;TraesCS3A02G132000;TraesCS1A02G205700;TraesCS1B02G2192…	K00213+K00227+K00511+K00511+K00559+K00801+K01052+K01052+K01052+K01853+K01853+K01853+K08242+K08242+K08242+K08242+K09828+K09828+K09828+K09832+K14423+K14423+K14423+K14424+K14424+K23558+K23558+K23558
Isoflavonoid biosynthesis	ko00943	0.752448	TraesCSU02G003400;TraesCS1A02G257000;TraesCS1A02G257500;TraesCS1B02G267600;TraesCS1B02G268000;TraesCS2D02G015900;TraesCS2D02G022400;TraesCS5A02G437300;TraesCS5B02G239700;TraesCS5B02G240800;TraesCS5D02G249400;TraesCS5D02G249700;TraesCS5D02G444200;TraesCS6A02G033400;TraesCS6B02G046900;TraesCS6B02G047900;novel.12974;TraesCS7D02G384200;TraesCS2A02G534600;TraesCS5A02G397900;TraesCS5B02G402900;TraesCS5…	K13258+K13258+K13258+K13258+K13258+K13258+K13258+K13258+K13258+K13258+K13258+K13258+K13258+K13258+K13258+K13258+K13258+K13260+K13260+K13260+K13260+K13260+K13264+K13264+K13264+K13264+K13264+K13264+K13264+K13264+K13264+K13265+K13267+K23180+K25075+K25075+K25075+K25075+K25075+K25075+K25075
Diterpenoid biosynthesis	ko00904	0.755823	TraesCS7D02G539200;TraesCS1A02G119900;TraesCS2A02G425400;TraesCS2B02G445100;TraesCS2B02G445200;TraesCS7A02G362300;TraesCS7D02G026000;TraesCS4A02G460100;TraesCS5B02G039200;TraesCS1B02G274200;TraesCS3D02G401400;TraesCS5B02G560300;TraesCS5D02G566200;TraesCS2A02G122100;TraesCS2B02G144200;TraesCS2D02G124800;TraesCS2D02G125900;TraesCS2D02G126000;TraesCS2B02G445500;TraesCS2D02G029600;TraesCS2D02G030100;…	K04120+K04120+K04121+K04121+K04121+K04122+K04123+K04123+K04123+K05282+K05282+K05282+K05282+K13070+K13070+K13070+K13070+K13070+K14043+K14043+K14046+K16083+K16083+K16083+K16083+K16084+K16084+K16084+K16084+K16084+K16085+K16085+K16085+K20666+K20666+K20666+K21291
Glycosphingolipid biosynthesis - ganglio series	ko00604	0.775924	TraesCS7B02G264200;TraesCS1B02G375300;TraesCS2D02G199300;TraesCS3A02G205800;TraesCS3B02G237700;TraesCS3D02G209800;TraesCS4A02G041400;TraesCS4B02G220500;TraesCS4D02G220800;TraesCS5A02G330900;TraesCS6A02G254500;TraesCS6D02G235800;TraesCS7A02G272400;TraesCS1A02G045400;TraesCS1B02G058700;TraesCS1D02G046100;TraesCS3A02G401600	K12309+K12309+K12309+K12309+K12309+K12309+K12309+K12309+K12309+K12309+K12309+K12309+K12309+K12373+K12373+K12373+K12373
N-Glycan biosynthesis	ko00510	0.784067	TraesCS3A02G488100;TraesCS3B02G535900;TraesCS6D02G407500;novel.15581;novel.6988;TraesCS6B02G393900;TraesCS6A02G077400;TraesCS2A02G127300;TraesCS2B02G149100;TraesCS2D02G129700;TraesCS2A02G432100;novel.8387;TraesCS5D02G181900;TraesCS5A02G071200;TraesCS5D02G083400;TraesCS3A02G089700;TraesCS3A02G134100;TraesCS3B02G167800;TraesCS3D02G150400;novel.13716;TraesCS4D02G175100;TraesCS3A02G274600;novel.4491;…	K00726+K00726+K00726+K00726+K00726+K00736+K00737+K01001+K01001+K01001+K01230+K01230+K03843+K03844+K03844+K03845+K03846+K03846+K03846+K03847+K03848+K07151+K07151+K07252+K07252+K07441+K12669+K12669
Phenylalanine, tyrosine and tryptophan biosynthesis	ko00400	0.786017	TraesCS4B02G318900;TraesCS4D02G315400;TraesCS4D02G153400;TraesCS6A02G338600;TraesCS6B02G194400;TraesCS6D02G319300;novel.12799;novel.2793;TraesCS6A02G275000;TraesCS6B02G302500;TraesCS6D02G255300;TraesCS7D02G186100;TraesCS6A02G305400;TraesCS6B02G333600;TraesCS6D02G284500;TraesCS7B02G423900;TraesCS7D02G501700;novel.19557;TraesCS1D02G218300;TraesCS4D02G268500;novel.13175;TraesCS1D02G188500;novel.1631…	K00766+K00766+K00815+K00815+K00815+K00815+K00815+K00815+K00817+K00817+K00817+K00891+K00891+K00891+K00891+K01609+K01609+K01609+K01626+K01657+K01695+K05359+K05359+K13832+K13832+K13832+K15227
Lysine degradation	ko00310	0.79103	TraesCS4B02G098300;TraesCS6A02G239600;TraesCS6A02G240000;TraesCS6B02G284900;TraesCS6D02G222000;TraesCS6D02G222300;TraesCS5A02G276300;TraesCS5D02G283800;TraesCS1A02G066400;TraesCS1A02G105600;TraesCS1B02G084700;TraesCS1D02G067500;TraesCS3B02G008700;TraesCS2A02G041100;TraesCS4D02G183100;TraesCS3A02G441200;TraesCS3D02G433900;TraesCS6A02G226600;TraesCS2A02G479500;TraesCS4A02G271900;TraesCS4D02G039300;…	K00128+K00128+K00128+K00128+K00128+K00128+K00306+K00306+K00382+K00382+K00382+K00382+K00626+K00658+K01692+K11420+K11420+K11420+K11426+K11426+K11426+K14085+K14085+K14085+K14085+K14157+K14157+K14157+K18826+K18826+K18826+K23700+K24405
MAPK signaling pathway - plant	ko04016	0.806383	TraesCS7D02G426200;TraesCS1A02G394100;TraesCS1B02G422600;TraesCS1D02G402400;TraesCS2B02G113800;TraesCS5A02G229000;TraesCS5A02G239000;TraesCS5A02G239100;TraesCS5A02G382800;TraesCS5B02G227700;TraesCS5B02G237600;TraesCS5B02G387200;TraesCS5B02G480300;TraesCS5D02G238700;TraesCS5D02G246200;TraesCS5D02G392200;TraesCS5D02G481000;TraesCS6A02G321100;TraesCS6D02G300800;TraesCS7B02G034000;TraesCS6A02G041700;…	K02183+K02183+K02183+K02183+K02183+K02183+K02183+K02183+K02183+K02183+K02183+K02183+K02183+K02183+K02183+K02183+K02183+K02183+K02183+K02183+K03781+K03781+K03781+K13413+K13413+K13413+K13413+K13414+K13414+K13414+K13416+K13416+K13416+K13416+K13416+K13416+K13416+K13416+K13416+K13416+K13416+K13416+K13416+K13416+K13416+K13416+K13416+K13416+K13416+K13416+K13416+K13416+K13416+K13416+K13416+K13416+K13416+…
Cutin, suberine and wax biosynthesis	ko00073	0.812369	TraesCS1D02G021800;TraesCS3D02G012700;TraesCS4B02G006800;TraesCS4B02G363100;TraesCS4D02G356300;TraesCS5A02G363200;TraesCS5B02G238300;TraesCS5D02G372300;novel.10764;novel.3600;novel.6527;TraesCS7D02G098900;TraesCS2A02G002700;TraesCS2B02G000100;TraesCS3A02G077800;TraesCS3D02G078400;TraesCS7A02G104900;TraesCS7A02G106100;TraesCS2B02G002000;TraesCS4B02G342000;TraesCS4D02G337500;TraesCS5A02G511100;Trae…	K13356+K13356+K13356+K13356+K13356+K13356+K13356+K13356+K13356+K13356+K13356+K15400+K15400+K15400+K15400+K15400+K15400+K15400+K15402+K15402+K15402+K15402+K15402+K15404+K15404+K15404+K15404+K15404+K15404+K15404+K15404+K15404+K15405+K15405+K15406+K15406+K15406+K15406+K15406+K15406+K15406+K15406+K15406+K15406+K15406+K17991+K17991+K17991+K17991+K17991+K17991+K17991+K17991+K17991+K17991+K17991+K17991+…
Anthocyanin biosynthesis	ko00942	0.840764	TraesCS5B02G132200;TraesCS5D02G140900;TraesCS7A02G149800	K12338+K12338+K21383
Flavonoid biosynthesis	ko00941	0.848994	TraesCS3A02G342900;TraesCS3B02G375100;TraesCS3D02G336900;TraesCS2A02G527700;TraesCS2B02G048400;TraesCS2B02G558400;TraesCS2D02G530600;TraesCS4A02G193900;TraesCS4B02G121300;TraesCS4D02G119400;TraesCS5A02G050400;TraesCS5A02G475600;TraesCS5B02G488900;TraesCS5D02G489000;TraesCS6A02G310600;TraesCS7B02G069500;novel.4691;TraesCS6B02G309800;TraesCS6D02G261300;TraesCS1B02G088600;TraesCS1D02G072700;TraesCS3…	K00487+K00487+K00487+K00660+K00660+K00660+K00660+K01859+K01859+K01859+K01859+K01859+K01859+K01859+K01859+K01859+K01859+K05277+K05277+K05278+K05278+K05278+K05278+K05278+K05278+K05278+K05278+K08243+K08695+K08695+K08695+K08695+K08695+K08695+K08695+K08695+K08695+K08695+K08695+K08695+K08695+K09754+K09754+K09754+K13065+K13065+K13065+K13065+K13065+K13065+K13065+K13065+K13065+K13065+K13065+K13065+K13080+…
Valine, leucine and isoleucine biosynthesis	ko00290	0.863082	TraesCS1A02G427600;TraesCS1B02G462500;TraesCS1D02G136500;TraesCS4A02G059800;TraesCS4B02G235400;novel.8248;novel.8322;novel.15080	K00053+K00053+K00053+K00826+K00826+K01754+K01754+K01754
Autophagy - other	ko04136	0.869745	TraesCS4B02G283300;TraesCS5D02G278600;TraesCS7A02G364400;TraesCS2B02G610000;TraesCS2D02G588600;TraesCS4B02G210600;TraesCS4D02G211300;novel.5388;TraesCS6A02G238900;TraesCS6D02G221200;TraesCS2D02G300300;TraesCS2B02G256100;TraesCS2D02G236900;novel.1440;TraesCS2A02G305000;TraesCS5A02G135500;TraesCS5B02G134400;TraesCS5D02G142100;novel.18631	K04382+K04382+K04382+K08269+K08269+K08269+K08269+K08269+K08331+K08331+K08337+K08341+K08341+K08341+K08343+K17606+K17606+K17606+K17908
Base excision repair	ko03410	0.922516	TraesCS1A02G234500;novel.12068;novel.17565;TraesCS4A02G077700;TraesCS4B02G233800;TraesCS4D02G234900;TraesCS5A02G306800;TraesCS5B02G307200;TraesCS5D02G313800;TraesCS7B02G098700;TraesCS7B02G297100;TraesCS2D02G552400;TraesCS6A02G322600;TraesCS6B02G353400;TraesCS1B02G377800;TraesCS1D02G365600;TraesCS4A02G359000;TraesCS3B02G289200;novel.13166;TraesCS1A02G172100;TraesCS1B02G184700;TraesCS1D02G005200;Tr…	K01246+K02326+K02326+K02335+K02335+K02335+K03505+K03505+K03505+K03512+K03575+K03648+K03652+K03652+K04799+K04799+K04799+K04802+K10569+K10747+K10747+K10771+K10773+K10773+K10802+K10803+K10803+K24070+K24070+K24070
Lipoic acid metabolism	ko00785	0.943738	TraesCS3D02G304600	K03644
Nucleotide excision repair	ko03420	0.944822	novel.12068;novel.17565;TraesCS4A02G077700;TraesCS4B02G233800;TraesCS4D02G234900;TraesCS5A02G306800;TraesCS5B02G307200;TraesCS5D02G313800;TraesCS3B02G289200;TraesCS7D02G004300;TraesCSU02G005900;TraesCS1A02G002200;TraesCS1A02G085000;TraesCS1B02G040800;TraesCS1D02G086400;TraesCS1D02G096600;TraesCS2A02G522700;novel.1111;novel.12227;novel.14631;novel.15537;novel.280;novel.4015;TraesCS3D02G054200;Trae…	K02326+K02326+K02335+K02335+K02335+K03505+K03505+K03505+K04802+K07466+K07466+K07466+K07466+K07466+K07466+K07466+K07466+K07466+K07466+K07466+K07466+K07466+K07466+K10140+K10739+K10739+K10747+K10747+K10754+K10754+K10754+K10755+K10755+K10839+K10839+K10839+K10839+K10846
Tyrosine metabolism	ko00350	0.963783	TraesCS1A02G050100;TraesCS1B02G066400;TraesCS6B02G263200;TraesCS4D02G303800;TraesCS7A02G322200;TraesCS2A02G327600;TraesCS2B02G091300;TraesCS2D02G075000;TraesCS2D02G335300;TraesCS4A02G020900;TraesCS4D02G281700;TraesCS6B02G056900;TraesCS6D02G048400;TraesCS6A02G141500;TraesCS4D02G153400;TraesCS6A02G338600;TraesCS6B02G194400;TraesCS6D02G319300;novel.12799;novel.2793;TraesCS6A02G275000;TraesCS6B02G302…	K00001+K00001+K00001+K00121+K00121+K00276+K00276+K00276+K00276+K00276+K00276+K00422+K00422+K00457+K00815+K00815+K00815+K00815+K00815+K00815+K00817+K00817+K00817+K01593+K01593+K07253+K07253+K18606+K18606+K18857+K18857+K18857+K18857+K18857+K18857
mRNA surveillance pathway	ko03015	0.966048	TraesCS1A02G235000;TraesCS1B02G248600;TraesCS1D02G237100;TraesCS2A02G076700;TraesCS2B02G091600;TraesCS2D02G075300;TraesCS1D02G216400;TraesCS4B02G283300;TraesCS5D02G278600;TraesCS7A02G364400;TraesCS3B02G096600;TraesCS6B02G449000;TraesCS1A02G153900;TraesCS7B02G214300;TraesCS3A02G121400;TraesCS3D02G497700;TraesCS3D02G497900;TraesCS5B02G450900;TraesCS4B02G158000;novel.10647;TraesCS3A02G100300;TraesCS…	K03265+K03265+K03265+K03267+K03267+K03267+K03456+K04382+K04382+K04382+K06269+K06269+K11583+K11584+K11584+K11584+K11584+K11584+K12882+K13025+K13098+K13098+K13098+K13126+K13126+K13171+K14324+K14324+K14376+K14376+K14376+K14376+K14396+K14396+K14396+K14396+K14397+K14397+K14399+K14399+K14399+K14399+K14399+K14399+K14399+K14399+K14400+K14400+K14400+K14404+K14404+K14406+K14407+K14407+K14407+K14407+K14411+…
Glycosylphosphatidylinositol (GPI)-anchor biosynthesis	ko00563	0.970545	TraesCS6A02G375500;TraesCS6B02G413100;TraesCS6D02G360000;TraesCSU02G129900;TraesCS4B02G379700;TraesCS5A02G545900;TraesCS2D02G368500;TraesCS6B02G214200;TraesCS6D02G347600;TraesCS1D02G311200;TraesCS5A02G060700;TraesCS5B02G071400;TraesCS5D02G072200	K03857+K03857+K03857+K03861+K03861+K03861+K05283+K05290+K05292+K07541+K07541+K07541+K07541
Fatty acid biosynthesis	ko00061	0.971104	TraesCS1B02G181700;TraesCS1D02G386800;TraesCS5A02G496000;TraesCS7B02G144400;TraesCS4B02G189900;TraesCS4D02G191300;TraesCS1A02G075000;TraesCS1B02G093600;TraesCS4A02G336500;TraesCS5B02G536200;TraesCS5D02G144200;TraesCS5D02G533700;novel.5645;TraesCS3A02G361800;TraesCS3B02G394200;TraesCS3D02G355500;TraesCS5D02G162300;TraesCS7A02G160600;TraesCS4A02G387700;TraesCS5D02G181800;TraesCS7A02G089000	K00059+K00059+K00059+K00059+K00645+K00645+K01897+K01897+K01897+K01897+K01897+K01897+K01963+K03921+K03921+K03921+K07512+K09458+K10781+K10781+K10781
Selenocompound metabolism	ko00450	0.983924	TraesCS6B02G306300;novel.11884;TraesCS4D02G012900;TraesCS7B02G040800;TraesCS1B02G199600;TraesCS1D02G184500;TraesCS4A02G078800;TraesCS4D02G243900;TraesCS1A02G013800;TraesCS1B02G017800;TraesCS4A02G394100;TraesCS2B02G372600;TraesCS2A02G032600;TraesCS2B02G046500;TraesCS2B02G046600	K00384+K00384+K00549+K01760+K01761+K01761+K01874+K01874+K08247+K08247+K08247+K11717+K13811+K13811+K13811
Tryptophan metabolism	ko00380	0.991833	TraesCS4B02G098300;TraesCS6A02G239600;TraesCS6A02G240000;TraesCS6B02G284900;TraesCS6D02G222000;TraesCS6D02G222300;TraesCS1A02G066400;TraesCS1A02G105600;TraesCS1B02G084700;TraesCS1D02G067500;TraesCS3B02G008700;TraesCS2A02G041100;TraesCS1D02G249400;TraesCS2A02G064000;TraesCS2A02G562400;TraesCS2B02G603900;TraesCS2D02G026300;TraesCS2D02G027200;novel.11780;novel.12242;novel.1448;novel.1730;novel.6243;…	K00128+K00128+K00128+K00128+K00128+K00128+K00382+K00382+K00382+K00382+K00626+K00658+K01426+K01426+K01426+K01426+K01426+K01426+K01426+K01426+K01426+K01426+K01426+K01426+K01593+K01593+K01692+K03781+K03781+K03781+K11816+K11816+K11816+K11816+K11816+K11817+K11817+K11817+K11817+K11817+K11817+K11817+K13066+K14085+K14085+K14085+K14085+K16903+K16903+K16903+K16903+K16903+K16903+K16903+K16903+K16903+K16903+…
Benzoxazinoid biosynthesis	ko00402	0.992573	TraesCS3A02G041800;TraesCS3B02G041900;TraesCS5B02G444600;TraesCS5D02G448500;TraesCSU02G048500;TraesCSU02G048600;TraesCS2B02G058000;TraesCS3A02G061600;TraesCS3D02G061900;TraesCS5D02G488500;TraesCS6B02G051900;novel.6482;TraesCSU02G095600;TraesCSU02G122100;TraesCS5D02G404200;TraesCS5D02G501000;TraesCS6A02G059700;TraesCS6B02G080100;TraesCS7A02G344300;novel.18667;TraesCS1D02G087300;TraesCS2B02G039900;…	K13222+K13222+K13222+K13222+K13223+K13223+K13223+K13223+K13223+K13223+K13223+K13223+K13227+K13227+K13227+K13227+K13227+K13227+K13227+K13227+K13229+K13229+K13229+K13229+K13229+K13229
Isoquinoline alkaloid biosynthesis	ko00950	0.994191	TraesCS2A02G327600;TraesCS2B02G091300;TraesCS2D02G075000;TraesCS2D02G335300;TraesCS4A02G020900;TraesCS4D02G281700;TraesCS3A02G374700;TraesCS6B02G056900;TraesCS6D02G048400;TraesCS4D02G153400;TraesCS6A02G338600;TraesCS6B02G194400;TraesCS6D02G319300;novel.12799;novel.2793;TraesCS5B02G130900;TraesCS5D02G138500;TraesCS2A02G446600;TraesCS2A02G446700;TraesCS2B02G467500;TraesCS2D02G445700;TraesCS7B02G042…	K00276+K00276+K00276+K00276+K00276+K00276+K00307+K00422+K00422+K00815+K00815+K00815+K00815+K00815+K00815+K01593+K01593+K13382+K13382+K13382+K13382+K14975+K14975+K22097+K22097+K22097+K22097
Fatty acid metabolism	ko01212	0.994334	TraesCS1B02G181700;TraesCS1D02G386800;TraesCS5A02G496000;TraesCS7B02G144400;TraesCS7D02G143200;TraesCS1D02G111900;TraesCS7A02G141800;TraesCS7B02G044200;TraesCS3B02G008700;TraesCS4B02G189900;TraesCS4D02G191300;TraesCS1A02G218000;TraesCS1D02G219700;TraesCS4D02G351500;TraesCS4D02G366100;TraesCS4D02G183100;TraesCS1A02G075000;TraesCS1B02G093600;TraesCS4A02G336500;TraesCS5B02G536200;TraesCS5D02G144200;…	K00059+K00059+K00059+K00059+K00232+K00232+K00232+K00232+K00626+K00645+K00645+K01074+K01074+K01074+K01074+K01692+K01897+K01897+K01897+K01897+K01897+K01897+K01963+K03921+K03921+K03921+K07512+K07513+K09458+K10246+K10251+K10251+K10251+K10527+K10527+K10781+K10781+K10781
Biosynthesis of unsaturated fatty acids	ko01040	0.99728	TraesCS7D02G143200;TraesCS1D02G111900;TraesCS7A02G141800;TraesCS7B02G044200;TraesCS2B02G427700;TraesCS3A02G361800;TraesCS3B02G394200;TraesCS3D02G355500;TraesCS6B02G432600;TraesCS4D02G036100;TraesCS7D02G221000;TraesCS5B02G268900;TraesCS7B02G126200	K00232+K00232+K00232+K00232+K01068+K03921+K03921+K03921+K07513+K10246+K10251+K10251+K10251
Sesquiterpenoid and triterpenoid biosynthesis	ko00909	0.997358	TraesCS4A02G059900;TraesCS4B02G235500;TraesCS5A02G454500;novel.80;novel.10813;novel.12775;novel.2644;novel.4042;TraesCS3D02G077400;TraesCS6B02G172700;TraesCS2A02G425500;TraesCS2B02G445900;TraesCS2D02G423500;novel.12514;novel.3730;novel.11316;TraesCS7D02G233100;TraesCS6A02G111400;TraesCS6D02G100000	K00511+K00511+K00801+K14175+K14175+K14175+K14175+K14175+K15472+K15472+K15793+K15793+K15793+K15803+K15803+K15805+K19011+K19011+K19011
Biotin metabolism	ko00780	0.997412	TraesCS1B02G181700;TraesCS1D02G386800;TraesCS5A02G496000;TraesCS7B02G144400;TraesCS7D02G267400;TraesCS7A02G160600	K00059+K00059+K00059+K00059+K01012+K09458
Basal transcription factors	ko03022	0.998327	TraesCS4A02G298000;novel.6980;TraesCS1A02G266900;TraesCS1B02G154800;TraesCS1B02G277800;TraesCS1D02G137000;TraesCS1D02G267100;TraesCS2B02G234400;TraesCS1D02G024600;novel.832;TraesCS5B02G205400;TraesCS4A02G163100;TraesCS4D02G160000;TraesCS2B02G072300;TraesCS2D02G088600;TraesCS3A02G039800;TraesCS3B02G043300;TraesCS3D02G101700;TraesCS6A02G351100;TraesCS6D02G333800;novel.7685;TraesCS3A02G267300;TraesC…	K03120+K03120+K03122+K03122+K03122+K03122+K03122+K03122+K03123+K03123+K03128+K03129+K03129+K03131+K03131+K03131+K03131+K03131+K03131+K03131+K03131+K03135+K03135+K03138+K14651
Ubiquitin mediated proteolysis	ko04120	0.999011	TraesCS4A02G086400;TraesCS4B02G218000;TraesCS5A02G073800;TraesCS1B02G182600;TraesCS1B02G156000;TraesCS5A02G331300;TraesCS1D02G054700;TraesCS5A02G152600;TraesCS1B02G118000;TraesCS1D02G098500;TraesCS1A02G225100;TraesCS1B02G238300;TraesCS1D02G226500;TraesCS7B02G299300;TraesCS7A02G398600;TraesCSU02G081200;TraesCS6A02G251400;TraesCS6D02G233200;novel.15633;TraesCS2A02G399300;TraesCS2A02G440000;TraesCS2…	K02927+K02927+K02927+K02977+K03094+K03094+K03178+K03178+K03347+K03347+K03348+K03348+K03348+K03350+K03350+K03351+K03355+K03355+K03357+K03363+K03363+K03363+K03363+K03363+K03875+K03875+K03875+K04506+K04506+K04506+K04506+K04506+K04506+K04506+K04506+K04506+K04506+K04506+K04506+K04506+K04506+K04506+K04506+K04506+K04506+K04506+K04506+K04506+K04506+K04649+K06688+K06689+K06689+K06689+K06689+K06689+K08770+…
RNA transport	ko03013	0.999339	TraesCS3A02G156200;TraesCS3B02G182800;TraesCS3D02G164000;TraesCS5A02G261000;novel.11866;TraesCS1A02G316900;TraesCS1B02G329300;TraesCS1D02G316900;TraesCS1B02G455200;TraesCS3B02G254800;TraesCS3D02G228100;TraesCS5A02G415600;TraesCS6B02G006500;novel.15031;TraesCS1A02G303600;TraesCS1B02G314000;TraesCS1D02G303100;TraesCS3A02G340700;TraesCS3A02G340800;TraesCS3B02G372300;TraesCS3D02G334200;TraesCS4A02G14…	K00784+K00784+K00784+K00784+K01164+K03113+K03113+K03113+K03231+K03231+K03231+K03231+K03231+K03231+K03239+K03239+K03239+K03239+K03239+K03239+K03239+K03239+K03239+K03245+K03248+K03248+K03248+K03248+K03251+K03257+K03257+K03257+K03257+K03257+K03260+K03260+K03260+K03260+K03260+K03262+K03262+K03262+K03262+K03537+K03680+K05749+K07936+K07936+K07936+K07936+K09291+K09291+K09291+K10577+K12882+K13025+K13098+…
2-Oxocarboxylic acid metabolism	ko01210	0.99953	TraesCS2A02G205900;TraesCS2B02G233100;TraesCS3A02G237100;TraesCS1A02G427600;TraesCS1B02G462500;TraesCS1D02G136500;TraesCS5A02G398300;TraesCS1A02G085600;TraesCS1B02G102700;TraesCS1A02G072200;TraesCS4A02G059800;TraesCS4B02G235400;TraesCS3A02G269900;TraesCS4A02G337800;TraesCS6A02G250600;TraesCS6D02G232400;TraesCS5A02G413300;TraesCS2A02G261600;TraesCS2B02G280600;TraesCS2D02G262400;TraesCS4B02G321900;…	K00031+K00031+K00031+K00053+K00053+K00053+K00133+K00814+K00814+K00818+K00826+K00826+K00928+K00928+K00930+K00930+K01647+K14272+K14272+K14272+K14677+K14677+K14677
Aminoacyl-tRNA biosynthesis	ko00970	0.9996	TraesCS1B02G205800;TraesCS5A02G192700;TraesCS7A02G304700;TraesCS5B02G042800;TraesCS4D02G092300;TraesCS5A02G385900;TraesCS5A02G386000;TraesCS5D02G395800;TraesCS5D02G395900;TraesCS4A02G095200;TraesCS4B02G209300;TraesCS4B02G398200;TraesCS4D02G210000;TraesCS2A02G246900;TraesCS2B02G263300;TraesCS2D02G249200;TraesCS5B02G053100;TraesCS4A02G078800;TraesCS4D02G243900;TraesCS2A02G288100;TraesCS2B02G304900;…	K01866+K01866+K01866+K01869+K01870+K01870+K01870+K01870+K01870+K01872+K01872+K01872+K01872+K01873+K01873+K01873+K01873+K01874+K01874+K01880+K01880+K01880+K01880+K01881+K01886+K01887+K01887+K02433+K02433+K02433+K02433+K02433+K02433+K02433+K02433+K02433+K04567+K14164+K22503+K22503+K22503
Betalain biosynthesis	ko00965	0.999822	TraesCS5B02G130900;TraesCS5D02G138500;TraesCS2B02G322200;TraesCS3B02G421200;TraesCS3D02G381800;TraesCS4B02G089700;TraesCS4D02G086300;TraesCS5A02G142700;TraesCS5B02G225700;TraesCS5D02G149400;TraesCS6B02G301000	K01593+K01593+K15777+K15777+K15777+K15777+K15777+K15777+K15777+K15777+K15777
Stilbenoid, diarylheptanoid and gingerol biosynthesis	ko00945	0.999864	TraesCS3A02G342900;TraesCS3B02G375100;TraesCS3D02G336900;TraesCS1A02G310500;TraesCS1B02G321800;TraesCS3A02G331800;TraesCS7D02G100300;TraesCS7D02G524200;TraesCS2A02G186800;TraesCS2D02G201100;TraesCS2D02G527800;TraesCS3D02G525000;TraesCS4A02G403400;TraesCS5A02G222700;TraesCS5B02G221700;TraesCS5D02G230500;TraesCS5D02G462600;TraesCS7A02G106000;TraesCS4D02G073600;TraesCS2B02G006300;TraesCS2B02G006700;…	K00487+K00487+K00487+K09754+K09754+K09754+K13065+K13065+K13065+K13065+K13065+K13065+K13065+K13065+K13065+K13065+K13065+K13065+K16040+K17212+K17212+K17212+K17212+K17212+K17212+K17212+K17212+K17212
Phenylpropanoid biosynthesis	ko00940	0.999942	TraesCS2A02G066400;TraesCS2A02G066500;TraesCS2B02G078600;TraesCS2B02G078700;TraesCS2D02G064900;TraesCS5A02G205600;TraesCS5A02G213900;TraesCS5B02G209800;TraesCS5D02G210600;TraesCS5D02G218100;TraesCS6A02G173700;TraesCS6A02G369800;TraesCS7D02G347300;TraesCS7D02G370400;TraesCS7D02G420500;TraesCS1A02G108400;TraesCS1A02G319000;TraesCS1B02G115900;TraesCS1D02G096400;TraesCS1D02G174200;TraesCS2A02G263500;…	K00083+K00083+K00083+K00083+K00083+K00083+K00083+K00083+K00083+K00083+K00083+K00083+K00430+K00430+K00430+K00430+K00430+K00430+K00430+K00430+K00430+K00430+K00430+K00430+K00430+K00430+K00430+K00430+K00430+K00430+K00430+K00430+K00430+K00430+K00430+K00430+K00430+K00430+K00430+K00430+K00430+K00430+K00430+K00430+K00430+K00430+K00430+K00430+K00430+K00430+K00430+K00430+K00430+K00487+K00487+K00487+K01188+…
Glucosinolate biosynthesis	ko00966	0.999969	TraesCS4A02G059800;TraesCS4B02G235400	K00826+K00826
Plant-pathogen interaction	ko04626	0.999997	TraesCS5A02G326100;TraesCS5B02G326500;TraesCS5D02G332200;TraesCS7D02G426200;TraesCS1A02G394100;TraesCS1B02G422600;TraesCS1D02G402400;TraesCS2B02G113800;TraesCS5A02G229000;TraesCS5A02G239000;TraesCS5A02G239100;TraesCS5A02G382800;TraesCS5B02G227700;TraesCS5B02G237600;TraesCS5B02G387200;TraesCS5B02G480300;TraesCS5D02G238700;TraesCS5D02G246200;TraesCS5D02G392200;TraesCS5D02G481000;TraesCS6A02G321100;…	K01373+K01373+K01373+K02183+K02183+K02183+K02183+K02183+K02183+K02183+K02183+K02183+K02183+K02183+K02183+K02183+K02183+K02183+K02183+K02183+K02183+K02183+K02183+K02358+K02358+K02358+K02358+K02358+K02358+K02358+K02358+K02358+K02358+K02358+K02358+K04079+K04079+K04079+K04079+K04079+K04079+K04079+K04079+K04079+K04079+K04079+K05391+K05391+K05391+K05391+K05391+K05391+K05391+K05391+K05391+K05391+K05391+…
Proteasome	ko03050	0.999999	TraesCS7D02G129900;TraesCS3B02G566500;TraesCS4D02G178500;TraesCS5A02G335700;TraesCS6D02G144300;TraesCS3A02G183700;TraesCS3B02G213500;TraesCS3D02G187900;TraesCS2D02G424200;TraesCS1D02G351400;novel.3528;TraesCS2B02G329100;TraesCS2D02G310600;TraesCS4B02G355700;TraesCS5A02G524900;novel.17414;TraesCS5A02G224200;TraesCS5B02G223000;TraesCS5D02G231600;TraesCS7D02G237700;TraesCS2A02G213000;TraesCS2D02G218…	K02728+K03029+K03029+K03029+K03029+K03030+K03030+K03030+K03031+K03032+K03035+K03036+K03036+K03036+K03036+K03062+K06693+K06693+K06693+K06699+K06700+K06700
Pentose and glucuronate interconversions	ko00040	1	TraesCS7D02G240400;TraesCS1A02G282000;TraesCS1A02G282600;TraesCS1B02G291200;TraesCS1B02G291500;TraesCS1D02G281800;TraesCS3A02G363400;TraesCS3B02G395600;TraesCS3B02G395700;TraesCS3D02G041300;TraesCS3D02G356900;TraesCS7B02G167500;TraesCS7D02G269800;TraesCS4A02G199200;TraesCS4B02G050400;TraesCS4D02G113800;TraesCS5B02G399800;TraesCS5D02G404300;TraesCS1A02G388800;TraesCS1B02G417000;TraesCS1D02G396800;…	K00002+K00002+K00002+K00002+K00002+K00002+K00002+K00002+K00002+K00002+K00002+K00008+K00008+K00012+K00012+K00012+K00012+K00012+K00078+K00078+K00078+K00854+K00963+K00963+K01051+K01051+K01051+K01051+K01051+K01051+K01051+K01051+K01051+K01051+K01051+K01051+K01051+K01051+K01184+K01184+K01184+K01184+K01184+K01184+K01184+K01184+K01184+K01184+K01184+K01213+K01213+K01213+K01213+K01728+K01728+K01728+K01728+…
Photosynthesis	ko00195	1	novel.11011;TraesCS4B02G204500;TraesCS4D02G205400;novel.13153;TraesCS2A02G223600;TraesCS7B02G196800;TraesCS7D02G467900;TraesCS2A02G207900;TraesCS2B02G234500;TraesCS2D02G214700;novel.18746;TraesCSU02G269500;TraesCS3A02G373900;TraesCS3B02G406100;TraesCS3D02G366600;TraesCS4A02G297900;TraesCS4A02G356200;TraesCS5B02G516000;TraesCS5D02G516100;TraesCS7A02G325500;TraesCS2A02G252800;TraesCS2B02G272500;Tra…	K02108+K02109+K02109+K02112+K02115+K02634+K02636+K02636+K02636+K02636+K02636+K02637+K02639+K02639+K02639+K02639+K02639+K02639+K02639+K02639+K02641+K02641+K02641+K02641+K02641+K02641+K02689+K02694+K02694+K02694+K02697+K02698+K02698+K02701+K02703+K02705+K02705+K02717+K02721+K02721+K02721+K02721+K02721+K03541+K03541+K03541+K03541+K03542+K03542+K03542+K08901+K08901+K08901+K08901+K08901+K08901+K08903+…
Indole alkaloid biosynthesis	ko00901	1	TraesCS5B02G130900;TraesCS5D02G138500;TraesCS7D02G076300;TraesCS2D02G177900;TraesCS5B02G195300;TraesCS5D02G202700	K01593+K01593+K01757+K01757+K01757+K01757
Ribosome	ko03010	1	TraesCS1A02G058300;TraesCS4B02G198600;TraesCS4D02G199500;TraesCS1A02G112500;TraesCS1D02G114100;TraesCS4B02G171600;TraesCS4D02G173700;TraesCS4B02G342900;TraesCS5A02G317900;TraesCS2A02G545400;TraesCS5A02G438800;TraesCS5B02G441600;TraesCS5D02G445900;TraesCS3A02G268300;novel.2926;TraesCS4B02G034400;novel.8138;TraesCS7B02G250000;TraesCS1A02G399600;TraesCS4B02G100600;TraesCS4A02G293600;TraesCS4D02G1701…	K02864+K02864+K02864+K02866+K02866+K02866+K02866+K02867+K02867+K02874+K02875+K02875+K02875+K02876+K02878+K02881+K02881+K02882+K02882+K02884+K02885+K02885+K02885+K02890+K02894+K02894+K02894+K02896+K02896+K02896+K02897+K02903+K02903+K02904+K02904+K02904+K02906+K02908+K02908+K02913+K02915+K02927+K02927+K02927+K02929+K02932+K02935+K02935+K02935+K02935+K02935+K02935+K02935+K02935+K02936+K02936+K02936+…
Oxidative phosphorylation	ko00190	1	TraesCS2D02G255500;novel.6098;TraesCS7D02G311200;TraesCS7A02G314000;TraesCS3A02G458200;TraesCS3D02G451000;TraesCS1A02G250300;TraesCS1D02G249900;TraesCS1D02G273500;TraesCS3B02G611600;TraesCS3D02G539900;TraesCS3D02G540100;TraesCS6A02G272300;TraesCS6B02G299800;TraesCS6D02G252400;TraesCSU02G073200;TraesCS4D02G027900;TraesCS5A02G004200;TraesCS5A02G543300;TraesCS5D02G013100;novel.11011;TraesCS4B02G2045…	K00234+K00234+K00235+K00235+K00413+K00413+K00419+K00419+K01507+K01507+K01507+K01507+K01507+K01507+K01507+K01535+K01535+K01535+K01535+K01535+K02108+K02109+K02109+K02112+K02115+K02128+K02132+K02132+K02132+K02132+K02132+K02140+K02140+K02145+K02147+K02147+K02149+K02154+K02154+K02154+K02257+K02260+K02260+K02260+K03884+K03884+K03884+K03884+K03884+K03884+K03884+K03955+K05573+K05575+K08738+K08738+K08738+…

## Sheet: CK7 vs. HS7
#Kegg_pathway	ko_id	P-value	GeneID	KEGG Orthology
Protein processing in endoplasmic reticulum	ko04141	3.00485e-11	TraesCSU02G088100;TraesCS2A02G432100;novel.8387;novel.16523;novel.3598;novel.5428;TraesCS7D02G197100;TraesCS2D02G273400;TraesCS2D02G273600;TraesCS2D02G336800;TraesCS4A02G349500;TraesCS2A02G506300;TraesCS5A02G331300;TraesCS5A02G462800;TraesCS5B02G331700;TraesCS5D02G337200;TraesCS6D02G002600;TraesCS1A02G133100;TraesCS1A02G285000;TraesCS1B02G151300;TraesCS1B02G294300;TraesCS1D02G131800;TraesCS1D02G2…	K01230+K01230+K01230+K01230+K01230+K01230+K01456+K01456+K01456+K01456+K01456+K03094+K03094+K03094+K03094+K03094+K03094+K03283+K03283+K03283+K03283+K03283+K03283+K03283+K03283+K03283+K03283+K03283+K03283+K03283+K03283+K03283+K03283+K03283+K03283+K03283+K03283+K03283+K03283+K03283+K03283+K03283+K03283+K03283+K03283+K03283+K03283+K03283+K03283+K03283+K03283+K03283+K03283+K03283+K03283+K03283+K03283+…
Glycerophospholipid metabolism	ko00564	1.02184e-10	TraesCS1A02G312400;TraesCS1D02G312600;TraesCS6B02G249600;TraesCS1A02G195200;TraesCS1B02G209900;TraesCS1D02G198700;TraesCS5B02G211400;TraesCS1A02G235100;TraesCS1D02G236800;TraesCS2B02G148200;TraesCS2D02G128700;TraesCS3A02G315800;TraesCS3B02G351100;TraesCS3B02G358800;TraesCS3D02G315700;TraesCS5A02G076300;TraesCS5B02G082400;TraesCS5D02G089700;TraesCS5D02G120500;TraesCS6A02G156000;TraesCS6D02G146000;…	K00006+K00006+K00550+K00630+K00630+K00630+K00894+K00901+K00901+K00901+K00901+K00901+K00901+K00901+K00901+K00901+K00901+K00901+K00901+K00968+K00968+K00968+K00981+K00981+K00981+K00993+K00993+K00993+K00993+K00993+K00993+K00993+K00993+K00993+K00995+K01047+K01047+K01047+K01094+K01115+K01115+K01115+K01115+K01115+K01115+K01115+K01115+K01115+K01115+K01115+K01115+K01115+K01115+K01115+K01115+K01115+K01126+…
Plant hormone signal transduction	ko04075	2.90637e-06	TraesCS1A02G083000;TraesCS1B02G100400;TraesCS1B02G226200;TraesCS1D02G084200;TraesCS1D02G215600;TraesCS3A02G252200;TraesCS3B02G281600;TraesCS3D02G252700;TraesCS4B02G080700;TraesCS5A02G237500;TraesCS5B02G235200;TraesCS7B02G367400;TraesCS7D02G155100;TraesCS1A02G222500;TraesCS1D02G294600;TraesCS6B02G379500;TraesCS6D02G328800;TraesCS7B02G059000;TraesCS7B02G275700;TraesCS7B02G335000;TraesCS7B02G356200;…	K12126+K12126+K12126+K12126+K12126+K12126+K12126+K12126+K12126+K12126+K12126+K13413+K13413+K13413+K13413+K13413+K13413+K13413+K13415+K13415+K13415+K13415+K13415+K13415+K13415+K13415+K13415+K13415+K13415+K13415+K13415+K13415+K13415+K13415+K13415+K13415+K13415+K13415+K13415+K13415+K13415+K13415+K13415+K13415+K13415+K13415+K13415+K13415+K13415+K13415+K13415+K13415+K13415+K13415+K13415+K13415+K13415+…
Circadian rhythm - plant	ko04712	3.56329e-06	TraesCS2B02G048400;TraesCS7D02G442500;TraesCS5A02G400100;TraesCS5B02G404900;TraesCS5D02G410000;novel.11734;TraesCSU02G007300;TraesCS6A02G039200;TraesCS6B02G054100;TraesCS6B02G356400;TraesCS6D02G045000;TraesCS6D02G305800;TraesCS6A02G121500;TraesCS6B02G149800;TraesCS6D02G111600;TraesCS7A02G431600;TraesCS6A02G223700;TraesCS6D02G211700;TraesCS3A02G116300;TraesCS3B02G135400;TraesCS3D02G118200;TraesCS1…	K00660+K03097+K03097+K03097+K03097+K03097+K03115+K10143+K10143+K10143+K10143+K10143+K12115+K12115+K12115+K12115+K12119+K12119+K12124+K12124+K12124+K12126+K12126+K12126+K12126+K12126+K12126+K12126+K12126+K12126+K12126+K12126+K12127+K12129+K12129+K12129+K12129+K12130+K12130+K12130+K12130+K12130+K12133+K12133+K12133+K12133+K12133+K12133+K12133+K12133+K12133+K12133+K12133+K12133+K12133+K12133+K12133+…
Brassinosteroid biosynthesis	ko00905	1.279e-05	TraesCS4A02G078000;TraesCS4B02G234100;TraesCS4D02G235200;TraesCS5A02G131400;TraesCS5B02G133400;TraesCS5D02G139900;TraesCS3A02G103800;TraesCS3B02G121200;TraesCS3D02G106100;TraesCS2A02G013500;TraesCS2B02G004500;TraesCS2D02G014200;TraesCS2A02G113600;TraesCS2B02G269300;TraesCS2D02G114200;TraesCS2D02G249800;TraesCS7B02G254100;TraesCS7D02G350000;TraesCS1A02G253900;TraesCS1A02G254000;TraesCS1A02G254100;…	K09587+K09587+K09587+K09588+K09588+K09588+K09589+K09589+K09589+K09590+K09590+K09590+K09591+K09591+K09591+K09591+K15639+K15639+K15639+K15639+K15639+K15639+K15639+K15639+K15639+K20623+K20623+K20623+K20623+K20623+K20623
Mannose type O-glycan biosynthesis	ko00515	2.81869e-05	TraesCS7B02G231000;TraesCS7D02G160300;TraesCS7D02G327100;TraesCS7A02G159300;TraesCS7A02G330300;TraesCS7B02G063900	K00728+K00728+K00728+K00728+K00728+K00728
Glutathione metabolism	ko00480	5.01748e-05	TraesCS3A02G166600;TraesCS1A02G357200;TraesCS2D02G066100;TraesCS2D02G236300;novel.10207;novel.1245;novel.2407;TraesCS2B02G429100;TraesCS2B02G604800;TraesCS2D02G407700;TraesCS2D02G598000;novel.3233;TraesCS7D02G249200;TraesCS2A02G071700;TraesCS2A02G082100;TraesCS2B02G087400;TraesCS2B02G096200;TraesCS2D02G070500;TraesCS2D02G080000;TraesCS6B02G462300;TraesCS7A02G250500;TraesCS7B02G140600;TraesCS5A02G…	K00031+K00033+K00036+K00383+K00383+K00383+K00383+K00432+K00432+K00432+K00432+K00432+K00434+K00434+K00434+K00434+K00434+K00434+K00434+K00434+K00434+K00434+K00797+K00797+K00797+K00799+K00799+K00799+K00799+K00799+K00799+K00799+K00799+K00799+K00799+K00799+K00799+K00799+K00799+K00799+K00799+K00799+K00799+K00799+K00799+K00799+K00799+K00799+K00799+K00799+K00799+K00799+K00799+K00799+K00799+K00799+K00799+…
Photosynthesis - antenna proteins	ko00196	6.18146e-05	TraesCS7D02G227300;TraesCS2A02G187200;TraesCS2D02G200700;TraesCS5B02G210800;TraesCS5B02G227800;TraesCS6B02G312900;novel.18870;TraesCS7D02G199400;TraesCS1B02G388200;TraesCS1B02G388500;TraesCS1B02G433300;TraesCS1D02G306200;TraesCS1D02G374900;TraesCS1D02G375000;TraesCS1D02G375100;TraesCS5B02G462800;TraesCS5B02G462900;TraesCS6A02G093700;TraesCS6A02G094200;TraesCS6A02G094400;TraesCS6A02G094500;TraesCS…	K08907+K08908+K08908+K08908+K08910+K08911+K08911+K08912+K08912+K08912+K08912+K08912+K08912+K08912+K08912+K08912+K08912+K08912+K08912+K08912+K08912+K08912+K08912+K08912+K08912+K08912+K08912+K08912+K08912+K08912+K08912+K08912+K08913+K08913
Valine, leucine and isoleucine degradation	ko00280	0.000108464	TraesCS7D02G180600;TraesCS1B02G429300;TraesCS5D02G252100;TraesCS6A02G316700;novel.18066;novel.5246;TraesCS4A02G219900;TraesCS4D02G094500;TraesCS6A02G239600;TraesCS6A02G240000;TraesCS6B02G284900;TraesCS6D02G222000;TraesCS4B02G071500;TraesCS6B02G050600;TraesCS6D02G041600;TraesCS1A02G066800;TraesCS1B02G085100;TraesCS1D02G067800;TraesCS1A02G066400;TraesCS1A02G105600;TraesCS1B02G084700;TraesCS1D02G067…	K00020+K00020+K00020+K00020+K00020+K00020+K00128+K00128+K00128+K00128+K00128+K00128+K00166+K00167+K00167+K00253+K00253+K00253+K00382+K00382+K00382+K00382+K00626+K00826+K00826+K00827+K00827+K00827+K00827+K00827+K00827+K00827+K01640+K01640+K01640+K01640+K01640+K01640+K01640+K01968+K01968+K01968+K01968+K01968+K01968+K01968+K01968+K01968+K01968+K01968+K01968+K01968+K01969+K01969+K01969+K05607+K05607+…
Ether lipid metabolism	ko00565	0.000230388	TraesCS7D02G166300;TraesCS4A02G113900;TraesCS4B02G190200;TraesCS4D02G191600;TraesCS6A02G072500;TraesCS6B02G097500;TraesCS6D02G070500;TraesCS7A02G165300;TraesCS7B02G070100;TraesCS7D02G446400;TraesCS4D02G040800;TraesCS7A02G457900;TraesCS3A02G405900;TraesCS3B02G439500;TraesCS7B02G277900;TraesCS1A02G115300;TraesCS1B02G135200;TraesCS1B02G242500;TraesCS1B02G393300;TraesCS1D02G116700;TraesCS1D02G230100;…	K00993+K00993+K00993+K00993+K00993+K00993+K00993+K00993+K00993+K01047+K01047+K01047+K01062+K01062+K01115+K01115+K01115+K01115+K01115+K01115+K01115+K01115+K01115+K01115+K01115+K01115+K01115+K01115+K01115+K01115+K01115+K13510+K13510+K13510+K13510+K14674+K14674+K14674+K16794+K16794+K16860
Phagosome	ko04145	0.000347046	TraesCS7B02G184000;TraesCS7B02G225600;TraesCS7D02G289700;TraesCS2A02G184400;TraesCS2A02G559200;TraesCS2B02G223000;TraesCS2B02G621000;TraesCS2D02G203300;TraesCS2D02G571300;TraesCS4A02G162700;TraesCS5D02G211500;TraesCS7A02G294300;novel.8927;novel.13880;novel.1708;novel.3295;novel.4700;novel.18108;TraesCS3A02G250500;TraesCS3B02G280000;TraesCS1D02G449200;TraesCS7A02G285700;novel.16610;TraesCS6D02G135…	K00921+K00921+K00921+K00921+K00921+K00921+K00921+K00921+K00921+K00921+K00921+K00921+K00921+K00921+K00921+K00921+K01365+K02145+K02147+K02147+K02148+K02148+K02148+K02149+K02150+K02150+K02150+K02152+K02154+K02154+K02155+K04392+K04392+K04392+K07342+K07342+K07342+K07342+K07374+K07374+K07374+K07374+K07374+K07374+K07375+K07375+K07889+K07889+K07897+K07897+K07897+K07897+K07897+K07897+K07897+K07897+K08054+…
ABC transporters	ko02010	0.000563473	TraesCS7D02G355100;TraesCS1B02G356200;TraesCS1D02G345200;TraesCS5A02G193200;TraesCS6A02G183200;TraesCS6B02G211300;TraesCS6D02G170100;TraesCS5D02G402400;novel.3954;TraesCS7B02G181700;TraesCS7D02G284100;TraesCS1A02G081300;TraesCS1A02G331300;TraesCS1A02G368500;TraesCS1B02G099000;TraesCS1B02G234600;TraesCS1B02G345200;TraesCS1B02G387400;TraesCS1D02G082900;TraesCS1D02G374300;TraesCS2A02G168600;TraesCS2…	K05643+K05643+K05643+K05643+K05643+K05643+K05643+K05656+K05656+K05658+K05658+K05658+K05658+K05658+K05658+K05658+K05658+K05658+K05658+K05658+K05658+K05658+K05658+K05658+K05658+K05658+K05658+K05658+K05658+K05658+K05658+K05658+K05658+K05658+K05658+K05658+K05658+K05658+K05658+K05658+K05658+K05658+K05658+K05658+K05658+K05658+K05658+K05658+K05658+K05658+K05658+K05658+K05658+K05658+K05658+K05658+K05658+…
MAPK signaling pathway - plant	ko04016	0.000618871	TraesCS5B02G123000;TraesCS7D02G132700;TraesCS1A02G308800;TraesCS1B02G422600;TraesCS1D02G308000;TraesCS1D02G402400;TraesCS2A02G156400;TraesCS2A02G166200;TraesCS2B02G181800;TraesCS2B02G182000;TraesCS2D02G162300;TraesCS3A02G114400;TraesCS3D02G328300;TraesCS4A02G126700;TraesCS5A02G229000;TraesCS5A02G382800;TraesCS5B02G227700;TraesCS5D02G238700;TraesCS5D02G481000;TraesCS7A02G133200;TraesCS7B02G034000;…	K00940+K02183+K02183+K02183+K02183+K02183+K02183+K02183+K02183+K02183+K02183+K02183+K02183+K02183+K02183+K02183+K02183+K02183+K02183+K02183+K02183+K03781+K03781+K03781+K03781+K13413+K13413+K13413+K13413+K13413+K13413+K13413+K13414+K13414+K13414+K13414+K13414+K13414+K13416+K13416+K13416+K13416+K13416+K13416+K13416+K13416+K13416+K13416+K13416+K13416+K13416+K13416+K13416+K13416+K13416+K13416+K13416+…
alpha-Linolenic acid metabolism	ko00592	0.000898942	TraesCS2A02G277900;TraesCS2B02G295300;TraesCS2D02G276900;TraesCS5A02G280700;TraesCS5A02G280800;TraesCS5B02G279900;TraesCS7D02G143200;TraesCS7D02G346400;TraesCS1B02G129300;TraesCS1D02G111900;TraesCS7A02G141800;TraesCS1A02G212900;TraesCS1B02G226400;TraesCS1D02G215800;TraesCS2A02G315100;TraesCS4B02G295200;TraesCS4D02G294100;TraesCS5D02G013400;TraesCS6B02G193400;TraesCS7A02G246200;TraesCS7B02G145200;…	K00224+K00224+K00224+K00224+K00224+K00224+K00232+K00232+K00232+K00232+K00232+K00454+K00454+K00454+K00454+K00454+K00454+K00454+K00454+K00454+K00454+K01047+K01047+K01047+K01723+K01723+K01723+K01723+K01723+K01723+K05894+K05894+K05894+K05894+K05894+K05894+K05894+K05894+K05894+K05894+K05894+K05894+K05894+K05894+K05894+K07513+K08241+K08241+K10525+K10526+K10526+K10527+K10527+K14674+K14674+K14674+K16818+…
Phosphonate and phosphinate metabolism	ko00440	0.00101582	TraesCS6A02G156000;TraesCS6D02G146000;novel.8548;TraesCS7D02G166300;TraesCS4A02G113900;TraesCS4B02G190200;TraesCS4D02G191600;TraesCS6A02G072500;TraesCS6B02G097500;TraesCS6D02G070500;TraesCS7A02G165300;TraesCS7B02G070100	K00968+K00968+K00968+K00993+K00993+K00993+K00993+K00993+K00993+K00993+K00993+K00993
Ubiquinone and other terpenoid-quinone biosynthesis	ko00130	0.00103802	TraesCS6A02G141500;TraesCS3A02G342900;TraesCS3B02G375100;TraesCS3D02G136900;TraesCS3D02G336900;TraesCS7A02G108800;novel.18804;TraesCS7D02G342400;TraesCS4B02G124800;TraesCS4D02G153400;novel.12799;novel.2793;novel.2109;TraesCS7B02G401000;TraesCS7B02G401100;TraesCS7D02G483400;TraesCS2A02G145800;TraesCS3B02G426300;TraesCS4B02G269100;TraesCS4D02G074600;TraesCS4D02G268300;TraesCS6A02G266700;TraesCS6D02…	K00457+K00487+K00487+K00487+K00487+K00591+K00591+K00815+K00815+K00815+K00815+K00815+K00815+K01904+K01904+K01904+K01904+K01904+K01904+K01904+K01904+K01904+K01904+K02552+K03809+K03809+K03809+K03809+K03809+K03809+K03809+K03809+K03809+K03809+K03809+K09833+K09833+K09833+K09833+K09833+K09833+K09833+K09833+K09833+K09833+K09833+K09833+K12501+K12501+K12501+K12501+K12502+K12502+K12502+K12502+K14760+K17872+…
Flavone and flavonol biosynthesis	ko00944	0.00170957	TraesCS2A02G113500;TraesCS2B02G132100;TraesCS2B02G132400;TraesCS2B02G132500;TraesCS2D02G114100;TraesCS7D02G036900;TraesCS5A02G518800;TraesCS6B02G135700;TraesCS6B02G258200;TraesCS7A02G024000;novel.9550;novel.14835;novel.628;TraesCS7D02G089800;TraesCS1A02G021100;TraesCS1B02G024800;TraesCS1B02G024900;TraesCS1D02G020700;TraesCS2A02G442200;TraesCS2A02G525000;TraesCS2B02G462800;TraesCS2D02G440900;Traes…	K13080+K13080+K13080+K13080+K13080+K13083+K13083+K13083+K13083+K13083+K13083+K13083+K13083+K13264+K13264+K13264+K13264+K13264+K13264+K13264+K13264+K13264+K13264+K13264+K13264+K13264+K13264+K13264+K13264+K22771+K22771+K22771+K22771+K22771+K22771+K22771+K22772+K22772+K22772
Plant-pathogen interaction	ko04626	0.00182311	TraesCS2D02G272400;TraesCS5A02G326100;TraesCS5B02G326500;TraesCS5D02G332200;TraesCS7D02G132700;TraesCS1A02G308800;TraesCS1B02G422600;TraesCS1D02G308000;TraesCS1D02G402400;TraesCS2A02G156400;TraesCS2A02G166200;TraesCS2B02G181800;TraesCS2B02G182000;TraesCS2D02G162300;TraesCS3A02G114400;TraesCS3D02G328300;TraesCS4A02G126700;TraesCS5A02G229000;TraesCS5A02G382800;TraesCS5B02G227700;TraesCS5D02G238700;…	K01373+K01373+K01373+K01373+K02183+K02183+K02183+K02183+K02183+K02183+K02183+K02183+K02183+K02183+K02183+K02183+K02183+K02183+K02183+K02183+K02183+K02183+K02183+K02183+K02358+K02358+K02358+K02358+K02358+K02358+K02358+K02358+K02358+K02358+K02358+K02358+K02358+K02358+K02358+K04079+K04079+K04079+K04079+K04079+K04079+K04079+K04079+K04079+K04079+K04079+K04079+K04079+K04079+K04079+K05391+K05391+K05391+…
SNARE interactions in vesicular transport	ko04130	0.00277991	TraesCSU02G076400;TraesCS2D02G248900;TraesCS5A02G096800;TraesCS5A02G425600;TraesCS5B02G102700;TraesCS5B02G427600;TraesCS5D02G109500;TraesCS6B02G211000;TraesCS3A02G175000;TraesCS3D02G180500;TraesCS7D02G044300;TraesCS3A02G119100;TraesCS3D02G121000;TraesCS1A02G363100;TraesCS1A02G363200;TraesCS3A02G252300;TraesCS3B02G283800;TraesCS3B02G431300;TraesCS3D02G207900;TraesCS3D02G252800;TraesCS4A02G299300;T…	K08486+K08486+K08486+K08486+K08486+K08486+K08486+K08486+K08488+K08488+K08489+K08490+K08490+K08493+K08493+K08493+K08493+K08493+K08493+K08493+K08496+K08496+K08496+K08496+K08497+K08497+K08503+K08505+K08505+K08506+K08507+K08507+K08515+K08515+K08515+K08516+K08516+K08517+K08517+K08517+K08517+K08517+K08517
Endocytosis	ko04144	0.00422524	TraesCSU02G003000;TraesCS1B02G392900;TraesCS2B02G152700;TraesCS3B02G045800;TraesCS3B02G584200;TraesCS4A02G165400;TraesCS4A02G434700;TraesCS4B02G059200;TraesCS5A02G338100;TraesCS5D02G342600;TraesCS6A02G406600;novel.1328;novel.12151;novel.1550;novel.14080;novel.16718;novel.4091;novel.4364;TraesCS7B02G277900;TraesCS1A02G115300;TraesCS1B02G135200;TraesCS1B02G242500;TraesCS1B02G393300;TraesCS1D02G1167…	K00889+K00889+K00889+K00889+K00889+K00889+K00889+K00889+K00889+K00889+K00889+K00889+K00889+K00889+K00889+K00889+K00889+K00889+K01115+K01115+K01115+K01115+K01115+K01115+K01115+K01115+K01115+K01115+K01115+K01115+K01115+K01115+K01115+K01115+K01115+K01528+K01528+K03283+K03283+K03283+K03283+K03283+K03283+K03283+K03283+K03283+K03283+K03283+K03283+K03283+K03283+K03283+K03283+K03283+K03283+K03283+K03283+…
Arachidonic acid metabolism	ko00590	0.00495925	TraesCS2D02G350600;TraesCS6A02G218000;TraesCS6B02G247400;TraesCS2B02G429100;TraesCS2B02G604800;TraesCS2D02G407700;TraesCS2D02G598000;novel.3233;TraesCS7D02G446400;TraesCS4D02G040800;TraesCS7A02G457900;TraesCS2A02G065000;TraesCS2B02G077200;TraesCS2D02G063100;TraesCS7D02G228900;TraesCS1A02G170700;TraesCS1A02G363800;TraesCS1B02G186600;TraesCS1B02G381000;TraesCS1D02G168400;TraesCS2B02G556900;TraesCS4…	K00079+K00079+K00079+K00432+K00432+K00432+K00432+K00432+K01047+K01047+K01047+K05309+K05309+K05309+K08726+K08726+K08726+K08726+K08726+K08726+K08726+K08726+K08726+K08726+K14674+K14674+K14674+K15730+K15730+K15730+K15730+K18592+K18592+K18592
RNA degradation	ko03018	0.00498023	TraesCS7D02G101300;TraesCS2A02G331700;TraesCS2D02G331200;TraesCS3A02G107600;TraesCS3A02G161900;TraesCS3A02G277700;TraesCS3B02G126400;TraesCS3B02G300900;TraesCS3B02G311900;TraesCS3D02G109600;TraesCS3D02G278000;TraesCS4A02G387000;TraesCS5B02G244900;TraesCS5B02G361100;TraesCS5D02G254200;TraesCS5D02G367700;novel.12297;novel.15424;novel.3970;TraesCS1D02G383500;TraesCS2A02G349000;TraesCS2A02G366100;Tra…	K00850+K00850+K00850+K00850+K00850+K00850+K00850+K00850+K00850+K00850+K00850+K00850+K00850+K00850+K00850+K00850+K00850+K00850+K00850+K01148+K01148+K01148+K01148+K01689+K01689+K01689+K03678+K03678+K03678+K03679+K03681+K04043+K04043+K04043+K04043+K04043+K04043+K04043+K04077+K04077+K04077+K04077+K04077+K04077+K04077+K04077+K04077+K04077+K04077+K04077+K04077+K04077+K04077+K04077+K04077+K04077+K04077+…
Various types of N-glycan biosynthesis	ko00513	0.00996035	TraesCS3A02G488100;TraesCS4B02G083300;TraesCS4D02G081400;TraesCS6D02G407500;novel.10620;novel.3134;novel.15581;novel.6988;TraesCS6A02G361100;TraesCS6B02G393900;TraesCSU02G088100;TraesCS2A02G432100;novel.8387;novel.16523;novel.3598;novel.5428;TraesCS7D02G199200;TraesCS7B02G103100;TraesCS5A02G330800;TraesCS3D02G184500;TraesCS5D02G181900;TraesCS5A02G071200;TraesCS5D02G083400;TraesCS3A02G134100;Traes…	K00726+K00726+K00726+K00726+K00726+K00726+K00726+K00726+K00736+K00736+K01230+K01230+K01230+K01230+K01230+K01230+K01231+K01231+K03842+K03843+K03843+K03844+K03844+K03846+K03846+K03846+K03847+K05531+K05531+K07151+K07151+K07151+K07432+K07441+K12373+K12373+K12373+K12667+K12670+K12670+K14412+K14412+K14413+K14413+K14413
Starch and sucrose metabolism	ko00500	0.0105208	TraesCS7D02G159800;TraesCSU02G082000;TraesCS4B02G167500;TraesCS4D02G169800;TraesCS6B02G466600;TraesCS6D02G403800;TraesCS7A02G158900;TraesCS7B02G063400;TraesCSU02G044500;TraesCS3A02G015500;TraesCS3D02G013000;TraesCS4A02G225100;TraesCS4B02G091100;TraesCS7B02G248000;TraesCS7D02G344000;TraesCS2B02G327300;TraesCS1D02G100100;TraesCS2A02G468800;TraesCS2B02G491700;TraesCS2D02G468900;TraesCS6A02G307800;Tr…	K00695+K00695+K00695+K00695+K00695+K00695+K00695+K00695+K00696+K00696+K00696+K00696+K00696+K00700+K00700+K00700+K00703+K00703+K00703+K00703+K00703+K00703+K00703+K00703+K00706+K00844+K00844+K00844+K00844+K00847+K00847+K00847+K00847+K00963+K00963+K00975+K00975+K00975+K00975+K00975+K00975+K00975+K00975+K00975+K00975+K00975+K00975+K00975+K00975+K00975+K00975+K00975+K00975+K00975+K00975+K00975+K00975+…
Phosphatidylinositol signaling system	ko04070	0.0148394	novel.16835;TraesCSU02G003000;TraesCS1B02G392900;TraesCS2B02G152700;TraesCS3B02G045800;TraesCS3B02G584200;TraesCS4A02G165400;TraesCS4A02G434700;TraesCS4B02G059200;TraesCS5A02G338100;TraesCS5D02G342600;TraesCS6A02G406600;novel.1328;novel.12151;novel.1550;novel.14080;novel.16718;novel.4091;novel.4364;TraesCS1A02G235100;TraesCS1D02G236800;TraesCS2B02G148200;TraesCS2D02G128700;TraesCS3A02G315800;Trae…	K00888+K00889+K00889+K00889+K00889+K00889+K00889+K00889+K00889+K00889+K00889+K00889+K00889+K00889+K00889+K00889+K00889+K00889+K00889+K00901+K00901+K00901+K00901+K00901+K00901+K00901+K00901+K00901+K00901+K00901+K00901+K00913+K00913+K00921+K00921+K00921+K00921+K00921+K00921+K00921+K00921+K00921+K00921+K00921+K00921+K00921+K00921+K00921+K00921+K00981+K00981+K00981+K01092+K01092+K01092+K01099+K01099+…
Ribosome biogenesis in eukaryotes	ko03008	0.0165769	novel.1473;TraesCS7D02G442500;TraesCS5A02G400100;TraesCS5B02G404900;TraesCS5D02G410000;novel.11734;TraesCSU02G007300;TraesCS3A02G191100;TraesCS3D02G455900;TraesCS6B02G072400;TraesCS6D02G055600;novel.10376;novel.14746;novel.17716;novel.2213;novel.5843;novel.7170;novel.7639;TraesCS7B02G203800;TraesCS7B02G248600;TraesCS3B02G172700;TraesCS3A02G209100;TraesCS3B02G239400;TraesCS3D02G212000;TraesCS5A02G…	K01164+K03097+K03097+K03097+K03097+K03097+K03115+K03264+K06943+K06943+K06943+K06943+K06943+K06943+K06943+K06943+K06943+K06943+K07178+K07178+K07178+K07936+K07936+K07936+K11108+K11108+K11128+K11128+K11128+K11129+K11131+K11131+K11131+K11131+K11131+K11883+K11883+K11883+K11883+K11883+K13288+K14290+K14290+K14521+K14521+K14521+K14521+K14525+K14525+K14525+K14525+K14536+K14536+K14538+K14544+K14544+K14544+…
Nicotinate and nicotinamide metabolism	ko00760	0.0219765	TraesCS6A02G099200;TraesCS6B02G127300;TraesCS6D02G083200;TraesCS2D02G301100;TraesCS3A02G495300;TraesCS3D02G176600;TraesCS5A02G408400;TraesCS5D02G228800;TraesCS5D02G418200;TraesCS7B02G176500;TraesCS1A02G254500;TraesCS1B02G263700;TraesCS1D02G253900;TraesCS1D02G254000;TraesCS3B02G122400;TraesCS3B02G388300;TraesCS3D02G106200;TraesCS3D02G349400;TraesCS4D02G203800;novel.6545;TraesCS3A02G076400;novel.66…	K00278+K00278+K00278+K00763+K00858+K01081+K01081+K01081+K01081+K01240+K01240+K01240+K01240+K01240+K01513+K01513+K01513+K01513+K01513+K01513+K01950+K06210+K11414+K11416+K18551+K18551+K18551+K18551
Glycosaminoglycan degradation	ko00531	0.0246355	novel.15937;novel.16731;novel.16773;novel.18023;novel.18025;TraesCS4A02G054400;TraesCS4D02G250400;TraesCS5A02G074000;TraesCS5D02G087700;TraesCS1B02G371500;TraesCS1D02G106300;TraesCS2A02G291000;TraesCS2B02G307400;TraesCS2D02G288900;TraesCS3A02G449000;TraesCS3D02G441600;TraesCS3D02G441700;novel.10101;TraesCS2A02G188400;TraesCS2B02G218900;TraesCS2D02G199300;TraesCS3A02G205800;TraesCS3A02G381900;Trae…	K01205+K01205+K01205+K01205+K01205+K07964+K07964+K07964+K07964+K10532+K10532+K10532+K10532+K10532+K10532+K10532+K10532+K10532+K12309+K12309+K12309+K12309+K12309+K12309+K12309+K12309+K12309+K12309+K12309+K12309+K12309+K12309+K12309+K12309+K12309+K12309+K12309+K12309+K12309+K12309+K12309+K12373+K12373+K12373
Amino sugar and nucleotide sugar metabolism	ko00520	0.0246869	TraesCS4A02G199200;TraesCS4B02G050400;TraesCS4D02G113800;TraesCS5B02G399800;TraesCS5D02G404300;TraesCS7B02G253400;TraesCS1B02G382100;TraesCS1D02G370100;TraesCS3B02G148000;TraesCS7A02G373600;novel.7734;TraesCS1A02G307900;TraesCS1B02G318600;TraesCS1D02G307300;TraesCS2A02G242500;TraesCS7B02G031700;TraesCS4A02G187100;TraesCS4B02G130800;TraesCS4D02G126400;TraesCS5A02G139500;TraesCS5B02G137000;TraesCS5…	K00012+K00012+K00012+K00012+K00012+K00326+K00326+K00326+K00326+K00326+K00326+K00770+K00770+K00770+K00770+K00770+K00820+K00820+K00820+K00820+K00820+K00820+K00844+K00844+K00844+K00844+K00847+K00847+K00847+K00847+K00963+K00963+K00965+K00965+K00965+K00966+K00966+K00975+K00975+K00975+K00975+K00975+K00975+K00975+K00975+K00975+K00975+K00975+K00975+K00975+K00975+K00975+K00975+K00975+K00975+K00975+K00975+…
Galactose metabolism	ko00052	0.0272333	TraesCS1D02G123700;TraesCS3A02G108500;TraesCS3A02G276100;TraesCS3A02G286200;TraesCS7D02G101300;TraesCS2A02G331700;TraesCS2D02G331200;TraesCS3A02G107600;TraesCS3A02G161900;TraesCS3A02G277700;TraesCS3B02G126400;TraesCS3B02G300900;TraesCS3B02G311900;TraesCS3D02G109600;TraesCS3D02G278000;TraesCS4A02G387000;TraesCS5B02G244900;TraesCS5B02G361100;TraesCS5D02G254200;TraesCS5D02G367700;novel.12297;novel.1…	K00844+K00844+K00844+K00844+K00850+K00850+K00850+K00850+K00850+K00850+K00850+K00850+K00850+K00850+K00850+K00850+K00850+K00850+K00850+K00850+K00850+K00850+K00850+K00963+K00963+K00965+K00965+K00965+K01187+K01193+K01193+K01193+K01193+K01193+K01193+K01193+K01193+K01193+K01193+K01193+K01193+K01193+K01193+K01193+K01193+K01193+K01193+K01193+K01193+K01784+K01784+K01784+K01784+K01784+K01784+K01784+K01784+…
Cysteine and methionine metabolism	ko00270	0.0292087	TraesCS5B02G141000;TraesCS5D02G149900;TraesCS6A02G085300;TraesCS4D02G012900;TraesCS6A02G015800;TraesCS6B02G419000;TraesCS6D02G018700;novel.11433;novel.17196;novel.2296;novel.4240;novel.561;novel.5181;novel.5915;TraesCS1A02G353800;TraesCS3A02G287400;TraesCS3B02G321600;TraesCS3D02G286900;TraesCS4A02G042700;TraesCS4B02G263300;TraesCS4D02G263500;TraesCS2A02G170000;TraesCS2B02G196300;TraesCS2D02G17750…	K00003+K00003+K00016+K00549+K00558+K00558+K00558+K00558+K00558+K00558+K00558+K00558+K00558+K00558+K00640+K00640+K00640+K00640+K00640+K00640+K00640+K00789+K00789+K00789+K00789+K00789+K00789+K00789+K00789+K00789+K00797+K00797+K00797+K00811+K00811+K00815+K00815+K00815+K00815+K00815+K00815+K00826+K00826+K00827+K00827+K00827+K00827+K00827+K00827+K00827+K00899+K00899+K00928+K00928+K01011+K01011+K01011+…
Inositol phosphate metabolism	ko00562	0.0381152	TraesCS7B02G269900;TraesCS7D02G364900;TraesCS7A02G357800;novel.16835;TraesCSU02G003000;TraesCS1B02G392900;TraesCS2B02G152700;TraesCS3B02G045800;TraesCS3B02G584200;TraesCS4A02G165400;TraesCS4A02G434700;TraesCS4B02G059200;TraesCS5A02G338100;TraesCS5D02G342600;TraesCS6A02G406600;novel.1328;novel.12151;novel.1550;novel.14080;novel.16718;novel.4091;novel.4364;TraesCS4A02G059500;TraesCS7A02G158400;Trae…	K00469+K00469+K00469+K00888+K00889+K00889+K00889+K00889+K00889+K00889+K00889+K00889+K00889+K00889+K00889+K00889+K00889+K00889+K00889+K00889+K00889+K00889+K00913+K00913+K00921+K00921+K00921+K00921+K00921+K00921+K00921+K00921+K00921+K00921+K00921+K00921+K00921+K00921+K00921+K00921+K01092+K01092+K01092+K01099+K01099+K01099+K01099+K01099+K01099+K01099+K01106+K01765+K01765+K01765+K01803+K01803+K01803+…
Spliceosome	ko03040	0.0421691	TraesCS1A02G133100;TraesCS1A02G285000;TraesCS1B02G151300;TraesCS1B02G294300;TraesCS1D02G131800;TraesCS1D02G274800;TraesCS1D02G284000;TraesCS2B02G374700;TraesCS3A02G072900;TraesCS3B02G390700;TraesCS3B02G390800;TraesCS3D02G014200;TraesCS3D02G351900;TraesCS3D02G352400;TraesCS4A02G097900;TraesCS4A02G098600;TraesCS4B02G205700;TraesCS4B02G206700;TraesCS4D02G140800;TraesCS4D02G206600;TraesCS4D02G207500;…	K03283+K03283+K03283+K03283+K03283+K03283+K03283+K03283+K03283+K03283+K03283+K03283+K03283+K03283+K03283+K03283+K03283+K03283+K03283+K03283+K03283+K03283+K03283+K03283+K03283+K03283+K03283+K03283+K03283+K03283+K03283+K03283+K03283+K03283+K03283+K03283+K03283+K03283+K03283+K03283+K03283+K09564+K09567+K09567+K09567+K10599+K11087+K11087+K11087+K11087+K11087+K11087+K11087+K11087+K11087+K11087+K11087+…
Linoleic acid metabolism	ko00591	0.0435621	TraesCS1A02G212900;TraesCS1B02G226400;TraesCS1D02G215800;TraesCS2A02G315100;TraesCS4B02G295200;TraesCS4D02G294100;TraesCS5D02G013400;TraesCS6B02G193400;TraesCS7A02G246200;TraesCS7B02G145200;TraesCS7D02G446400;TraesCS4D02G040800;TraesCS7A02G457900;TraesCS3A02G303600;TraesCS3B02G332700;TraesCS5A02G465200;TraesCS2A02G525500;TraesCS4A02G275900;TraesCS4D02G035200;TraesCS6D02G121900;TraesCS6D02G122000;…	K00454+K00454+K00454+K00454+K00454+K00454+K00454+K00454+K00454+K00454+K01047+K01047+K01047+K14674+K14674+K14674+K15718+K15718+K15718+K15718+K15718+K15718+K15718+K15718
Protein export	ko03060	0.0438246	TraesCS4B02G100000;novel.10655;novel.3958;TraesCS3A02G299000;TraesCS3B02G337500;TraesCS3D02G302700;TraesCS5A02G402000;TraesCS5A02G402100;TraesCS5B02G234100;TraesCS5D02G412200;novel.12391;TraesCS1A02G327200;TraesCS1B02G340600;novel.8425;TraesCS5B02G128000;TraesCS1B02G197300;TraesCS1D02G186800;TraesCS1D02G187000;TraesCS5D02G531600;novel.5020;TraesCS7B02G406300;TraesCS7D02G486200;TraesCS6D02G140600;…	K03070+K03070+K03070+K03100+K03100+K03100+K03100+K03100+K03100+K03100+K03100+K03106+K03106+K03106+K03107+K03217+K03217+K03217+K03217+K03217+K07342+K07342+K07342+K07342+K09481+K09481+K09481+K09481+K09481+K09490+K09490+K09490+K09490+K09490+K09648+K09648+K10956+K10956+K10956+K10956+K10956+K10956+K10956+K10956+K10956+K12272+K12272+K12272+K12275+K12275+K12275+K12947+K12947+K12947+K12948+K12948+K12948+…
Arginine and proline metabolism	ko00330	0.0452562	TraesCS4A02G219900;TraesCS4D02G094500;TraesCS6A02G239600;TraesCS6A02G240000;TraesCS6B02G284900;TraesCS6D02G222000;novel.7065;TraesCS1A02G209100;TraesCS1B02G223300;TraesCS1D02G212400;TraesCS1A02G139300;TraesCS1B02G186400;TraesCS5A02G400000;TraesCS5B02G404800;TraesCS6A02G410600;TraesCS6D02G393500;novel.6230;TraesCS5A02G172600;TraesCS5B02G169900;TraesCS5D02G177100;TraesCS6A02G360700;TraesCS6B02G3936…	K00128+K00128+K00128+K00128+K00128+K00128+K00294+K00318+K00318+K00318+K00472+K00472+K00472+K00472+K00472+K00472+K00472+K00797+K00797+K00797+K00811+K00811+K00819+K00819+K00819+K01426+K01426+K01426+K01426+K01426+K01426+K01426+K01426+K01426+K01426+K01426+K01426+K01476+K01476+K01476+K01476+K01583+K01611+K10536+K12259+K12657+K12657+K12657+K12657+K12657+K13366+K14085+K14085+K14085+K14085+K14085+K14085+…
Pentose phosphate pathway	ko00030	0.0485642	TraesCS1A02G357200;TraesCS2D02G066100;TraesCS3A02G439800;TraesCS3B02G473800;TraesCS3D02G432600;TraesCS7D02G101300;TraesCS2A02G331700;TraesCS2D02G331200;TraesCS3A02G107600;TraesCS3A02G161900;TraesCS3A02G277700;TraesCS3B02G126400;TraesCS3B02G300900;TraesCS3B02G311900;TraesCS3D02G109600;TraesCS3D02G278000;TraesCS4A02G387000;TraesCS5B02G244900;TraesCS5B02G361100;TraesCS5D02G254200;TraesCS5D02G367700;…	K00033+K00036+K00616+K00616+K00616+K00850+K00850+K00850+K00850+K00850+K00850+K00850+K00850+K00850+K00850+K00850+K00850+K00850+K00850+K00850+K00850+K00850+K00850+K00850+K00851+K00895+K00895+K00895+K00895+K00948+K00948+K00948+K01057+K01623+K01623+K01623+K01623+K01623+K01623+K01623+K01623+K01623+K01807+K01807+K01810+K01810+K01810+K01810+K01810+K01835+K01835+K01835+K01835+K01835+K01835+K03841+K03841+…
Synthesis and degradation of ketone bodies	ko00072	0.0565362	TraesCS3B02G008700;TraesCS3A02G185500;TraesCS3B02G215100;TraesCS3B02G220900;TraesCS3D02G189400;TraesCS3D02G195100;TraesCS5B02G136400;TraesCS5D02G154300	K00626+K01640+K01640+K01640+K01640+K01640+K01640+K01640
Carotenoid biosynthesis	ko00906	0.061804	TraesCS5A02G020900;TraesCS5B02G017900;TraesCS5B02G358800;TraesCS5D02G026000;TraesCS5D02G365100;novel.14687;TraesCS6A02G171200;novel.18034;TraesCS2A02G317000;TraesCS2B02G335400;TraesCS2D02G299500;TraesCS2D02G314900;TraesCS4A02G037000;TraesCS4A02G213300;TraesCS4B02G270100;TraesCS4D02G269300;TraesCS4D02G270000;TraesCS2A02G280500;TraesCS2B02G297800;TraesCS2D02G279300;TraesCS5B02G375900;TraesCS5D02G03…	K02291+K02291+K02291+K02291+K02291+K02291+K06443+K06444+K09838+K09838+K09838+K09838+K09838+K09838+K09838+K09838+K09838+K09839+K09839+K09839+K09840+K09840+K09840+K09840+K09840+K09841+K09842+K09842+K09843+K09843+K09843+K09843+K09843+K09843+K09843+K09843+K15746+K15746+K15746+K15747+K15747+K17911+K17911
Glycerolipid metabolism	ko00561	0.0725697	TraesCS7D02G240400;TraesCS1A02G282200;TraesCS1B02G291500;TraesCS1D02G281800;novel.10036;TraesCS4A02G219900;TraesCS4D02G094500;TraesCS6A02G239600;TraesCS6A02G240000;TraesCS6B02G284900;TraesCS6D02G222000;TraesCS1A02G195200;TraesCS1B02G209900;TraesCS1D02G198700;TraesCS7D02G093200;TraesCS7D02G094900;TraesCS3D02G431500;TraesCS4A02G397000;TraesCS4A02G398700;TraesCS4A02G399300;TraesCS5A02G084100;TraesCS…	K00002+K00002+K00002+K00002+K00002+K00128+K00128+K00128+K00128+K00128+K00128+K00630+K00630+K00630+K00679+K00679+K00679+K00679+K00679+K00679+K00679+K00679+K00679+K00679+K00679+K00679+K00679+K00679+K00679+K00901+K00901+K00901+K00901+K00901+K00901+K00901+K00901+K00901+K00901+K00901+K00901+K01054+K01054+K01054+K01054+K01054+K01054+K01054+K01054+K01054+K01054+K01054+K01054+K01054+K01054+K03715+K03715+…
N-Glycan biosynthesis	ko00510	0.0730927	TraesCS3A02G488100;TraesCS4B02G083300;TraesCS4D02G081400;TraesCS6D02G407500;novel.10620;novel.3134;novel.15581;novel.6988;TraesCS4A02G176100;TraesCS4D02G136600;TraesCS6A02G361100;TraesCS6B02G393900;TraesCSU02G026800;TraesCS2A02G326200;TraesCS2D02G336600;TraesCS6A02G077400;TraesCS2A02G127300;TraesCS2B02G149100;TraesCS2D02G129700;TraesCSU02G088100;TraesCS2A02G432100;novel.8387;novel.16523;novel.359…	K00726+K00726+K00726+K00726+K00726+K00726+K00726+K00726+K00729+K00729+K00736+K00736+K00737+K00737+K00737+K00737+K01001+K01001+K01001+K01230+K01230+K01230+K01230+K01230+K01230+K01231+K01231+K03842+K03843+K03843+K03844+K03844+K03846+K03846+K03846+K03847+K03850+K07151+K07151+K07151+K07432+K07441+K09659+K12667+K12670+K12670
Sphingolipid metabolism	ko00600	0.0744042	TraesCS3A02G443500;TraesCS7A02G329600;TraesCS3A02G085400;TraesCS6A02G270000;TraesCS4B02G037100;TraesCS7D02G188000;TraesCS6D02G026200;TraesCS7A02G186900;TraesCS7B02G092200;TraesCS6A02G244000;TraesCS6B02G280300;TraesCS7B02G203700;TraesCS2D02G211500;TraesCS7A02G303500;TraesCS1A02G164800;TraesCS1A02G164900;TraesCS1B02G181800;TraesCS1B02G182000;TraesCS1D02G161900;TraesCS2A02G105900;TraesCS2B02G122900;…	K00654+K00654+K01634+K04708+K04711+K04713+K04713+K04713+K04713+K04715+K04715+K04718+K04718+K04718+K07407+K07407+K07407+K07407+K07407+K07407+K07407+K07407+K12309+K12309+K12309+K12309+K12309+K12309+K12309+K12309+K12309+K12309+K12309+K12309+K12309+K12309+K12309+K12309+K12309+K12309+K12309+K12309+K12309+K12309+K12309+K12349+K12349+K12349+K12349+K12349+K12349+K12349+K12349+K12349+K12349+K12349+K12349+…
Peroxisome	ko04146	0.0756303	TraesCS3A02G166600;TraesCS1A02G183800;TraesCS1B02G205300;TraesCS7D02G143200;TraesCS7D02G346400;TraesCS1B02G129300;TraesCS1D02G111900;TraesCS7A02G141800;TraesCS5A02G276300;TraesCS5B02G275600;TraesCS5B02G275700;TraesCS5D02G283800;TraesCS4D02G040900;novel.16082;TraesCS3A02G185500;TraesCS3B02G215100;TraesCS3B02G220900;TraesCS3D02G189400;TraesCS3D02G195100;TraesCS5B02G136400;TraesCS5D02G154300;TraesCS…	K00031+K00106+K00106+K00232+K00232+K00232+K00232+K00232+K00306+K00306+K00306+K00306+K00477+K00830+K01640+K01640+K01640+K01640+K01640+K01640+K01640+K01897+K01897+K01897+K01897+K01897+K01897+K01897+K01897+K01897+K01897+K01897+K03781+K03781+K03781+K03781+K04564+K04565+K04565+K04565+K05677+K06664+K07513+K08726+K08726+K08726+K08726+K08726+K08726+K08726+K08726+K08726+K08726+K11147+K11517+K11517+K11517+…
Zeatin biosynthesis	ko00908	0.0765329	TraesCS7B02G455000;TraesCSU02G106300;TraesCS1B02G248700;TraesCS2A02G378300;TraesCS3A02G311100;TraesCS3A02G321100;TraesCS3B02G161000;TraesCS3B02G344600;TraesCS3B02G525300;TraesCS3D02G143300;TraesCS3D02G475800;TraesCS5B02G175300;TraesCS5D02G182200;TraesCS7A02G536900;TraesCS2B02G276300;TraesCS7B02G224900;TraesCS5A02G460000;novel.15456;TraesCS2A02G410100;TraesCS2B02G428300;TraesCS2B02G428500;TraesCS2…	K00279+K00279+K00279+K00279+K00279+K00279+K00279+K00279+K00279+K00279+K00279+K00279+K00279+K00279+K00791+K10717+K10760+K10760+K13495+K13495+K13495+K13495+K13495+K13495+K13495+K13495+K13495+K13496+K13496+K13496+K13496+K13496+K13496+K13496+K13496+K13496+K13496+K13496+K13496+K13496+K13496+K13496+K23452+K23452+K23452+K23452+K23452+K23452+K23452+K23452+K23452+K23452+K23452+K23452+K23452+K23452+K23452+…
Other types of O-glycan biosynthesis	ko00514	0.0846928	TraesCS7B02G231000;TraesCS7D02G160300;TraesCS7D02G327100;TraesCS7A02G159300;TraesCS7A02G330300;TraesCS7B02G063900;TraesCS7B02G229100;TraesCS2D02G365700;TraesCS6D02G220200;TraesCS7A02G328500;TraesCS2A02G432900;TraesCS1D02G241200;TraesCS3B02G216400;TraesCS3D02G190800;TraesCS7A02G143900;TraesCS4D02G320100;TraesCS5A02G495700;TraesCS3A02G024600;TraesCS3B02G020200	K00728+K00728+K00728+K00728+K00728+K00728+K13667+K13667+K13667+K13667+K20781+K20782+K20782+K20782+K20782+K20783+K20783+K20784+K20784
mRNA surveillance pathway	ko03015	0.0920113	TraesCS1A02G115100;TraesCS1A02G235000;TraesCS1B02G248600;TraesCS1D02G237100;TraesCS3A02G477500;TraesCS2A02G076700;TraesCS2B02G091600;TraesCS2D02G075300;TraesCS1D02G216400;TraesCS7D02G358600;TraesCS4B02G283300;TraesCS5A02G270900;TraesCS5A02G455000;TraesCS5D02G278600;TraesCS5D02G465400;TraesCS6B02G213200;TraesCS7A02G364400;TraesCS1B02G128100;TraesCS3B02G096600;TraesCS5D02G549800;TraesCS6A02G404700;…	K00565+K03265+K03265+K03265+K03265+K03267+K03267+K03267+K03456+K04382+K04382+K04382+K04382+K04382+K04382+K04382+K04382+K06269+K06269+K06269+K06269+K06269+K06269+K06269+K11584+K11584+K11584+K11584+K11584+K11584+K11584+K11584+K11584+K11584+K12875+K12882+K13025+K13098+K13098+K13098+K13114+K13114+K13126+K13126+K13126+K13126+K13171+K14294+K14294+K14294+K14324+K14325+K14327+K14376+K14376+K14376+K14376+…
Steroid biosynthesis	ko00100	0.0956438	TraesCS3B02G536500;TraesCS4A02G059900;TraesCS4B02G235500;TraesCS4D02G236900;TraesCS7B02G430600;TraesCS5A02G454500;TraesCS5D02G465000;TraesCS7A02G259100;TraesCS7B02G156900;TraesCS5A02G004900;TraesCS5D02G011800;novel.7700;novel.7704;TraesCS2D02G035500;TraesCS2D02G213700;TraesCS4A02G192500;TraesCS4B02G122800;TraesCS5A02G004600;TraesCS5A02G004700;TraesCS5D02G012000;TraesCS5D02G012100;TraesCS5D02G0122…	K00213+K00511+K00511+K00511+K00559+K00801+K00801+K01052+K01052+K01853+K01853+K01853+K01853+K05917+K05917+K05917+K05917+K05917+K05917+K05917+K05917+K05917+K05917+K08242+K08242+K08242+K08242+K08242+K09828+K09828+K09828+K09832+K09832+K09832+K14423+K14423+K14423+K14424+K14674+K14674+K14674+K23558+K23558+K23558
Biosynthesis of cofactors	ko01240	0.114539	TraesCS7D02G240400;TraesCS1A02G282200;TraesCS1B02G291500;TraesCS1D02G281800;novel.10036;TraesCS4A02G199200;TraesCS4B02G050400;TraesCS4D02G113800;TraesCS5B02G399800;TraesCS5D02G404300;TraesCS1B02G181700;TraesCS1D02G084900;TraesCS3B02G048900;TraesCS5A02G496000;TraesCS7B02G144400;TraesCS6B02G109800;TraesCS7A02G232400;TraesCS7B02G103000;novel.524;TraesCS4A02G219900;TraesCS4D02G094500;TraesCS6A02G2396…	K00002+K00002+K00002+K00002+K00002+K00012+K00012+K00012+K00012+K00012+K00059+K00059+K00059+K00059+K00059+K00103+K00103+K00103+K00103+K00128+K00128+K00128+K00128+K00128+K00128+K00225+K00225+K00225+K00228+K00228+K00228+K00231+K00231+K00275+K00278+K00278+K00278+K00382+K00382+K00382+K00382+K00457+K00591+K00591+K00600+K00600+K00600+K00600+K00600+K00600+K00606+K00763+K00789+K00789+K00789+K00789+K00789+…
Glycolysis / Gluconeogenesis	ko00010	0.131749	TraesCS1A02G050100;TraesCS1B02G066400;TraesCS7D02G240400;TraesCS1A02G282200;TraesCS1B02G291500;TraesCS1D02G281800;novel.10036;TraesCS6A02G085300;TraesCS7D02G319100;TraesCS7A02G322200;TraesCS4A02G219900;TraesCS4D02G094500;TraesCS6A02G239600;TraesCS6A02G240000;TraesCS6B02G284900;TraesCS6D02G222000;TraesCS7B02G213300;TraesCS7D02G309500;TraesCS6A02G213700;TraesCS6B02G243700;TraesCS7A02G313100;TraesCS…	K00001+K00001+K00002+K00002+K00002+K00002+K00002+K00016+K00121+K00121+K00128+K00128+K00128+K00128+K00128+K00128+K00134+K00134+K00134+K00134+K00134+K00382+K00382+K00382+K00382+K00627+K00627+K00627+K00627+K00627+K00844+K00844+K00844+K00844+K00850+K00850+K00850+K00850+K00850+K00850+K00850+K00850+K00850+K00850+K00850+K00850+K00850+K00850+K00850+K00850+K00850+K00850+K00850+K00873+K00895+K00895+K00895+…
Ascorbate and aldarate metabolism	ko00053	0.140008	TraesCS7D02G240400;TraesCS1A02G282200;TraesCS1B02G291500;TraesCS1D02G281800;novel.10036;TraesCS4A02G199200;TraesCS4B02G050400;TraesCS4D02G113800;TraesCS5B02G399800;TraesCS5D02G404300;TraesCS6B02G109800;TraesCS7A02G232400;TraesCS7B02G103000;novel.524;TraesCS4A02G219900;TraesCS4D02G094500;TraesCS6A02G239600;TraesCS6A02G240000;TraesCS6B02G284900;TraesCS6D02G222000;novel.8008;novel.11675;novel.7023;T…	K00002+K00002+K00002+K00002+K00002+K00012+K00012+K00012+K00012+K00012+K00103+K00103+K00103+K00103+K00128+K00128+K00128+K00128+K00128+K00128+K00225+K00225+K00225+K00423+K00423+K00423+K00423+K00423+K00423+K00423+K00423+K00423+K00423+K00423+K00423+K00423+K00423+K00423+K00423+K00423+K00423+K00434+K00434+K00434+K00434+K00434+K00434+K00434+K00434+K00434+K00434+K00469+K00469+K00469+K08232+K08679+K08679+…
Riboflavin metabolism	ko00740	0.140117	TraesCS5A02G093800;TraesCS5B02G099900;TraesCS3A02G179000;TraesCS3D02G182500;TraesCS3B02G122400;TraesCS3B02G388300;TraesCS3D02G106200;TraesCS3D02G349400;TraesCS4D02G203800;novel.6545;TraesCS4B02G354900;TraesCS4D02G348400;TraesCS5A02G524200;novel.6668;TraesCS6D02G264800;TraesCS7B02G315700;TraesCS6A02G207300;TraesCS6D02G189100;TraesCS7A02G415600;novel.18555;TraesCS1A02G146600;TraesCS4A02G123300;Trae…	K00793+K00793+K00953+K00953+K01513+K01513+K01513+K01513+K01513+K01513+K11752+K11752+K11752+K11752+K14379+K14652+K14652+K14652+K14652+K14652+K20884+K20884+K20884+K20884
Caffeine metabolism	ko00232	0.142396	TraesCS1A02G183800;TraesCS1B02G205300;TraesCS6A02G149600;novel.6082	K00106+K00106+K00365+K00365
RNA polymerase	ko03020	0.145369	TraesCS4A02G267900;TraesCS4B02G158200;TraesCS4D02G154400;TraesCS5D02G499000;novel.8457;novel.8689;novel.8763;novel.943;novel.944;novel.9548;novel.11019;novel.11490;novel.11573;novel.11905;novel.12408;novel.12601;novel.1587;novel.2654;novel.321;novel.3047;novel.3152;novel.3164;novel.1613;novel.14317;novel.14320;novel.14463;novel.14629;novel.14897;novel.15328;novel.15751;novel.1863;novel.16591;nove…	K03000+K03005+K03005+K03006+K03006+K03006+K03006+K03006+K03006+K03006+K03006+K03006+K03006+K03006+K03006+K03006+K03006+K03006+K03006+K03006+K03006+K03006+K03006+K03006+K03006+K03006+K03006+K03006+K03006+K03006+K03006+K03006+K03006+K03006+K03006+K03006+K03006+K03006+K03006+K03006+K03006+K03006+K03006+K03006+K03006+K03006+K03006+K03006+K03006+K03006+K03006+K03006+K03006+K03006+K03006+K03006+K03006+…
Alanine, aspartate and glutamate metabolism	ko00250	0.148377	TraesCS7B02G165800;novel.16511;TraesCS6A02G099200;TraesCS6B02G127300;TraesCS6D02G083200;novel.7065;TraesCS3B02G415900;TraesCS6A02G360700;TraesCS6B02G393600;TraesCS1A02G085600;TraesCS1B02G102700;TraesCS4A02G187100;TraesCS4B02G130800;TraesCS4D02G126400;TraesCS5A02G139500;TraesCS5B02G137000;TraesCS5D02G153200;TraesCS1A02G299100;TraesCS1B02G308900;TraesCS1D02G292100;TraesCS4B02G288100;TraesCS4D02G170…	K00261+K00261+K00278+K00278+K00278+K00294+K00764+K00811+K00811+K00814+K00814+K00820+K00820+K00820+K00820+K00820+K00820+K00827+K00827+K00827+K00827+K00827+K00827+K00827+K00830+K01915+K01915+K01915+K01915+K01915+K01915+K01953+K01953+K01953+K01953+K01953+K01953+K01956+K13051+K13051+K13051+K13051+K13051+K13051+K13051+K13051+K13051+K13051+K16871+K16871
Fatty acid degradation	ko00071	0.150846	TraesCS1A02G050100;TraesCS1B02G066400;TraesCS7D02G319100;TraesCS7A02G322200;TraesCS4A02G219900;TraesCS4D02G094500;TraesCS6A02G239600;TraesCS6A02G240000;TraesCS6B02G284900;TraesCS6D02G222000;TraesCS7D02G143200;TraesCS7D02G346400;TraesCS1B02G129300;TraesCS1D02G111900;TraesCS7A02G141800;TraesCS3B02G008700;TraesCS1B02G093600;TraesCS1D02G077600;TraesCS3D02G237900;TraesCS4A02G336400;TraesCS5A02G148700;…	K00001+K00001+K00121+K00121+K00128+K00128+K00128+K00128+K00128+K00128+K00232+K00232+K00232+K00232+K00232+K00626+K01897+K01897+K01897+K01897+K01897+K01897+K01897+K01897+K01897+K01897+K01897+K07513+K07517+K07517+K07517+K10527+K10527+K14085+K14085+K14085+K14085+K14085+K14085+K14085+K14085+K14085+K18857+K18857+K18857+K20495+K20495+K20495+K20495
Folate biosynthesis	ko00790	0.157051	TraesCS2D02G350600;TraesCS6A02G218000;TraesCS6B02G247400;TraesCS6B02G225100;novel.12680;TraesCSU02G129700;TraesCS4B02G379500;TraesCS5A02G545700;novel.13235;TraesCS5A02G191300;TraesCS5B02G191900;TraesCS5D02G199800;TraesCS2B02G192900;TraesCS7D02G414300;TraesCS7A02G422100;TraesCS7B02G315700;TraesCS6A02G207300;TraesCS6D02G189100;TraesCS7A02G415600;novel.18555;TraesCS7D02G269700;TraesCS7D02G457800;Tra…	K00079+K00079+K00079+K01113+K01495+K01724+K01724+K01724+K01930+K03635+K03635+K03635+K13941+K13950+K13950+K14652+K14652+K14652+K14652+K14652+K15631+K15631+K15631+K15631+K18482+K18482
Pyruvate metabolism	ko00620	0.196975	TraesCS1A02G050100;TraesCS1B02G066400;TraesCS7D02G240400;TraesCS1A02G282200;TraesCS1B02G291500;TraesCS1D02G281800;novel.10036;TraesCS6A02G085300;TraesCS1D02G123400;TraesCS3A02G285900;novel.205;novel.3223;novel.7989;novel.8235;novel.8475;novel.8476;novel.10494;novel.12065;novel.12821;novel.13100;novel.14314;novel.15267;novel.19459;novel.3751;novel.4802;novel.4995;novel.4996;novel.5062;novel.5141;n…	K00001+K00001+K00002+K00002+K00002+K00002+K00002+K00016+K00029+K00029+K00029+K00051+K00102+K00102+K00102+K00102+K00102+K00102+K00102+K00102+K00102+K00102+K00102+K00102+K00102+K00102+K00102+K00102+K00102+K00102+K00102+K00102+K00121+K00121+K00128+K00128+K00128+K00128+K00128+K00128+K00382+K00382+K00382+K00382+K00626+K00627+K00627+K00627+K00627+K00627+K00873+K01006+K01006+K01006+K01069+K01069+K01069+…
Thiamine metabolism	ko00730	0.200452	TraesCS3D02G463300;TraesCS7B02G216500;TraesCS7B02G285200;TraesCS7D02G312500;TraesCS7D02G378900;TraesCS2D02G549400;TraesCS5A02G182900;TraesCS5D02G188100;TraesCS7A02G382500;TraesCS2D02G106300;TraesCS3A02G449200;TraesCS1B02G266500;TraesCS1B02G411100;TraesCS1D02G392500;TraesCS7D02G373100;TraesCS7A02G376800;TraesCS6D02G136300;TraesCS4A02G120700;TraesCS4D02G034200	K00878+K00939+K00939+K00939+K00939+K00939+K00939+K00939+K00939+K00949+K00949+K01662+K01662+K01662+K03146+K03146+K14153+K20896+K20896
Mismatch repair	ko03430	0.229387	TraesCS5A02G490500;TraesCS1B02G341000;TraesCS1D02G329700;TraesCS3D02G308600;TraesCS3A02G138100;TraesCS1B02G353400;TraesCS5B02G307200;TraesCS2D02G361800;TraesCS3B02G289200;TraesCS4B02G365700;TraesCS7B02G301000;TraesCS1A02G179700;TraesCS2A02G587900;TraesCS2B02G595300;TraesCS2D02G299800;TraesCS2D02G565300;TraesCS6A02G148700;TraesCS6B02G176900;TraesCS6D02G138100;TraesCS7B02G089300;TraesCS1A02G085000;…	K02328+K03111+K03111+K03111+K03504+K03505+K03505+K04802+K04802+K04802+K07456+K07456+K07456+K07456+K07456+K07456+K07456+K07456+K07456+K07456+K07466+K07466+K07466+K07466+K07466+K07466+K07466+K07466+K07466+K07466+K07466+K07466+K07466+K07466+K07466+K07466+K07466+K07466+K07466+K08734+K08737+K08737+K08737+K08737+K08739+K08739+K10739+K10739+K10747+K10754+K10754+K10754+K10755+K10756
Cyanoamino acid metabolism	ko00460	0.280798	TraesCS1A02G218700;TraesCS1D02G220400;TraesCS2B02G521700;TraesCS2D02G493600;TraesCS3A02G203900;TraesCS3D02G207200;TraesCS7B02G192100;TraesCS1B02G244800;TraesCS2B02G226900;TraesCS2B02G442600;TraesCS2B02G600200;TraesCS2D02G207200;TraesCS2D02G333700;TraesCS3A02G447500;TraesCS3A02G459200;TraesCS3B02G205500;TraesCS3B02G484000;TraesCS3D02G171000;TraesCS3D02G181400;TraesCS3D02G440200;TraesCS3D02G451400;…	K00600+K00600+K00600+K00600+K00600+K00600+K01188+K01188+K01188+K01188+K01188+K01188+K01188+K01188+K01188+K01188+K01188+K01188+K01188+K01188+K01188+K01188+K01188+K01188+K01188+K01188+K01188+K01188+K01188+K01188+K01188+K01188+K01455+K05349+K05349+K05349+K05349+K05349+K05349+K05349+K05349+K05350+K05350+K05350+K05350+K05350+K05350+K05350+K05350+K13027+K13027+K13029+K13029+K13029+K13029+K13029+K13029+…
Glycosphingolipid biosynthesis - ganglio series	ko00604	0.293918	TraesCS2A02G188400;TraesCS2B02G218900;TraesCS2D02G199300;TraesCS3A02G205800;TraesCS3A02G381900;TraesCS3D02G107300;TraesCS3D02G209800;TraesCS3D02G449900;TraesCS4A02G041400;TraesCS4B02G220500;TraesCS4D02G220800;TraesCS4D02G262500;TraesCS5A02G330900;TraesCS5A02G356100;TraesCS5B02G142600;TraesCS5B02G262400;TraesCS5B02G358600;TraesCS5D02G364900;TraesCS6A02G254500;TraesCS6B02G271000;TraesCS6D02G235800;…	K12309+K12309+K12309+K12309+K12309+K12309+K12309+K12309+K12309+K12309+K12309+K12309+K12309+K12309+K12309+K12309+K12309+K12309+K12309+K12309+K12309+K12309+K12309+K12373+K12373+K12373
Glycosylphosphatidylinositol (GPI)-anchor biosynthesis	ko00563	0.322533	TraesCS2A02G584100;TraesCS5D02G131700;TraesCS6A02G375500;TraesCS6B02G413100;TraesCS6D02G360000;TraesCS6D02G210300;TraesCSU02G129900;TraesCS4B02G379700;TraesCS5A02G545900;TraesCS2A02G372200;TraesCS2D02G368500;TraesCS6A02G201800;TraesCS6D02G186000;TraesCS6B02G040500;TraesCS5A02G093700;TraesCS5D02G106000;TraesCS3A02G266100;TraesCS3D02G266200;TraesCS4B02G121400;TraesCS5B02G168500;novel.10264;TraesCS5…	K03434+K03857+K03857+K03857+K03857+K03859+K03861+K03861+K03861+K05283+K05283+K05285+K05285+K05286+K05288+K05288+K05289+K05289+K05292+K05294+K05294+K07541+K07541+K07541+K07542+K23362
Fructose and mannose metabolism	ko00051	0.336967	TraesCS7D02G269800;TraesCS1D02G123700;TraesCS3A02G108500;TraesCS3A02G276100;TraesCS3A02G286200;TraesCS1A02G106600;TraesCS3B02G397500;TraesCS3B02G433000;TraesCS3D02G394200;TraesCS7D02G101300;TraesCS2A02G331700;TraesCS2D02G331200;TraesCS3A02G107600;TraesCS3A02G161900;TraesCS3A02G277700;TraesCS3B02G126400;TraesCS3B02G300900;TraesCS3B02G311900;TraesCS3D02G109600;TraesCS3D02G278000;TraesCS4A02G387000;…	K00008+K00844+K00844+K00844+K00844+K00847+K00847+K00847+K00847+K00850+K00850+K00850+K00850+K00850+K00850+K00850+K00850+K00850+K00850+K00850+K00850+K00850+K00850+K00850+K00850+K00850+K00850+K00850+K00895+K00895+K00895+K00895+K00966+K00966+K01623+K01623+K01623+K01623+K01623+K01623+K01623+K01623+K01623+K01711+K01711+K01803+K01803+K01803+K01803+K01803+K01805+K01805+K01805+K01805+K01805+K01805+K01805+…
Glycosphingolipid biosynthesis - globo and isoglobo series	ko00603	0.337604	TraesCS1A02G164800;TraesCS1A02G164900;TraesCS1B02G181800;TraesCS1B02G182000;TraesCS1D02G161900;TraesCS2A02G105900;TraesCS2B02G122900;TraesCS2D02G105500;TraesCS1A02G045400;TraesCS1D02G046100;TraesCS4A02G065600	K07407+K07407+K07407+K07407+K07407+K07407+K07407+K07407+K12373+K12373+K12373
Histidine metabolism	ko00340	0.354416	TraesCS4A02G219900;TraesCS4D02G094500;TraesCS6A02G239600;TraesCS6A02G240000;TraesCS6B02G284900;TraesCS6D02G222000;TraesCS5B02G210100;TraesCS5D02G218400;novel.14056;novel.14945;novel.2166;novel.4075;novel.4108;novel.6453;novel.6981;TraesCS1B02G337400;TraesCS1D02G325300;novel.16782	K00128+K00128+K00128+K00128+K00128+K00128+K14085+K14085+K14085+K14085+K14085+K14085+K14085+K14085+K14085+K14152+K14152+K14152
Limonene and pinene degradation	ko00903	0.361483	TraesCS4A02G219900;TraesCS4D02G094500;TraesCS6A02G239600;TraesCS6A02G240000;TraesCS6B02G284900;TraesCS6D02G222000	K00128+K00128+K00128+K00128+K00128+K00128
DNA replication	ko03030	0.372899	TraesCS5A02G088400;TraesCS5B02G094600;TraesCS5D02G100800;novel.15995;TraesCS3A02G380100;TraesCS3D02G373300;novel.12068;novel.17565;TraesCS5A02G490500;TraesCS2D02G062500;TraesCS3D02G378400;TraesCS1B02G341000;TraesCS1D02G329700;TraesCS3D02G308600;TraesCS3A02G138100;TraesCS1B02G353400;TraesCS5B02G307200;TraesCS2D02G361800;TraesCS3B02G289200;TraesCS4B02G365700;TraesCS1A02G085000;TraesCS1B02G040800;Tr…	K02210+K02210+K02210+K02210+K02320+K02320+K02326+K02326+K02328+K02335+K02335+K03111+K03111+K03111+K03504+K03505+K03505+K04802+K04802+K04802+K07466+K07466+K07466+K07466+K07466+K07466+K07466+K07466+K07466+K07466+K07466+K07466+K07466+K07466+K07466+K07466+K07466+K07466+K07466+K10739+K10739+K10743+K10744+K10747+K10754+K10754+K10754+K10755+K10756
Terpenoid backbone biosynthesis	ko00900	0.390228	TraesCS7D02G247800;TraesCS5A02G269300;TraesCS5D02G277500;TraesCS7B02G142500;TraesCS2A02G436900;TraesCS2D02G433000;TraesCS3B02G008700;TraesCS1A02G365800;TraesCS3B02G286300;TraesCS1B02G266500;TraesCS1B02G411100;TraesCS1D02G392500;TraesCS2B02G239200;TraesCS2D02G220000;novel.5391;TraesCS6A02G215500;TraesCS4B02G062800;TraesCS1B02G452100;TraesCS6B02G267000;TraesCS3A02G301500;TraesCS3D02G300400;TraesCS1…	K00021+K00021+K00021+K00021+K00587+K00587+K00626+K00787+K00787+K01662+K01662+K01662+K01823+K01823+K01823+K03526+K03527+K05356+K06013+K06981+K06981+K08658+K11778+K11778+K11778+K11778+K11778+K11778+K11778+K11778+K11778+K12742+K13789+K13789+K15793+K15889+K15889+K15889+K15889+K15889
Anthocyanin biosynthesis	ko00942	0.428839	TraesCS7B02G258100;TraesCS5A02G132700;TraesCS5D02G140900;TraesCS7D02G155700;TraesCS7A02G155400;TraesCS7A02G149800	K12338+K12338+K12338+K12930+K12930+K21383
Sulfur metabolism	ko00920	0.477907	TraesCS1A02G353800;TraesCS3A02G287400;TraesCS3B02G321600;TraesCS3D02G286900;TraesCS4A02G042700;TraesCS4B02G263300;TraesCS4D02G263500;TraesCS2A02G184200;TraesCS5A02G052200;TraesCS5B02G064500;TraesCS5D02G063700;novel.9621;TraesCS2B02G233600;TraesCS6A02G233100;TraesCS6B02G260100;TraesCS4A02G212400;TraesCS5D02G027600;TraesCS6B02G217200;TraesCS7A02G102800;TraesCS2B02G275100;TraesCS2D02G231100;TraesCS5…	K00640+K00640+K00640+K00640+K00640+K00640+K00640+K00860+K01011+K01011+K01011+K01011+K01082+K01082+K01082+K01738+K01738+K01738+K01738+K05907+K05907+K13034+K13034+K17285+K17725+K17725+K17725
Autophagy - other	ko04136	0.51152	TraesCS7D02G358600;TraesCS4B02G283300;TraesCS5A02G270900;TraesCS5A02G455000;TraesCS5D02G278600;TraesCS5D02G465400;TraesCS6B02G213200;TraesCS7A02G364400;TraesCS2B02G610000;TraesCS2D02G588600;novel.5388;TraesCS4B02G112800;TraesCS6A02G238900;TraesCS6D02G221200;novel.11769;novel.1440;TraesCS4A02G109600;TraesCS4A02G498600;TraesCS5A02G135500;TraesCS5B02G134400;TraesCS5D02G142100;TraesCS7D02G210700;Trae…	K04382+K04382+K04382+K04382+K04382+K04382+K04382+K04382+K08269+K08269+K08269+K08331+K08331+K08331+K08341+K08341+K08343+K08343+K17606+K17606+K17606+K17906+K17906+K17907+K17908+K17908+K17908+K17908
Lysine degradation	ko00310	0.512844	TraesCS4A02G219900;TraesCS4D02G094500;TraesCS6A02G239600;TraesCS6A02G240000;TraesCS6B02G284900;TraesCS6D02G222000;TraesCS5A02G276300;TraesCS5B02G275600;TraesCS5B02G275700;TraesCS5D02G283800;TraesCS1A02G066400;TraesCS1A02G105600;TraesCS1B02G084700;TraesCS1D02G067500;TraesCS3B02G008700;TraesCS2A02G041100;TraesCS2D02G039500;TraesCSU02G137800;TraesCS1D02G118300;TraesCS3D02G433900;TraesCS4D02G204500;T…	K00128+K00128+K00128+K00128+K00128+K00128+K00306+K00306+K00306+K00306+K00382+K00382+K00382+K00382+K00626+K00658+K00658+K11420+K11420+K11420+K11420+K11420+K11420+K11422+K11422+K11422+K11433+K14085+K14085+K14085+K14085+K14085+K14085+K14085+K14085+K14085+K14157+K14157+K14157+K14157+K18826+K18826+K23700+K23700
beta-Alanine metabolism	ko00410	0.522112	TraesCS4A02G219900;TraesCS4D02G094500;TraesCS6A02G239600;TraesCS6A02G240000;TraesCS6B02G284900;TraesCS6D02G222000;TraesCS6B02G328700;TraesCS7D02G143200;TraesCS7D02G346400;TraesCS1B02G129300;TraesCS1D02G111900;TraesCS7A02G141800;TraesCS2A02G327600;TraesCS2B02G091300;TraesCS2B02G354400;TraesCS2D02G075000;TraesCS4B02G226400;TraesCS4D02G227100;TraesCS3D02G251100;TraesCS7D02G375700;TraesCS5B02G210100;…	K00128+K00128+K00128+K00128+K00128+K00128+K00207+K00232+K00232+K00232+K00232+K00232+K00276+K00276+K00276+K00276+K00276+K00276+K12259+K13366+K14085+K14085+K14085+K14085+K14085+K14085+K14085+K14085+K14085+K17839+K17839
Non-homologous end-joining	ko03450	0.588474	TraesCS7B02G098700;TraesCS2A02G431800;novel.16047;TraesCS5B02G057400;TraesCS5B02G559300;novel.17361	K03512+K10777+K10865+K10884+K10885+K10886
Vitamin B6 metabolism	ko00750	0.593884	TraesCS4D02G353700;TraesCS1A02G371900;TraesCS1B02G391900;TraesCS1D02G378600;TraesCS3D02G524000;TraesCS2A02G268800;TraesCS4A02G178700;TraesCS4B02G138900;TraesCS4D02G133600;TraesCS3B02G245400	K00275+K01733+K01733+K01733+K05275+K06215+K06215+K06215+K06215+K13248
Arginine biosynthesis	ko00220	0.635833	TraesCS7B02G165800;novel.16511;TraesCS2A02G014300;TraesCS2B02G002100;TraesCS2D02G015500;TraesCS6A02G272200;TraesCS6B02G299700;TraesCS6B02G432300;TraesCS6D02G378000;TraesCS6A02G360700;TraesCS6B02G393600;TraesCS1A02G085600;TraesCS1B02G102700;TraesCS1A02G072200;TraesCS6D02G232400;TraesCS2A02G035700;TraesCS2B02G048700;TraesCS2D02G034900;novel.4573;TraesCS1B02G158600;TraesCS6B02G327500;TraesCS6D02G065…	K00261+K00261+K00611+K00611+K00611+K00611+K00611+K00611+K00611+K00811+K00811+K00814+K00814+K00818+K00930+K01476+K01476+K01476+K01476+K01915+K01915+K01915+K01915+K01915+K01915+K14677+K14682
Sulfur relay system	ko04122	0.642416	TraesCS5A02G052200;TraesCS5B02G064500;TraesCS5D02G063700;novel.9621;TraesCS5A02G191300;TraesCS5B02G191900;TraesCS5D02G199800	K01011+K01011+K01011+K01011+K03635+K03635+K03635
Glycine, serine and threonine metabolism	ko00260	0.665459	TraesCS5B02G141000;TraesCS5D02G149900;TraesCS2D02G094400;TraesCS7A02G483800;TraesCS2A02G327600;TraesCS2B02G091300;TraesCS2B02G354400;TraesCS2D02G075000;TraesCS4B02G226400;TraesCS4D02G227100;TraesCS5A02G276300;TraesCS5B02G275600;TraesCS5B02G275700;TraesCS5D02G283800;TraesCS1A02G066400;TraesCS1A02G105600;TraesCS1B02G084700;TraesCS1D02G067500;novel.4620;TraesCS1A02G218700;TraesCS1D02G220400;TraesCS2…	K00003+K00003+K00130+K00130+K00276+K00276+K00276+K00276+K00276+K00276+K00306+K00306+K00306+K00306+K00382+K00382+K00382+K00382+K00499+K00600+K00600+K00600+K00600+K00600+K00600+K00827+K00827+K00827+K00827+K00827+K00827+K00827+K00830+K00928+K00928+K01079+K01620+K01733+K01733+K01733+K01754+K01754+K01754+K01834+K12235+K14085+K14085+K14085+K14085+K14085+K14085+K14085+K14085+K14085+K15633+K15633+K15634+…
Other glycan degradation	ko00511	0.689921	TraesCS7B02G332200;TraesCS7D02G423700;TraesCS6A02G326400;TraesCS6B02G357000;TraesCS6D02G306200;novel.4558;TraesCS7B02G233800;TraesCS7B02G235100;TraesCS7B02G329000;TraesCS7D02G108900;TraesCS7D02G329700;TraesCS7D02G330100;TraesCSU02G095400;TraesCS1A02G105800;TraesCS1A02G105900;TraesCS1A02G109100;TraesCS1A02G126100;TraesCS1B02G069200;TraesCS1B02G108400;TraesCS1B02G128500;TraesCS1B02G128600;TraesCS1D…	K01191+K01191+K01191+K01191+K01191+K01191+K01206+K01206+K01206+K01206+K01206+K01206+K01206+K01206+K01206+K01206+K01206+K01206+K01206+K01206+K01206+K01206+K01206+K01206+K01206+K01206+K01206+K01206+K01206+K01206+K01206+K01206+K01206+K01206+K01206+K01206+K01206+K01206+K01206+K01206+K01206+K01206+K01206+K01206+K01206+K01227+K12309+K12309+K12309+K12309+K12309+K12309+K12309+K12309+K12309+K12309+K12309+…
Nucleotide excision repair	ko03420	0.694069	TraesCS1A02G245600;novel.12068;novel.17565;TraesCS5A02G490500;TraesCS2D02G062500;TraesCS3D02G378400;TraesCS2B02G382600;TraesCS5B02G244400;TraesCS3A02G138100;TraesCS1B02G353400;TraesCS5B02G307200;TraesCS2D02G361800;TraesCS3B02G289200;TraesCS4B02G365700;TraesCS1A02G085000;TraesCS1B02G040800;TraesCS1B02G102200;TraesCS1D02G086400;TraesCS2A02G522700;novel.1111;novel.10060;novel.1230;novel.12227;novel.…	K02202+K02326+K02326+K02328+K02335+K02335+K03142+K03143+K03504+K03505+K03505+K04802+K04802+K04802+K07466+K07466+K07466+K07466+K07466+K07466+K07466+K07466+K07466+K07466+K07466+K07466+K07466+K07466+K07466+K07466+K07466+K07466+K07466+K10140+K10739+K10739+K10747+K10754+K10754+K10754+K10755+K10756+K10839+K10839+K10839+K10839+K10839+K10841+K10843+K10843+K10846+K10846+K10846
Flavonoid biosynthesis	ko00941	0.710356	TraesCS3A02G342900;TraesCS3B02G375100;TraesCS3D02G136900;TraesCS3D02G336900;TraesCS7A02G127600;TraesCS2B02G048400;TraesCS7B02G387100;TraesCS1A02G036200;TraesCS2A02G105500;TraesCS2A02G425800;TraesCS2B02G122400;TraesCS2B02G446100;TraesCS2D02G423700;TraesCS4A02G193900;TraesCS4B02G121300;TraesCS4D02G119400;TraesCS5A02G050400;TraesCS5A02G475600;TraesCS5B02G488900;TraesCS5D02G489000;TraesCS6A02G310600;…	K00487+K00487+K00487+K00487+K00588+K00660+K01859+K01859+K01859+K01859+K01859+K01859+K01859+K01859+K01859+K01859+K01859+K01859+K01859+K01859+K01859+K01859+K05278+K05278+K05278+K05278+K05278+K05278+K05278+K05278+K05278+K08695+K08695+K08695+K08695+K08695+K08695+K08695+K08695+K08695+K09754+K09754+K09754+K13065+K13065+K13065+K13065+K13065+K13065+K13065+K13065+K13065+K13065+K13065+K13080+K13080+K13080+…
One carbon pool by folate	ko00670	0.736883	TraesCS5A02G468400;TraesCS5B02G481000;TraesCS5D02G481300;TraesCS1A02G218700;TraesCS1D02G220400;TraesCS2B02G521700;TraesCS2D02G493600;TraesCS3A02G203900;TraesCS3D02G207200;TraesCS1D02G425100	K00297+K00297+K00297+K00600+K00600+K00600+K00600+K00600+K00600+K00601
Biosynthesis of amino acids	ko01230	0.743484	TraesCS5B02G141000;TraesCS5D02G149900;TraesCS6D02G192900;TraesCS3A02G166600;TraesCS1A02G427600;TraesCS1B02G153800;TraesCS1B02G462500;TraesCS7B02G213300;TraesCS7D02G309500;TraesCS6A02G213700;TraesCS6B02G243700;TraesCS7A02G313100;TraesCS4D02G012900;TraesCS1A02G218700;TraesCS1D02G220400;TraesCS2B02G521700;TraesCS2D02G493600;TraesCS3A02G203900;TraesCS3D02G207200;TraesCS2A02G014300;TraesCS2B02G002100;…	K00003+K00003+K00030+K00031+K00053+K00053+K00053+K00134+K00134+K00134+K00134+K00134+K00549+K00600+K00600+K00600+K00600+K00600+K00600+K00611+K00611+K00611+K00611+K00611+K00611+K00611+K00616+K00616+K00616+K00640+K00640+K00640+K00640+K00640+K00640+K00640+K00789+K00789+K00789+K00789+K00789+K00789+K00789+K00789+K00789+K00811+K00811+K00814+K00814+K00818+K00826+K00826+K00850+K00850+K00850+K00850+K00850+…
Pantothenate and CoA biosynthesis	ko00770	0.758884	TraesCS1A02G427600;TraesCS1B02G153800;TraesCS1B02G462500;TraesCS4A02G219900;TraesCS4D02G094500;TraesCS6A02G239600;TraesCS6A02G240000;TraesCS6B02G284900;TraesCS6D02G222000;TraesCS6B02G328700;TraesCS3D02G158400;TraesCS4A02G059800;TraesCS4B02G235400;TraesCS3B02G122400;TraesCS3B02G388300;TraesCS3D02G106200;TraesCS3D02G349400;TraesCS4D02G203800;novel.6545;novel.18942;novel.18947;TraesCS4A02G187800;Tra…	K00053+K00053+K00053+K00128+K00128+K00128+K00128+K00128+K00128+K00207+K00606+K00826+K00826+K01513+K01513+K01513+K01513+K01513+K01513+K02201+K02201+K06133+K06133+K17839+K17839
Benzoxazinoid biosynthesis	ko00402	0.760444	TraesCSU02G048500;TraesCSU02G048600;TraesCS1A02G092100;TraesCS2B02G032500;TraesCS2B02G058000;TraesCS2D02G044600;TraesCS3A02G061600;TraesCS3D02G061900;TraesCS5B02G485200;TraesCS6A02G130100;TraesCS6B02G158300;TraesCS6D02G119700;TraesCS6D02G120700;novel.19135;novel.6482;novel.6483;TraesCS2B02G057900;TraesCS2D02G464200;TraesCS5A02G008900;novel.3291;TraesCSU02G095600;TraesCSU02G122100;TraesCS3D02G5139…	K13223+K13223+K13223+K13223+K13223+K13223+K13223+K13223+K13223+K13223+K13223+K13223+K13223+K13223+K13223+K13223+K13224+K13224+K13224+K13225+K13227+K13227+K13227+K13227+K13227+K13227+K13227+K13227+K13227+K13227+K13227+K13227+K13227+K13229+K13229+K13229+K13229+K13229+K13229+K13229+K13229+K13229
Neomycin, kanamycin and gentamicin biosynthesis	ko00524	0.770288	TraesCS1D02G123700;TraesCS3A02G108500;TraesCS3A02G276100;TraesCS3A02G286200	K00844+K00844+K00844+K00844
Fatty acid biosynthesis	ko00061	0.801525	TraesCS1B02G181700;TraesCS1D02G084900;TraesCS3B02G048900;TraesCS5A02G496000;TraesCS7B02G144400;TraesCS1B02G093600;TraesCS1D02G077600;TraesCS3D02G237900;TraesCS4A02G336400;TraesCS5A02G148700;TraesCS5A02G169600;TraesCS5B02G536200;TraesCS5D02G144200;TraesCS5D02G533700;TraesCS5D02G533800;novel.7016;novel.5645;TraesCS2A02G280700;TraesCS2B02G298000;TraesCS3B02G394200;TraesCS5A02G123600;TraesCS5B02G1232…	K00059+K00059+K00059+K00059+K00059+K01897+K01897+K01897+K01897+K01897+K01897+K01897+K01897+K01897+K01897+K01897+K01963+K03921+K03921+K03921+K03921+K03921+K07512+K07512+K09458+K09458+K10781+K10781+K10781+K10781+K11262
Ubiquitin mediated proteolysis	ko04120	0.828524	TraesCS4B02G218000;TraesCS4B02G350100;TraesCS2A02G506300;TraesCS5A02G331300;TraesCS5A02G462800;TraesCS5B02G331700;TraesCS5D02G337200;TraesCS6D02G002600;TraesCS2B02G104300;TraesCS5A02G152600;TraesCS5D02G157800;TraesCS1A02G089900;TraesCS1D02G226500;TraesCS7B02G299300;TraesCS7D02G392900;TraesCS7A02G398600;TraesCS6A02G251400;novel.15633;novel.9738;TraesCS1B02G195500;TraesCS1D02G188900;TraesCS2A02G399…	K02927+K02927+K03094+K03094+K03094+K03094+K03094+K03094+K03178+K03178+K03178+K03347+K03348+K03350+K03350+K03350+K03355+K03357+K03358+K03363+K03363+K03363+K03363+K03363+K03363+K03363+K03363+K03363+K03875+K03875+K03875+K04506+K04506+K04506+K04506+K04506+K04506+K04506+K04506+K04506+K04506+K04506+K04506+K04506+K04506+K04506+K04506+K04506+K04506+K04506+K04506+K04506+K04506+K04506+K04506+K04506+K04554+…
Isoflavonoid biosynthesis	ko00943	0.833453	TraesCS1A02G257000;TraesCS2D02G015900;TraesCS2D02G022400;TraesCS5A02G241900;TraesCS5A02G243000;TraesCS5B02G240500;TraesCS5B02G240800;TraesCS5B02G241000;TraesCS5D02G247700;TraesCS5D02G249400;TraesCS5D02G249700;TraesCS6B02G047900;novel.12179;novel.12974;TraesCS7D02G384200;TraesCS2A02G534600;TraesCS5A02G397800;TraesCS5B02G402900;TraesCS5B02G403000;TraesCS7A02G224400;TraesCS7D02G089800;TraesCS1A02G02…	K13258+K13258+K13258+K13258+K13258+K13258+K13258+K13258+K13258+K13258+K13258+K13258+K13258+K13258+K13260+K13260+K13260+K13260+K13260+K13260+K13264+K13264+K13264+K13264+K13264+K13264+K13264+K13264+K13264+K13264+K13264+K13264+K13264+K13264+K13264+K13264+K13265+K13267+K13267+K25075+K25075+K25075+K25075+K25075+K25075+K25075+K25075
Monoterpenoid biosynthesis	ko00902	0.835113	TraesCS6A02G067700;TraesCS6A02G067800;TraesCS6D02G048600;TraesCS6D02G065100;TraesCS6D02G065200;TraesCS1D02G415900;TraesCS2B02G116700;TraesCS2B02G388200;TraesCS2D02G099300;TraesCS1D02G048300;TraesCS2D02G547400	K15086+K15086+K15086+K15086+K15086+K15095+K15095+K15095+K15095+K23810+K23810
Homologous recombination	ko03440	0.845979	TraesCS5A02G490500;TraesCS2D02G062500;TraesCS3D02G378400;TraesCS1B02G341000;TraesCS1D02G329700;TraesCS3D02G308600;TraesCS3A02G138100;TraesCS1B02G353400;TraesCS5B02G307200;TraesCS3A02G394500;TraesCS3B02G426500;TraesCS3B02G530900;TraesCS3D02G388300;TraesCS6A02G276600;novel.9553;TraesCS1A02G288200;TraesCS1A02G085000;TraesCS1B02G040800;TraesCS1B02G102200;TraesCS1D02G086400;TraesCS2A02G522700;novel.11…	K02328+K02335+K02335+K03111+K03111+K03111+K03504+K03505+K03505+K03553+K03553+K03553+K03553+K03655+K04482+K04728+K07466+K07466+K07466+K07466+K07466+K07466+K07466+K07466+K07466+K07466+K07466+K07466+K07466+K07466+K07466+K07466+K07466+K07466+K07466+K08991+K10683+K10683+K10683+K10683+K10728+K10728+K10728+K10728+K10728+K10739+K10739+K10865+K10867+K10875+K10875+K10875+K10875+K10875+K10879+K10881+K10901+…
Butanoate metabolism	ko00650	0.846126	TraesCS3B02G357200;TraesCS3B02G008700;TraesCS3A02G185500;TraesCS3B02G215100;TraesCS3B02G220900;TraesCS3D02G189400;TraesCS3D02G195100;TraesCS5B02G136400;TraesCS5D02G154300;TraesCS4A02G119100;TraesCS4A02G119200;TraesCS4B02G185300;TraesCS4B02G185400;TraesCS4B02G330100;TraesCS4D02G186700;TraesCS5A02G501700;TraesCS7B02G253600;novel.11145	K00074+K00626+K01640+K01640+K01640+K01640+K01640+K01640+K01640+K01913+K01913+K01913+K01913+K01913+K01913+K01913+K16871+K16871
Pyrimidine metabolism	ko00240	0.854504	TraesCS6B02G328700;TraesCS6D02G254500;TraesCS5B02G123000;novel.6760;TraesCS3D02G176600;TraesCS5A02G408400;TraesCS5D02G228800;TraesCS5D02G418200;TraesCS7B02G176500;TraesCS1A02G254500;TraesCS1B02G263700;TraesCS1D02G253900;TraesCS1D02G254000;TraesCS3B02G278200;TraesCS3D02G249300;TraesCS3B02G335600;TraesCS7D02G479400;TraesCS7D02G479500;TraesCS7D02G479700;TraesCS3B02G273800;TraesCS7A02G133600;TraesCS7…	K00207+K00876+K00940+K00943+K01081+K01081+K01081+K01081+K01240+K01240+K01240+K01240+K01240+K01489+K01489+K01493+K01510+K01510+K01510+K01510+K01510+K01510+K01513+K01513+K01513+K01513+K01513+K01513+K01520+K01520+K01520+K01520+K01520+K01520+K01520+K01520+K01520+K01520+K01937+K01937+K01937+K01937+K01937+K01956+K09903+K09903+K10807+K10807+K10807+K10807+K10807+K10808+K10808+K13800+K13800+K13800+K13800+…
Aflatoxin biosynthesis	ko00254	0.878734	TraesCS3D02G479900	K11262
Propanoate metabolism	ko00640	0.901431	TraesCS6A02G085300;TraesCS4B02G071500;TraesCS6B02G050600;TraesCS6D02G041600;TraesCS7D02G143200;TraesCS7D02G346400;TraesCS1B02G129300;TraesCS1D02G111900;TraesCS7A02G141800;TraesCS1A02G066400;TraesCS1A02G105600;TraesCS1B02G084700;TraesCS1D02G067500;TraesCS3B02G008700;novel.5645;TraesCS2A02G074700;TraesCS2D02G073400;TraesCS3D02G479900	K00016+K00166+K00167+K00167+K00232+K00232+K00232+K00232+K00232+K00382+K00382+K00382+K00382+K00626+K01963+K09699+K09699+K11262
Porphyrin and chlorophyll metabolism	ko00860	0.90785	TraesCS1A02G171000;TraesCS1B02G186300;TraesCS1D02G168700;TraesCS2B02G593000;TraesCS6A02G213400;TraesCS6B02G243500;TraesCS6D02G196100;TraesCS2A02G159500;TraesCS2B02G185100;TraesCS6A02G097000;TraesCS3D02G225500;TraesCS1A02G057200;TraesCS7D02G062900;TraesCS3A02G101900;TraesCS3D02G103900;TraesCS3B02G035200;TraesCS7D02G137200;TraesCS4A02G411000;TraesCS4B02G311100;TraesCS4D02G309000;TraesCS6D02G336000;…	K00218+K00218+K00218+K00218+K00228+K00228+K00228+K00231+K00231+K02257+K02303+K02492+K03428+K08099+K08099+K08100+K13071+K13071+K13071+K13071+K13071+K13544+K13606+K18010+K21480+K21480+K22013+K22013+K22013+K22013+K22013+K22013
Valine, leucine and isoleucine biosynthesis	ko00290	0.909694	TraesCS1A02G427600;TraesCS1B02G153800;TraesCS1B02G462500;TraesCS4A02G059800;TraesCS4B02G235400;TraesCS5D02G027200;novel.8248;novel.8322;novel.15080	K00053+K00053+K00053+K00826+K00826+K01649+K01754+K01754+K01754
Diterpenoid biosynthesis	ko00904	0.914574	TraesCS7D02G539200;TraesCS2B02G445200;TraesCS2B02G445700;TraesCS3A02G133400;TraesCS3B02G166100;TraesCS3D02G149600;TraesCS1B02G274200;TraesCS3B02G439900;TraesCS3D02G401400;TraesCS5B02G560300;TraesCS5D02G566200;TraesCS2A02G122100;TraesCS2B02G144200;TraesCS2D02G124800;TraesCS2D02G125900;TraesCS2D02G126000;TraesCS2B02G445500;TraesCS2D02G029600;TraesCS2D02G030100;TraesCS5B02G358300;TraesCS5D02G364500;…	K04120+K04121+K04121+K04125+K04125+K04125+K05282+K05282+K05282+K05282+K05282+K13070+K13070+K13070+K13070+K13070+K14043+K14043+K14046+K16083+K16083+K16083+K16083+K16084+K16084+K16084+K16084+K16084+K16085+K16085+K16085+K16085+K16085+K20666+K20666+K20666+K20666+K20666+K21718+K22640
Taurine and hypotaurine metabolism	ko00430	0.915109	TraesCS2B02G340500;TraesCS3A02G076500;TraesCS3B02G090400	K18592+K18592+K18592
Cutin, suberine and wax biosynthesis	ko00073	0.934765	TraesCS7B02G490600;TraesCSU02G100500;TraesCSU02G101300;TraesCS3A02G013800;TraesCS3A02G014900;TraesCS3D02G012700;TraesCS4B02G006800;TraesCS4D02G356300;novel.15670;novel.18980;novel.18982;novel.3600;novel.8302;TraesCS2A02G002700;TraesCS2B02G000100;TraesCS3A02G077800;TraesCS3B02G016800;TraesCS7A02G104900;TraesCS4B02G341600;TraesCS4B02G342000;TraesCS4D02G337500;TraesCS5A02G511100;TraesCS6D02G193600;T…	K13356+K13356+K13356+K13356+K13356+K13356+K13356+K13356+K13356+K13356+K13356+K13356+K13407+K15400+K15400+K15400+K15400+K15400+K15402+K15402+K15402+K15402+K15402+K15403+K15403+K15403+K15404+K15404+K15404+K15405+K15405+K15405+K15406+K15406+K15406+K15406+K15406+K15406+K15406+K15406+K17991+K17991+K17991+K17991+K17991+K17991+K17991+K17991+K17991+K17991+K17991+K17991+K17991+K17991+K17991+K17991+K20495+…
Isoquinoline alkaloid biosynthesis	ko00950	0.956111	TraesCS2A02G327600;TraesCS2B02G091300;TraesCS2B02G354400;TraesCS2D02G075000;TraesCS4B02G226400;TraesCS4D02G227100;TraesCS3A02G374700;TraesCS3D02G367200;TraesCS6B02G056900;TraesCS6D02G048400;novel.8107;TraesCS6A02G360700;TraesCS6B02G393600;TraesCS7D02G342400;TraesCS4B02G124800;TraesCS4D02G153400;novel.12799;novel.2793;novel.2109;TraesCS1A02G273800;TraesCS3A02G296900;TraesCS4A02G441900;TraesCS5B02G…	K00276+K00276+K00276+K00276+K00276+K00276+K00307+K00307+K00422+K00422+K00422+K00811+K00811+K00815+K00815+K00815+K00815+K00815+K00815+K01593+K01593+K01593+K01593+K13382+K13382+K13382+K13382+K13382+K13384+K14975+K14975+K14975+K14975+K14975+K22097+K22097+K22097+K22097
RNA transport	ko03013	0.958541	TraesCS3A02G156200;TraesCS3B02G182800;TraesCS3D02G164000;TraesCS5A02G261000;TraesCS4B02G326000;TraesCS5A02G498200;novel.1473;TraesCS1A02G316900;TraesCS1B02G329300;TraesCS1D02G316900;TraesCS1A02G423100;TraesCS1B02G455200;TraesCS1D02G431700;TraesCS5A02G415600;TraesCS5B02G418200;TraesCS5D02G423400;TraesCS6B02G006500;novel.1439;TraesCSU02G031000;TraesCS1A02G328100;TraesCS3A02G340700;TraesCS3A02G34080…	K00784+K00784+K00784+K00784+K00974+K00974+K01164+K03113+K03113+K03113+K03231+K03231+K03231+K03231+K03231+K03231+K03231+K03231+K03239+K03239+K03239+K03239+K03239+K03239+K03239+K03239+K03239+K03239+K03241+K03242+K03243+K03245+K03245+K03245+K03246+K03246+K03247+K03248+K03248+K03248+K03248+K03248+K03251+K03251+K03251+K03251+K03252+K03253+K03254+K03257+K03257+K03257+K03257+K03260+K03260+K03260+K03260+…
Fatty acid metabolism	ko01212	0.969047	TraesCS1B02G181700;TraesCS1D02G084900;TraesCS3B02G048900;TraesCS5A02G496000;TraesCS7B02G144400;TraesCS7D02G143200;TraesCS7D02G346400;TraesCS1B02G129300;TraesCS1D02G111900;TraesCS7A02G141800;TraesCS3B02G008700;TraesCS4B02G371300;TraesCS4D02G366100;TraesCS5A02G527100;TraesCS1B02G093600;TraesCS1D02G077600;TraesCS3D02G237900;TraesCS4A02G336400;TraesCS5A02G148700;TraesCS5A02G169600;TraesCS5B02G536200;…	K00059+K00059+K00059+K00059+K00059+K00232+K00232+K00232+K00232+K00232+K00626+K01074+K01074+K01074+K01897+K01897+K01897+K01897+K01897+K01897+K01897+K01897+K01897+K01897+K01897+K01963+K03921+K03921+K03921+K03921+K03921+K07512+K07512+K07513+K09458+K09458+K10251+K10251+K10256+K10256+K10258+K10258+K10258+K10258+K10527+K10527+K10781+K10781+K10781+K10781+K11262
Carbon fixation in photosynthetic organisms	ko00710	0.971507	TraesCS1D02G123400;TraesCS3A02G285900;novel.205;novel.3223;TraesCS7B02G213300;TraesCS7D02G309500;TraesCS6A02G213700;TraesCS6B02G243700;TraesCS7A02G313100;TraesCS1A02G085600;TraesCS1B02G102700;TraesCS1A02G061700;TraesCS1B02G080400;TraesCS1D02G062800;TraesCS6B02G187500;TraesCS6D02G148700;novel.14782;novel.2111;novel.729;TraesCS1A02G253400;TraesCS1B02G264900;TraesCS1D02G252900;TraesCS3A02G134300;Tra…	K00029+K00029+K00029+K00051+K00134+K00134+K00134+K00134+K00134+K00814+K00814+K00927+K00927+K00927+K00927+K00927+K00927+K00927+K00927+K01006+K01006+K01006+K01595+K01595+K01595+K01595+K01601+K01602+K01602+K01610+K01623+K01623+K01623+K01623+K01623+K01623+K01623+K01623+K01623+K01803+K01803+K01803+K01803+K01803+K01807+K01807+K03841+K03841+K03841+K03841+K03841+K03841
Biosynthesis of unsaturated fatty acids	ko01040	0.974289	TraesCS7D02G143200;TraesCS7D02G346400;TraesCS1B02G129300;TraesCS1D02G111900;TraesCS7A02G141800;novel.133;TraesCS2A02G280700;TraesCS2B02G298000;TraesCS3B02G394200;TraesCS5A02G123600;TraesCS5B02G123200;TraesCS6B02G432600;TraesCS5B02G268900;novel.18131;TraesCS7B02G197800;TraesCS6B02G309400;TraesCSU02G049100;TraesCS3A02G074900;TraesCS3D02G074700;novel.15050	K00232+K00232+K00232+K00232+K00232+K01068+K03921+K03921+K03921+K03921+K03921+K07513+K10251+K10251+K10256+K10256+K10258+K10258+K10258+K10258
Base excision repair	ko03410	0.976862	TraesCS3A02G330300;TraesCS2B02G375300;TraesCS3A02G352700;novel.12068;novel.17565;TraesCS5A02G490500;TraesCS2D02G062500;TraesCS3D02G378400;TraesCS3A02G138100;TraesCS1B02G353400;TraesCS5B02G307200;TraesCS7B02G098700;TraesCS2D02G342900;novel.18334;TraesCS6B02G353400;TraesCS6D02G302500;TraesCS3A02G075400;TraesCS3D02G075400;TraesCS2D02G361800;TraesCS3B02G289200;TraesCS4B02G365700;TraesCS2A02G022000;Tr…	K01142+K01246+K01246+K02326+K02326+K02328+K02335+K02335+K03504+K03505+K03505+K03512+K03648+K03648+K03652+K03652+K03660+K03660+K04802+K04802+K04802+K10563+K10747+K10771+K10773+K10773+K10773+K10798+K10798+K10801+K10801+K10803+K24070
Fatty acid elongation	ko00062	0.977281	novel.133;TraesCS4B02G371300;TraesCS4D02G366100;TraesCS5A02G527100;TraesCS5B02G155100;TraesCS5D02G162300;TraesCS5B02G268900;novel.18131;TraesCSU02G049100;TraesCS3A02G074900;TraesCS3D02G074700;novel.15050;TraesCS7B02G254900;TraesCS7D02G035700;TraesCS7D02G076400;TraesCS7D02G311400;TraesCS7D02G350500;TraesCS1A02G039800;TraesCS1A02G406200;TraesCS1A02G439000;TraesCS1B02G449100;TraesCS1B02G449200;Traes…	K01068+K01074+K01074+K01074+K07512+K07512+K10251+K10251+K10258+K10258+K10258+K10258+K15397+K15397+K15397+K15397+K15397+K15397+K15397+K15397+K15397+K15397+K15397+K15397+K15397+K15397+K15397+K15397+K15397+K15397+K15397+K15397+K15397+K15397+K15397+K15397+K15397+K15397+K15397+K15397+K15397+K15397+K15397+K15397+K15397
Tropane, piperidine and pyridine alkaloid biosynthesis	ko00960	0.977758	TraesCS2A02G327600;TraesCS2B02G091300;TraesCS2B02G354400;TraesCS2D02G075000;TraesCS4B02G226400;TraesCS4D02G227100;TraesCS6A02G360700;TraesCS6B02G393600;TraesCS7D02G342400;TraesCS4B02G124800;TraesCS4D02G153400;novel.12799;novel.2793;novel.2109;TraesCS1B02G410300;TraesCS1D02G391900;TraesCS3D02G396800;TraesCS5A02G029700	K00276+K00276+K00276+K00276+K00276+K00276+K00811+K00811+K00815+K00815+K00815+K00815+K00815+K00815+K08081+K08081+K08081+K08081
Phenylalanine metabolism	ko00360	0.978541	TraesCS3B02G357200;TraesCS2A02G327600;TraesCS2B02G091300;TraesCS2B02G354400;TraesCS2D02G075000;TraesCS4B02G226400;TraesCS4D02G227100;TraesCS6A02G141500;TraesCS6A02G360700;TraesCS6B02G393600;TraesCS7D02G342400;TraesCS4B02G124800;TraesCS4D02G153400;novel.12799;novel.2793;novel.2109;TraesCS1D02G249400;TraesCS2B02G603900;TraesCS6A02G318800;TraesCS6B02G349000;TraesCS6D02G298000;novel.11780;novel.12242…	K00074+K00276+K00276+K00276+K00276+K00276+K00276+K00457+K00811+K00811+K00815+K00815+K00815+K00815+K00815+K00815+K01426+K01426+K01426+K01426+K01426+K01426+K01426+K01426+K01426+K01426+K01426+K01426+K01593+K01593+K01593+K01593+K07253+K10775+K10775+K10775+K10775+K10775+K10775+K10775+K10775+K10775+K10775+K13064+K13064
Purine metabolism	ko00230	0.980918	TraesCS1A02G183800;TraesCS1B02G205300;TraesCS6A02G149600;novel.6082;TraesCS1D02G425100;TraesCS2A02G358100;TraesCS2B02G377500;TraesCS2D02G356900;TraesCS6A02G268700;TraesCS6B02G295800;TraesCS6D02G246200;TraesCS3B02G415900;TraesCS2A02G184200;TraesCS5A02G131100;TraesCS7B02G216500;TraesCS7B02G285200;TraesCS7D02G312500;TraesCS7D02G378900;TraesCS2D02G549400;TraesCS5A02G182900;TraesCS5D02G188100;TraesCS7…	K00106+K00106+K00365+K00365+K00601+K00759+K00759+K00759+K00759+K00759+K00759+K00764+K00860+K00873+K00939+K00939+K00939+K00939+K00939+K00939+K00939+K00939+K00940+K00948+K00948+K00948+K00951+K00951+K00951+K01081+K01081+K01081+K01081+K01488+K01488+K01488+K01488+K01488+K01490+K01490+K01510+K01510+K01510+K01510+K01510+K01510+K01513+K01513+K01513+K01513+K01513+K01513+K01517+K01517+K01517+K01835+K01835+…
Phenylalanine, tyrosine and tryptophan biosynthesis	ko00400	0.986732	TraesCS6A02G360700;TraesCS6B02G393600;TraesCS7D02G342400;TraesCS4B02G124800;TraesCS4D02G153400;novel.12799;novel.2793;novel.2109;TraesCS7D02G186100;TraesCS2D02G525500;TraesCS6A02G305400;TraesCS6B02G333600;TraesCS7B02G423900;TraesCS7A02G512300;TraesCS2A02G163600;TraesCS2D02G170400;TraesCS3B02G042300;novel.10530;TraesCS2B02G308500;novel.1631;novel.18450;TraesCS3A02G147000;TraesCS7B02G237700;TraesCS…	K00811+K00811+K00815+K00815+K00815+K00815+K00815+K00815+K00891+K00891+K00891+K00891+K01609+K01609+K01626+K01626+K01658+K01735+K05359+K05359+K05359+K13832+K15227+K15227+K15227
Nitrogen metabolism	ko00910	0.990248	TraesCS7B02G165800;novel.16511;novel.9782;TraesCS6A02G333900;TraesCS6B02G364600;TraesCS6D02G313100;novel.13505;TraesCS4A02G212900;TraesCS7D02G523900;TraesCS2A02G294800;TraesCS2B02G311300;TraesCS2D02G292600;novel.13015;novel.13101;novel.1614;novel.17087;TraesCS1B02G158600;TraesCS6B02G327500;TraesCS6D02G065600;novel.15630;novel.15894;novel.3931;TraesCS6A02G326200;TraesCS6B02G024900;TraesCS6D02G0207…	K00261+K00261+K00284+K00366+K00366+K00366+K00366+K01455+K01674+K01674+K01674+K01674+K01674+K01674+K01674+K01674+K01915+K01915+K01915+K01915+K01915+K01915+K10534+K10534+K10534
Lysine biosynthesis	ko00300	0.990606	TraesCS5B02G141000;TraesCS5D02G149900;TraesCS3A02G269900;TraesCS3A02G442100;TraesCS4A02G043800	K00003+K00003+K00928+K00928+K10206
Basal transcription factors	ko03022	0.992313	TraesCS1A02G245600;TraesCS4A02G298000;TraesCS1B02G277800;TraesCS1D02G137000;TraesCS1D02G267100;TraesCS1A02G024500;TraesCS1D02G024600;novel.832;novel.1800;TraesCS3D02G356600;TraesCS5D02G213200;TraesCS4A02G163100;TraesCS2B02G072300;TraesCS3A02G039800;TraesCS3A02G040100;TraesCS3B02G117900;TraesCS3B02G118100;TraesCS3D02G040000;TraesCS3D02G040100;TraesCS3D02G101700;TraesCS6A02G351100;TraesCS6D02G33380…	K02202+K03120+K03122+K03122+K03122+K03123+K03123+K03123+K03123+K03126+K03128+K03129+K03131+K03131+K03131+K03131+K03131+K03131+K03131+K03131+K03131+K03131+K03131+K03133+K03135+K03135+K03138+K03142+K03143+K10843+K10843+K14649+K14649+K14649
Carbon metabolism	ko01200	0.996899	TraesCS1D02G123400;TraesCS3A02G285900;novel.205;TraesCS6D02G192900;TraesCS3A02G166600;TraesCS1A02G357200;TraesCS2D02G066100;novel.3223;TraesCS3B02G357200;TraesCS7D02G319100;TraesCS7A02G322200;TraesCS7B02G213300;TraesCS7D02G309500;TraesCS6A02G213700;TraesCS6B02G243700;TraesCS7A02G313100;TraesCS7D02G143200;TraesCS7D02G346400;TraesCS1B02G129300;TraesCS1D02G111900;TraesCS7A02G141800;TraesCS7D02G31120…	K00029+K00029+K00029+K00030+K00031+K00033+K00036+K00051+K00074+K00121+K00121+K00134+K00134+K00134+K00134+K00134+K00232+K00232+K00232+K00232+K00232+K00235+K00235+K00236+K00261+K00261+K00297+K00297+K00297+K00382+K00382+K00382+K00382+K00600+K00600+K00600+K00600+K00600+K00600+K00616+K00616+K00616+K00626+K00627+K00627+K00627+K00627+K00627+K00640+K00640+K00640+K00640+K00640+K00640+K00640+K00658+K00658+…
Biotin metabolism	ko00780	0.996971	TraesCS1B02G181700;TraesCS1D02G084900;TraesCS3B02G048900;TraesCS5A02G496000;TraesCS7B02G144400;TraesCS6D02G153300;novel.2271;TraesCS6D02G152600	K00059+K00059+K00059+K00059+K00059+K09458+K09458+K19562
Tryptophan metabolism	ko00380	0.997123	TraesCS4A02G219900;TraesCS4D02G094500;TraesCS6A02G239600;TraesCS6A02G240000;TraesCS6B02G284900;TraesCS6D02G222000;TraesCS1A02G066400;TraesCS1A02G105600;TraesCS1B02G084700;TraesCS1D02G067500;TraesCS3B02G008700;TraesCS2A02G041100;TraesCS2D02G039500;TraesCS1D02G249400;TraesCS2B02G603900;TraesCS6A02G318800;TraesCS6B02G349000;TraesCS6D02G298000;novel.11780;novel.12242;novel.1448;novel.1730;novel.2486;…	K00128+K00128+K00128+K00128+K00128+K00128+K00382+K00382+K00382+K00382+K00626+K00658+K00658+K01426+K01426+K01426+K01426+K01426+K01426+K01426+K01426+K01426+K01426+K01426+K01426+K01593+K01593+K01593+K01593+K03781+K03781+K03781+K03781+K11816+K11816+K11816+K11816+K11816+K11816+K11816+K11816+K11816+K11816+K11816+K11817+K11817+K11817+K11817+K11817+K11817+K11817+K11817+K11817+K13066+K14085+K14085+K14085+…
Biosynthesis of secondary metabolites	ko01110	0.997903	TraesCS1A02G050100;TraesCS1B02G066400;TraesCS7D02G240400;TraesCS1A02G282200;TraesCS1B02G291500;TraesCS1D02G281800;novel.10036;TraesCS5B02G141000;TraesCS5D02G149900;TraesCS1A02G312400;TraesCS1D02G312600;TraesCS6A02G085300;TraesCS7D02G247800;TraesCS5A02G269300;TraesCS5D02G277500;TraesCS7B02G142500;TraesCS6D02G192900;TraesCS3A02G166600;TraesCS1A02G357200;TraesCS2D02G066100;TraesCS1A02G427600;TraesCS…	K00001+K00001+K00002+K00002+K00002+K00002+K00002+K00003+K00003+K00006+K00006+K00016+K00021+K00021+K00021+K00021+K00030+K00031+K00033+K00036+K00053+K00053+K00053+K00059+K00059+K00059+K00059+K00059+K00083+K00083+K00083+K00083+K00083+K00106+K00106+K00121+K00121+K00128+K00128+K00128+K00128+K00128+K00128+K00134+K00134+K00134+K00134+K00134+K00166+K00167+K00167+K00213+K00218+K00218+K00218+K00218+K00224+…
Citrate cycle (TCA cycle)	ko00020	0.998545	TraesCS6D02G192900;TraesCS3A02G166600;TraesCS7D02G311200;TraesCS7A02G314000;TraesCS2A02G220800;TraesCS1A02G066400;TraesCS1A02G105600;TraesCS1B02G084700;TraesCS1D02G067500;novel.8048;novel.10300;novel.3662;novel.5407;novel.5738;TraesCS2A02G041100;TraesCS2D02G039500;TraesCS4B02G220200;TraesCS7B02G309200;TraesCS4D02G142600;TraesCS6B02G440200	K00030+K00031+K00235+K00235+K00236+K00382+K00382+K00382+K00382+K00627+K00627+K00627+K00627+K00627+K00658+K00658+K01610+K01648+K01648+K01681
Glyoxylate and dicarboxylate metabolism	ko00630	0.999127	novel.9782;TraesCS1A02G066400;TraesCS1A02G105600;TraesCS1B02G084700;TraesCS1D02G067500;TraesCS1A02G218700;TraesCS1D02G220400;TraesCS2B02G521700;TraesCS2D02G493600;TraesCS3A02G203900;TraesCS3D02G207200;TraesCS3B02G008700;novel.16082;TraesCS4A02G212900;novel.15745;TraesCS2A02G067200;novel.3539;TraesCS2A02G345500;TraesCS6B02G440200;TraesCS4A02G119100;TraesCS4A02G119200;TraesCS4B02G185300;TraesCS4B02…	K00284+K00382+K00382+K00382+K00382+K00600+K00600+K00600+K00600+K00600+K00600+K00626+K00830+K01455+K01601+K01602+K01602+K01638+K01681+K01913+K01913+K01913+K01913+K01913+K01913+K01913+K01915+K01915+K01915+K01915+K01915+K01915+K03781+K03781+K03781+K03781+K11517+K11517+K11517+K15919+K15919+K15919+K19269+K22133+K22133+K22133+K22133+K22133+K22133+K22133
Sesquiterpenoid and triterpenoid biosynthesis	ko00909	0.999187	TraesCS4A02G059900;TraesCS4B02G235500;TraesCS4D02G236900;TraesCS5A02G454500;TraesCS5D02G465000;novel.80;novel.10813;novel.12775;novel.2644;novel.494;TraesCS6A02G144600;TraesCS6A02G174900;TraesCS6B02G172700;TraesCS6D02G052700;TraesCS2D02G423500;TraesCS5B02G014700;novel.11605;novel.12514;novel.3730;novel.11316;TraesCS6D02G100000;TraesCS7A02G232900	K00511+K00511+K00511+K00801+K00801+K14175+K14175+K14175+K14175+K14175+K15472+K15472+K15472+K15472+K15793+K15803+K15803+K15803+K15803+K15805+K19011+K19011
Monobactam biosynthesis	ko00261	0.999211	TraesCS3A02G269900;TraesCS3A02G442100	K00928+K00928
Proteasome	ko03050	0.999687	TraesCS3A02G503100;TraesCS3B02G566500;TraesCS3D02G202100;TraesCS3D02G509700;TraesCS4A02G128000;TraesCS4B02G176800;TraesCS4D02G178500;TraesCS5B02G348100;TraesCS6B02G281100;TraesCS6D02G144300;TraesCS7A02G252800;TraesCS3A02G183700;TraesCS3B02G213500;TraesCS3D02G187900;TraesCS2D02G424200;TraesCS2A02G257000;TraesCS2B02G285600;TraesCS2B02G329100;TraesCS2D02G265800;TraesCS2D02G310600;TraesCS4B02G355700;…	K03029+K03029+K03029+K03029+K03029+K03029+K03029+K03029+K03029+K03029+K03029+K03030+K03030+K03030+K03031+K03036+K03036+K03036+K03036+K03036+K03036+K03036+K03038+K03038+K03062+K03065+K03065+K03066+K06693+K06693+K06693+K06699+K06700+K06700+K06700+K10881
Glucosinolate biosynthesis	ko00966	0.999853	TraesCS4A02G059800;TraesCS4B02G235400;TraesCS2A02G022800;TraesCS2B02G032000	K00826+K00826+K13027+K13027
Tyrosine metabolism	ko00350	0.999949	TraesCS1A02G050100;TraesCS1B02G066400;TraesCS7D02G319100;TraesCS7A02G322200;TraesCS2A02G327600;TraesCS2B02G091300;TraesCS2B02G354400;TraesCS2D02G075000;TraesCS4B02G226400;TraesCS4D02G227100;TraesCS6B02G056900;TraesCS6D02G048400;novel.8107;TraesCS6A02G141500;TraesCS6A02G360700;TraesCS6B02G393600;TraesCS7D02G342400;TraesCS4B02G124800;TraesCS4D02G153400;novel.12799;novel.2793;novel.2109;TraesCS1A02G…	K00001+K00001+K00121+K00121+K00276+K00276+K00276+K00276+K00276+K00276+K00422+K00422+K00422+K00457+K00811+K00811+K00815+K00815+K00815+K00815+K00815+K00815+K01593+K01593+K01593+K01593+K07253+K18857+K18857+K18857
Aminoacyl-tRNA biosynthesis	ko00970	0.999986	TraesCS1A02G190500;TraesCS1B02G205800;TraesCS1D02G194700;TraesCS1D02G326400;TraesCS5A02G192700;novel.5642;TraesCS2D02G306600;TraesCS6B02G310700;TraesCS1B02G233200;TraesCS1D02G221400;novel.6085;TraesCS1B02G310200;TraesCS1D02G299500;TraesCS4D02G092300;TraesCS5A02G385900;TraesCS5A02G386000;TraesCS7D02G199300;TraesCS4A02G315700;TraesCS5D02G551200;TraesCS2A02G246900;TraesCS2B02G263300;TraesCS2D02G2492…	K01866+K01866+K01866+K01866+K01866+K01866+K01867+K01868+K01869+K01869+K01869+K01870+K01870+K01870+K01870+K01870+K01872+K01872+K01872+K01873+K01873+K01873+K01880+K01881+K01881+K01881+K01881+K01886+K01886+K01886+K01887+K01892+K01892+K02433+K02433+K02433+K02433+K02433+K02433+K02433+K02433+K04567+K22503+K22503+K22503
Betalain biosynthesis	ko00965	0.999999	TraesCS1A02G273800;TraesCS3A02G296900;TraesCS4A02G441900;TraesCS5B02G130900;TraesCS2A02G305400;TraesCS2B02G322200;TraesCS2D02G303900;TraesCS4D02G086300;TraesCS5A02G227100;TraesCS5B02G225700	K01593+K01593+K01593+K01593+K15777+K15777+K15777+K15777+K15777+K15777
2-Oxocarboxylic acid metabolism	ko01210	0.999999	TraesCS6D02G192900;TraesCS3A02G166600;TraesCS1A02G427600;TraesCS1B02G153800;TraesCS1B02G462500;TraesCS6A02G360700;TraesCS6B02G393600;TraesCS1A02G085600;TraesCS1B02G102700;TraesCS1A02G072200;TraesCS4A02G059800;TraesCS4B02G235400;TraesCS3A02G269900;TraesCS3A02G442100;TraesCS6D02G232400;TraesCS5D02G027200;TraesCS6B02G440200;TraesCS2A02G022800;TraesCS2B02G032000;TraesCS4B02G321900;TraesCS2B02G215900	K00030+K00031+K00053+K00053+K00053+K00811+K00811+K00814+K00814+K00818+K00826+K00826+K00928+K00928+K00930+K01649+K01681+K13027+K13027+K14677+K14682
Selenocompound metabolism	ko00450	0.999999	novel.11099;novel.11884;TraesCS4D02G012900;TraesCS1B02G199600;novel.1442;novel.5958;novel.6616;TraesCS2B02G372600	K00384+K00384+K00549+K01761+K08247+K08247+K08247+K11717
Stilbenoid, diarylheptanoid and gingerol biosynthesis	ko00945	1	TraesCS3A02G342900;TraesCS3B02G375100;TraesCS3D02G136900;TraesCS3D02G336900;TraesCS7A02G127600;TraesCS1B02G321800;TraesCS3B02G361900;TraesCS3D02G325300;TraesCS7D02G524200;TraesCS1B02G005300;TraesCS2A02G186800;TraesCS2D02G201100;TraesCS3D02G525000;TraesCS4A02G403400;TraesCS4D02G359800;TraesCS5B02G221700;TraesCS5B02G336700;TraesCS5D02G230500;TraesCS6D02G025800;TraesCS4D02G073600;TraesCS2D02G015700;…	K00487+K00487+K00487+K00487+K00588+K09754+K09754+K09754+K13065+K13065+K13065+K13065+K13065+K13065+K13065+K13065+K13065+K13065+K13065+K16040+K17212+K17212+K17212+K17212+K17212+K17212+K17212
Indole alkaloid biosynthesis	ko00901	1	TraesCS1A02G273800;TraesCS3A02G296900;TraesCS4A02G441900;TraesCS5B02G130900;TraesCS7D02G076300;TraesCS2B02G196500;TraesCS5B02G195300;TraesCS5D02G139700;TraesCS5D02G202700	K01593+K01593+K01593+K01593+K01757+K01757+K01757+K01757+K01757
Metabolic pathways	ko01100	1	TraesCS1A02G050100;TraesCS1B02G066400;TraesCS7D02G240400;TraesCS1A02G282200;TraesCS1B02G291500;TraesCS1D02G281800;novel.10036;TraesCS5B02G141000;TraesCS5D02G149900;TraesCS7D02G269800;TraesCS4A02G199200;TraesCS4B02G050400;TraesCS4D02G113800;TraesCS5B02G399800;TraesCS5D02G404300;TraesCS6A02G085300;TraesCS7D02G180600;TraesCS1B02G429300;TraesCS5D02G252100;TraesCS6A02G316700;novel.18066;novel.5246;Tra…	K00001+K00001+K00002+K00002+K00002+K00002+K00002+K00003+K00003+K00008+K00012+K00012+K00012+K00012+K00012+K00016+K00020+K00020+K00020+K00020+K00020+K00020+K00021+K00021+K00021+K00021+K00029+K00029+K00029+K00030+K00031+K00033+K00036+K00051+K00053+K00053+K00053+K00059+K00059+K00059+K00059+K00059+K00074+K00079+K00079+K00079+K00083+K00083+K00083+K00083+K00083+K00102+K00102+K00102+K00102+K00102+K00102+…
Pentose and glucuronate interconversions	ko00040	1	TraesCS7D02G240400;TraesCS1A02G282200;TraesCS1B02G291500;TraesCS1D02G281800;novel.10036;TraesCS7D02G269800;TraesCS4A02G199200;TraesCS4B02G050400;TraesCS4D02G113800;TraesCS5B02G399800;TraesCS5D02G404300;TraesCS2B02G376500;TraesCS6D02G141300;TraesCS6A02G166900;TraesCS6B02G194300;TraesCS7B02G306500;TraesCS7D02G400200;TraesCS1A02G182100;TraesCS1B02G477900;TraesCS1D02G344100;TraesCS2B02G407400;TraesCS…	K00002+K00002+K00002+K00002+K00002+K00008+K00012+K00012+K00012+K00012+K00012+K00854+K00875+K00963+K00963+K01051+K01051+K01051+K01051+K01051+K01051+K01051+K01051+K01051+K01051+K01184+K01184+K01184+K01184+K01184+K01184+K01184+K01184+K01184+K01184+K01184+K01184+K01184+K01213+K01213+K01213+K01213+K01213+K01213+K01213+K01728+K01728+K01728+K01728+K01728+K01728+K01728+K01728+K01728+K01728+K01728+K01728+…
Phenylpropanoid biosynthesis	ko00940	1	TraesCS7D02G328300;TraesCS5B02G202700;TraesCS6A02G369800;TraesCS6D02G353300;TraesCS7A02G380100;TraesCS7D02G212900;TraesCS7D02G347300;TraesCS7D02G370400;TraesCS7D02G420500;TraesCS1A02G108400;TraesCS1B02G095800;TraesCS1B02G115900;TraesCS1D02G079800;TraesCS2A02G333500;TraesCS2A02G571300;TraesCS2B02G124800;TraesCS2B02G125200;TraesCS2B02G278500;TraesCS2B02G346800;TraesCS2D02G107600;TraesCS2D02G107800;…	K00083+K00083+K00083+K00083+K00083+K00430+K00430+K00430+K00430+K00430+K00430+K00430+K00430+K00430+K00430+K00430+K00430+K00430+K00430+K00430+K00430+K00430+K00430+K00430+K00430+K00430+K00430+K00430+K00430+K00430+K00430+K00430+K00430+K00430+K00430+K00430+K00430+K00430+K00430+K00430+K00430+K00430+K00430+K00430+K00430+K00430+K00430+K00430+K00430+K00430+K00430+K00430+K00430+K00487+K00487+K00487+K00487+…
Ribosome	ko03010	1	TraesCS5B02G302100;TraesCS1A02G112500;TraesCS1D02G114100;TraesCS4B02G171600;TraesCS4D02G173700;TraesCS4B02G342900;TraesCS5A02G317900;TraesCS6B02G432700;novel.99;TraesCS5A02G383200;TraesCS5A02G438800;TraesCS5B02G441600;TraesCS5D02G445900;TraesCS1D02G157300;TraesCS3B02G205200;TraesCS7B02G250000;TraesCS1A02G399600;TraesCS3D02G244000;novel.8078;novel.8367;TraesCS7D02G209900;TraesCS1A02G178600;TraesCS…	K02864+K02866+K02866+K02866+K02866+K02867+K02867+K02871+K02871+K02875+K02875+K02875+K02875+K02881+K02881+K02882+K02882+K02882+K02882+K02882+K02885+K02885+K02885+K02885+K02885+K02885+K02885+K02886+K02888+K02894+K02894+K02894+K02894+K02896+K02896+K02897+K02901+K02903+K02903+K02903+K02903+K02903+K02904+K02904+K02904+K02906+K02910+K02911+K02913+K02914+K02922+K02922+K02923+K02923+K02923+K02926+K02927+…
Oxidative phosphorylation	ko00190	1	TraesCS7D02G311200;TraesCS7A02G314000;TraesCS2A02G220800;TraesCS1A02G250300;TraesCS1B02G260900;TraesCS1D02G249900;TraesCS1B02G283300;TraesCS3D02G539900;TraesCS3D02G540100;TraesCSU02G073200;TraesCS4A02G282900;TraesCS4B02G376400;TraesCS4D02G027900;TraesCS5A02G543300;TraesCS5D02G013100;TraesCS1A02G384800;novel.18906;TraesCS4D02G066200;novel.4536;TraesCS3A02G114200;novel.4605;novel.18108;TraesCS3A02G…	K00235+K00235+K00236+K00419+K00419+K00419+K01507+K01507+K01507+K01535+K01535+K01535+K01535+K01535+K01535+K02108+K02112+K02113+K02132+K02133+K02133+K02145+K02147+K02147+K02148+K02148+K02148+K02149+K02150+K02150+K02150+K02152+K02154+K02154+K02155+K02257+K02260+K02260+K02260+K02265+K02266+K02266+K03884+K03884+K03884+K03884+K03884+K03945+K03945+K03945+K03955+K05573+K05573+K05574+K05574+K05575+K05575+…
Photosynthesis	ko00195	1	TraesCS1A02G384800;novel.18906;TraesCS4D02G066200;TraesCS7B02G196800;TraesCS3A02G083700;novel.514;TraesCS7B02G383100;TraesCS7B02G226200;TraesCS7D02G322100;TraesCS3A02G373900;TraesCS3B02G406100;TraesCS3D02G366600;TraesCS4A02G356200;TraesCS4B02G015800;TraesCS5B02G516000;TraesCS5D02G516100;TraesCS7A02G325500;TraesCS5D02G544600;TraesCS2A02G252800;TraesCS2B02G272500;TraesCS2D02G253400;novel.10445;nove…	K02108+K02112+K02113+K02634+K02634+K02635+K02636+K02639+K02639+K02639+K02639+K02639+K02639+K02639+K02639+K02639+K02639+K02640+K02641+K02641+K02641+K02689+K02689+K02691+K02703+K02704+K02704+K02704+K02704+K02705+K02705+K02705+K02706+K02710+K02711+K02712+K02717+K02717+K02723+K02723+K02724+K03541+K03541+K03541+K08901+K08901+K08901+K08903+K08903
