# Supplementary material for: The Effect of Heat Stress on Wheat Flag Leaves Revealed by Metabolome and Transcriptome Analyses During the Reproductive Stage
Source: Int J Mol Sci. 2025 Feb 10;26(4):1468. doi: 10.3390/ijms26041468 (PMC11855456; doi:10.3390/ijms26041468)
Supplement: Supplementary file 1 [file ijms-26-01468-s001.zip › ijms-3427800-supplementary/Table S6.xlsx]

## Sheet: Sheet1
The expression pattern and annotation of DEGs in Protein processing in endoplasmic reticulum pathway
Gene ID	CK1 vs. HS1	CK7 vs. HS7	Annotation
TraesCS2A02G432100	up	up	K01230 mannosyl-oligosaccharide alpha-1,2-mannosidase [EC:3.2.1.113] | (RefSeq) mannosyl-oligosaccharide 1,2-alpha-mannosidase MNS1-like isoform X1 (A)
novel.8387	up	up	K01230 mannosyl-oligosaccharide alpha-1,2-mannosidase [EC:3.2.1.113] | (RefSeq) mannosyl-oligosaccharide 1,2-alpha-mannosidase MNS1 (A)
TraesCS2B02G355900	down	false	K01456 peptide-N4-(N-acetyl-beta-glucosaminyl)asparagine amidase [EC:3.5.1.52] | (RefSeq) peptide-N(4)-(N-acetyl-beta- glucosaminyl)asparagine amidase-like (A)
TraesCS1B02G156000	up	NA	K03094 S-phase kinase-associated protein 1 | (RefSeq) SKP1-like protein 11 (A)
TraesCS5A02G331300	up	up	K03094 S-phase kinase-associated protein 1 | (RefSeq) SKP1-like protein 1B (A)
TraesCS1A02G133100	up	up	K03283 heat shock 70kDa protein 1/2/6/8 | (RefSeq) heat shock 70 kDa protein 6, chloroplastic-like (A)
TraesCS1A02G275200	up	false	K03283 heat shock 70kDa protein 1/2/6/8 | (RefSeq) heat shock cognate 70 kDa protein 2-like (A)
TraesCS1A02G285000	up	up	K03283 heat shock 70kDa protein 1/2/6/8 | (RefSeq) probable mediator of RNA polymerase II transcription subunit 37c (A)
TraesCS1B02G151300	up	up	K03283 heat shock 70kDa protein 1/2/6/8 | (RefSeq) stromal 70 kDa heat shock-related protein, chloroplastic (A)
TraesCS1B02G284400	up	false	K03283 heat shock 70kDa protein 1/2/6/8 | (RefSeq) heat shock cognate 70 kDa protein 2-like (A)
TraesCS1B02G294300	up	up	K03283 heat shock 70kDa protein 1/2/6/8 | (RefSeq) probable mediator of RNA polymerase II transcription subunit 37c (A)
TraesCS1D02G131800	up	up	K03283 heat shock 70kDa protein 1/2/6/8 | (RefSeq) heat shock 70 kDa protein 6, chloroplastic-like (A)
TraesCS1D02G274800	up	up	K03283 heat shock 70kDa protein 1/2/6/8 | (RefSeq) heat shock cognate 70 kDa protein 2-like (A)
TraesCS1D02G284000	up	up	K03283 heat shock 70kDa protein 1/2/6/8 | (RefSeq) probable mediator of RNA polymerase II transcription subunit 37c (A)
TraesCS3A02G148200	up	NA	K03283 heat shock 70kDa protein 1/2/6/8 | (RefSeq) heat shock cognate 70 kDa protein 2-like (A)
TraesCS3B02G390700	up	up	K03283 heat shock 70kDa protein 1/2/6/8 | (RefSeq) heat shock cognate 70 kDa protein (A)
TraesCS3D02G014200	down	down	K03283 heat shock 70kDa protein 1/2/6/8 | (RefSeq) heat shock cognate 70 kDa protein 2-like (A)
TraesCS3D02G351900	up	up	K03283 heat shock 70kDa protein 1/2/6/8 | (RefSeq) heat shock cognate 70 kDa protein (A)
TraesCS3D02G352400	up	up	K03283 heat shock 70kDa protein 1/2/6/8 | (RefSeq) heat shock cognate 70 kDa protein (A)
TraesCS4A02G097900	up	up	K03283 heat shock 70kDa protein 1/2/6/8 | (RefSeq) heat shock cognate 70 kDa protein 2-like (A)
TraesCS4A02G098600	up	up	K03283 heat shock 70kDa protein 1/2/6/8 | (RefSeq) heat shock cognate 70 kDa protein-like (A)
TraesCS4B02G205700	up	up	K03283 heat shock 70kDa protein 1/2/6/8 | (RefSeq) heat shock cognate 70 kDa protein-like (A)
TraesCS4B02G206700	up	up	K03283 heat shock 70kDa protein 1/2/6/8 | (RefSeq) heat shock cognate 70 kDa protein 2-like (A)
TraesCS4D02G140800	up	up	K03283 heat shock 70kDa protein 1/2/6/8 | (RefSeq) heat shock cognate 70 kDa protein 2 (A)
TraesCS4D02G206600	up	up	K03283 heat shock 70kDa protein 1/2/6/8 | (RefSeq) heat shock cognate 70 kDa protein-like (A)
TraesCS4D02G207500	up	up	K03283 heat shock 70kDa protein 1/2/6/8 | (RefSeq) heat shock cognate 70 kDa protein 2-like (A)
TraesCS5B02G087700	up	up	K03283 heat shock 70kDa protein 1/2/6/8 | (RefSeq) heat shock cognate 70 kDa protein 2-like (A)
TraesCS5B02G451700	up	up	K03283 heat shock 70kDa protein 1/2/6/8 | (RefSeq) heat shock cognate 70 kDa protein 2-like (A)
TraesCS5B02G463300	up	up	K03283 heat shock 70kDa protein 1/2/6/8 | (RefSeq) heat shock cognate 70 kDa protein 2-like isoform X1 (A)
TraesCS5B02G463400	up	false	K03283 heat shock 70kDa protein 1/2/6/8 | (RefSeq) heat shock 70 kDa protein-like (A)
TraesCS5B02G463500	up	false	K03283 heat shock 70kDa protein 1/2/6/8 | (RefSeq) heat shock 70 kDa protein-like (A)
TraesCS5D02G284500	down	NA	K03283 heat shock 70kDa protein 1/2/6/8 | (RefSeq) heat shock cognate 70 kDa protein 2-like (A)
TraesCS6A02G337100	up	up	K03283 heat shock 70kDa protein 1/2/6/8 | (RefSeq) heat shock cognate 70 kDa protein 2-like (A)
TraesCS6B02G367800	up	up	K03283 heat shock 70kDa protein 1/2/6/8 | (RefSeq) heat shock cognate 70 kDa protein 2-like (A)
TraesCS6D02G317700	up	up	K03283 heat shock 70kDa protein 1/2/6/8 | (RefSeq) heat shock cognate 70 kDa protein 2-like (A)
TraesCS7A02G369900	up	up	K03283 heat shock 70kDa protein 1/2/6/8 | (RefSeq) heat shock 70 kDa protein-like (A)
novel.8417	up	up	K03283 heat shock 70kDa protein 1/2/6/8 | (RefSeq) heat shock cognate 70 kDa protein (A)
novel.8939	down	false	K03283 heat shock 70kDa protein 1/2/6/8 | (RefSeq) heat shock protein 70 with TPR repeat (A)
novel.19083	down	down	K03283 heat shock 70kDa protein 1/2/6/8 | (RefSeq) heat shock cognate 70 kDa protein 2-like (A)
novel.3582	up	up	K03283 heat shock 70kDa protein 1/2/6/8 | (RefSeq) heat shock cognate 70 kDa protein 2 (A)
novel.6099	up	up	K03283 heat shock 70kDa protein 1/2/6/8 | (RefSeq) heat shock cognate 70 kDa protein (A)
TraesCS1B02G118000	down	false	K03347 cullin 1 | (RefSeq) cullin-1 (A)
TraesCS1D02G098500	down	false	K03347 cullin 1 | (RefSeq) cullin-1 (A)
TraesCS7D02G241100	up	up	K04079 molecular chaperone HtpG | (RefSeq) heat shock protein 90
TraesCS7D02G242000	up	up	K04079 molecular chaperone HtpG | (RefSeq)heat shock protein 90
TraesCS2A02G033700	up	up	K04079 molecular chaperone HtpG | (RefSeq) heat shock protein 90
TraesCS2B02G047400	up	up	K04079 molecular chaperone HtpG | (RefSeq) heat shock protein 90
TraesCS2D02G033200	up	up	K04079 molecular chaperone HtpG | (RefSeq) Heat shock protein 90
TraesCS5B02G258900	up	up	K04079 molecular chaperone HtpG | (RefSeq) Heat shock protein 90
TraesCS5D02G262200	down	down	K04079 molecular chaperone HtpG | (RefSeq) F-box/kelch-repeat protein At3g06240-like (A)
TraesCS5D02G268000	up	up	K04079 molecular chaperone HtpG | (RefSeq) Heat shock protein 90
TraesCS7A02G242200	up	up	K04079 molecular chaperone HtpG | (RefSeq) Heat shock protein 90
TraesCS7B02G149200	up	up	K04079 molecular chaperone HtpG | (RefSeq) Heat shock protein 90
novel.3220	up	up	K04079 molecular chaperone HtpG | (RefSeq) heat shock cognate protein HSP 90-beta-like (A)
TraesCS6A02G203200	up	up	K04374 cyclic AMP-dependent transcription factor ATF-4 | (RefSeq) basic leucine zipper 61-like (A)
TraesCS6D02G187300	up	up	K04374 cyclic AMP-dependent transcription factor ATF-4 | (RefSeq) basic leucine zipper 61-like (A)
TraesCS4B02G325900	up	up	K04523 ubiquilin | (RefSeq) ubiquitin domain-containing protein DSK2a-like isoform X1 (A)
TraesCS4D02G322800	up	up	K04523 ubiquilin | (RefSeq) ubiquitin domain-containing protein DSK2a-like isoform X1 (A)
TraesCS3A02G238400	down	false	K06689 ubiquitin-conjugating enzyme E2 D [EC:2.3.2.23] | (RefSeq) ubiquitin-conjugating enzyme E2 5A (A)
TraesCS3B02G266900	down	false	K06689 ubiquitin-conjugating enzyme E2 D [EC:2.3.2.23] | (RefSeq) ubiquitin-conjugating enzyme E2 5A (A)
TraesCS3D02G238700	down	down	K06689 ubiquitin-conjugating enzyme E2 D [EC:2.3.2.23] | (RefSeq) ubiquitin-conjugating enzyme E2 5A (A)
TraesCS5A02G177100	down	down	K06689 ubiquitin-conjugating enzyme E2 D [EC:2.3.2.23] | (RefSeq) ubiquitin-conjugating enzyme E2 28-like (A)
TraesCS5B02G174300	down	down	K06689 ubiquitin-conjugating enzyme E2 D [EC:2.3.2.23] | (RefSeq) ubiquitin-conjugating enzyme E2 28-like (A)
TraesCS3A02G274600	up	up	K07151 dolichyl-diphosphooligosaccharide---protein glycosyltransferase [EC:2.4.99.18] | (RefSeq) dolichyl-diphosphooligosaccharide--protein glycosyltransferase subunit STT3A-like (A)
novel.4491	up	up	K07151 dolichyl-diphosphooligosaccharide---protein glycosyltransferase [EC:2.4.99.18] | (RefSeq) dolichyl-diphosphooligosaccharide--protein glycosyltransferase subunit STT3B isoform X1 (A)
TraesCS6B02G178700	up	false	K07342 protein transport protein SEC61 subunit gamma and related proteins | (RefSeq) protein transport protein Sec61 subunit gamma-like (A)
TraesCS6D02G140600	up	up	K07342 protein transport protein SEC61 subunit gamma and related proteins | (RefSeq) protein transport protein Sec61 subunit gamma-like (A)
TraesCS7A02G499400	up	up	K07342 protein transport protein SEC61 subunit gamma and related proteins | (RefSeq) protein transport protein Sec61 subunit gamma (A)
TraesCS3D02G237200	up	up	K07765 S2P endopeptidase [EC:3.4.24.85] | (RefSeq) membrane-bound transcription factor site-2 protease homolog isoform X1 (A)
TraesCS3A02G172900	up	up	K07953 GTP-binding protein SAR1 [EC:3.6.5.-] | (RefSeq) GTP-binding protein SAR1A-like (A)
TraesCS3B02G203800	up	up	K07953 GTP-binding protein SAR1 [EC:3.6.5.-] | (RefSeq) GTP-binding protein SAR1A-like (A)
TraesCS3D02G179300	up	up	K07953 GTP-binding protein SAR1 [EC:3.6.5.-] | (RefSeq) GTP-binding protein SAR1A-like (A)
novel.16328	up	false	K07953 GTP-binding protein SAR1 [EC:3.6.5.-] | (RefSeq) GTP-binding protein SAR1A-like (A)
TraesCS6A02G101800	up	up	K08054 calnexin | (RefSeq) calnexin homolog (A)
TraesCS6A02G101900	up	up	K08054 calnexin | (RefSeq) calnexin homolog (A)
TraesCS6B02G129800	up	up	K08054 calnexin | (RefSeq) calnexin homolog (A)
TraesCS6B02G130100	up	up	K08054 calnexin | (RefSeq) calnexin homolog (A)
TraesCS6D02G090200	up	up	K08054 calnexin | (RefSeq) calnexin homolog (A)
TraesCS6D02G090400	up	up	K08054 calnexin | (RefSeq) calnexin homolog (A)
TraesCS2A02G545600	up	up	K08057 calreticulin | (RefSeq) calreticulin (A)
TraesCS2B02G576100	up	up	K08057 calreticulin | (RefSeq) calreticulin (A)
TraesCS2D02G546500	up	up	K08057 calreticulin | (RefSeq) calreticulin (A)
TraesCS6A02G374700	up	up	K08852 serine/threonine-protein kinase/endoribonuclease IRE1 [EC:2.7.11.1 3.1.26.-] | (RefSeq) serine/threonine-protein kinase/endoribonuclease IRE1-like isoform X1 (A)
TraesCS6B02G412400	up	up	K08852 serine/threonine-protein kinase/endoribonuclease IRE1 [EC:2.7.11.1 3.1.26.-] | (RefSeq) serine/threonine-protein kinase/endoribonuclease IRE1-like isoform X1 (A)
novel.521	up	false	K08852 serine/threonine-protein kinase/endoribonuclease IRE1 [EC:2.7.11.1 3.1.26.-] | (RefSeq) serine/threonine-protein kinase/endoribonuclease IRE1a-like (A)
TraesCS3A02G207800	up	up	K09481 protein transport protein SEC61 subunit beta | (RefSeq) protein transport protein Sec61 subunit beta (A)
TraesCS3B02G234900	up	up	K09481 protein transport protein SEC61 subunit beta | (RefSeq) protein transport protein Sec61 subunit beta (A)
TraesCS3D02G208200	up	up	K09481 protein transport protein SEC61 subunit beta | (RefSeq) protein transport protein Sec61 subunit beta (A)
novel.12606	up	NA	K09481 protein transport protein SEC61 subunit beta | (RefSeq) uncharacterized protein LOC109767819 (A)
TraesCS6A02G276700	up	up	K09486 hypoxia up-regulated 1 | (RefSeq) heat shock 70 kDa protein 17 (A)
TraesCS6B02G304200	up	up	K09486 hypoxia up-regulated 1 | (RefSeq) heat shock 70 kDa protein 17 (A)
TraesCS6D02G257000	up	up	K09486 hypoxia up-regulated 1 | (RefSeq) heat shock 70 kDa protein 17 (A)
TraesCS7B02G446900	up	up	K09487 heat shock protein 90kDa beta | (RefSeq) endoplasmin homolog isoform X1 (A)
TraesCS7D02G517800	up	up	K09487 heat shock protein 90kDa beta | (RefSeq) endoplasmin homolog isoform X1 (A)
TraesCS5A02G101900	up	up	K09487 heat shock protein 90kDa beta | (RefSeq) heat shock protein 90-6, mitochondrial (A)
TraesCS5A02G251000	up	up	K09487 heat shock protein 90kDa beta | (RefSeq) heat shock protein 90-5, chloroplastic (A)
TraesCS5B02G106300	up	up	K09487 heat shock protein 90kDa beta | (RefSeq) heat shock protein 90-6, mitochondrial (A)
TraesCS5B02G249000	up	up	K09487 heat shock protein 90kDa beta | (RefSeq) heat shock protein 90-5, chloroplastic (A)
TraesCS5D02G113700	up	up	K09487 heat shock protein 90kDa beta | (RefSeq) heat shock protein 90-6, mitochondrial (A)
TraesCS5D02G258900	up	up	K09487 heat shock protein 90kDa beta | (RefSeq) heat shock protein 90-5, chloroplastic (A)
TraesCS7A02G529900	up	up	K09487 heat shock protein 90kDa beta | (RefSeq) endoplasmin homolog isoform X1 (A)
TraesCS7D02G423100	up	NA	K09490 endoplasmic reticulum chaperone BiP [EC:3.6.4.10] | (RefSeq) heat shock 70 kDa protein BIP5-like (A)
TraesCS2A02G585600	up	up	K09490 endoplasmic reticulum chaperone BiP [EC:3.6.4.10] | (RefSeq) heat shock 70 kDa protein BIP5-like (A)
TraesCS2D02G600900	up	up	K09490 endoplasmic reticulum chaperone BiP [EC:3.6.4.10] | (RefSeq) heat shock 70 kDa protein BIP5-like (A)
TraesCS6A02G042600	up	up	K09490 endoplasmic reticulum chaperone BiP [EC:3.6.4.10] | (RefSeq) luminal-binding protein 2 (A)
TraesCS6B02G058300	up	up	K09490 endoplasmic reticulum chaperone BiP [EC:3.6.4.10] | (RefSeq) luminal-binding protein 2 (A)
TraesCS6D02G049100	up	up	K09490 endoplasmic reticulum chaperone BiP [EC:3.6.4.10] | (RefSeq) luminal-binding protein 2 (A)
TraesCS1B02G384100	up	up	K09503 DnaJ homolog subfamily A member 2 | (RefSeq) DnaJ homolog, subfamily A (A)
TraesCS5A02G426100	up	up	K09503 DnaJ homolog subfamily A member 2 | (RefSeq) dnaJ protein homolog (A)
TraesCS5B02G428000	up	up	K09503 DnaJ homolog subfamily A member 2 | (RefSeq) dnaJ protein homolog (A)
TraesCS5D02G434100	up	up	K09503 DnaJ homolog subfamily A member 2 | (RefSeq) dnaJ protein homolog (A)
TraesCS1A02G099300	up	up	K09517 DnaJ homolog subfamily B member 11 | (RefSeq) dnaJ protein ERDJ3B isoform X1 (A)
TraesCS1B02G125100	up	up	K09517 DnaJ homolog subfamily B member 11 | (RefSeq) dnaJ protein ERDJ3B isoform X1 (A)
TraesCS1D02G107200	up	up	K09517 DnaJ homolog subfamily B member 11 | (RefSeq) dnaJ protein ERDJ3B isoform X1 (A)
TraesCS3A02G537600	up	up	K09523 DnaJ homolog subfamily C member 3 | (RefSeq) dnaJ protein P58IPK homolog B (A)
TraesCS3B02G603100	up	up	K09523 DnaJ homolog subfamily C member 3 | (RefSeq) dnaJ protein P58IPK homolog B (A)
TraesCS3D02G543100	up	up	K09523 DnaJ homolog subfamily C member 3 | (RefSeq) dnaJ protein P58IPK homolog B (A)
TraesCS6B02G373800	up	up	K09523 DnaJ homolog subfamily C member 3 | (RefSeq) dnaJ protein P58IPK homolog (A)
TraesCS7B02G219600	up	up	K09561 STIP1 homology and U-box containing protein 1 [EC:2.3.2.27] | (RefSeq) E3 ubiquitin-protein ligase CHIP (A)
TraesCS7D02G315300	up	up	K09561 STIP1 homology and U-box containing protein 1 [EC:2.3.2.27] | (RefSeq) E3 ubiquitin-protein ligase CHIP (A)
TraesCS7A02G318700	up	up	K09561 STIP1 homology and U-box containing protein 1 [EC:2.3.2.27] | (RefSeq) E3 ubiquitin-protein ligase CHIP (A)
TraesCS4A02G095500	up	up	K09562 hsp70-interacting protein | (RefSeq) uncharacterized protein LOC109743763 (A)
TraesCS4B02G208900	up	up	K09562 hsp70-interacting protein | (RefSeq) uncharacterized protein LOC109743763 (A)
TraesCS4D02G209700	up	up	K09562 hsp70-interacting protein | (RefSeq) uncharacterized protein LOC109743763 (A)
TraesCS5A02G296200	up	up	K09562 hsp70-interacting protein | (RefSeq) hsp70 nucleotide exchange factor FES1 (A)
TraesCS5B02G295400	up	up	K09562 hsp70-interacting protein | (RefSeq) hsp70 nucleotide exchange factor FES1 (A)
TraesCS5B02G495500	up	up	K09562 hsp70-interacting protein | (RefSeq) hsp70-binding protein 1-like isoform X1 (A)
TraesCS5D02G303400	up	up	K09562 hsp70-interacting protein | (RefSeq) hsp70 nucleotide exchange factor FES1 (A)
TraesCS5D02G496000	up	up	K09562 hsp70-interacting protein | (RefSeq) hsp70-binding protein 1-like isoform X1 (A)
TraesCS4A02G214200	up	up	K09580 protein disulfide-isomerase A1 [EC:5.3.4.1] | (RefSeq) protein disulfide-isomerase (A)
TraesCS4B02G101800	up	up	K09580 protein disulfide-isomerase A1 [EC:5.3.4.1] | (RefSeq) protein disulfide-isomerase (A)
TraesCS4B02G196700	up	false	K09584 protein disulfide-isomerase A6 [EC:5.3.4.1] | (RefSeq) probable protein disulfide-isomerase A6 (A)
TraesCS4D02G197000	up	false	K09584 protein disulfide-isomerase A6 [EC:5.3.4.1] | (RefSeq) probable protein disulfide-isomerase A6 (A)
TraesCS5A02G234400	up	up	K09584 protein disulfide-isomerase A6 [EC:5.3.4.1] | (RefSeq) protein disulfide isomerase-like 2-3 (A)
TraesCS5B02G232900	up	up	K09584 protein disulfide-isomerase A6 [EC:5.3.4.1] | (RefSeq) protein disulfide isomerase-like 2-3 (A)
TraesCS5D02G241200	up	up	K09584 protein disulfide-isomerase A6 [EC:5.3.4.1] | (RefSeq) protein disulfide isomerase-like 2-3 (A)
TraesCS7D02G464800	up	up	K10597 ubiquitin conjugation factor E4 B [EC:2.3.2.27] | (RefSeq) probable ubiquitin conjugation factor E4 (A)
TraesCS7A02G477300	up	up	K10597 ubiquitin conjugation factor E4 B [EC:2.3.2.27] | (RefSeq) probable ubiquitin conjugation factor E4 (A)
TraesCS6A02G202400	down	down	K10601 E3 ubiquitin-protein ligase synoviolin [EC:2.3.2.27] | (RefSeq) ERAD-associated E3 ubiquitin-protein ligase HRD1 (A)
TraesCS1B02G398900	up	NA	K10661 E3 ubiquitin-protein ligase MARCH6 [EC:2.3.2.27] | (RefSeq) probable E3 ubiquitin ligase SUD1 isoform X1 (A)
TraesCS1B02G465700	up	up	K10661 E3 ubiquitin-protein ligase MARCH6 [EC:2.3.2.27] | (RefSeq) probable E3 ubiquitin ligase SUD1 (A)
TraesCS1D02G209400	up	up	K10661 E3 ubiquitin-protein ligase MARCH6 [EC:2.3.2.27] | (RefSeq) probable E3 ubiquitin ligase SUD1 (A)
TraesCS3B02G432700	up	up	K10661 E3 ubiquitin-protein ligase MARCH6 [EC:2.3.2.27] | (RefSeq) probable E3 ubiquitin ligase SUD1 isoform X1 (A)
TraesCS5A02G405100	up	up	K10661 E3 ubiquitin-protein ligase MARCH6 [EC:2.3.2.27] | (RefSeq) probable E3 ubiquitin ligase SUD1 (A)
TraesCS5D02G415200	up	up	K10661 E3 ubiquitin-protein ligase MARCH6 [EC:2.3.2.27] | (RefSeq) probable E3 ubiquitin ligase SUD1 (A)
TraesCS2A02G372600	down	false	K10666 E3 ubiquitin-protein ligase RNF5 [EC:2.3.2.27] | (RefSeq) E3 ubiquitin-protein ligase RMA1H1-like (A)
TraesCS2B02G389600	down	false	K10666 E3 ubiquitin-protein ligase RNF5 [EC:2.3.2.27] | (RefSeq) E3 ubiquitin-protein ligase RMA1H1-like (A)
TraesCS4A02G290600	up	up	K10666 E3 ubiquitin-protein ligase RNF5 [EC:2.3.2.27] | (RefSeq) E3 ubiquitin-protein ligase RNF5-like (A)
TraesCS4B02G023600	up	up	K10666 E3 ubiquitin-protein ligase RNF5 [EC:2.3.2.27] | (RefSeq) E3 ubiquitin-protein ligase RNF5-like (A)
TraesCS4D02G021200	up	up	K10666 E3 ubiquitin-protein ligase RNF5 [EC:2.3.2.27] | (RefSeq) E3 ubiquitin-protein ligase RNF5-like (A)
TraesCS5A02G010000	up	up	K10666 E3 ubiquitin-protein ligase RNF5 [EC:2.3.2.27] | (RefSeq) E3 ubiquitin-protein ligase RNF185 (A)
TraesCS5B02G007600	up	up	K10666 E3 ubiquitin-protein ligase RNF5 [EC:2.3.2.27] | (RefSeq) E3 ubiquitin-protein ligase RNF5-like (A)
TraesCS2A02G437300	up	up	K10839 UV excision repair protein RAD23 | (RefSeq) ubiquitin receptor RAD23b-like isoform X1 (A)
TraesCS2B02G456000	up	false	K10839 UV excision repair protein RAD23 | (RefSeq) ubiquitin receptor RAD23b-like isoform X1 (A)
TraesCS2D02G432700	up	up	K10839 UV excision repair protein RAD23 | (RefSeq) ubiquitin receptor RAD23b-like isoform X1 (A)
TraesCS7A02G319900	up	up	K10839 UV excision repair protein RAD23 | (RefSeq) ubiquitin receptor RAD23b-like isoform X1 (A)
TraesCS4A02G250800	up	up	K10950 ERO1-like protein alpha [EC:1.8.4.-] | (RefSeq) endoplasmic reticulum oxidoreductin-1-like (A)
TraesCS4B02G064100	up	up	K10950 ERO1-like protein alpha [EC:1.8.4.-] | (RefSeq) endoplasmic reticulum oxidoreductin-1-like (A)
TraesCS4D02G063000	up	up	K10950 ERO1-like protein alpha [EC:1.8.4.-] | (RefSeq) endoplasmic reticulum oxidoreductin-1-like (A)
TraesCS1D02G248100	down	false	K10956 protein transport protein SEC61 subunit alpha | (RefSeq) preprotein translocase subunit SECY, chloroplastic-like (A)
TraesCS4A02G056500	up	false	K10956 protein transport protein SEC61 subunit alpha | (RefSeq) protein transport protein Sec61 subunit alpha-like (A)
TraesCS4A02G117100	up	up	K10956 protein transport protein SEC61 subunit alpha | (RefSeq) preprotein translocase subunit SECY, chloroplastic (A)
TraesCS4B02G181300	down	down	K10956 protein transport protein SEC61 subunit alpha | (RefSeq) protein transport protein Sec61 subunit alpha-like (A)
TraesCS4B02G187300	up	up	K10956 protein transport protein SEC61 subunit alpha | (RefSeq) preprotein translocase subunit SECY, chloroplastic (A)
TraesCS4B02G248500	up	up	K10956 protein transport protein SEC61 subunit alpha | (RefSeq) protein transport protein Sec61 subunit alpha-like (A)
TraesCS4D02G188600	up	up	K10956 protein transport protein SEC61 subunit alpha | (RefSeq) preprotein translocase subunit SECY, chloroplastic (A)
TraesCS4D02G247900	up	up	K10956 protein transport protein SEC61 subunit alpha | (RefSeq) protein transport protein Sec61 subunit alpha-like (A)
TraesCS3A02G365900	up	up	K11863 Ataxin-3 [EC:3.4.22.-] | (RefSeq) putative ataxin-3 homolog (A)
TraesCS3D02G359000	up	up	K11863 Ataxin-3 [EC:3.4.22.-] | (RefSeq) putative ataxin-3 homolog (A)
TraesCS7D02G160200	up	false	K12669 oligosaccharyltransferase complex subunit gamma | (RefSeq) probable dolichyl-diphosphooligosaccharide--protein glycosyltransferase subunit 3 (A)
TraesCS7B02G063800	up	false	K12669 oligosaccharyltransferase complex subunit gamma | (RefSeq) probable dolichyl-diphosphooligosaccharide--protein glycosyltransferase subunit 3 (A)
TraesCS7D02G382700	up	false	K13249 translocon-associated protein subunit alpha | (RefSeq) translocon-associated protein subunit alpha (A)
TraesCS2A02G355200	down	false	K13525 transitional endoplasmic reticulum ATPase | (RefSeq) cell division cycle protein 48 homolog (A)
TraesCS4A02G035500	up	up	K13525 transitional endoplasmic reticulum ATPase | (RefSeq) cell division control protein 48 homolog E-like (A)
TraesCS4A02G035700	up	up	K13525 transitional endoplasmic reticulum ATPase | (RefSeq) cell division control protein 48 homolog E (A)
TraesCS4B02G268200	up	up	K13525 transitional endoplasmic reticulum ATPase | (RefSeq) cell division control protein 48 homolog E-like (A)
TraesCS4B02G268400	up	up	K13525 transitional endoplasmic reticulum ATPase | (RefSeq) cell division control protein 48 homolog E (A)
TraesCS4D02G267600	up	up	K13525 transitional endoplasmic reticulum ATPase | (RefSeq) cell division control protein 48 homolog E-like (A)
TraesCS4D02G267800	up	up	K13525 transitional endoplasmic reticulum ATPase | (RefSeq) cell division control protein 48 homolog E (A)
TraesCS6A02G138500	up	up	K13719 ubiquitin thioesterase OTU1 [EC:3.1.2.-] | (RefSeq) ubiquitin thioesterase OTU1 (A)
TraesCS6B02G167000	up	false	K13719 ubiquitin thioesterase OTU1 [EC:3.1.2.-] | (RefSeq) ubiquitin thioesterase OTU1 (A)
TraesCS1A02G123000	up	up	K13989 Derlin-2/3 | (RefSeq) derlin-1 (A)
TraesCS5B02G539000	up	up	K13989 Derlin-2/3 | (RefSeq) derlin-2 (A)
TraesCS7B02G347100	up	up	K13993 HSP20 family protein | (RefSeq) 17.5 kDa class II heat shock protein-like (A)
TraesCS7D02G179000	up	up	K13993 HSP20 family protein | (RefSeq) 26.2 kDa heat shock protein, mitochondrial-like (A)
TraesCS7D02G179100	up	up	K13993 HSP20 family protein | (RefSeq) 26.2 kDa heat shock protein, mitochondrial-like (A)
TraesCS7D02G179200	up	up	K13993 HSP20 family protein | (RefSeq) 26.2 kDa heat shock protein, mitochondrial-like (A)
TraesCS7D02G179300	up	up	K13993 HSP20 family protein | (RefSeq) 26.2 kDa heat shock protein, mitochondrial-like (A)
TraesCS7D02G179400	up	up	K13993 HSP20 family protein | (RefSeq) 26.2 kDa heat shock protein, mitochondrial-like (A)
TraesCS7D02G179500	up	up	K13993 HSP20 family protein | (RefSeq) 26.2 kDa heat shock protein, mitochondrial-like (A)
TraesCS7D02G179600	up	up	K13993 HSP20 family protein | (RefSeq) 26.2 kDa heat shock protein, mitochondrial-like (A)
TraesCS7D02G232600	up	up	K13993 HSP20 family protein | (RefSeq) 26.2 kDa heat shock protein, mitochondrial-like (A)
TraesCSU02G019000	up	up	K13993 HSP20 family protein | (RefSeq) 18.9 kDa heat shock protein-like (A)
TraesCSU02G047300	up	up	K13993 HSP20 family protein | (RefSeq) 16.9 kDa class I heat shock protein 1 (A)
TraesCSU02G164000	up	up	K13993 HSP20 family protein | (RefSeq) 16.9 kDa class I heat shock protein 1 (A)
TraesCSU02G175200	up	up	K13993 HSP20 family protein | (RefSeq) 16.9 kDa class I heat shock protein 1 (A)
TraesCSU02G194600	up	up	K13993 HSP20 family protein | (RefSeq) 16.9 kDa class I heat shock protein 1-like (A)
TraesCS2A02G312900	up	up	K13993 HSP20 family protein | (RefSeq) 23.2 kDa heat shock protein-like (A)
TraesCS2B02G247300	down	down	K13993 HSP20 family protein | (RefSeq) 18.8 kDa class V heat shock protein (A)
TraesCS2B02G329900	up	up	K13993 HSP20 family protein | (RefSeq) 23.2 kDa heat shock protein-like (A)
TraesCS2D02G227800	down	down	K13993 HSP20 family protein | (RefSeq) 18.8 kDa class V heat shock protein (A)
TraesCS2D02G311400	up	up	K13993 HSP20 family protein | (RefSeq) 23.2 kDa heat shock protein-like (A)
TraesCS3A02G033900	up	up	K13993 HSP20 family protein | (RefSeq) 16.9 kDa class I heat shock protein 2-like (A)
TraesCS3A02G034000	up	up	K13993 HSP20 family protein | (RefSeq) 16.9 kDa class I heat shock protein 2-like (A)
TraesCS3A02G034500	up	up	K13993 HSP20 family protein | (RefSeq) 16.9 kDa class I heat shock protein 1-like (A)
TraesCS3A02G035400	up	up	K13993 HSP20 family protein | (RefSeq) 17.9 kDa heat shock protein 2-like (A)
TraesCS3A02G112900	up	up	K13993 HSP20 family protein | (RefSeq) 17.5 kDa class II heat shock protein (A)
TraesCS3A02G113000	up	up	K13993 HSP20 family protein | (RefSeq) 17.5 kDa class II heat shock protein (A)
TraesCS3A02G113100	up	up	K13993 HSP20 family protein | (RefSeq) 17.5 kDa class II heat shock protein-like (A)
TraesCS3B02G048600	up	up	K13993 HSP20 family protein | (RefSeq) 16.6 kDa heat shock protein-like (A)
TraesCS3B02G048700	up	false	K13993 HSP20 family protein | (RefSeq) 17.9 kDa heat shock protein 2-like (A)
TraesCS3B02G048800	up	false	K13993 HSP20 family protein | (RefSeq) 17.9 kDa heat shock protein 2-like (A)
TraesCS3B02G049800	up	up	K13993 HSP20 family protein | (RefSeq) 16.9 kDa class I heat shock protein 1-like (A)
TraesCS3B02G049900	up	up	K13993 HSP20 family protein | (RefSeq) 16.9 kDa class I heat shock protein 1 (A)
TraesCS3B02G130300	up	up	K13993 HSP20 family protein | (RefSeq) 17.5 kDa class II heat shock protein-like (A)
TraesCS3B02G130400	up	up	K13993 HSP20 family protein | (RefSeq) 17.5 kDa class II heat shock protein-like (A)
TraesCS3B02G130500	up	up	K13993 HSP20 family protein | (RefSeq) 17.5 kDa class II heat shock protein-like (A)
TraesCS3B02G130900	up	up	K13993 HSP20 family protein | (RefSeq) 17.5 kDa class II heat shock protein-like (A)
TraesCS3B02G131000	up	up	K13993 HSP20 family protein | (RefSeq) 17.5 kDa class II heat shock protein-like (A)
TraesCS3B02G131100	up	up	K13993 HSP20 family protein | (RefSeq) 17.5 kDa class II heat shock protein-like (A)
TraesCS3B02G131200	up	up	K13993 HSP20 family protein | (RefSeq) 17.5 kDa class II heat shock protein (A)
TraesCS3B02G131300	up	up	K13993 HSP20 family protein | (RefSeq) 17.5 kDa class II heat shock protein-like (A)
TraesCS3D02G045500	up	up	K13993 HSP20 family protein | (RefSeq) 16.9 kDa class I heat shock protein 1-like (A)
TraesCS3D02G045600	up	up	K13993 HSP20 family protein | (RefSeq) 16.9 kDa class I heat shock protein 2-like (A)
TraesCS3D02G045700	up	up	K13993 HSP20 family protein | (RefSeq) 16.9 kDa class I heat shock protein 1 (A)
TraesCS3D02G045800	up	up	K13993 HSP20 family protein | (RefSeq) 16.9 kDa class I heat shock protein 1-like (A)
TraesCS3D02G046300	up	up	K13993 HSP20 family protein | (RefSeq) 16.9 kDa class I heat shock protein 1-like (A)
TraesCS3D02G046600	up	up	K13993 HSP20 family protein | (RefSeq) 16.9 kDa class I heat shock protein 1-like (A)
TraesCS3D02G046700	up	up	K13993 HSP20 family protein | (RefSeq) 16.9 kDa class I heat shock protein 1-like (A)
TraesCS3D02G046800	up	up	K13993 HSP20 family protein | (RefSeq) 16.9 kDa class I heat shock protein 1-like (A)
TraesCS3D02G114700	up	up	K13993 HSP20 family protein | (RefSeq) 17.5 kDa class II heat shock protein-like (A)
TraesCS3D02G114800	up	up	K13993 HSP20 family protein | (RefSeq) 17.5 kDa class II heat shock protein-like (A)
TraesCS3D02G114900	up	up	K13993 HSP20 family protein | (RefSeq) 17.5 kDa class II heat shock protein (A)
TraesCS3D02G115000	up	up	K13993 HSP20 family protein | (RefSeq) 17.5 kDa class II heat shock protein-like (A)
TraesCS3D02G115100	up	up	K13993 HSP20 family protein | (RefSeq) 17.5 kDa class II heat shock protein-like (A)
TraesCS3D02G115200	up	up	K13993 HSP20 family protein | (RefSeq) 17.5 kDa class II heat shock protein-like (A)
TraesCS3D02G115300	up	up	K13993 HSP20 family protein | (RefSeq) 17.5 kDa class II heat shock protein-like (A)
TraesCS3D02G115400	up	up	K13993 HSP20 family protein | (RefSeq) 17.5 kDa class II heat shock protein-like (A)
TraesCS4A02G068200	up	up	K13993 HSP20 family protein | (RefSeq) small heat shock protein, chloroplastic-like (A)
TraesCS4A02G068300	up	up	K13993 HSP20 family protein | (RefSeq) small heat shock protein, chloroplastic (A)
TraesCS4A02G092100	up	up	K13993 HSP20 family protein | (RefSeq) 17.9 kDa class I heat shock protein (A)
TraesCS4A02G092200	up	up	K13993 HSP20 family protein | (RefSeq) 17.9 kDa class I heat shock protein (A)
TraesCS4A02G092600	up	up	K13993 HSP20 family protein | (RefSeq) 17.9 kDa class I heat shock protein-like (A)
TraesCS4A02G092700	up	up	K13993 HSP20 family protein | (RefSeq) 17.9 kDa class I heat shock protein-like (A)
TraesCS4A02G092800	up	up	K13993 HSP20 family protein | (RefSeq) 17.9 kDa class I heat shock protein-like (A)
TraesCS4A02G092900	up	up	K13993 HSP20 family protein | (RefSeq) 17.9 kDa class I heat shock protein-like (A)
TraesCS4A02G226700	up	up	K13993 HSP20 family protein | (RefSeq) 21.9 kDa heat shock protein-like (A)
TraesCS4B02G089800	up	up	K13993 HSP20 family protein | (RefSeq) 21.9 kDa heat shock protein-like (A)
TraesCS4B02G211600	up	up	K13993 HSP20 family protein | (RefSeq) 17.9 kDa class I heat shock protein-like (A)
TraesCS4B02G211700	up	up	K13993 HSP20 family protein | (RefSeq) 17.9 kDa class I heat shock protein (A)
TraesCS4B02G212200	up	up	K13993 HSP20 family protein | (RefSeq) 17.9 kDa class I heat shock protein (A)
TraesCS4B02G212300	up	up	K13993 HSP20 family protein | (RefSeq) 17.9 kDa class I heat shock protein (A)
TraesCS4B02G225400	up	up	K13993 HSP20 family protein | (RefSeq) small heat shock protein, chloroplastic (A)
TraesCS4D02G086200	up	up	K13993 HSP20 family protein | (RefSeq) 21.9 kDa heat shock protein-like (A)
TraesCS4D02G145500	up	up	K13993 HSP20 family protein | (RefSeq) 17.5 kDa class II heat shock protein-like (A)
TraesCS4D02G145600	up	up	K13993 HSP20 family protein | (RefSeq) 17.5 kDa class II heat shock protein-like (A)
TraesCS4D02G212200	up	up	K13993 HSP20 family protein | (RefSeq) 17.9 kDa class I heat shock protein-like (A)
TraesCS4D02G212300	up	up	K13993 HSP20 family protein | (RefSeq) 17.9 kDa class I heat shock protein-like (A)
TraesCS4D02G212400	up	up	K13993 HSP20 family protein | (RefSeq) 17.9 kDa class I heat shock protein-like (A)
TraesCS4D02G212500	up	up	K13993 HSP20 family protein | (RefSeq) 17.9 kDa class I heat shock protein-like (A)
TraesCS4D02G213100	up	up	K13993 HSP20 family protein | (RefSeq) 17.9 kDa class I heat shock protein (A)
TraesCS4D02G213300	up	up	K13993 HSP20 family protein | (RefSeq) 17.9 kDa class I heat shock protein (A)
TraesCS4D02G226000	up	up	K13993 HSP20 family protein | (RefSeq) small heat shock protein, chloroplastic-like (A)
TraesCS5A02G257700	up	up	K13993 HSP20 family protein | (RefSeq) small heat shock protein, chloroplastic-like (A)
TraesCS5B02G245700	up	up	K13993 HSP20 family protein | (RefSeq) 16.9 kDa class I heat shock protein 1-like (A)
TraesCS5B02G257000	up	up	K13993 HSP20 family protein | (RefSeq) small heat shock protein, chloroplastic-like (A)
TraesCS5D02G266000	up	up	K13993 HSP20 family protein | (RefSeq) small heat shock protein, chloroplastic-like (A)
TraesCS6A02G181700	up	up	K13993 HSP20 family protein | (RefSeq) 23.6 kDa heat shock protein, mitochondrial (A)
TraesCS6A02G316200	up	up	K13993 HSP20 family protein | (RefSeq) 24.1 kDa heat shock protein, mitochondrial-like isoform X1 (A)
TraesCS6B02G210600	up	up	K13993 HSP20 family protein | (RefSeq) 23.6 kDa heat shock protein, mitochondrial (A)
TraesCS6B02G346700	up	up	K13993 HSP20 family protein | (RefSeq) 24.1 kDa heat shock protein, mitochondrial-like isoform X1 (A)
TraesCS6B02G374100	up	up	K13993 HSP20 family protein | (RefSeq) 18.6 kDa class III heat shock protein-like (A)
TraesCS6D02G169100	up	up	K13993 HSP20 family protein | (RefSeq) 23.6 kDa heat shock protein, mitochondrial (A)
TraesCS6D02G295500	up	up	K13993 HSP20 family protein | (RefSeq) 24.1 kDa heat shock protein, mitochondrial-like isoform X1 (A)
TraesCS6D02G322300	up	up	K13993 HSP20 family protein | (RefSeq) 18.6 kDa class III heat shock protein-like (A)
TraesCS7A02G177500	up	up	K13993 HSP20 family protein | (RefSeq) 26.2 kDa heat shock protein, mitochondrial-like (A)
TraesCS7A02G177600	up	up	K13993 HSP20 family protein | (RefSeq) 26.2 kDa heat shock protein, mitochondrial-like (A)
TraesCS7A02G177700	up	up	K13993 HSP20 family protein | (RefSeq) 26.2 kDa heat shock protein, mitochondrial-like (A)
TraesCS7A02G202200	up	up	K13993 HSP20 family protein | (RefSeq) 16.0 kDa heat shock protein, peroxisomal-like (A)
TraesCS7A02G232500	up	up	K13993 HSP20 family protein | (RefSeq) 26.2 kDa heat shock protein, mitochondrial-like (A)
TraesCS7B02G082900	up	up	K13993 HSP20 family protein | (RefSeq) 26.2 kDa heat shock protein, mitochondrial-like (A)
TraesCS7B02G083000	up	up	K13993 HSP20 family protein | (RefSeq) 26.2 kDa heat shock protein, mitochondrial-like (A)
TraesCS7B02G083100	up	up	K13993 HSP20 family protein | (RefSeq) 26.2 kDa heat shock protein, mitochondrial-like (A)
TraesCS7B02G083200	up	up	K13993 HSP20 family protein | (RefSeq) 26.2 kDa heat shock protein, mitochondrial-like (A)
TraesCS7B02G083300	up	up	K13993 HSP20 family protein | (RefSeq) 26.2 kDa heat shock protein, mitochondrial-like (A)
TraesCS7B02G083400	up	up	K13993 HSP20 family protein | (RefSeq) 26.2 kDa heat shock protein, mitochondrial-like (A)
TraesCS7B02G083500	up	up	K13993 HSP20 family protein | (RefSeq) 26.2 kDa heat shock protein, mitochondrial-like (A)
TraesCS7B02G109100	up	up	K13993 HSP20 family protein | (RefSeq) 16.0 kDa heat shock protein, peroxisomal-like (A)
TraesCS7B02G130900	up	up	K13993 HSP20 family protein | (RefSeq) 26.2 kDa heat shock protein, mitochondrial-like (A)
novel.10166	up	up	K13993 HSP20 family protein | (RefSeq) 17.9 kDa class I heat shock protein-like (A)
novel.13904	up	up	K13993 HSP20 family protein | (RefSeq) 18.6 kDa class III heat shock protein (A)
novel.18848	up	up	K13993 HSP20 family protein | (RefSeq) 16.9 kDa class I heat shock protein 1 (A)
novel.5458	up	up	K13993 HSP20 family protein | (RefSeq) 16.9 kDa class I heat shock protein 1 (A)
TraesCS7B02G367500	up	false	K14003 prolactin regulatory element-binding protein | (RefSeq) SEC12-like protein 2 (A)
TraesCS7A02G466100	up	false	K14003 prolactin regulatory element-binding protein | (RefSeq) SEC12-like protein 2 (A)
TraesCS2D02G490600	up	false	K14004 protein transport protein SEC13 | (RefSeq) protein transport protein SEC13 homolog B-like (A)
TraesCS5B02G239200	up	up	K14006 protein transport protein SEC23 | (RefSeq) protein transport protein SEC23-like (A)
TraesCS1B02G285300	up	up	K14007 protein transport protein SEC24 | (RefSeq) protein transport protein Sec24-like At4g32640 (A)
TraesCS4A02G334800	up	false	K14009 B-cell receptor-associated protein 31 | (RefSeq) B-cell receptor-associated protein 31-like (A)
TraesCS5B02G550300	up	up	K14009 B-cell receptor-associated protein 31 | (RefSeq) B-cell receptor-associated protein 31-like (A)
novel.19819	up	false	K14011 UBX domain-containing protein 6 | (RefSeq) plant UBX domain-containing protein 2 (A)
TraesCS6A02G311400	up	up	K14012 UBX domain-containing protein 1 | (RefSeq) ATPase family gene 2 protein (A)
TraesCS6B02G341600	up	up	K14012 UBX domain-containing protein 1 | (RefSeq) ATPase family gene 2 protein (A)
TraesCS6D02G290700	up	up	K14012 UBX domain-containing protein 1 | (RefSeq) ATPase family gene 2 protein (A)
TraesCS1B02G268600	up	up	K14016 ubiquitin fusion degradation protein 1 | (RefSeq) ubiquitin fusion degradation protein 1 homolog (A)
TraesCS2B02G415400	down	down	K14016 ubiquitin fusion degradation protein 1 | (RefSeq) ubiquitin fusion degradation protein 1 homolog isoform X2 (A)
TraesCS3B02G229900	up	up	K14016 ubiquitin fusion degradation protein 1 | (RefSeq) ubiquitin fusion degradation protein 1 homolog (A)
TraesCS4D02G218800	up	up	K14026 SEL1 protein | (RefSeq) ERAD-associated E3 ubiquitin-protein ligase component HRD3 (A)
TraesCS7D02G470200	down	down	K16196 eukaryotic translation initiation factor 2-alpha kinase 4 [EC:2.7.11.1] | (RefSeq) eIF-2-alpha kinase GCN2 isoform X1 (A)
TraesCSU02G088100	false	up	K01230 mannosyl-oligosaccharide alpha-1,2-mannosidase [EC:3.2.1.113] | (RefSeq) mannosyl-oligosaccharide 1,2-alpha-mannosidase MNS1 (A)
novel.16523	false	up	K01230 mannosyl-oligosaccharide alpha-1,2-mannosidase [EC:3.2.1.113] | (RefSeq) mannosyl-oligosaccharide 1,2-alpha-mannosidase MNS1 (A)
novel.3598	false	up	K01230 mannosyl-oligosaccharide alpha-1,2-mannosidase [EC:3.2.1.113] | (RefSeq) mannosyl-oligosaccharide 1,2-alpha-mannosidase MNS1 (A)
novel.5428	false	up	K01230 mannosyl-oligosaccharide alpha-1,2-mannosidase [EC:3.2.1.113] | (RefSeq) mannosyl-oligosaccharide 1,2-alpha-mannosidase MNS1 (A)
TraesCS7D02G197100	false	down	K01456 peptide-N4-(N-acetyl-beta-glucosaminyl)asparagine amidase [EC:3.5.1.52] | (RefSeq) peptide-N(4)-(N-acetyl-beta- glucosaminyl)asparagine amidase isoform X1 (A)
TraesCS2D02G273400	false	up	K01456 peptide-N4-(N-acetyl-beta-glucosaminyl)asparagine amidase [EC:3.5.1.52] | (RefSeq) peptide-N(4)-(N-acetyl-beta- glucosaminyl)asparagine amidase-like (A)
TraesCS2D02G273600	NA	down	K01456 peptide-N4-(N-acetyl-beta-glucosaminyl)asparagine amidase [EC:3.5.1.52] | (RefSeq) peptide-N(4)-(N-acetyl-beta- glucosaminyl)asparagine amidase-like (A)
TraesCS2D02G336800	false	down	K01456 peptide-N4-(N-acetyl-beta-glucosaminyl)asparagine amidase [EC:3.5.1.52] | (RefSeq) peptide-N(4)-(N-acetyl-beta- glucosaminyl)asparagine amidase-like (A)
TraesCS4A02G349500	false	down	K01456 peptide-N4-(N-acetyl-beta-glucosaminyl)asparagine amidase [EC:3.5.1.52] | (RefSeq) peptide-N(4)-(N-acetyl-beta- glucosaminyl)asparagine amidase isoform X1 (A)
TraesCS2A02G506300	false	down	K03094 S-phase kinase-associated protein 1 | (RefSeq) SKP1-like protein 1A (A)
TraesCS5A02G462800	NA	up	K03094 S-phase kinase-associated protein 1 | (RefSeq) SKP1-like protein 1B (A)
TraesCS5B02G331700	false	up	K03094 S-phase kinase-associated protein 1 | (RefSeq) SKP1-like protein 1B (A)
TraesCS5D02G337200	false	up	K03094 S-phase kinase-associated protein 1 | (RefSeq) SKP1-like protein 1B (A)
TraesCS6D02G002600	NA	up	K03094 S-phase kinase-associated protein 1 | (RefSeq) SKP1-like protein 1A (A)
TraesCS2B02G374700	false	up	K03283 heat shock 70kDa protein 1/2/6/8 | (RefSeq) heat shock cognate 70 kDa protein 2-like (A)
TraesCS3A02G072900	false	down	K03283 heat shock 70kDa protein 1/2/6/8 | (RefSeq) heat shock cognate 70 kDa protein 2-like (A)
TraesCS3B02G390800	NA	up	K03283 heat shock 70kDa protein 1/2/6/8 | (RefSeq) heat shock cognate 70 kDa protein (A)
TraesCS5A02G314900	false	up	K03283 heat shock 70kDa protein 1/2/6/8 | (RefSeq) heat shock cognate 70 kDa protein 2-like (A)
TraesCS5A02G479300	false	up	K03283 heat shock 70kDa protein 1/2/6/8 | (RefSeq) heat shock cognate 70 kDa protein 2-like (A)
TraesCS5B02G129700	false	up	K03283 heat shock 70kDa protein 1/2/6/8 | (RefSeq) probable mediator of RNA polymerase II transcription subunit 37c (A)
TraesCS5B02G277000	false	up	K03283 heat shock 70kDa protein 1/2/6/8 | (RefSeq) heat shock cognate 70 kDa protein 2-like (A)
TraesCS5B02G492500	false	up	K03283 heat shock 70kDa protein 1/2/6/8 | (RefSeq) heat shock cognate 70 kDa protein 2-like (A)
TraesCS5D02G073200	false	up	K03283 heat shock 70kDa protein 1/2/6/8 | (RefSeq) heat shock cognate 70 kDa protein 2-like (A)
TraesCS5D02G321200	false	up	K03283 heat shock 70kDa protein 1/2/6/8 | (RefSeq) heat shock cognate 70 kDa protein 2-like (A)
TraesCS5D02G492900	false	up	K03283 heat shock 70kDa protein 1/2/6/8 | (RefSeq) heat shock cognate 70 kDa protein 2-like (A)
TraesCS6A02G342400	false	down	K03283 heat shock 70kDa protein 1/2/6/8 | (RefSeq) heat shock cognate 70 kDa protein (A)
TraesCS1A02G089900	false	up	K03347 cullin 1 | (RefSeq) cullin-1 isoform X1 (A)
TraesCS5A02G260600	false	up	K04079 molecular chaperone HtpG | (RefSeq) heat shock protein 81-3 (A)
TraesCS5B02G253400	false	down	K04079 molecular chaperone HtpG | (RefSeq) F-box/kelch-repeat protein At3g06240-like (A)
TraesCS5D02G035500	false	up	K04079 molecular chaperone HtpG | (RefSeq) hypothetical protein (A)
novel.17298	false	down	K04079 molecular chaperone HtpG | (RefSeq) heat shock protein 81-3 (A)
TraesCS4D02G105100	false	up	K04374 cyclic AMP-dependent transcription factor ATF-4 | (RefSeq) basic leucine zipper 61-like (A)
TraesCS6B02G222800	false	up	K04374 cyclic AMP-dependent transcription factor ATF-4 | (RefSeq) basic leucine zipper 61-like (A)
TraesCS1A02G203000	false	up	K04523 ubiquilin | (RefSeq) ubiquitin domain-containing protein DSK2a-like (A)
TraesCS1B02G217000	false	up	K04523 ubiquilin | (RefSeq) ubiquitin domain-containing protein DSK2a-like (A)
TraesCS1D02G206500	false	up	K04523 ubiquilin | (RefSeq) ubiquitin domain-containing protein DSK2a-like (A)
novel.5919	false	down	K04554 ubiquitin-conjugating enzyme E2 J2 [EC:2.3.2.23] | (RefSeq) ubiquitin-conjugating enzyme E2 34-like isoform X1 (A)
TraesCS7B02G239300	false	up	K06689 ubiquitin-conjugating enzyme E2 D [EC:2.3.2.23] | (RefSeq) ubiquitin-conjugating enzyme E2 28 (A)
TraesCS7D02G335800	false	up	K06689 ubiquitin-conjugating enzyme E2 D [EC:2.3.2.23] | (RefSeq) ubiquitin-conjugating enzyme E2 28 (A)
TraesCS1D02G301300	false	up	K06689 ubiquitin-conjugating enzyme E2 D [EC:2.3.2.23] | (RefSeq) ubiquitin-conjugating enzyme E2-17 kDa isoform X1 (A)
TraesCS5D02G181400	false	down	K06689 ubiquitin-conjugating enzyme E2 D [EC:2.3.2.23] | (RefSeq) ubiquitin-conjugating enzyme E2 28-like (A)
TraesCS6A02G284200	NA	up	K06689 ubiquitin-conjugating enzyme E2 D [EC:2.3.2.23] | (RefSeq) ubiquitin-conjugating enzyme E2 5B-like (A)
TraesCS7A02G343800	false	up	K06689 ubiquitin-conjugating enzyme E2 D [EC:2.3.2.23] | (RefSeq) ubiquitin-conjugating enzyme E2 28 (A)
TraesCS7B02G010000	false	down	K06689 ubiquitin-conjugating enzyme E2 D [EC:2.3.2.23] | (RefSeq) ubiquitin-conjugating enzyme E2 E2-like (A)
novel.6010	false	up	K07151 dolichyl-diphosphooligosaccharide---protein glycosyltransferase [EC:2.4.99.18] | (RefSeq) dolichyl-diphosphooligosaccharide--protein glycosyltransferase subunit STT3A (A)
TraesCS7B02G406300	false	up	K07342 protein transport protein SEC61 subunit gamma and related proteins | (RefSeq) protein transport protein Sec61 subunit gamma (A)
TraesCS7D02G486200	false	up	K07342 protein transport protein SEC61 subunit gamma and related proteins | (RefSeq) protein transport protein Sec61 subunit gamma (A)
TraesCS3B02G263000	false	up	K07765 S2P endopeptidase [EC:3.4.24.85] | (RefSeq) membrane-bound transcription factor site-2 protease homolog isoform X1 (A)
TraesCS5B02G095200	false	up	K07953 GTP-binding protein SAR1 [EC:3.6.5.-] | (RefSeq) GTP-binding protein SAR1A (A)
TraesCS3A02G291300	false	down	K08288 protein kinase C substrate 80K-H | (RefSeq) glucosidase 2 subunit beta (A)
TraesCS3B02G325900	false	down	K08288 protein kinase C substrate 80K-H | (RefSeq) glucosidase 2 subunit beta (A)
TraesCS3D02G291000	false	down	K08288 protein kinase C substrate 80K-H | (RefSeq) glucosidase 2 subunit beta (A)
TraesCS7B02G390000	false	down	K08852 serine/threonine-protein kinase/endoribonuclease IRE1 [EC:2.7.11.1 3.1.26.-] | (RefSeq) serine/threonine-protein kinase/endoribonuclease IRE1a-like (A)
TraesCS6D02G358600	false	up	K08852 serine/threonine-protein kinase/endoribonuclease IRE1 [EC:2.7.11.1 3.1.26.-] | (RefSeq) serine/threonine-protein kinase/endoribonuclease IRE1-like isoform X1 (A)
TraesCS5A02G155200	false	down	K09481 protein transport protein SEC61 subunit beta | (RefSeq) protein transport protein Sec61 subunit beta-like (A)
TraesCS5B02G153400	false	down	K09481 protein transport protein SEC61 subunit beta | (RefSeq) protein transport protein Sec61 subunit beta-like (A)
TraesCS4D02G027200	false	down	K09486 hypoxia up-regulated 1 | (RefSeq) heat shock 70 kDa protein 17 (A)
TraesCS1A02G366400	false	up	K09503 DnaJ homolog subfamily A member 2 | (RefSeq) DnaJ homolog, subfamily A (A)
TraesCS1A02G230000	false	up	K09518 DnaJ homolog subfamily B member 12 | (RefSeq) chaperone protein dnaJ 49 (A)
TraesCS1B02G244100	false	up	K09518 DnaJ homolog subfamily B member 12 | (RefSeq) chaperone protein dnaJ 49 (A)
TraesCS4D02G098400	false	up	K09580 protein disulfide-isomerase A1 [EC:5.3.4.1] | (RefSeq) protein disulfide-isomerase (A)
TraesCS7B02G378900	false	up	K10597 ubiquitin conjugation factor E4 B [EC:2.3.2.27] | (RefSeq) probable ubiquitin conjugation factor E4 (A)
TraesCS7D02G222100	false	up	K10601 E3 ubiquitin-protein ligase synoviolin [EC:2.3.2.27] | (RefSeq) ERAD-associated E3 ubiquitin-protein ligase HRD1-like (A)
TraesCS7A02G220000	false	up	K10601 E3 ubiquitin-protein ligase synoviolin [EC:2.3.2.27] | (RefSeq) ERAD-associated E3 ubiquitin-protein ligase HRD1-like (A)
TraesCS7B02G127400	false	up	K10601 E3 ubiquitin-protein ligase synoviolin [EC:2.3.2.27] | (RefSeq) ERAD-associated E3 ubiquitin-protein ligase HRD1-like (A)
TraesCS2D02G235300	false	up	K10636 E3 ubiquitin-protein ligase AMFR [EC:2.3.2.36] | (RefSeq) E3 ubiquitin protein ligase RIN2-like (A)
TraesCS7B02G252000	false	up	K10661 E3 ubiquitin-protein ligase MARCH6 [EC:2.3.2.27] | (RefSeq) probable E3 ubiquitin ligase SUD1 (A)
TraesCS7B02G442100	false	up	K10661 E3 ubiquitin-protein ligase MARCH6 [EC:2.3.2.27] | (RefSeq) probable E3 ubiquitin ligase SUD1 isoform X1 (A)
TraesCS7D02G348000	false	up	K10661 E3 ubiquitin-protein ligase MARCH6 [EC:2.3.2.27] | (RefSeq) probable E3 ubiquitin ligase SUD1 (A)
TraesCS1A02G206100	false	up	K10661 E3 ubiquitin-protein ligase MARCH6 [EC:2.3.2.27] | (RefSeq) probable E3 ubiquitin ligase SUD1 (A)
TraesCS1B02G219700	NA	up	K10661 E3 ubiquitin-protein ligase MARCH6 [EC:2.3.2.27] | (RefSeq) probable E3 ubiquitin ligase SUD1 (A)
TraesCS3A02G399700	false	down	K10661 E3 ubiquitin-protein ligase MARCH6 [EC:2.3.2.27] | (RefSeq) probable E3 ubiquitin ligase SUD1 isoform X1 (A)
TraesCS3D02G264100	NA	down	K10661 E3 ubiquitin-protein ligase MARCH6 [EC:2.3.2.27] | (RefSeq) probable E3 ubiquitin ligase SUD1 (A)
TraesCS3D02G393800	false	up	K10661 E3 ubiquitin-protein ligase MARCH6 [EC:2.3.2.27] | (RefSeq) probable E3 ubiquitin ligase SUD1 isoform X1 (A)
TraesCS4B02G164000	false	up	K10661 E3 ubiquitin-protein ligase MARCH6 [EC:2.3.2.27] | (RefSeq) ERAD-associated E3 ubiquitin-protein ligase doa10-like (A)
TraesCS5A02G049400	false	up	K10666 E3 ubiquitin-protein ligase RNF5 [EC:2.3.2.27] | (RefSeq) E3 ubiquitin-protein ligase RMA2-like (A)
TraesCS5B02G054600	false	up	K10666 E3 ubiquitin-protein ligase RNF5 [EC:2.3.2.27] | (RefSeq) E3 ubiquitin-protein ligase RMA2-like (A)
TraesCS5D02G014800	false	up	K10666 E3 ubiquitin-protein ligase RNF5 [EC:2.3.2.27] | (RefSeq) E3 ubiquitin-protein ligase RNF5-like (A)
TraesCS5D02G060200	false	up	K10666 E3 ubiquitin-protein ligase RNF5 [EC:2.3.2.27] | (RefSeq) E3 ubiquitin-protein ligase RMA2-like (A)
TraesCS7B02G220900	false	down	K10839 UV excision repair protein RAD23 | (RefSeq) ubiquitin receptor RAD23b-like isoform X1 (A)
TraesCS2B02G529500	NA	up	K10839 UV excision repair protein RAD23 | (RefSeq) ubiquitin receptor RAD23b-like isoform X1 (A)
TraesCS5A02G197500	false	up	K10956 protein transport protein SEC61 subunit alpha | (RefSeq) protein transport protein Sec61 subunit alpha-like (A)
TraesCS5B02G186100	false	up	K10956 protein transport protein SEC61 subunit alpha | (RefSeq) protein transport protein Sec61 subunit alpha-like (A)
TraesCS5D02G193300	false	up	K10956 protein transport protein SEC61 subunit alpha | (RefSeq) protein transport protein Sec61 subunit alpha-like (A)
TraesCS1B02G288700	NA	up	K11863 Ataxin-3 [EC:3.4.22.-] | (RefSeq) ataxin-3 homolog (A)
TraesCS3B02G397700	false	up	K11863 Ataxin-3 [EC:3.4.22.-] | (RefSeq) putative ataxin-3 homolog (A)
TraesCS6A02G203000	false	up	K12275 translocation protein SEC62 | (RefSeq) uncharacterized protein LOC109779261 (A)
TraesCS6B02G229300	false	up	K12275 translocation protein SEC62 | (RefSeq) uncharacterized protein LOC109779261 (A)
TraesCS6D02G185600	false	up	K12275 translocation protein SEC62 | (RefSeq) uncharacterized protein LOC109779261 (A)
novel.2170	false	up	K12667 oligosaccharyltransferase complex subunit delta (ribophorin II) | (RefSeq) dolichyl-diphosphooligosaccharide--protein glycosyltransferase subunit 2 (A)
novel.10366	false	down	K12670 oligosaccharyltransferase complex subunit beta | (RefSeq) dolichyl-diphosphooligosaccharide--protein glycosyltransferase 48 kDa subunit (A)
novel.10540	NA	down	K12670 oligosaccharyltransferase complex subunit beta | (RefSeq) dolichyl-diphosphooligosaccharide--protein glycosyltransferase 48 kDa subunit (A)
TraesCS2B02G373100	false	down	K13525 transitional endoplasmic reticulum ATPase | (RefSeq) cell division cycle protein 48 homolog (A)
TraesCS6D02G127500	false	up	K13719 ubiquitin thioesterase OTU1 [EC:3.1.2.-] | (RefSeq) ubiquitin thioesterase OTU1 (A)
TraesCS1B02G142200	false	up	K13989 Derlin-2/3 | (RefSeq) derlin-1 (A)
TraesCS1D02G123900	false	up	K13989 Derlin-2/3 | (RefSeq) derlin-1 (A)
TraesCS4A02G326100	false	up	K13989 Derlin-2/3 | (RefSeq) derlin-2 (A)
TraesCS5D02G557200	false	up	K13989 Derlin-2/3 | (RefSeq) derlin-2 (A)
TraesCS1A02G319600	false	up	K13993 HSP20 family protein | (RefSeq) 18.1 kDa class I heat shock protein (A)
TraesCS3A02G035500	false	up	K13993 HSP20 family protein | (RefSeq) 17.9 kDa heat shock protein 2-like (A)
TraesCS6B02G110200	false	up	K13993 HSP20 family protein | (RefSeq) 18.9 kDa heat shock protein-like (A)
TraesCS4A02G163600	false	down	K14003 prolactin regulatory element-binding protein | (RefSeq) SEC12-like protein 2 (A)
TraesCS2A02G490200	false	up	K14004 protein transport protein SEC13 | (RefSeq) protein transport protein SEC13 homolog B-like (A)
TraesCS5A02G485600	false	up	K14004 protein transport protein SEC13 | (RefSeq) protein transport protein SEC13 homolog B-like (A)
TraesCS4A02G230100	false	up	K14006 protein transport protein SEC23 | (RefSeq) protein transport protein SEC23-like (A)
TraesCS4B02G085800	false	up	K14006 protein transport protein SEC23 | (RefSeq) protein transport protein SEC23-like (A)
TraesCS4B02G163100	false	up	K14006 protein transport protein SEC23 | (RefSeq) protein transport protein SEC23-like (A)
TraesCS5A02G241100	false	up	K14006 protein transport protein SEC23 | (RefSeq) protein transport protein SEC23-like (A)
TraesCS5D02G247600	false	up	K14006 protein transport protein SEC23 | (RefSeq) protein transport protein SEC23-like (A)
TraesCS1A02G276100	false	up	K14007 protein transport protein SEC24 | (RefSeq) protein transport protein Sec24-like At3g07100 isoform X1 (A)
TraesCS2A02G012200	false	up	K14007 protein transport protein SEC24 | (RefSeq) protein transport protein Sec24-like At3g07100 (A)
TraesCS2B02G008900	false	up	K14007 protein transport protein SEC24 | (RefSeq) protein transport protein Sec24-like At3g07100 (A)
TraesCS2B02G311600	false	down	K14007 protein transport protein SEC24 | (RefSeq) protein transport protein Sec24-like At3g07100 isoform X1 (A)
TraesCS2D02G012900	false	up	K14007 protein transport protein SEC24 | (RefSeq) protein transport protein Sec24-like At3g07100 (A)
novel.9102	false	up	K14007 protein transport protein SEC24 | (RefSeq) protein transport protein Sec24-like At3g07100 (A)
novel.3599	false	down	K14007 protein transport protein SEC24 | (RefSeq) protein transport protein Sec24-like At3g07100 (A)
novel.16862	false	down	K14009 B-cell receptor-associated protein 31 | (RefSeq) B-cell receptor-associated protein 31-like (A)
novel.4791	false	down	K14009 B-cell receptor-associated protein 31 | (RefSeq) B-cell receptor-associated protein 31-like (A)
TraesCS2B02G346200	false	up	K14012 UBX domain-containing protein 1 | (RefSeq) plant UBX domain-containing protein 4-like (A)
TraesCSU02G127800	false	up	K14016 ubiquitin fusion degradation protein 1 | (RefSeq) ubiquitin fusion degradation protein 1 homolog (A)
TraesCS2D02G394900	false	down	K14016 ubiquitin fusion degradation protein 1 | (RefSeq) ubiquitin fusion degradation protein 1 homolog isoform X2 (A)
TraesCS3A02G199600	false	up	K14016 ubiquitin fusion degradation protein 1 | (RefSeq) ubiquitin fusion degradation protein 1 homolog (A)
TraesCS3D02G201900	false	up	K14016 ubiquitin fusion degradation protein 1 | (RefSeq) ubiquitin fusion degradation protein 1 homolog (A)
TraesCS4A02G085700	false	up	K14026 SEL1 protein | (RefSeq) ERAD-associated E3 ubiquitin-protein ligase component HRD3 (A)
TraesCS4B02G218500	false	up	K14026 SEL1 protein | (RefSeq) ERAD-associated E3 ubiquitin-protein ligase component HRD3 (A)
