# Supplementary material for: The Effect of Heat Stress on Wheat Flag Leaves Revealed by Metabolome and Transcriptome Analyses During the Reproductive Stage
Source: Int J Mol Sci. 2025 Feb 10;26(4):1468. doi: 10.3390/ijms26041468 (PMC11855456; doi:10.3390/ijms26041468)
Supplement: Supplementary file 1 [file ijms-26-01468-s001.zip › ijms-3427800-supplementary/Table S7.xlsx]

## Sheet: CK1 vs. HS1
The heat stress-responsive GO-term enriched by DEGs
Ontology	ID	Description	GeneRatio	BgRatio	P-value	geneID	Count
Cellular component	GO:0009522	photosystem I	83/11051	201/76077	1.40499e-17	TraesCS1D02G375000/TraesCS5B02G462900/TraesCS1D02G411300/TraesCS1B02G432700/TraesCS6B02G122800/TraesCS6A02G094300/TraesCS1B02G388200/TraesCS5B02G322900/TraesCS5B02G462800/TraesCS1D02G374900/TraesCS5D02G329200/TraesCS7B02G103400/TraesCS1A02G403300/TraesCS6A02G094600/TraesCS1A02G306600/TraesCS5B02G463100/TraesCS5B02G463000/TraesCS5A02G322500/TraesCS7B02G103300/TraesCS5A02G454200/TraesCS1A02G403800/…	83
Cellular component	GO:0010287	plastoglobule	85/11051	258/76077	2.00797e-11	TraesCS1D02G375000/TraesCS5B02G462900/TraesCS1D02G411300/TraesCS1B02G432700/TraesCS6B02G122800/TraesCS6A02G094300/TraesCS1B02G388200/TraesCS5B02G462800/TraesCS1D02G374900/TraesCS7B02G103400/TraesCS1A02G403300/TraesCS6A02G094600/TraesCS1A02G306600/TraesCS5B02G463100/TraesCS5B02G463000/TraesCS7B02G103300/TraesCS5A02G454200/TraesCS1A02G403800/TraesCS2B02G339800/TraesCS6A02G094200/TraesCS5D02G357600/…	85
Cellular component	GO:0001405	PAM complex, Tim23 associated import motor	14/11051	14/76077	3.4521e-10	TraesCS6B02G249700/TraesCS6D02G203300/TraesCS5D02G420700/TraesCS6A02G231900/TraesCS2A02G303400/TraesCS5A02G176600/TraesCS5B02G173300/TraesCS5D02G180300/novel.12399/TraesCS2B02G320000/TraesCS3A02G309700/TraesCS3B02G152700/TraesCS3D02G135400/novel.11384	14
Cellular component	GO:0010598	NAD(P)H dehydrogenase complex (plastoquinone)	20/11051	37/76077	3.09268e-06	TraesCS4D02G104200/TraesCS4A02G203400/TraesCS7D02G103500/TraesCS4B02G274300/TraesCS4B02G107300/TraesCS1A02G383200/TraesCS7B02G006600/TraesCS3A02G407200/TraesCS6B02G336800/TraesCS5A02G230400/TraesCS4D02G273000/TraesCS6A02G308100/TraesCS1B02G126900/TraesCS6D02G287300/TraesCS5D02G237400/TraesCS4A02G031700/TraesCS1D02G105800/TraesCS3A02G502300/TraesCS3B02G441000/TraesCS1B02G409300	20
Cellular component	GO:0005744	TIM23 mitochondrial import inner membrane translocase complex	29/11051	82/76077	0.000241579	TraesCS6B02G249700/TraesCS6D02G203300/TraesCS5D02G420700/TraesCS6A02G231900/TraesCS2A02G303400/TraesCS5A02G176600/TraesCS5B02G173300/TraesCS1B02G198400/TraesCS1D02G185700/TraesCS5D02G180300/novel.12399/TraesCS2B02G320000/TraesCS3D02G298400/TraesCS3A02G351700/TraesCS1B02G173300/TraesCS3A02G309700/TraesCS1D02G154800/TraesCS1A02G182500/TraesCS3B02G152700/TraesCS3D02G135400/TraesCS1A02G156300/TraesCS…	29
Cellular component	GO:0005788	endoplasmic reticulum lumen	46/11051	160/76077	0.000250362	TraesCS6A02G042600/TraesCS6B02G058300/TraesCS6D02G049100/TraesCS7A02G159500/TraesCS5D02G241200/TraesCS5B02G232900/TraesCS6A02G276700/TraesCS6D02G322200/TraesCS5B02G377800/TraesCS2A02G545600/TraesCS2D02G546500/TraesCS5A02G234400/TraesCS6B02G304200/TraesCS7A02G529900/TraesCS6D02G257000/TraesCS7B02G446900/TraesCS3D02G543100/TraesCS3B02G603100/TraesCS7D02G517800/TraesCS6D02G293800/TraesCS3A02G537600/…	46
Cellular component	GO:0005758	mitochondrial intermembrane space	30/11051	102/76077	0.00654146	TraesCS1D02G263400/TraesCS2D02G555000/TraesCS7D02G303500/TraesCS1A02G263300/TraesCS2B02G585100/TraesCS1B02G273900/TraesCS7A02G306600/TraesCS7D02G438100/TraesCS1B02G219800/TraesCS2A02G553500/TraesCS1D02G209500/TraesCS5D02G231500/TraesCS1A02G206200/TraesCS3D02G250800/TraesCS5B02G222900/TraesCS7A02G448800/TraesCS3A02G250400/TraesCS7B02G206900/TraesCS5A02G224100/TraesCS6B02G250200/TraesCS7B02G348600/…	30
Cellular component	GO:0000145	exocyst	47/11051	187/76077	0.00654146	TraesCS5B02G462100/TraesCS5A02G453100/TraesCS5D02G463900/TraesCS4A02G200100/TraesCS2D02G280500/novel.9836/TraesCS4D02G112900/TraesCS2A02G541100/TraesCS7D02G282100/TraesCS2D02G596000/TraesCS4B02G115200/TraesCS2D02G275000/TraesCS7D02G246400/novel.8788/TraesCS2A02G276000/TraesCS2A02G583800/TraesCS7A02G284500/TraesCS2B02G044600/TraesCS2B02G044300/TraesCS2D02G535000/TraesCS2B02G044400/TraesCS2B02G2937…	47
Cellular component	GO:0031970	organelle envelope lumen	32/11051	116/76077	0.0119849	TraesCS1D02G263400/TraesCS2D02G555000/TraesCS7D02G303500/TraesCS1A02G263300/TraesCS2B02G585100/TraesCS1B02G273900/TraesCS7A02G306600/TraesCS7D02G438100/TraesCS1B02G219800/TraesCS2A02G553500/TraesCS1D02G209500/TraesCS5D02G231500/TraesCS1A02G206200/TraesCS3D02G250800/TraesCS1A02G066900/TraesCS5B02G222900/TraesCS7A02G448800/TraesCS3A02G250400/TraesCS7B02G206900/TraesCS5A02G224100/TraesCS1D02G067900/…	32
Cellular component	GO:0005759	mitochondrial matrix	91/11051	440/76077	0.0158743	TraesCS1A02G145000/TraesCS1B02G162300/TraesCS1D02G144000/TraesCS2A02G146000/TraesCS2B02G171400/TraesCS6B02G249700/TraesCS6D02G203300/TraesCS7A02G161000/TraesCS7D02G162300/TraesCS5D02G219500/TraesCS5B02G211200/TraesCS2D02G150600/TraesCS5D02G515700/TraesCS1D02G217600/TraesCS5D02G420700/TraesCS6A02G231900/TraesCS6D02G292700/TraesCS4B02G071500/TraesCS6A02G313400/TraesCS7B02G066000/TraesCS2A02G303400/…	91
Cellular component	GO:0009654	photosystem II oxygen evolving complex	22/11051	78/76077	0.0655815	TraesCS2B02G272900/TraesCS2D02G253900/TraesCS3B02G493700/TraesCS3A02G360500/TraesCS3B02G392800/TraesCS6A02G206600/TraesCS3D02G354300/TraesCS6A02G374400/TraesCS4D02G045400/TraesCS3D02G326100/TraesCS4D02G003600/TraesCS3A02G332500/TraesCS2D02G352700/TraesCS3D02G447600/TraesCS3A02G454900/TraesCS6D02G187800/TraesCS2D02G322700/TraesCS6B02G227900/TraesCS2A02G253100/TraesCS2B02G395900/TraesCS2D02G304200/…	22
Cellular component	GO:0000148	1,3-beta-D-glucan synthase complex	17/11051	55/76077	0.0655815	TraesCS5A02G490800/TraesCS2B02G521100/TraesCS3D02G246000/TraesCS4A02G459300/TraesCS3A02G245500/TraesCS6D02G405900/TraesCS3A02G292700/TraesCS3B02G274100/TraesCS6B02G468600/TraesCS3A02G197600/TraesCS3A02G197500/TraesCS3B02G327500/TraesCS6D02G406000/TraesCS3B02G229700/TraesCS3D02G201500/TraesCS6B02G468500/TraesCSU02G021500	17
Cellular component	GO:0101031	chaperone complex	17/11051	55/76077	0.0655815	TraesCS1B02G068200/TraesCS1A02G051500/TraesCS1D02G053500/TraesCS5A02G342600/TraesCS5D02G347400/TraesCS7A02G062100/TraesCS7D02G056800/TraesCS5B02G341900/TraesCS4A02G427500/novel.15113/TraesCS7D02G164400/TraesCS7D02G338600/TraesCS4B02G166100/TraesCS4D02G012400/novel.13359/TraesCS4B02G014200/TraesCS3D02G307000	17
Cellular component	GO:0031012	extracellular matrix	10/11051	25/76077	0.0666958	TraesCS7B02G101500/TraesCS7D02G197300/TraesCS7A02G195800/TraesCS5A02G538700/TraesCS4D02G362900/TraesCS7D02G237700/TraesCS1B02G234700/TraesCS1D02G223000/TraesCS6D02G289700/TraesCS1A02G221400	10
Cellular component	GO:0005884	actin filament	10/11051	27/76077	0.11633	TraesCS4B02G041500/TraesCS6A02G282500/TraesCS6D02G263000/TraesCS4D02G038800/TraesCS6B02G310900/TraesCS4A02G272600/TraesCS3A02G196300/TraesCS3B02G222600/TraesCS3D02G200600/TraesCS3B02G391600	10
Cellular component	GO:0045240	dihydrolipoyl dehydrogenase complex	8/11051	19/76077	0.11633	TraesCS4B02G071500/TraesCS1B02G084700/TraesCS6D02G041600/TraesCS1D02G067500/TraesCS6B02G050600/TraesCS1A02G066400/TraesCS2A02G041100/TraesCS5A02G120000	8
Cellular component	GO:0009528	plastid inner membrane	64/11051	318/76077	0.123421	TraesCS2D02G331600/TraesCS2D02G276900/TraesCS4B02G013100/TraesCS2B02G295300/TraesCS7D02G137200/TraesCS7A02G335500/TraesCS7D02G354600/TraesCS7B02G247100/TraesCS4B02G358500/TraesCS5A02G280800/TraesCS1D02G200000/TraesCS4A02G311300/TraesCS7D02G484800/TraesCS6B02G470900/TraesCS5D02G256100/TraesCS1A02G196500/TraesCS4A02G301600/TraesCS7B02G127500/TraesCS2A02G580800/TraesCS1B02G211100/TraesCS7A02G386600/…	64
Cellular component	GO:0009706	chloroplast inner membrane	64/11051	318/76077	0.123421	TraesCS2D02G331600/TraesCS2D02G276900/TraesCS4B02G013100/TraesCS2B02G295300/TraesCS7D02G137200/TraesCS7A02G335500/TraesCS7D02G354600/TraesCS7B02G247100/TraesCS4B02G358500/TraesCS5A02G280800/TraesCS1D02G200000/TraesCS4A02G311300/TraesCS7D02G484800/TraesCS6B02G470900/TraesCS5D02G256100/TraesCS1A02G196500/TraesCS4A02G301600/TraesCS7B02G127500/TraesCS2A02G580800/TraesCS1B02G211100/TraesCS7A02G386600/…	64
Cellular component	GO:0080008	Cul4-RING E3 ubiquitin ligase complex	48/11051	235/76077	0.252695	TraesCS5A02G186300/TraesCS5B02G184700/TraesCS5D02G191500/TraesCS4D02G057400/TraesCS3D02G210700/TraesCS1A02G033000/TraesCS4A02G002000/TraesCS2B02G630100/TraesCS2A02G566600/TraesCS4D02G301600/TraesCS4D02G212100/TraesCS3D02G284500/TraesCS4B02G303100/TraesCS2D02G576800/TraesCS3A02G204600/TraesCS4A02G106900/TraesCS3B02G318600/TraesCS5B02G194400/TraesCS2A02G298200/TraesCS7B02G173900/TraesCS5A02G189200/…	48
Cellular component	GO:0031902	late endosome membrane	25/11051	110/76077	0.391486	TraesCS3D02G207900/TraesCS2D02G203300/TraesCS2B02G393000/TraesCS2A02G376200/TraesCS2A02G184400/TraesCS2D02G372300/TraesCS1A02G005900/TraesCS2B02G223000/TraesCS3B02G283800/TraesCS1A02G363100/TraesCS3D02G252800/TraesCS3A02G252300/TraesCS6D02G274800/TraesCS4D02G012300/TraesCS3A02G081400/TraesCS1A02G363200/TraesCS3D02G341500/TraesCS1B02G008200/TraesCS7B02G288400/TraesCS7A02G385500/TraesCS7A02G357000/…	25
Cellular component	GO:0030139	endocytic vesicle	18/11051	73/76077	0.40525	TraesCS2A02G297800/TraesCS2D02G295800/TraesCS2B02G314000/TraesCS2D02G280500/TraesCS5B02G014400/TraesCS4D02G211200/TraesCS2D02G275000/TraesCS2A02G276000/TraesCS4A02G093900/TraesCS2B02G293700/TraesCS7D02G133800/TraesCS7B02G182000/TraesCS2A02G540900/TraesCS4B02G311800/TraesCS7D02G290600/TraesCS3A02G432100/TraesCS2A02G540500/TraesCS7D02G296700	18
Cellular component	GO:0045335	phagocytic vesicle	11/11051	38/76077	0.405372	TraesCS2D02G280500/TraesCS2D02G275000/TraesCS2A02G276000/TraesCS2B02G293700/TraesCS7D02G133800/TraesCS7B02G182000/TraesCS2A02G540900/TraesCS4B02G311800/TraesCS7D02G290600/TraesCS3A02G432100/TraesCS2A02G540500	11
Cellular component	GO:0099503	secretory vesicle	67/11051	358/76077	0.405372	TraesCS1A02G325400/TraesCS1B02G115900/TraesCS4A02G237500/TraesCS2B02G122900/TraesCS2D02G105500/TraesCS6A02G276700/TraesCS1D02G327000/TraesCS2B02G339800/TraesCS1B02G338500/TraesCS7D02G242500/TraesCS6B02G304200/TraesCS4B02G077600/TraesCS4A02G132900/TraesCS6D02G257000/TraesCS4B02G171800/TraesCS4D02G076000/TraesCS4D02G206200/TraesCS2D02G060000/TraesCS2A02G105900/TraesCS4B02G127600/TraesCS7B02G147500/…	67
Cellular component	GO:0048471	perinuclear region of cytoplasm	43/11051	215/76077	0.405372	TraesCS2B02G047400/TraesCS2D02G033200/TraesCS5A02G251000/TraesCS5B02G106300/TraesCS5B02G249000/TraesCS5D02G258900/TraesCS5D02G113700/TraesCS5B02G462100/TraesCS5A02G453100/TraesCS5D02G463900/TraesCS5A02G101900/TraesCS5B02G258900/TraesCS5B02G284400/TraesCS2D02G585500/TraesCS2A02G574800/TraesCS5D02G268000/novel.9836/TraesCS7B02G377900/TraesCS2B02G005400/TraesCS3D02G495100/TraesCS5D02G547600/TraesCS4…	43
Cellular component	GO:0099023	tethering complex	66/11051	355/76077	0.437248	TraesCS4B02G121300/TraesCS4D02G119400/TraesCS5B02G462100/TraesCS5A02G453100/TraesCS5D02G463900/TraesCS3B02G422700/TraesCS4A02G200100/TraesCS2D02G280500/TraesCS3A02G390900/novel.9836/TraesCS3D02G383500/TraesCS4D02G112900/TraesCS2A02G541100/TraesCS1B02G250300/TraesCS7D02G282100/TraesCS3D02G158700/TraesCS2D02G596000/TraesCS4B02G115200/TraesCS2D02G275000/TraesCS7D02G246400/TraesCS1D02G238700/novel.87…	66
Cellular component	GO:0009344	nitrite reductase complex [NAD(P)H]	5/11051	12/76077	0.437248	TraesCS6A02G206600/TraesCS4D02G045400/TraesCS6D02G187800/TraesCS2D02G322700/TraesCS6B02G227900	5
Cellular component	GO:0044448	cell cortex part	76/11051	417/76077	0.437248	TraesCS5B02G462100/TraesCS5A02G453100/TraesCS5D02G463900/TraesCS5B02G284400/TraesCS2D02G585500/TraesCS2A02G574800/TraesCS4A02G200100/TraesCS2D02G280500/novel.9836/TraesCS4D02G112900/TraesCS7B02G377900/TraesCS2B02G005400/TraesCS2A02G541100/TraesCS7D02G282100/TraesCS2D02G596000/TraesCS4B02G115200/TraesCS4B02G097800/TraesCS2D02G275000/TraesCS7D02G246400/TraesCS5D02G547600/novel.8788/TraesCS2A02G2760…	76
Cellular component	GO:0009543	chloroplast thylakoid lumen	32/11051	155/76077	0.462133	TraesCS6B02G056900/TraesCS5D02G422800/TraesCS6A02G206600/TraesCS7B02G191400/TraesCS7A02G228300/TraesCS5A02G414400/TraesCS5B02G417400/novel.6964/TraesCS7D02G226300/TraesCS6D02G282000/TraesCS4D02G045400/TraesCS3D02G326100/TraesCS4D02G003600/TraesCS1D02G166100/TraesCS2B02G228300/TraesCS3A02G332500/TraesCS2D02G352700/TraesCS4A02G270400/TraesCS6B02G189300/TraesCS6D02G187800/TraesCS6D02G220500/TraesCS7…	32
Cellular component	GO:0031978	plastid thylakoid lumen	32/11051	155/76077	0.462133	TraesCS6B02G056900/TraesCS5D02G422800/TraesCS6A02G206600/TraesCS7B02G191400/TraesCS7A02G228300/TraesCS5A02G414400/TraesCS5B02G417400/novel.6964/TraesCS7D02G226300/TraesCS6D02G282000/TraesCS4D02G045400/TraesCS3D02G326100/TraesCS4D02G003600/TraesCS1D02G166100/TraesCS2B02G228300/TraesCS3A02G332500/TraesCS2D02G352700/TraesCS4A02G270400/TraesCS6B02G189300/TraesCS6D02G187800/TraesCS6D02G220500/TraesCS7…	32
Cellular component	GO:0031965	nuclear membrane	34/11051	167/76077	0.462332	TraesCS6D02G289000/TraesCS7D02G366200/TraesCS3D02G178700/TraesCS7A02G356600/TraesCS6A02G309600/TraesCS6B02G339400/TraesCS4B02G100800/TraesCS4B02G235600/TraesCS5B02G116100/TraesCS4D02G097400/TraesCS3A02G389900/TraesCS3D02G374400/TraesCS1B02G367200/TraesCS3B02G203000/TraesCS1D02G264700/TraesCS1D02G355900/TraesCS3D02G394300/TraesCS1B02G275200/TraesCS3D02G379800/TraesCS7B02G271200/TraesCS2A02G331000/…	34
Cellular component	GO:0009330	DNA topoisomerase complex (ATP-hydrolyzing)	5/11051	13/76077	0.496023	TraesCS5B02G479200/TraesCS5A02G467500/TraesCS5D02G480300/TraesCS4A02G105600/TraesCS4B02G198400	5
Cellular component	GO:0043659	symbiosome	5/11051	13/76077	0.496023	TraesCS2A02G297800/TraesCS2D02G295800/TraesCS2B02G314000/TraesCS4D02G211200/TraesCS4A02G093900	5
Cellular component	GO:0043660	bacteroid-containing symbiosome	5/11051	13/76077	0.496023	TraesCS2A02G297800/TraesCS2D02G295800/TraesCS2B02G314000/TraesCS4D02G211200/TraesCS4A02G093900	5
Cellular component	GO:0043661	peribacteroid membrane	5/11051	13/76077	0.496023	TraesCS2A02G297800/TraesCS2D02G295800/TraesCS2B02G314000/TraesCS4D02G211200/TraesCS4A02G093900	5
Cellular component	GO:0032432	actin filament bundle	9/11051	32/76077	0.550628	TraesCS6A02G282500/TraesCS6D02G263000/TraesCS3B02G590400/TraesCS6B02G310900/TraesCS3B02G546200/TraesCS3D02G492600/TraesCS3A02G196300/TraesCS3B02G222600/TraesCS3D02G200600	9
Cellular component	GO:0045239	tricarboxylic acid cycle enzyme complex	8/11051	28/76077	0.610302	TraesCS4B02G071500/TraesCS1B02G084700/TraesCS6D02G041600/TraesCS1D02G067500/TraesCS6B02G050600/TraesCS1A02G066400/TraesCS2A02G041100/TraesCS5A02G120000	8
Cellular component	GO:0000813	ESCRT I complex	9/11051	33/76077	0.610302	TraesCS2D02G203300/TraesCS2A02G184400/TraesCS2B02G223000/TraesCS5A02G356400/TraesCS3B02G349400/TraesCS5B02G358900/TraesCS7A02G120000/TraesCS7D02G118100/TraesCS5D02G365300	9
Cellular component	GO:0034663	endoplasmic reticulum chaperone complex	9/11051	33/76077	0.610302	TraesCS6A02G042600/TraesCS6B02G058300/TraesCS6D02G049100/TraesCS6A02G276700/TraesCS6B02G304200/TraesCS6D02G257000/TraesCS2D02G600900/TraesCS2A02G585600/TraesCS7D02G423100	9
Cellular component	GO:0000835	ER ubiquitin ligase complex	4/11051	10/76077	0.615265	TraesCS5B02G539000/TraesCS1A02G123000/TraesCS5D02G380000/TraesCS5B02G372800	4
Cellular component	GO:0000836	Hrd1p ubiquitin ligase complex	4/11051	10/76077	0.615265	TraesCS5B02G539000/TraesCS1A02G123000/TraesCS5D02G380000/TraesCS5B02G372800	4
Cellular component	GO:0000839	Hrd1p ubiquitin ligase ERAD-L complex	4/11051	10/76077	0.615265	TraesCS5B02G539000/TraesCS1A02G123000/TraesCS5D02G380000/TraesCS5B02G372800	4
Cellular component	GO:0005787	signal peptidase complex	7/11051	24/76077	0.642186	TraesCS3A02G041000/TraesCS3B02G042600/TraesCS3D02G039200/TraesCS5B02G359400/TraesCS5A02G356900/TraesCS2B02G189000/TraesCS2A02G163200	7
Cellular component	GO:0089701	U2AF	9/11051	34/76077	0.642186	novel.18910/TraesCS5D02G275300/TraesCS5A02G267500/novel.7174/TraesCS5D02G431900/novel.19689/TraesCS5B02G425300/TraesCS5A02G366000/TraesCS5B02G368400	9
Cellular component	GO:0030666	endocytic vesicle membrane	5/11051	15/76077	0.676346	TraesCS2A02G297800/TraesCS2D02G295800/TraesCS2B02G314000/TraesCS4D02G211200/TraesCS4A02G093900	5
Cellular component	GO:0000138	Golgi trans cisterna	31/11051	160/76077	0.676346	TraesCS1D02G231600/novel.4304/TraesCS1A02G230400/TraesCS5A02G121700/TraesCS5A02G181500/TraesCS1B02G243800/TraesCS3D02G416300/novel.11588/TraesCS3B02G456300/TraesCS6A02G353200/TraesCS7A02G361900/TraesCS7D02G361100/TraesCS1D02G293300/TraesCS5D02G156800/TraesCS4A02G190100/novel.9875/TraesCS5D02G130300/TraesCS4D02G123100/TraesCS1B02G307400/TraesCS6D02G297600/TraesCS5D02G185800/TraesCS2A02G547000/Trae…	31
Cellular component	GO:0005871	kinesin complex	19/11051	90/76077	0.676346	TraesCS5D02G078500/TraesCS5B02G074200/TraesCS4D02G040200/TraesCS5A02G067300/TraesCS2B02G293400/TraesCS1B02G202600/TraesCS5B02G205500/TraesCS5D02G213300/TraesCS3A02G177700/TraesCS5A02G207100/TraesCS1A02G177600/novel.16698/TraesCS2D02G274700/TraesCS7D02G167700/TraesCS4A02G375000/novel.1235/TraesCS4D02G147500/TraesCS2A02G275700/TraesCS4D02G269100	19
Cellular component	GO:0005779	integral component of peroxisomal membrane	8/11051	30/76077	0.676346	TraesCS5A02G524400/TraesCS4B02G355100/TraesCS4D02G348600/TraesCS4B02G186600/TraesCS1D02G245700/TraesCS1D02G240000/TraesCS1A02G239800/TraesCS4D02G187900	8
Cellular component	GO:0010168	ER body	8/11051	30/76077	0.676346	TraesCS3A02G398300/TraesCS1D02G253800/TraesCS1A02G254400/TraesCS3D02G392300/TraesCS3B02G430300/TraesCS4A02G457700/TraesCS3B02G338000/TraesCS3D02G303400	8
Cellular component	GO:0031231	intrinsic component of peroxisomal membrane	8/11051	30/76077	0.676346	TraesCS5A02G524400/TraesCS4B02G355100/TraesCS4D02G348600/TraesCS4B02G186600/TraesCS1D02G245700/TraesCS1D02G240000/TraesCS1A02G239800/TraesCS4D02G187900	8
Cellular component	GO:0000137	Golgi cis cisterna	18/11051	85/76077	0.676346	TraesCS2A02G432100/TraesCS5B02G503200/TraesCS5A02G489800/TraesCS5D02G504100/TraesCS7A02G276200/TraesCS6D02G393500/TraesCS7B02G174000/TraesCS2A02G527600/TraesCS2D02G530400/TraesCS4B02G160500/TraesCS1B02G186400/TraesCS4D02G158500/TraesCS6A02G410600/TraesCS5A02G347600/TraesCS3D02G342700/TraesCS6B02G456400/TraesCS3B02G380800/TraesCS5D02G402500	18
Cellular component	GO:0012507	ER to Golgi transport vesicle membrane	23/11051	114/76077	0.676346	TraesCS3D02G207900/TraesCS3D02G179300/TraesCS3A02G172900/TraesCS3B02G203800/TraesCS5D02G436900/TraesCS5A02G428800/TraesCS3B02G283800/TraesCS5B02G430800/TraesCS1A02G363100/TraesCS3D02G252800/TraesCS3A02G252300/TraesCS5B02G239200/TraesCS2D02G490600/TraesCS1B02G285300/TraesCS3B02G222900/TraesCS4D02G012300/TraesCS1A02G363200/TraesCS7B02G288400/TraesCS7A02G385500/novel.9687/TraesCS2A02G424300/novel.16…	23
Cellular component	GO:0044450	microtubule organizing center part	10/11051	41/76077	0.698701	TraesCS7B02G412100/TraesCS7D02G492100/TraesCS2A02G048600/TraesCS1B02G124800/TraesCS1A02G164300/TraesCS5A02G486200/TraesCS6B02G140000/TraesCS2B02G591600/TraesCS5D02G500200/TraesCS1D02G107300	10
Cellular component	GO:0000153	cytoplasmic ubiquitin ligase complex	5/11051	16/76077	0.730647	TraesCS5B02G539000/TraesCS6D02G350000/TraesCS1A02G123000/TraesCS5D02G380000/TraesCS5B02G372800	5
Cellular component	GO:0097038	perinuclear endoplasmic reticulum	22/11051	110/76077	0.730647	TraesCS5B02G284400/TraesCS2D02G585500/TraesCS2A02G574800/TraesCS7B02G377900/TraesCS2B02G005400/TraesCS5D02G547600/TraesCS4D02G107000/TraesCS7B02G261000/TraesCS2B02G005500/TraesCS5D02G292500/TraesCS6D02G359100/TraesCS2D02G496300/TraesCS4B02G311900/TraesCS1A02G391700/TraesCS1A02G337300/TraesCS7D02G355600/TraesCS7D02G355800/TraesCS3D02G060500/TraesCS7A02G366800/TraesCS7A02G332100/TraesCS3B02G292600/…	22
Cellular component	GO:1990578	perinuclear endoplasmic reticulum membrane	22/11051	110/76077	0.730647	TraesCS5B02G284400/TraesCS2D02G585500/TraesCS2A02G574800/TraesCS7B02G377900/TraesCS2B02G005400/TraesCS5D02G547600/TraesCS4D02G107000/TraesCS7B02G261000/TraesCS2B02G005500/TraesCS5D02G292500/TraesCS6D02G359100/TraesCS2D02G496300/TraesCS4B02G311900/TraesCS1A02G391700/TraesCS1A02G337300/TraesCS7D02G355600/TraesCS7D02G355800/TraesCS3D02G060500/TraesCS7A02G366800/TraesCS7A02G332100/TraesCS3B02G292600/…	22
Cellular component	GO:0009501	amyloplast	22/11051	111/76077	0.77716	TraesCS2A02G468800/TraesCS2D02G468900/TraesCS4B02G269400/TraesCS2D02G290800/TraesCS5B02G246400/TraesCS7D02G344000/TraesCS7B02G472500/TraesCS6A02G307800/TraesCS7A02G144900/TraesCS6A02G361600/novel.4402/TraesCS7A02G336400/TraesCS6B02G336400/TraesCS1D02G248100/TraesCS7A02G189000/TraesCS7D02G535400/TraesCS5A02G248700/TraesCS6D02G287000/TraesCS7A02G549100/TraesCS1D02G100100/TraesCS5D02G182600/novel.36…	22
Cellular component	GO:0045252	oxoglutarate dehydrogenase complex	4/11051	12/76077	0.823083	TraesCS1B02G084700/TraesCS1D02G067500/TraesCS1A02G066400/TraesCS2A02G041100	4
Cellular component	GO:0016607	nuclear speck	52/11051	297/76077	0.829869	TraesCS2B02G180200/TraesCS1A02G229900/TraesCS4B02G213400/TraesCS2D02G160400/TraesCS1D02G232100/TraesCS3A02G260000/TraesCS1A02G005800/TraesCSU02G104300/TraesCS4D02G160700/TraesCS3B02G293100/TraesCS2D02G271900/TraesCS2A02G272600/TraesCS7B02G056600/TraesCS3D02G260200/TraesCS7A02G152800/TraesCS4A02G150800/TraesCS1A02G049700/TraesCS2A02G155100/TraesCS4A02G091300/TraesCS2B02G290800/TraesCS4D02G214100/T…	52
Cellular component	GO:0032588	trans-Golgi network membrane	13/11051	60/76077	0.829869	TraesCS3B02G349100/TraesCS3A02G352800/TraesCS3B02G385500/TraesCS3A02G379000/TraesCS3D02G372500/TraesCS3D02G313900/TraesCS3D02G346900/TraesCS1A02G015300/TraesCS4A02G208100/TraesCS2B02G597400/TraesCS7A02G329100/TraesCS3A02G056800/TraesCS1D02G323900	13
Cellular component	GO:0010319	stromule	11/11051	50/76077	0.93891	TraesCS4A02G452700/TraesCS7D02G032800/TraesCS7A02G036200/TraesCS4D02G068100/TraesCS4B02G069300/TraesCS4A02G246100/TraesCS4B02G323000/TraesCS7A02G386600/TraesCS7D02G383100/TraesCS7B02G289400/TraesCS1D02G351500	11
Cellular component	GO:0005938	cell cortex	83/11051	500/76077	0.93891	TraesCS5B02G462100/TraesCS5A02G453100/TraesCS5D02G463900/TraesCS5B02G284400/TraesCS2D02G585500/TraesCS2A02G574800/novel.15022/TraesCS4A02G200100/TraesCS2D02G280500/novel.9836/TraesCS4D02G112900/TraesCS7B02G377900/TraesCS2B02G005400/TraesCS2A02G541100/TraesCS6D02G068500/TraesCS7D02G282100/TraesCS2D02G596000/TraesCS4B02G115200/TraesCS4B02G097800/TraesCS2D02G275000/TraesCS7D02G246400/TraesCS5D02G547…	83
Cellular component	GO:0043680	filiform apparatus	10/11051	45/76077	0.93891	TraesCS3D02G072100/TraesCS3D02G072200/TraesCS2D02G452900/TraesCS5A02G449800/TraesCS2B02G474600/TraesCS3A02G072500/TraesCS4D02G004300/TraesCS5B02G457500/novel.5506/TraesCS3B02G086600	10
Cellular component	GO:0005887	integral component of plasma membrane	78/11051	470/76077	0.93891	TraesCS4A02G046800/TraesCS3B02G270800/TraesCS2D02G505700/TraesCS2A02G505000/TraesCS3D02G242700/TraesCS6B02G180700/novel.18320/TraesCS1D02G296600/TraesCS4B02G258000/TraesCS2A02G562100/TraesCS4D02G257900/TraesCS5A02G229700/TraesCS2B02G454000/TraesCS5B02G395800/TraesCS2A02G432700/TraesCS5D02G001200/TraesCS5D02G170900/TraesCS5B02G520200/TraesCS3D02G257700/TraesCS5B02G000100/TraesCS4A02G043400/TraesCS…	78
Cellular component	GO:0005765	lysosomal membrane	13/11051	63/76077	0.93891	TraesCS5D02G087700/TraesCS2B02G289500/TraesCS5A02G074000/TraesCS2B02G393000/TraesCS2A02G376200/TraesCS2D02G372300/TraesCS7B02G076700/TraesCS2A02G270700/TraesCS6D02G274800/TraesCS7B02G069200/TraesCS7A02G171900/TraesCS4D02G250400/TraesCS7D02G172400	13
Cellular component	GO:0098852	lytic vacuole membrane	13/11051	63/76077	0.93891	TraesCS5D02G087700/TraesCS2B02G289500/TraesCS5A02G074000/TraesCS2B02G393000/TraesCS2A02G376200/TraesCS2D02G372300/TraesCS7B02G076700/TraesCS2A02G270700/TraesCS6D02G274800/TraesCS7B02G069200/TraesCS7A02G171900/TraesCS4D02G250400/TraesCS7D02G172400	13
Cellular component	GO:0031429	box H/ACA snoRNP complex	6/11051	24/76077	0.93891	TraesCS4A02G154000/TraesCS4D02G152400/novel.9486/TraesCS6A02G289600/TraesCS3B02G343500/TraesCS6B02G319800	6
Cellular component	GO:0042645	mitochondrial nucleoid	6/11051	24/76077	0.93891	TraesCS3A02G488800/TraesCS3B02G536700/TraesCS3D02G484500/TraesCS1B02G341000/TraesCS1D02G329700/TraesCS3D02G222000	6
Cellular component	GO:0072588	box H/ACA RNP complex	6/11051	24/76077	0.93891	TraesCS4A02G154000/TraesCS4D02G152400/novel.9486/TraesCS6A02G289600/TraesCS3B02G343500/TraesCS6B02G319800	6
Cellular component	GO:0034098	VCP-NPL4-UFD1 AAA ATPase complex	11/11051	52/76077	0.93891	TraesCS4D02G267600/TraesCS4A02G035500/TraesCS4D02G267800/TraesCS4B02G268200/TraesCS4B02G268400/TraesCS4A02G035700/TraesCS1B02G268600/TraesCS3B02G229900/TraesCS6B02G300900/TraesCS2B02G415400/TraesCS6D02G253600	11
Cellular component	GO:0000152	nuclear ubiquitin ligase complex	25/11051	136/76077	0.93891	TraesCS3D02G212000/TraesCS1D02G226500/TraesCS3A02G209100/TraesCS3B02G239400/TraesCS7A02G398600/TraesCS7B02G299300/novel.5290/novel.1125/TraesCS5B02G272800/TraesCS2A02G440000/TraesCS6D02G305800/novel.2793/novel.9243/novel.7339/TraesCS3B02G470600/TraesCS1A02G304700/TraesCS1B02G238300/TraesCS5A02G272600/TraesCS3A02G327900/TraesCS1A02G329600/TraesCS1A02G225100/novel.15633/TraesCSU02G081200/TraesCS6D0…	25
Cellular component	GO:0042646	plastid nucleoid	30/11051	167/76077	0.93891	TraesCS1B02G336300/TraesCS1D02G324200/TraesCS4A02G149800/TraesCS1A02G323400/TraesCS3D02G256700/TraesCS4D02G085700/TraesCS4B02G090100/TraesCS3A02G087500/TraesCS6B02G025700/TraesCS2D02G014800/TraesCS3D02G087600/TraesCS6A02G058000/TraesCS1B02G441100/TraesCS1A02G427200/TraesCS3D02G253900/TraesCS4D02G081200/TraesCS1B02G222400/TraesCS4A02G390300/TraesCS5B02G378500/TraesCS6D02G023400/TraesCS3A02G488800/…	30
Cellular component	GO:0005778	peroxisomal membrane	29/11051	161/76077	0.93891	TraesCS2D02G070500/TraesCS6B02G301300/TraesCS5A02G140800/TraesCS5D02G151700/TraesCS5A02G524400/TraesCS6A02G273400/TraesCS6D02G230600/TraesCS2B02G087400/TraesCS4B02G355100/TraesCS4D02G348600/TraesCS4B02G186600/TraesCS5B02G139100/TraesCS7A02G272200/TraesCS7D02G247800/TraesCS7B02G142500/TraesCS1D02G245700/TraesCS2A02G071700/TraesCS1D02G240000/TraesCS3B02G161900/TraesCS3D02G144400/TraesCS5A02G424300/…	29
Cellular component	GO:0031903	microbody membrane	29/11051	161/76077	0.93891	TraesCS2D02G070500/TraesCS6B02G301300/TraesCS5A02G140800/TraesCS5D02G151700/TraesCS5A02G524400/TraesCS6A02G273400/TraesCS6D02G230600/TraesCS2B02G087400/TraesCS4B02G355100/TraesCS4D02G348600/TraesCS4B02G186600/TraesCS5B02G139100/TraesCS7A02G272200/TraesCS7D02G247800/TraesCS7B02G142500/TraesCS1D02G245700/TraesCS2A02G071700/TraesCS1D02G240000/TraesCS3B02G161900/TraesCS3D02G144400/TraesCS5A02G424300/…	29
Cellular component	GO:0031977	thylakoid lumen	33/11051	186/76077	0.93891	TraesCS6B02G056900/TraesCS1D02G416000/TraesCS5D02G422800/TraesCS6A02G206600/TraesCS7B02G191400/TraesCS7A02G228300/TraesCS5A02G414400/TraesCS5B02G417400/novel.6964/TraesCS7D02G226300/TraesCS6D02G282000/TraesCS4D02G045400/TraesCS3D02G326100/TraesCS4D02G003600/TraesCS1D02G166100/TraesCS2B02G228300/TraesCS3A02G332500/TraesCS2D02G352700/TraesCS4A02G270400/TraesCS6B02G189300/TraesCS6D02G187800/TraesCS6…	33
Cellular component	GO:0044438	microbody part	31/11051	174/76077	0.93891	TraesCS2D02G070500/TraesCS6B02G301300/TraesCS5A02G140800/TraesCS5D02G151700/TraesCS5A02G524400/TraesCS6A02G273400/TraesCS6D02G230600/TraesCS2B02G087400/TraesCS4B02G355100/TraesCS4D02G348600/TraesCS4B02G186600/TraesCS5B02G139100/TraesCS7A02G272200/TraesCS7D02G247800/TraesCS7B02G142500/TraesCS1D02G245700/TraesCS2A02G071700/TraesCS1D02G240000/TraesCS3B02G161900/TraesCS3D02G144400/TraesCS5A02G424300/…	31
Cellular component	GO:0044439	peroxisomal part	31/11051	174/76077	0.93891	TraesCS2D02G070500/TraesCS6B02G301300/TraesCS5A02G140800/TraesCS5D02G151700/TraesCS5A02G524400/TraesCS6A02G273400/TraesCS6D02G230600/TraesCS2B02G087400/TraesCS4B02G355100/TraesCS4D02G348600/TraesCS4B02G186600/TraesCS5B02G139100/TraesCS7A02G272200/TraesCS7D02G247800/TraesCS7B02G142500/TraesCS1D02G245700/TraesCS2A02G071700/TraesCS1D02G240000/TraesCS3B02G161900/TraesCS3D02G144400/TraesCS5A02G424300/…	31
Cellular component	GO:0005832	chaperonin-containing T-complex	9/11051	41/76077	0.93891	TraesCS5A02G342600/TraesCS5D02G347400/TraesCS7A02G062100/TraesCS7D02G056800/TraesCS5B02G341900/TraesCS4A02G427500/novel.15113/TraesCS7D02G164400/novel.13359	9
Cellular component	GO:0005764	lysosome	37/11051	212/76077	0.93891	TraesCS1A02G325400/TraesCS5D02G332200/TraesCS1D02G327000/TraesCS1B02G338500/TraesCS5B02G326500/TraesCS5D02G087700/TraesCS5A02G326100/TraesCS4A02G252800/TraesCS2B02G289500/TraesCS2B02G540100/TraesCS2A02G512100/TraesCS5A02G074000/TraesCS2B02G393000/TraesCS4B02G062500/TraesCS2A02G376200/TraesCS2D02G372300/TraesCS3B02G456400/TraesCS6B02G140200/TraesCS4B02G062600/TraesCS2A02G421500/novel.19056/TraesCS…	37
Cellular component	GO:0005770	late endosome	43/11051	250/76077	0.93891	TraesCS4B02G121300/TraesCS4B02G211900/TraesCS4D02G212700/TraesCS4A02G092400/TraesCS3D02G207900/TraesCS2D02G203300/TraesCS2B02G393000/TraesCS2A02G376200/TraesCS2A02G184400/TraesCS2D02G372300/TraesCS1A02G005900/TraesCS2B02G223000/TraesCS7D02G225200/TraesCS5A02G356400/TraesCS3B02G378400/TraesCS3B02G283800/TraesCS1A02G363100/TraesCS3D02G252800/TraesCS3A02G252300/TraesCS3D02G367600/TraesCS5B02G358900/…	43
Cellular component	GO:0005784	Sec61 translocon complex	4/11051	14/76077	0.93891	TraesCS3B02G234900/TraesCS3D02G208200/TraesCS3A02G207800/novel.12606	4
Cellular component	GO:0031968	organelle outer membrane	71/11051	431/76077	0.96702	TraesCS2A02G297800/TraesCS2D02G295800/TraesCS5D02G545200/TraesCS2B02G314000/TraesCS1A02G415200/novel.13046/TraesCS5B02G300200/TraesCS1D02G422700/TraesCS4A02G328600/TraesCS3A02G276100/TraesCS1B02G445200/TraesCS4A02G172000/TraesCS3D02G250800/TraesCS2B02G312100/TraesCS1B02G465000/TraesCS5A02G114600/TraesCS3A02G250400/TraesCS4D02G360000/TraesCS4D02G143200/novel.18893/TraesCS2A02G295800/TraesCS1A02G44…	71
Cellular component	GO:0009295	nucleoid	33/11051	188/76077	0.96702	TraesCS1B02G336300/TraesCS1D02G324200/TraesCS4A02G149800/TraesCS1A02G323400/TraesCS3D02G256700/TraesCS4D02G085700/TraesCS4B02G090100/TraesCS3A02G087500/TraesCS6B02G025700/TraesCS2D02G014800/TraesCS3D02G087600/TraesCS6A02G058000/TraesCS1B02G441100/TraesCS1A02G427200/TraesCS3D02G253900/TraesCS4D02G081200/TraesCS1B02G222400/TraesCS4A02G390300/TraesCS5B02G378500/TraesCS6D02G023400/TraesCS3A02G488800/…	33
Cellular component	GO:0030134	COPII-coated ER to Golgi transport vesicle	29/11051	164/76077	1	TraesCS3D02G207900/TraesCS3D02G179300/TraesCS3A02G172900/TraesCS3B02G203800/TraesCS5D02G436900/TraesCS5A02G428800/TraesCS1A02G307700/TraesCS3B02G283800/TraesCS5B02G430800/TraesCS1A02G363100/TraesCS3D02G252800/TraesCS3A02G252300/TraesCS1B02G318400/TraesCS5B02G239200/TraesCS1D02G307100/TraesCS2D02G490600/TraesCS5D02G296100/TraesCS1B02G285300/TraesCS3B02G222900/TraesCS4D02G012300/TraesCS2A02G098600/…	29
Cellular component	GO:0098807	chloroplast thylakoid membrane protein complex	7/11051	31/76077	1	TraesCS3A02G081300/TraesCS3D02G081300/TraesCS4D02G086400/TraesCS4A02G226900/TraesCS3B02G096500/TraesCS4B02G089500/TraesCS4D02G003600	7
Cellular component	GO:0034707	chloride channel complex	8/11051	37/76077	1	TraesCS2B02G326900/TraesCS6A02G098500/TraesCS6A02G098600/TraesCS6A02G283600/TraesCS6D02G264100/TraesCS3B02G284100/TraesCS3D02G253100/TraesCS3B02G144700	8
Cellular component	GO:0035102	PRC1 complex	4/11051	15/76077	1	TraesCS3D02G212000/TraesCS3A02G209100/TraesCS3B02G239400/TraesCS3A02G327900	4
Cellular component	GO:0000940	condensed chromosome outer kinetochore	3/11051	10/76077	1	TraesCS2B02G256100/TraesCS2D02G236900/TraesCS2D02G151300	3
Cellular component	GO:0031074	nucleocytoplasmic transport complex	3/11051	10/76077	1	TraesCS3A02G199400/TraesCS3D02G427300/TraesCS3B02G229100	3
Cellular component	GO:0042565	RNA nuclear export complex	3/11051	10/76077	1	TraesCS3A02G199400/TraesCS3D02G427300/TraesCS3B02G229100	3
Cellular component	GO:0019867	outer membrane	71/11051	437/76077	1	TraesCS2A02G297800/TraesCS2D02G295800/TraesCS5D02G545200/TraesCS2B02G314000/TraesCS1A02G415200/novel.13046/TraesCS5B02G300200/TraesCS1D02G422700/TraesCS4A02G328600/TraesCS3A02G276100/TraesCS1B02G445200/TraesCS4A02G172000/TraesCS3D02G250800/TraesCS2B02G312100/TraesCS1B02G465000/TraesCS5A02G114600/TraesCS3A02G250400/TraesCS4D02G360000/TraesCS4D02G143200/novel.18893/TraesCS2A02G295800/TraesCS1A02G44…	71
Cellular component	GO:0032585	multivesicular body membrane	7/11051	32/76077	1	TraesCS1A02G005900/TraesCS3A02G081400/TraesCS3D02G341500/TraesCS1B02G008200/TraesCS1D02G002600/TraesCS7D02G296700/TraesCS3D02G081400	7
Cellular component	GO:0071006	U2-type catalytic step 1 spliceosome	7/11051	32/76077	1	TraesCS4D02G212100/TraesCS7B02G135700/TraesCS7D02G507400/TraesCS7B02G433500/TraesCS7A02G517200/TraesCS4A02G093000/TraesCS4B02G341300	7
Cellular component	GO:0071012	catalytic step 1 spliceosome	7/11051	32/76077	1	TraesCS4D02G212100/TraesCS7B02G135700/TraesCS7D02G507400/TraesCS7B02G433500/TraesCS7A02G517200/TraesCS4A02G093000/TraesCS4B02G341300	7
Cellular component	GO:0009707	chloroplast outer membrane	41/11051	244/76077	1	TraesCS2A02G297800/TraesCS2D02G295800/TraesCS5D02G545200/TraesCS2B02G314000/TraesCS1A02G415200/TraesCS1D02G422700/TraesCS4A02G328600/TraesCS3A02G276100/TraesCS1B02G445200/TraesCS4A02G172000/TraesCS5A02G114600/TraesCS4D02G360000/TraesCS4D02G143200/novel.18893/TraesCS4D02G211200/novel.18890/TraesCS6D02G201700/TraesCSU02G240500/TraesCS4B02G367500/TraesCS7A02G362300/TraesCS4D02G360100/TraesCS5B02G046…	41
Cellular component	GO:0000795	synaptonemal complex	5/11051	21/76077	1	TraesCS2D02G318100/TraesCS2A02G340400/TraesCS2B02G338300/TraesCS2B02G198300/TraesCS2A02G171900	5
Cellular component	GO:0099086	synaptonemal structure	5/11051	21/76077	1	TraesCS2D02G318100/TraesCS2A02G340400/TraesCS2B02G338300/TraesCS2B02G198300/TraesCS2A02G171900	5
Cellular component	GO:0070971	endoplasmic reticulum exit site	13/11051	68/76077	1	TraesCS3D02G179300/TraesCS3D02G344700/TraesCS3A02G172900/TraesCS3B02G203800/TraesCS3B02G383300/TraesCS5B02G239200/TraesCS1B02G285300/TraesCS4B02G173500/TraesCS4A02G131100/novel.8438/novel.16328/TraesCS3A02G390300/TraesCS5D02G127700	13
Cellular component	GO:0034702	ion channel complex	12/11051	62/76077	1	TraesCS2B02G326900/TraesCS6B02G250200/TraesCS6A02G098500/TraesCS6A02G098600/TraesCS6A02G283600/TraesCS1D02G166600/TraesCS1B02G188300/TraesCS6D02G264100/TraesCS3B02G284100/TraesCS6D02G029000/TraesCS3D02G253100/TraesCS3B02G144700	12
Cellular component	GO:0031464	Cul4A-RING E3 ubiquitin ligase complex	6/11051	27/76077	1	TraesCS5A02G186300/TraesCS5B02G184700/TraesCS5D02G191500/TraesCS4D02G057400/TraesCS7B02G021400/TraesCS3D02G318100	6
Cellular component	GO:0018995	host	4/11051	16/76077	1	novel.11932/TraesCS1A02G363200/TraesCS7B02G138300/novel.18195	4
Cellular component	GO:0043657	host cell	4/11051	16/76077	1	novel.11932/TraesCS1A02G363200/TraesCS7B02G138300/novel.18195	4
Cellular component	GO:0044215	other organism	4/11051	16/76077	1	novel.11932/TraesCS1A02G363200/TraesCS7B02G138300/novel.18195	4
Cellular component	GO:0044216	other organism cell	4/11051	16/76077	1	novel.11932/TraesCS1A02G363200/TraesCS7B02G138300/novel.18195	4
Cellular component	GO:0044217	other organism part	4/11051	16/76077	1	novel.11932/TraesCS1A02G363200/TraesCS7B02G138300/novel.18195	4
Cellular component	GO:0016604	nuclear body	69/11051	429/76077	1	TraesCS2B02G180200/TraesCS1A02G229900/TraesCS4B02G213400/TraesCS2D02G160400/TraesCS1D02G232100/TraesCS3A02G260000/TraesCS1A02G005800/TraesCSU02G104300/TraesCS4D02G160700/TraesCS3B02G293100/TraesCS2D02G271900/TraesCS2A02G272600/TraesCS7B02G056600/TraesCS3D02G260200/TraesCS7A02G152800/TraesCS4A02G150800/TraesCS1A02G049700/TraesCS2A02G155100/TraesCS4A02G091300/TraesCS2B02G290800/TraesCS4D02G214100/T…	69
Cellular component	GO:0031354	intrinsic component of plastid outer membrane	8/11051	39/76077	1	TraesCS5D02G545200/TraesCS4A02G328600/TraesCS6D02G201700/TraesCS5B02G046000/novel.15608/TraesCS2D02G257600/TraesCS2B02G275900/TraesCS5B02G121600	8
Cellular component	GO:0031355	integral component of plastid outer membrane	8/11051	39/76077	1	TraesCS5D02G545200/TraesCS4A02G328600/TraesCS6D02G201700/TraesCS5B02G046000/novel.15608/TraesCS2D02G257600/TraesCS2B02G275900/TraesCS5B02G121600	8
Cellular component	GO:0031358	intrinsic component of chloroplast outer membrane	8/11051	39/76077	1	TraesCS5D02G545200/TraesCS4A02G328600/TraesCS6D02G201700/TraesCS5B02G046000/novel.15608/TraesCS2D02G257600/TraesCS2B02G275900/TraesCS5B02G121600	8
Cellular component	GO:0031359	integral component of chloroplast outer membrane	8/11051	39/76077	1	TraesCS5D02G545200/TraesCS4A02G328600/TraesCS6D02G201700/TraesCS5B02G046000/novel.15608/TraesCS2D02G257600/TraesCS2B02G275900/TraesCS5B02G121600	8
Cellular component	GO:0005875	microtubule associated complex	32/11051	189/76077	1	TraesCS5D02G078500/TraesCS5B02G074200/TraesCS1D02G361800/TraesCS4D02G040200/TraesCS5A02G067300/TraesCS2B02G293400/TraesCS2A02G048600/TraesCS1B02G202600/TraesCS5B02G205500/TraesCS5D02G213300/TraesCS3A02G177700/TraesCS5A02G207100/TraesCS1B02G374100/TraesCS7D02G252600/TraesCS1A02G177600/novel.16698/TraesCS1A02G164300/TraesCS2D02G274700/TraesCS7D02G167700/TraesCS2B02G591600/TraesCS3B02G276000/TraesCS…	32
Cellular component	GO:0030658	transport vesicle membrane	32/11051	189/76077	1	TraesCS3D02G207900/TraesCS3D02G179300/TraesCS3A02G172900/TraesCS3B02G203800/TraesCS5D02G436900/TraesCS6B02G222400/TraesCS5A02G428800/TraesCS3B02G349100/TraesCS3B02G283800/TraesCS5B02G430800/TraesCS3A02G352800/TraesCS1A02G363100/TraesCS3D02G252800/TraesCS4B02G276200/TraesCS3A02G252300/TraesCS5B02G239200/TraesCS3B02G385500/TraesCS3D02G313900/TraesCS2D02G490600/TraesCS3D02G346900/TraesCS1B02G285300/…	32
Cellular component	GO:0042644	chloroplast nucleoid	28/11051	164/76077	1	TraesCS1B02G336300/TraesCS1D02G324200/TraesCS4A02G149800/TraesCS1A02G323400/TraesCS3D02G256700/TraesCS4D02G085700/TraesCS4B02G090100/TraesCS6B02G025700/TraesCS2D02G014800/TraesCS6A02G058000/TraesCS1B02G441100/TraesCS1A02G427200/TraesCS3D02G253900/TraesCS4D02G081200/TraesCS1B02G222400/TraesCS4A02G390300/TraesCS5B02G378500/TraesCS6D02G023400/TraesCS3A02G488800/TraesCS6D02G067800/TraesCS3A02G073600/…	28
Cellular component	GO:0008352	katanin complex	3/11051	11/76077	1	TraesCS2A02G048600/TraesCS1A02G164300/TraesCS2B02G591600	3
Cellular component	GO:0032302	MutSbeta complex	3/11051	11/76077	1	TraesCS1B02G200700/TraesCS1D02G178000/TraesCS1A02G179700	3
Cellular component	GO:0009524	phragmoplast	62/11051	386/76077	1	TraesCS5B02G462100/TraesCS5A02G453100/TraesCS5D02G463900/TraesCS4D02G267600/TraesCS4A02G035500/novel.7858/TraesCS1A02G213900/TraesCS4B02G268200/TraesCS1D02G216700/TraesCS4A02G035700/novel.15022/TraesCS4A02G200100/novel.9836/TraesCS4D02G112900/TraesCS1B02G227700/TraesCS7D02G282100/TraesCS2D02G596000/TraesCS4B02G115200/TraesCS7D02G246400/TraesCS5B02G232400/novel.8788/TraesCS5D02G240800/TraesCS2A02G…	62
Cellular component	GO:0005635	nuclear envelope	60/11051	374/76077	1	TraesCS4A02G269600/TraesCS6D02G289000/TraesCS7D02G366200/TraesCS1A02G033000/TraesCS3D02G178700/TraesCS7A02G356600/TraesCS6A02G309600/TraesCS6B02G339400/TraesCS4B02G100800/TraesCS4B02G235600/TraesCS6D02G168300/TraesCS4D02G272900/TraesCS5B02G116100/TraesCS4D02G097400/TraesCS2D02G085100/TraesCS3A02G389900/TraesCS3D02G374400/TraesCS1B02G367200/TraesCS4B02G274200/TraesCS1B02G041300/TraesCS2D02G490600/…	60
Cellular component	GO:0071782	endoplasmic reticulum tubular network	31/11051	186/76077	1	TraesCS5B02G284400/TraesCS2D02G585500/TraesCS2A02G574800/TraesCS1A02G346800/TraesCS3A02G278800/TraesCS1B02G360800/TraesCS7B02G241100/TraesCS1D02G349700/TraesCS7B02G377900/TraesCS3D02G279100/TraesCS2B02G005400/TraesCS5D02G547600/TraesCS1D02G083100/TraesCS4D02G107000/TraesCS7B02G261000/novel.5363/TraesCS2B02G005500/TraesCS5D02G292500/TraesCS6D02G359100/TraesCS2D02G496300/TraesCS4B02G311900/TraesCS1…	31
Cellular component	GO:0005801	cis-Golgi network	8/11051	41/76077	1	TraesCS5D02G001200/TraesCS7A02G143900/TraesCS5B02G000100/TraesCSU02G136300/TraesCS1B02G363800/TraesCS7D02G105100/TraesCS7D02G282700/TraesCS7A02G109800	8
Cellular component	GO:0009509	chromoplast	6/11051	29/76077	1	TraesCS2D02G542600/TraesCS2A02G541400/TraesCS2D02G236100/TraesCS2A02G237200/TraesCS2B02G571700/TraesCS7D02G363000	6
Cellular component	GO:0031350	intrinsic component of plastid membrane	9/11051	48/76077	1	TraesCS5D02G545200/TraesCS4A02G328600/TraesCS1A02G403000/TraesCS6D02G201700/TraesCS5B02G046000/novel.15608/TraesCS2D02G257600/TraesCS2B02G275900/TraesCS5B02G121600	9
Cellular component	GO:0031351	integral component of plastid membrane	9/11051	48/76077	1	TraesCS5D02G545200/TraesCS4A02G328600/TraesCS1A02G403000/TraesCS6D02G201700/TraesCS5B02G046000/novel.15608/TraesCS2D02G257600/TraesCS2B02G275900/TraesCS5B02G121600	9
Cellular component	GO:0005775	vacuolar lumen	4/11051	18/76077	1	TraesCS2B02G403000/TraesCS2D02G382600/TraesCS4A02G061400/TraesCS2A02G386100	4
Cellular component	GO:0005672	transcription factor TFIIA complex	5/11051	24/76077	1	novel.14188/TraesCS1B02G154800/TraesCS1D02G137000/TraesCS1D02G024600/novel.832	5
Cellular component	GO:0005680	anaphase-promoting complex	17/11051	99/76077	1	TraesCS1D02G226500/TraesCS7A02G398600/TraesCS7B02G299300/novel.5290/novel.1125/TraesCS5B02G272800/TraesCS2A02G440000/novel.2793/novel.9243/novel.7339/TraesCS1B02G238300/TraesCS5A02G272600/TraesCS1A02G225100/novel.15633/TraesCSU02G081200/TraesCS6D02G233200/TraesCS6A02G251400	17
Cellular component	GO:0098573	intrinsic component of mitochondrial membrane	26/11051	158/76077	1	TraesCS1B02G198400/TraesCS1D02G185700/TraesCS3A02G349900/TraesCS2D02G529400/TraesCS3B02G382500/TraesCS1D02G186800/TraesCS1A02G182500/TraesCS3D02G343900/TraesCS1D02G240000/TraesCS4A02G277100/TraesCS4D02G034000/TraesCS1D02G166600/TraesCS1B02G238200/TraesCS1B02G188300/TraesCS1A02G239800/TraesCS4D02G333800/TraesCS4B02G373200/TraesCS4B02G035800/TraesCS5B02G236300/TraesCS2B02G460200/TraesCS1B02G331400/…	26
Cellular component	GO:0009527	plastid outer membrane	41/11051	257/76077	1	TraesCS2A02G297800/TraesCS2D02G295800/TraesCS5D02G545200/TraesCS2B02G314000/TraesCS1A02G415200/TraesCS1D02G422700/TraesCS4A02G328600/TraesCS3A02G276100/TraesCS1B02G445200/TraesCS4A02G172000/TraesCS5A02G114600/TraesCS4D02G360000/TraesCS4D02G143200/novel.18893/TraesCS4D02G211200/novel.18890/TraesCS6D02G201700/TraesCSU02G240500/TraesCS4B02G367500/TraesCS7A02G362300/TraesCS4D02G360100/TraesCS5B02G046…	41
Cellular component	GO:0031901	early endosome membrane	11/11051	62/76077	1	TraesCS3D02G308500/TraesCS5D02G459900/TraesCS5A02G449900/TraesCS3B02G378400/TraesCS7B02G181100/TraesCS4B02G281700/TraesCS1D02G371000/TraesCS7D02G119700/TraesCS2B02G597400/TraesCS1B02G157100/TraesCS7A02G329100	11
Cellular component	GO:0000408	EKC/KEOPS complex	3/11051	13/76077	1	TraesCS3A02G133300/TraesCS3B02G166200/TraesCS5B02G082600	3
Cellular component	GO:0005721	pericentric heterochromatin	3/11051	13/76077	1	TraesCS2B02G208700/TraesCS2A02G182200/TraesCS2D02G189900	3
Cellular component	GO:0009533	chloroplast stromal thylakoid	3/11051	13/76077	1	TraesCS4B02G364300/TraesCS5A02G532600/TraesCSU02G139400	3
Cellular component	GO:0032044	DSIF complex	3/11051	13/76077	1	TraesCS2A02G162600/TraesCS2D02G169600/TraesCS1B02G337800	3
Cellular component	GO:0090577	RNA polymerase IV transcription factor complex	3/11051	13/76077	1	TraesCS2B02G208700/TraesCS2A02G182200/TraesCS2D02G189900	3
Cellular component	GO:0031588	nucleotide-activated protein kinase complex	6/11051	31/76077	1	TraesCS3D02G422700/TraesCS3A02G427100/TraesCS1D02G167600/TraesCS1A02G170000/TraesCS1B02G187200/TraesCS3B02G463800	6
Cellular component	GO:0000930	gamma-tubulin complex	5/11051	25/76077	1	TraesCS1B02G124800/TraesCS5A02G486200/TraesCS6B02G140000/TraesCS5D02G500200/TraesCS1D02G107300	5
Cellular component	GO:1902495	transmembrane transporter complex	13/11051	76/76077	1	TraesCS2B02G326900/TraesCS6B02G250200/TraesCS6A02G098500/TraesCS5D02G401200/TraesCS6A02G098600/TraesCS6A02G283600/TraesCS1D02G166600/TraesCS1B02G188300/TraesCS6D02G264100/TraesCS3B02G284100/TraesCS6D02G029000/TraesCS3D02G253100/TraesCS3B02G144700	13
Cellular component	GO:0031300	intrinsic component of organelle membrane	47/11051	300/76077	1	TraesCS6D02G198300/TraesCS5D02G545200/TraesCS6B02G245500/TraesCS1B02G198400/TraesCS6A02G217200/TraesCS4A02G328600/TraesCS7A02G370000/TraesCS1D02G185700/TraesCS3A02G349900/TraesCS5A02G524400/TraesCS2D02G529400/TraesCS3B02G382500/TraesCS4B02G355100/TraesCS4D02G348600/TraesCS4B02G186600/TraesCS1A02G403000/TraesCS6D02G201700/TraesCS1D02G186800/TraesCS1D02G245700/TraesCS1A02G182500/TraesCS3D02G343900/…	47
Cellular component	GO:0071458	integral component of cytoplasmic side of endoplasmic reticulum membrane	9/11051	51/76077	1	TraesCS1A02G346800/TraesCS3A02G278800/TraesCS1B02G360800/TraesCS7B02G241100/TraesCS1D02G349700/TraesCS3D02G279100/TraesCS1D02G083100/TraesCS3A02G151200/TraesCS6B02G064600	9
Cellular component	GO:0098554	cytoplasmic side of endoplasmic reticulum membrane	9/11051	51/76077	1	TraesCS1A02G346800/TraesCS3A02G278800/TraesCS1B02G360800/TraesCS7B02G241100/TraesCS1D02G349700/TraesCS3D02G279100/TraesCS1D02G083100/TraesCS3A02G151200/TraesCS6B02G064600	9
Cellular component	GO:0043668	exine	4/11051	20/76077	1	TraesCS1B02G168500/TraesCS1A02G150900/TraesCS7D02G237700/TraesCS1A02G150800	4
Cellular component	GO:0042735	protein body	3/11051	14/76077	1	TraesCS5B02G355800/TraesCS5A02G353400/TraesCS5D02G360500	3
Cellular component	GO:0071256	translocon complex	7/11051	39/76077	1	TraesCS3B02G234900/TraesCS3D02G208200/TraesCS6B02G178700/TraesCS3A02G207800/TraesCS7A02G499400/TraesCS6D02G140600/novel.12606	7
Cellular component	GO:0005682	U5 snRNP	10/11051	59/76077	1	TraesCS1A02G161900/TraesCS1D02G158700/TraesCS1B02G178500/TraesCS4B02G038900/TraesCS4D02G035800/novel.4467/TraesCS4A02G275400/TraesCS6D02G372100/novel.7480/novel.4468	10
Cellular component	GO:0005732	small nucleolar ribonucleoprotein complex	18/11051	112/76077	1	TraesCS2B02G148000/TraesCS2D02G128600/TraesCS2A02G125500/TraesCS4A02G154000/TraesCS6D02G384500/TraesCS2B02G289200/TraesCS4D02G152400/novel.1143/TraesCS6B02G440500/novel.8363/TraesCS6A02G400300/novel.9486/TraesCS6A02G289600/TraesCS3B02G343500/TraesCS5B02G136600/TraesCS6B02G319800/TraesCS4B02G122500/TraesCS1A02G322700	18
Cellular component	GO:0030133	transport vesicle	37/11051	239/76077	1	TraesCS3D02G207900/TraesCS3D02G179300/TraesCS3A02G172900/TraesCS3B02G203800/TraesCS5D02G436900/TraesCS6B02G222400/TraesCS5A02G428800/TraesCS3B02G349100/TraesCS3B02G283800/TraesCS5B02G430800/TraesCS3A02G352800/TraesCS1A02G363100/TraesCS3D02G252800/TraesCS3A02G321400/TraesCS4B02G276200/TraesCS3A02G252300/TraesCS5B02G239200/TraesCS3B02G385500/TraesCS3D02G313900/TraesCS3D02G309900/TraesCS2D02G490600/…	37
Cellular component	GO:0016605	PML body	4/11051	21/76077	1	TraesCS2D02G317500/TraesCS6A02G223700/TraesCS1B02G178800/TraesCS6D02G128400	4
Cellular component	GO:0005750	mitochondrial respiratory chain complex III	6/11051	34/76077	1	TraesCS3D02G250800/TraesCS1D02G249900/TraesCS1A02G250300/TraesCS3A02G250400/TraesCS3A02G458200/TraesCS3D02G451000	6
Cellular component	GO:0030135	coated vesicle	71/11051	469/76077	1	TraesCS4B02G121300/TraesCS4D02G119400/TraesCS4A02G193900/TraesCS4B02G211900/TraesCS4D02G212700/TraesCS4A02G092400/TraesCS3D02G210700/TraesCS3B02G182800/TraesCS3D02G207900/TraesCS3D02G179300/TraesCS3D02G164000/TraesCS3A02G156200/TraesCS1B02G388800/TraesCS1A02G369700/TraesCS3A02G172900/TraesCS3B02G203800/novel.19429/TraesCS5D02G436900/TraesCS6B02G222400/novel.17713/TraesCS5A02G428800/TraesCS1A02G30…	71
Cellular component	GO:0032300	mismatch repair complex	8/11051	47/76077	1	TraesCS1B02G200700/TraesCS1D02G178000/TraesCS1A02G179700/TraesCS3D02G507500/TraesCS3A02G500600/TraesCS5D02G212500/TraesCS3D02G507800/TraesCS2A02G362100	8
Cellular component	GO:0000938	GARP complex	3/11051	15/76077	1	TraesCS3B02G422700/TraesCS3A02G390900/TraesCS3D02G383500	3
Cellular component	GO:0005782	peroxisomal matrix	3/11051	15/76077	1	TraesCS2D02G371100/novel.6143/TraesCS2A02G374700	3
Cellular component	GO:0018444	translation release factor complex	3/11051	15/76077	1	TraesCS1D02G237100/TraesCS1B02G248600/TraesCS1A02G235000	3
Cellular component	GO:0031907	microbody lumen	3/11051	15/76077	1	TraesCS2D02G371100/novel.6143/TraesCS2A02G374700	3
Cellular component	GO:0017119	Golgi transport complex	12/11051	74/76077	1	TraesCS4B02G121300/TraesCS4D02G119400/TraesCS1B02G250300/TraesCS1D02G238700/TraesCS3A02G022400/TraesCS7D02G282700/TraesCS5A02G050400/novel.7597/TraesCS6A02G310600/novel.4691/TraesCS7A02G352100/novel.6392	12
Cellular component	GO:0000323	lytic vacuole	49/11051	323/76077	1	TraesCS1A02G325400/TraesCS5D02G332200/TraesCS1D02G327000/TraesCS1B02G338500/TraesCS5B02G326500/TraesCS5D02G087700/TraesCS5A02G326100/TraesCS4A02G252800/TraesCS2B02G289500/TraesCS2B02G540100/TraesCS3D02G534100/TraesCS2A02G512100/TraesCS5A02G074000/TraesCS2B02G393000/TraesCS4B02G062500/TraesCS2A02G376200/TraesCS2D02G372300/TraesCS5A02G391500/novel.12382/TraesCS3B02G456400/TraesCS3A02G528800/TraesCS…	49
Cellular component	GO:0031304	intrinsic component of mitochondrial inner membrane	19/11051	121/76077	1	TraesCS1B02G198400/TraesCS1D02G185700/TraesCS3A02G349900/TraesCS2D02G529400/TraesCS3B02G382500/TraesCS1D02G186800/TraesCS1A02G182500/TraesCS3D02G343900/TraesCS1D02G166600/TraesCS1B02G188300/TraesCS4D02G333800/TraesCS4B02G373200/TraesCS5B02G236300/TraesCS2B02G460200/TraesCS5A02G540900/TraesCS4D02G364000/TraesCS6D02G029000/TraesCS1B02G089800/TraesCS5D02G362200	19
Cellular component	GO:0098797	plasma membrane protein complex	26/11051	168/76077	1	TraesCS5A02G490800/TraesCS2B02G521100/TraesCS3D02G246000/TraesCS4A02G459300/TraesCS3A02G245500/TraesCS3B02G253700/TraesCS6D02G405900/TraesCS6A02G308600/TraesCS3A02G292700/TraesCS7A02G033500/TraesCS3B02G274100/TraesCS2A02G298200/TraesCS6B02G468600/TraesCS3D02G229400/TraesCS3A02G197600/TraesCS3A02G197500/TraesCS6D02G287800/TraesCS4A02G294000/TraesCS3B02G327500/TraesCS6D02G406000/TraesCS3B02G229700/…	26
Cellular component	GO:0000427	plastid-encoded plastid RNA polymerase complex	4/11051	22/76077	1	TraesCS2D02G014800/TraesCS1A02G427200/TraesCS3D02G253900/TraesCS2B02G004000	4
Cellular component	GO:0000418	RNA polymerase IV complex	11/11051	68/76077	1	TraesCS2B02G364600/TraesCS5D02G101200/TraesCS2D02G344900/TraesCS7A02G321100/TraesCS6B02G315300/TraesCS2B02G364700/TraesCS5D02G125400/TraesCS5D02G140300/TraesCS6A02G286300/TraesCS1B02G250000/TraesCS6D02G266900	11
Cellular component	GO:0030894	replisome	11/11051	68/76077	1	novel.15263/TraesCS3A02G380100/TraesCS1B02G040800/TraesCS1A02G085000/TraesCS3B02G412600/TraesCS3D02G373300/TraesCS1D02G086400/TraesCSU02G005900/TraesCS6B02G262300/TraesCS3B02G412700/TraesCS1D02G096600	11
Cellular component	GO:0043601	nuclear replisome	11/11051	68/76077	1	novel.15263/TraesCS3A02G380100/TraesCS1B02G040800/TraesCS1A02G085000/TraesCS3B02G412600/TraesCS3D02G373300/TraesCS1D02G086400/TraesCSU02G005900/TraesCS6B02G262300/TraesCS3B02G412700/TraesCS1D02G096600	11
Cellular component	GO:1990351	transporter complex	15/11051	95/76077	1	TraesCS2B02G326900/TraesCS6B02G250200/TraesCS6A02G098500/TraesCS5D02G401200/TraesCS6A02G098600/TraesCS6A02G283600/TraesCS5A02G424300/TraesCS1D02G166600/TraesCS1B02G188300/novel.12423/TraesCS6D02G264100/TraesCS3B02G284100/TraesCS6D02G029000/TraesCS3D02G253100/TraesCS3B02G144700	15
Cellular component	GO:0005662	DNA replication factor A complex	7/11051	42/76077	1	novel.15263/TraesCS1B02G040800/TraesCS1A02G085000/TraesCS1D02G086400/TraesCSU02G005900/TraesCS6B02G262300/TraesCS1D02G096600	7
Cellular component	GO:0055037	recycling endosome	5/11051	29/76077	1	TraesCS1B02G154200/TraesCS1D02G135500/TraesCS3B02G349100/TraesCS3D02G313900/TraesCS1D02G323900	5
Cellular component	GO:0009538	photosystem I reaction center	3/11051	16/76077	1	TraesCS5D02G422800/TraesCS5A02G414400/TraesCS5B02G417400	3
Cellular component	GO:0034388	Pwp2p-containing subcomplex of 90S preribosome	3/11051	16/76077	1	novel.3765/TraesCS2D02G399400/TraesCS1B02G352300	3
Cellular component	GO:0031201	SNARE complex	21/11051	136/76077	1	TraesCS3D02G207900/TraesCS5D02G436900/TraesCS5A02G428800/TraesCS3B02G283800/TraesCS5B02G430800/TraesCS1A02G363100/TraesCS3D02G252800/TraesCS6B02G079400/TraesCS3A02G252300/TraesCS7B02G181100/TraesCS4D02G012300/TraesCS1A02G363200/TraesCS7B02G288400/TraesCS7A02G385500/TraesCS7D02G044300/TraesCS7A02G049200/TraesCS4A02G208100/novel.9687/TraesCS4A02G435000/TraesCS1D02G190400/TraesCS2A02G219200	21
Cellular component	GO:0030662	coated vesicle membrane	48/11051	319/76077	1	TraesCS4B02G121300/TraesCS4D02G119400/TraesCS4A02G193900/TraesCS3D02G207900/TraesCS3D02G179300/TraesCS3A02G172900/TraesCS3B02G203800/novel.19429/TraesCS5D02G436900/TraesCS6B02G222400/novel.17713/TraesCS5A02G428800/TraesCS3B02G283800/TraesCS5B02G430800/TraesCS3A02G352800/TraesCS1A02G363100/TraesCS3D02G252800/TraesCS4B02G276200/TraesCS3A02G252300/TraesCS5B02G239200/TraesCS3B02G385500/novel.14974/Tr…	48
Cellular component	GO:0005769	early endosome	26/11051	170/76077	1	TraesCS3D02G308500/TraesCS3B02G416000/TraesCS5D02G459900/TraesCS6B02G222400/TraesCS3D02G376700/TraesCS3A02G383600/TraesCS5A02G449900/TraesCS5A02G356400/TraesCS5B02G140900/TraesCS3B02G378400/TraesCS6D02G177800/TraesCS4B02G276200/TraesCS5B02G358900/TraesCS7B02G181100/TraesCS4B02G101200/TraesCS4B02G281700/TraesCS1D02G371000/TraesCS5B02G401200/TraesCS5D02G365300/TraesCS7A02G523000/TraesCS7D02G119700/…	26
Cellular component	GO:0031306	intrinsic component of mitochondrial outer membrane	4/11051	23/76077	1	TraesCS1D02G240000/TraesCS1B02G238200/TraesCS1A02G239800/TraesCS1B02G331400	4
Cellular component	GO:0031307	integral component of mitochondrial outer membrane	4/11051	23/76077	1	TraesCS1D02G240000/TraesCS1B02G238200/TraesCS1A02G239800/TraesCS1B02G331400	4
Cellular component	GO:0033597	mitotic checkpoint complex	4/11051	23/76077	1	TraesCS5B02G272800/TraesCS2A02G440000/TraesCS4A02G058600/TraesCS5A02G272600	4
Cellular component	GO:0005791	rough endoplasmic reticulum	7/11051	43/76077	1	TraesCS3B02G234900/TraesCS3D02G208200/TraesCS6B02G178700/TraesCS3A02G207800/TraesCS7A02G499400/TraesCS6D02G140600/novel.12606	7
Cellular component	GO:0030867	rough endoplasmic reticulum membrane	7/11051	43/76077	1	TraesCS3B02G234900/TraesCS3D02G208200/TraesCS6B02G178700/TraesCS3A02G207800/TraesCS7A02G499400/TraesCS6D02G140600/novel.12606	7
Cellular component	GO:0031301	integral component of organelle membrane	44/11051	294/76077	1	TraesCS6D02G198300/TraesCS5D02G545200/TraesCS6B02G245500/TraesCS1B02G198400/TraesCS6A02G217200/TraesCS4A02G328600/TraesCS7A02G370000/TraesCS1D02G185700/TraesCS5A02G524400/TraesCS2D02G529400/TraesCS4B02G355100/TraesCS4D02G348600/TraesCS4B02G186600/TraesCS1A02G403000/TraesCS6D02G201700/TraesCS1D02G186800/TraesCS1D02G245700/TraesCS1A02G182500/TraesCS1D02G240000/TraesCS4A02G277100/TraesCS4D02G034000/…	44
Cellular component	GO:0005643	nuclear pore	25/11051	165/76077	1	TraesCS6D02G289000/TraesCS1A02G033000/TraesCS3D02G178700/TraesCS6A02G309600/TraesCS6B02G339400/TraesCS6D02G168300/TraesCS1B02G041300/TraesCS2D02G490600/TraesCS3B02G203000/TraesCS4B02G193600/TraesCS3B02G253300/TraesCS6B02G210100/TraesCS4D02G194600/novel.13328/TraesCS1B02G065700/TraesCS5D02G242900/TraesCS5A02G235800/TraesCS6A02G112600/TraesCS2B02G252900/TraesCS1A02G035000/TraesCS6B02G141600/TraesCS…	25
Cellular component	GO:0005685	U1 snRNP	8/11051	50/76077	1	TraesCS6B02G247200/TraesCS6D02G199700/TraesCS6B02G231100/TraesCS6A02G217400/TraesCS1D02G105000/TraesCS1A02G096000/TraesCS6A02G198100/TraesCS1B02G127700	8
Cellular component	GO:0005686	U2 snRNP	9/11051	57/76077	1	TraesCS5D02G480000/TraesCS2A02G492100/TraesCS2B02G258400/TraesCS7A02G380700/TraesCS5B02G478900/TraesCS2D02G492300/TraesCS5A02G467100/TraesCS4B02G188900/TraesCS2B02G168700	9
Cellular component	GO:0032592	integral component of mitochondrial membrane	23/11051	152/76077	1	TraesCS1B02G198400/TraesCS1D02G185700/TraesCS2D02G529400/TraesCS1D02G186800/TraesCS1A02G182500/TraesCS1D02G240000/TraesCS4A02G277100/TraesCS4D02G034000/TraesCS1D02G166600/TraesCS1B02G238200/TraesCS1B02G188300/TraesCS1A02G239800/TraesCS4D02G333800/TraesCS4B02G373200/TraesCS4B02G035800/TraesCS5B02G236300/TraesCS2B02G460200/TraesCS1B02G331400/TraesCS5A02G540900/TraesCS4D02G364000/TraesCS6D02G029000/…	23
Cellular component	GO:0030915	Smc5-Smc6 complex	6/11051	37/76077	1	TraesCS5A02G141300/TraesCS6B02G243400/novel.5610/novel.6787/novel.6603/TraesCS6A02G213300	6
Cellular component	GO:0035618	root hair	6/11051	37/76077	1	TraesCS7D02G181600/TraesCS4B02G244400/TraesCS4A02G066800/TraesCS4D02G245000/TraesCS1D02G304800/TraesCS4D02G242900	6
Cellular component	GO:0106068	SUMO ligase complex	6/11051	37/76077	1	TraesCS5A02G141300/TraesCS6B02G243400/novel.5610/novel.6787/novel.6603/TraesCS6A02G213300	6
Cellular component	GO:0009897	external side of plasma membrane	3/11051	17/76077	1	TraesCS2A02G374100/TraesCSU02G020100/TraesCS2D02G370400	3
Cellular component	GO:0030870	Mre11 complex	3/11051	17/76077	1	TraesCS2D02G531500/TraesCS5B02G085000/TraesCS1B02G178800	3
Cellular component	GO:0035098	ESC/E(Z) complex	3/11051	17/76077	1	TraesCS3D02G212000/TraesCS3A02G209100/TraesCS3B02G239400	3
Cellular component	GO:0000229	cytoplasmic chromosome	16/11051	105/76077	1	TraesCS3D02G256700/TraesCS6B02G025700/TraesCS6A02G058000/TraesCS1B02G441100/TraesCS1A02G427200/TraesCS3D02G253900/TraesCS5B02G378500/TraesCS6D02G023400/TraesCS3A02G488800/TraesCS6D02G067800/TraesCS3A02G073600/TraesCS3B02G536700/TraesCS3D02G484500/TraesCS2D02G488800/TraesCS6B02G027500/TraesCSU02G118300	16
Cellular component	GO:0009508	plastid chromosome	16/11051	105/76077	1	TraesCS3D02G256700/TraesCS6B02G025700/TraesCS6A02G058000/TraesCS1B02G441100/TraesCS1A02G427200/TraesCS3D02G253900/TraesCS5B02G378500/TraesCS6D02G023400/TraesCS3A02G488800/TraesCS6D02G067800/TraesCS3A02G073600/TraesCS3B02G536700/TraesCS3D02G484500/TraesCS2D02G488800/TraesCS6B02G027500/TraesCSU02G118300	16
Cellular component	GO:0070531	BRCA1-A complex	4/11051	24/76077	1	TraesCS1A02G364600/TraesCS1D02G370000/TraesCS1A02G304700/TraesCS1A02G329600	4
Cellular component	GO:0031428	box C/D snoRNP complex	9/11051	58/76077	1	TraesCS2B02G148000/TraesCS2D02G128600/TraesCS2A02G125500/TraesCS6D02G384500/novel.1143/TraesCS6B02G440500/novel.8363/TraesCS6A02G400300/TraesCS4B02G122500	9
Cellular component	GO:0005771	multivesicular body	15/11051	99/76077	1	TraesCS1A02G005900/TraesCS7D02G225200/TraesCS3B02G378400/TraesCS3D02G367600/TraesCS3A02G375200/TraesCS7A02G223600/TraesCS3A02G081400/TraesCS3D02G341500/TraesCS6B02G263700/TraesCS1B02G008200/TraesCS7D02G119700/TraesCS5B02G379400/TraesCS1D02G002600/TraesCS7D02G296700/TraesCS3D02G081400	15
Cellular component	GO:0000243	commitment complex	5/11051	31/76077	1	TraesCS6B02G231100/novel.7174/TraesCS6A02G198100/TraesCS5A02G366000/TraesCS5B02G368400	5
Cellular component	GO:0019898	extrinsic component of membrane	67/11051	456/76077	1	TraesCS7D02G041200/TraesCS1A02G025600/TraesCS2B02G289500/TraesCS7D02G041100/TraesCS3B02G493700/TraesCS4A02G175700/TraesCS6A02G206600/TraesCS4D02G136900/TraesCS6D02G182900/TraesCSU02G024000/TraesCS3B02G253700/TraesCS2D02G236100/TraesCS6B02G151700/TraesCS1A02G025500/TraesCS4D02G045400/TraesCS3D02G326100/TraesCS4D02G003600/TraesCS6D02G221200/TraesCS7A02G033500/TraesCS3A02G332500/TraesCS2D02G352700/T…	67
Cellular component	GO:0015030	Cajal body	7/11051	45/76077	1	TraesCS6D02G384500/novel.1143/TraesCS6B02G440500/novel.8363/TraesCS4B02G188900/TraesCS6A02G400300/TraesCS4B02G122500	7
Cellular component	GO:0005741	mitochondrial outer membrane	28/11051	189/76077	1	novel.13046/TraesCS5B02G300200/TraesCS3D02G250800/TraesCS2B02G312100/TraesCS1B02G465000/TraesCS3A02G250400/TraesCS2A02G295800/TraesCS1A02G441600/TraesCS2D02G293700/TraesCS1D02G439500/TraesCS5D02G042300/TraesCS1D02G240000/TraesCS6B02G301800/TraesCS1B02G238200/TraesCS4B02G069600/TraesCS1A02G239800/TraesCS4B02G070600/TraesCS4D02G068300/TraesCS7D02G196000/TraesCS1B02G331400/TraesCS7A02G130600/TraesCS…	28
Cellular component	GO:0030141	secretory granule	2/11051	11/76077	1	TraesCS2D02G060000/TraesCS2A02G061000	2
Cellular component	GO:0043073	germ cell nucleus	2/11051	11/76077	1	TraesCS2B02G198300/TraesCS2A02G171900	2
Cellular component	GO:0030660	Golgi-associated vesicle membrane	40/11051	272/76077	1	TraesCS3D02G207900/TraesCS3D02G179300/TraesCS3A02G172900/TraesCS3B02G203800/novel.19429/TraesCS5D02G436900/TraesCS6B02G222400/novel.17713/TraesCS5A02G428800/TraesCS3B02G283800/TraesCS5B02G430800/TraesCS3A02G352800/TraesCS1A02G363100/TraesCS3D02G252800/TraesCS4B02G276200/TraesCS3A02G252300/TraesCS5B02G239200/TraesCS3B02G385500/novel.14974/TraesCS2D02G490600/TraesCS3D02G346900/TraesCS3A02G352400/Tr…	40
Cellular component	GO:0005689	U12-type spliceosomal complex	9/11051	59/76077	1	TraesCS5D02G480000/TraesCS2A02G492100/TraesCS7A02G380700/TraesCS5B02G478900/TraesCS2D02G492300/TraesCS5A02G467100/TraesCS3A02G164000/TraesCS5B02G297000/TraesCS2A02G492000	9
Cellular component	GO:0009986	cell surface	4/11051	25/76077	1	TraesCS2A02G374100/TraesCSU02G020100/TraesCS2D02G370400/TraesCS7D02G296700	4
Cellular component	GO:0031080	nuclear pore outer ring	4/11051	25/76077	1	TraesCS2D02G490600/TraesCS3B02G253300/TraesCS1B02G065700/TraesCS1A02G035000	4
Cellular component	GO:0034703	cation channel complex	4/11051	25/76077	1	TraesCS6B02G250200/TraesCS1D02G166600/TraesCS1B02G188300/TraesCS6D02G029000	4
Cellular component	GO:0034704	calcium channel complex	4/11051	25/76077	1	TraesCS6B02G250200/TraesCS1D02G166600/TraesCS1B02G188300/TraesCS6D02G029000	4
Cellular component	GO:1990246	uniplex complex	4/11051	25/76077	1	TraesCS6B02G250200/TraesCS1D02G166600/TraesCS1B02G188300/TraesCS6D02G029000	4
Cellular component	GO:0005881	cytoplasmic microtubule	14/11051	94/76077	1	TraesCS4B02G097800/TraesCS2B02G380500/TraesCS2D02G360000/TraesCS2D02G226900/TraesCS2A02G136600/TraesCS3B02G485700/TraesCS2A02G362600/TraesCS2D02G253300/TraesCS3A02G449000/TraesCS1A02G275400/TraesCS6B02G140000/TraesCS6D02G206600/TraesCS2B02G272400/TraesCS3D02G441700	14
Cellular component	GO:0008180	COP9 signalosome	5/11051	32/76077	1	TraesCS4B02G356500/TraesCS4D02G350200/novel.2012/TraesCS5A02G525900/TraesCS2D02G239100	5
Cellular component	GO:0005847	mRNA cleavage and polyadenylation specificity factor complex	6/11051	39/76077	1	TraesCS4D02G091300/TraesCS1A02G267300/TraesCS2D02G215900/TraesCS7A02G424200/TraesCS7D02G417300/TraesCS3A02G389800	6
Cellular component	GO:0009574	preprophase band	7/11051	46/76077	1	TraesCS5B02G232400/TraesCS5D02G240800/TraesCS2D02G253300/TraesCS5A02G233900/TraesCS5A02G486200/TraesCS2B02G272400/TraesCS5D02G500200	7
Cellular component	GO:0005849	mRNA cleavage factor complex	9/11051	60/76077	1	TraesCS7D02G325500/TraesCS4D02G091300/TraesCS1A02G267300/TraesCS2D02G215900/TraesCS7A02G424200/TraesCS7D02G417300/TraesCS2D02G592500/TraesCS5A02G392400/TraesCS3A02G389800	9
Cellular component	GO:0043230	extracellular organelle	10/11051	67/76077	1	TraesCS2D02G280500/TraesCS7D02G282100/TraesCS7A02G284500/TraesCS7D02G133800/TraesCS7B02G182000/TraesCS2B02G044800/TraesCS2A02G540900/TraesCS7D02G290600/TraesCS3A02G432100/TraesCS2A02G540500	10
Cellular component	GO:0070062	extracellular exosome	10/11051	67/76077	1	TraesCS2D02G280500/TraesCS7D02G282100/TraesCS7A02G284500/TraesCS7D02G133800/TraesCS7B02G182000/TraesCS2B02G044800/TraesCS2A02G540900/TraesCS7D02G290600/TraesCS3A02G432100/TraesCS2A02G540500	10
Cellular component	GO:1903561	extracellular vesicle	10/11051	67/76077	1	TraesCS2D02G280500/TraesCS7D02G282100/TraesCS7A02G284500/TraesCS7D02G133800/TraesCS7B02G182000/TraesCS2B02G044800/TraesCS2A02G540900/TraesCS7D02G290600/TraesCS3A02G432100/TraesCS2A02G540500	10
Cellular component	GO:0009504	cell plate	14/11051	95/76077	1	TraesCS4B02G211900/TraesCS4D02G212700/TraesCS4A02G092400/TraesCS7A02G398600/TraesCS7B02G299300/TraesCS1A02G035100/TraesCS2A02G331000/TraesCS7B02G288400/TraesCS7A02G385500/TraesCS3B02G307100/TraesCS5D02G529500/TraesCS1D02G036500/TraesCS4A02G343500/TraesCS2B02G208000	14
Cellular component	GO:0032541	cortical endoplasmic reticulum	22/11051	151/76077	1	TraesCS5B02G284400/TraesCS2D02G585500/TraesCS2A02G574800/TraesCS7B02G377900/TraesCS2B02G005400/TraesCS5D02G547600/TraesCS4D02G107000/TraesCS7B02G261000/TraesCS2B02G005500/TraesCS5D02G292500/TraesCS6D02G359100/TraesCS2D02G496300/TraesCS4B02G311900/TraesCS1A02G391700/TraesCS1A02G337300/TraesCS7D02G355600/TraesCS7D02G355800/TraesCS3D02G060500/TraesCS7A02G366800/TraesCS7A02G332100/TraesCS3B02G292600/…	22
Cellular component	GO:0012511	monolayer-surrounded lipid storage body	5/11051	33/76077	1	TraesCS6D02G149300/TraesCS6A02G162900/TraesCS6B02G188300/TraesCS2D02G364100/TraesCS1A02G415100	5
Cellular component	GO:0000974	Prp19 complex	8/11051	54/76077	1	TraesCS4D02G212100/TraesCS7A02G351600/TraesCS7B02G135700/TraesCS7D02G507400/TraesCS7B02G433500/TraesCS7A02G517200/TraesCS4A02G093000/TraesCS4B02G341300	8
Cellular component	GO:0008541	proteasome regulatory particle, lid subcomplex	8/11051	54/76077	1	TraesCS3D02G187900/TraesCS5A02G524900/TraesCS3A02G183700/TraesCS2D02G424200/TraesCS4B02G355700/TraesCS3B02G213500/TraesCS2D02G310600/TraesCS2B02G329100	8
Cellular component	GO:0000015	phosphopyruvate hydratase complex	3/11051	19/76077	1	TraesCS4A02G091900/TraesCS4B02G212500/TraesCS4D02G213500	3
Cellular component	GO:0001401	mitochondrial sorting and assembly machinery complex	3/11051	19/76077	1	TraesCS5D02G042300/TraesCS7A02G130600/TraesCS7B02G030900	3
Cellular component	GO:0098552	side of membrane	30/11051	207/76077	1	TraesCS6D02G203800/TraesCS6A02G231300/TraesCS1A02G346800/TraesCS6B02G250000/TraesCS3A02G278800/TraesCS1B02G360800/TraesCS2A02G374100/TraesCS7B02G241100/TraesCS6B02G247800/TraesCS1D02G349700/TraesCSU02G020100/TraesCS2D02G370400/TraesCS3B02G253700/TraesCS3D02G256700/TraesCS3D02G279100/TraesCS7A02G033500/TraesCS2A02G298200/TraesCS3D02G229400/TraesCS6A02G218200/TraesCS1D02G083100/TraesCS4A02G294000/T…	30
Cellular component	GO:0016602	CCAAT-binding factor complex	11/11051	75/76077	1	TraesCS1A02G411700/TraesCS6A02G335400/TraesCS1B02G442000/TraesCS2A02G359400/TraesCS2D02G358300/TraesCS5A02G043300/TraesCS1D02G287500/TraesCS1D02G419500/TraesCS1A02G288500/TraesCS1B02G297900/TraesCS2B02G378700	11
Cellular component	GO:0043596	nuclear replication fork	11/11051	75/76077	1	novel.15263/TraesCS3A02G380100/TraesCS1B02G040800/TraesCS1A02G085000/TraesCS3B02G412600/TraesCS3D02G373300/TraesCS1D02G086400/TraesCSU02G005900/TraesCS6B02G262300/TraesCS3B02G412700/TraesCS1D02G096600	11
Cellular component	GO:0002189	ribose phosphate diphosphokinase complex	2/11051	12/76077	1	TraesCS3B02G319600/TraesCS3A02G285700	2
Cellular component	GO:0009515	granal stacked thylakoid	2/11051	12/76077	1	TraesCS6D02G273900/TraesCS6B02G323200	2
Cellular component	GO:0009542	granum	2/11051	12/76077	1	TraesCS6D02G273900/TraesCS6B02G323200	2
Cellular component	GO:1990316	Atg1/ULK1 kinase complex	2/11051	12/76077	1	TraesCS6D02G221200/TraesCS6A02G238900	2
Cellular component	GO:0005797	Golgi medial cisterna	25/11051	173/76077	1	TraesCS7B02G185900/TraesCS7D02G286500/TraesCS7D02G433100/TraesCS7A02G293200/TraesCS5D02G325800/TraesCS6B02G393800/TraesCS7B02G343300/TraesCS6D02G344500/TraesCS7A02G143900/TraesCS6A02G361000/TraesCS6D02G407500/TraesCS1D02G216200/TraesCS5B02G320100/TraesCS3A02G488100/TraesCS4D02G026900/TraesCS3B02G535900/TraesCS6D02G300400/TraesCS2D02G344500/TraesCS2B02G255000/TraesCS5B02G276600/TraesCS2A02G103200/…	25
Cellular component	GO:0000322	storage vacuole	16/11051	111/76077	1	TraesCS7A02G331300/TraesCS7D02G339600/TraesCS7B02G243000/TraesCS7A02G325800/TraesCS3B02G492900/TraesCS1D02G286300/TraesCS3D02G534100/TraesCS3D02G446700/TraesCS3A02G528800/TraesCS5B02G014400/TraesCS2A02G386700/TraesCS2D02G062600/TraesCS7D02G322500/TraesCS6B02G214200/TraesCS3B02G597800/TraesCS1D02G088800	16
Cellular component	GO:0000326	protein storage vacuole	16/11051	111/76077	1	TraesCS7A02G331300/TraesCS7D02G339600/TraesCS7B02G243000/TraesCS7A02G325800/TraesCS3B02G492900/TraesCS1D02G286300/TraesCS3D02G534100/TraesCS3D02G446700/TraesCS3A02G528800/TraesCS5B02G014400/TraesCS2A02G386700/TraesCS2D02G062600/TraesCS7D02G322500/TraesCS6B02G214200/TraesCS3B02G597800/TraesCS1D02G088800	16
Cellular component	GO:0031305	integral component of mitochondrial inner membrane	16/11051	112/76077	1	TraesCS1B02G198400/TraesCS1D02G185700/TraesCS2D02G529400/TraesCS1D02G186800/TraesCS1A02G182500/TraesCS1D02G166600/TraesCS1B02G188300/TraesCS4D02G333800/TraesCS4B02G373200/TraesCS5B02G236300/TraesCS2B02G460200/TraesCS5A02G540900/TraesCS4D02G364000/TraesCS6D02G029000/TraesCS1B02G089800/TraesCS5D02G362200	16
Cellular component	GO:0005776	autophagosome	13/11051	91/76077	1	TraesCS4B02G211900/TraesCS4D02G212700/TraesCS4A02G092400/TraesCS4D02G211300/novel.5388/TraesCS2D02G335900/TraesCS2D02G588600/TraesCS6D02G221200/TraesCS4B02G210600/TraesCS6A02G238900/novel.9621/TraesCS2B02G610000/novel.1440	13
Cellular component	GO:0055038	recycling endosome membrane	3/11051	20/76077	1	TraesCS3B02G349100/TraesCS3D02G313900/TraesCS1D02G323900	3
Cellular component	GO:0005815	microtubule organizing center	10/11051	70/76077	1	TraesCS7B02G412100/TraesCS7D02G492100/TraesCS2A02G048600/TraesCS1B02G124800/TraesCS1A02G164300/TraesCS5A02G486200/TraesCS6B02G140000/TraesCS2B02G591600/TraesCS5D02G500200/TraesCS1D02G107300	10
Cellular component	GO:0032040	small-subunit processome	19/11051	134/76077	1	TraesCS1B02G085800/TraesCS1A02G067300/TraesCS2B02G148000/TraesCS1D02G068300/TraesCS2D02G128600/TraesCS2A02G125500/novel.3765/TraesCS5D02G292100/TraesCS2D02G399400/TraesCS6D02G384500/novel.1143/TraesCS6B02G440500/novel.8363/TraesCS1B02G352300/TraesCS6A02G400300/TraesCS6B02G240700/TraesCS4D02G308400/TraesCS4B02G122500/TraesCS2A02G229000	19
Cellular component	GO:0034657	GID complex	2/11051	13/76077	1	TraesCS3B02G073600/TraesCS3B02G386500	2
Cellular component	GO:0090395	plant cell papilla	2/11051	13/76077	1	TraesCS5B02G336100/TraesCS5D02G208300	2
Cellular component	GO:0005854	nascent polypeptide-associated complex	5/11051	35/76077	1	TraesCS4D02G342400/TraesCS4B02G347400/TraesCS5A02G516100/TraesCS2B02G373300/TraesCS3B02G518000	5
Cellular component	GO:0098562	cytoplasmic side of membrane	26/11051	184/76077	1	TraesCS6D02G203800/TraesCS6A02G231300/TraesCS1A02G346800/TraesCS6B02G250000/TraesCS3A02G278800/TraesCS1B02G360800/TraesCS7B02G241100/TraesCS6B02G247800/TraesCS1D02G349700/TraesCS3B02G253700/TraesCS3D02G279100/TraesCS7A02G033500/TraesCS2A02G298200/TraesCS3D02G229400/TraesCS6A02G218200/TraesCS1D02G083100/TraesCS4A02G294000/TraesCS3D02G540500/TraesCS1B02G479100/TraesCS3A02G151200/TraesCS6B02G140000/…	26
Cellular component	GO:0030136	clathrin-coated vesicle	31/11051	220/76077	1	TraesCS4B02G121300/TraesCS4D02G119400/TraesCS4A02G193900/TraesCS4B02G211900/TraesCS4D02G212700/TraesCS4A02G092400/TraesCS3D02G210700/TraesCS3B02G182800/TraesCS3D02G164000/TraesCS3A02G156200/TraesCS1B02G388800/TraesCS1A02G369700/TraesCS6B02G222400/TraesCS6A02G370500/TraesCS3A02G442300/TraesCS3A02G352800/TraesCS3A02G204600/TraesCS4B02G276200/TraesCS3B02G385500/TraesCS3D02G346900/TraesCS1A02G035100/…	31
Cellular component	GO:0005811	lipid droplet	26/11051	185/76077	1	TraesCS7D02G206200/novel.7704/TraesCS6D02G098600/TraesCS2D02G364800/TraesCS6D02G149300/TraesCS6A02G162900/novel.7700/TraesCS2D02G502300/TraesCS7B02G110100/TraesCS2B02G385200/TraesCS7D02G233100/TraesCS6B02G188300/TraesCS7A02G202900/TraesCS2A02G501800/TraesCS2B02G530000/novel.4189/TraesCS6D02G276900/TraesCS6A02G111400/TraesCS5B02G241900/TraesCS5A02G054900/TraesCS2D02G364100/TraesCS2A02G368000/Traes…	26
Cellular component	GO:0072686	mitotic spindle	6/11051	43/76077	1	TraesCS3B02G419700/novel.10667/TraesCS2B02G256100/TraesCS2D02G236900/TraesCS5A02G486200/TraesCS5D02G500200	6
Cellular component	GO:1905354	exoribonuclease complex	11/11051	79/76077	1	TraesCS1B02G072200/TraesCS1A02G137000/TraesCS1B02G155600/TraesCS6D02G293500/TraesCS3D02G240300/TraesCS1D02G138000/TraesCS3B02G364800/TraesCS7D02G188900/TraesCS7A02G457300/TraesCS2B02G120300/TraesCS7B02G206000	11
Cellular component	GO:0008540	proteasome regulatory particle, base subcomplex	9/11051	65/76077	1	novel.4621/TraesCS1D02G351400/TraesCS6A02G266900/TraesCS6A02G311400/novel.17411/TraesCS6B02G341600/TraesCS6D02G290700/TraesCS6D02G247700/novel.17414	9
Cellular component	GO:0005798	Golgi-associated vesicle	49/11051	348/76077	1	TraesCS3D02G207900/TraesCS3D02G179300/TraesCS3A02G172900/TraesCS3B02G203800/novel.19429/TraesCS5D02G436900/TraesCS6B02G222400/novel.17713/TraesCS5A02G428800/TraesCS1A02G307700/TraesCS3B02G283800/TraesCS5B02G430800/TraesCS3A02G352800/TraesCS1A02G363100/TraesCS3D02G252800/TraesCS4B02G276200/TraesCS3A02G252300/TraesCS1B02G318400/TraesCS5B02G239200/TraesCS3B02G385500/novel.14974/TraesCS1D02G307100/Tr…	49
Cellular component	GO:0000176	nuclear exosome (RNase complex)	8/11051	58/76077	1	TraesCS1A02G137000/TraesCS1B02G155600/TraesCS6D02G293500/TraesCS1D02G138000/TraesCS7D02G188900/TraesCS7A02G457300/TraesCS2B02G120300/TraesCS7B02G206000	8
Cellular component	GO:0030684	preribosome	32/11051	229/76077	1	TraesCS3A02G191100/TraesCS1B02G085800/TraesCS7D02G345100/TraesCS1A02G067300/TraesCS2B02G148000/TraesCS7B02G249100/TraesCS1A02G143400/TraesCS1D02G068300/TraesCS2D02G128600/TraesCS2A02G125500/TraesCS1D02G142200/novel.3765/TraesCS5D02G292100/TraesCS2D02G399400/TraesCS6D02G384500/novel.1143/TraesCS6B02G440500/novel.8363/TraesCS4D02G169000/TraesCS1B02G352300/TraesCS6A02G400300/TraesCS3B02G364800/Traes…	32
Cellular component	GO:0005901	caveola	2/11051	14/76077	1	TraesCS6B02G170400/TraesCS6A02G142300	2
Cellular component	GO:0009529	plastid intermembrane space	2/11051	14/76077	1	TraesCS1A02G066900/TraesCS1D02G067900	2
Cellular component	GO:0031972	chloroplast intermembrane space	2/11051	14/76077	1	TraesCS1A02G066900/TraesCS1D02G067900	2
Cellular component	GO:0043240	Fanconi anaemia nuclear complex	2/11051	14/76077	1	TraesCS4A02G256800/TraesCS6D02G370400	2
Cellular component	GO:0044853	plasma membrane raft	2/11051	14/76077	1	TraesCS6B02G170400/TraesCS6A02G142300	2
Cellular component	GO:0045121	membrane raft	2/11051	14/76077	1	TraesCS6B02G170400/TraesCS6A02G142300	2
Cellular component	GO:0098589	membrane region	2/11051	14/76077	1	TraesCS6B02G170400/TraesCS6A02G142300	2
Cellular component	GO:0098857	membrane microdomain	2/11051	14/76077	1	TraesCS6B02G170400/TraesCS6A02G142300	2
Cellular component	GO:0033095	aleurone grain	4/11051	29/76077	1	TraesCS5B02G377800/TraesCS5D02G072100/TraesCS5B02G071500/TraesCS5B02G382900	4
Cellular component	GO:0016593	Cdc73/Paf1 complex	6/11051	44/76077	1	TraesCS3B02G343800/TraesCS3D02G309700/TraesCS3A02G321700/TraesCS5D02G403200/TraesCS4A02G370000/TraesCS4A02G165700	6
Cellular component	GO:0005793	endoplasmic reticulum-Golgi intermediate compartment	9/11051	66/76077	1	TraesCS5D02G436900/TraesCS5A02G428800/TraesCS5B02G430800/TraesCS5D02G296100/TraesCS7D02G105100/TraesCS2A02G424300/TraesCS5B02G287700/TraesCS7A02G109800/TraesCS4B02G245300	9
Cellular component	GO:0030904	retromer complex	3/11051	22/76077	1	TraesCS3D02G367600/TraesCS3A02G375200/TraesCS3D02G341500	3
Cellular component	GO:0005666	RNA polymerase III complex	12/11051	88/76077	1	TraesCS2B02G364600/TraesCS6A02G150300/TraesCS6D02G140000/TraesCS6B02G178400/TraesCS2D02G344900/TraesCS3B02G581800/TraesCS2D02G178900/TraesCS4D02G070300/TraesCS2B02G197600/TraesCS2B02G364700/TraesCS6A02G378300/TraesCS5D02G125400	12
Cellular component	GO:0030137	COPI-coated vesicle	12/11051	88/76077	1	novel.19429/novel.17713/novel.14974/TraesCS3A02G352400/novel.19595/TraesCS5D02G502400/TraesCS3B02G221400/TraesCS2A02G098600/novel.6327/TraesCS2D02G446600/novel.19662/TraesCS4A02G475000	12
Cellular component	GO:0030127	COPII vesicle coat	8/11051	59/76077	1	TraesCS3D02G179300/TraesCS3A02G172900/TraesCS3B02G203800/TraesCS5B02G239200/TraesCS2D02G490600/TraesCS1B02G285300/TraesCS3B02G222900/novel.16328	8
Cellular component	GO:0005838	proteasome regulatory particle	17/11051	124/76077	1	novel.4621/TraesCS3D02G187900/TraesCS5A02G524900/TraesCS3A02G183700/TraesCS2D02G424200/TraesCS1D02G351400/TraesCS4B02G355700/TraesCS6A02G266900/TraesCS3B02G213500/TraesCS2D02G310600/TraesCS2B02G329100/TraesCS6A02G311400/novel.17411/TraesCS6B02G341600/TraesCS6D02G290700/TraesCS6D02G247700/novel.17414	17
Cellular component	GO:0022624	proteasome accessory complex	17/11051	124/76077	1	novel.4621/TraesCS3D02G187900/TraesCS5A02G524900/TraesCS3A02G183700/TraesCS2D02G424200/TraesCS1D02G351400/TraesCS4B02G355700/TraesCS6A02G266900/TraesCS3B02G213500/TraesCS2D02G310600/TraesCS2B02G329100/TraesCS6A02G311400/novel.17411/TraesCS6B02G341600/TraesCS6D02G290700/TraesCS6D02G247700/novel.17414	17
Cellular component	GO:0000419	RNA polymerase V complex	13/11051	96/76077	1	novel.171/TraesCS5D02G101200/TraesCS3B02G581800/TraesCS2B02G208700/TraesCS7A02G321100/TraesCS2A02G182200/TraesCS6B02G315300/TraesCS5D02G125400/TraesCS5D02G140300/TraesCS6A02G286300/TraesCS2D02G189900/TraesCS1B02G250000/TraesCS6D02G266900	13
Cellular component	GO:0009513	etioplast	4/11051	30/76077	1	TraesCS5B02G516000/TraesCS5D02G516100/TraesCS1A02G033500/TraesCS4A02G356200	4
Cellular component	GO:0045275	respiratory chain complex III	6/11051	45/76077	1	TraesCS3D02G250800/TraesCS1D02G249900/TraesCS1A02G250300/TraesCS3A02G250400/TraesCS3A02G458200/TraesCS3D02G451000	6
Cellular component	GO:0005664	nuclear origin of replication recognition complex	2/11051	15/76077	1	TraesCS3B02G298900/TraesCS3D02G265800	2
Cellular component	GO:0031209	SCAR complex	2/11051	15/76077	1	TraesCS4A02G190400/TraesCS4D02G306200	2
Cellular component	GO:0031436	BRCA1-BARD1 complex	2/11051	15/76077	1	TraesCS1A02G304700/TraesCS1A02G329600	2
Cellular component	GO:0035101	FACT complex	2/11051	15/76077	1	TraesCS7A02G187500/TraesCS7B02G092700	2
Cellular component	GO:0044614	nuclear pore cytoplasmic filaments	2/11051	15/76077	1	TraesCS3D02G178700/TraesCS3B02G203000	2
Cellular component	GO:0005876	spindle microtubule	10/11051	75/76077	1	TraesCS2B02G380500/TraesCS2D02G360000/TraesCS2B02G256100/TraesCS2D02G236900/TraesCS2A02G362600/TraesCS2D02G151300/TraesCS5A02G486200/TraesCS6D02G206600/TraesCS5B02G406600/TraesCS5D02G500200	10
Cellular component	GO:0098799	outer mitochondrial membrane protein complex	7/11051	53/76077	1	TraesCS5D02G042300/TraesCS4B02G070600/TraesCS7A02G130600/TraesCS3A02G228700/TraesCS7B02G030900/TraesCS4D02G075100/TraesCS1D02G430200	7
Cellular component	GO:0016471	vacuolar proton-transporting V-type ATPase complex	3/11051	23/76077	1	TraesCS3A02G352800/TraesCS3B02G385500/TraesCS3D02G346900	3
Cellular component	GO:0033588	Elongator holoenzyme complex	3/11051	23/76077	1	TraesCS4A02G105200/TraesCS1D02G096900/TraesCS4B02G198800	3
Cellular component	GO:0030532	small nuclear ribonucleoprotein complex	29/11051	213/76077	1	TraesCS1A02G161900/TraesCS1D02G158700/TraesCS5D02G480000/TraesCS1B02G178500/TraesCS6B02G247200/TraesCS6D02G199700/TraesCS2A02G492100/TraesCS6B02G231100/TraesCS6A02G217400/TraesCS2B02G258400/TraesCS7A02G380700/TraesCS4B02G038900/TraesCS4D02G035800/TraesCS1D02G105000/novel.4467/TraesCS4A02G275400/TraesCS1A02G096000/TraesCS5B02G478900/TraesCS6A02G198100/TraesCS2D02G492300/TraesCS1B02G127700/TraesCS5…	29
Cellular component	GO:0097525	spliceosomal snRNP complex	29/11051	213/76077	1	TraesCS1A02G161900/TraesCS1D02G158700/TraesCS5D02G480000/TraesCS1B02G178500/TraesCS6B02G247200/TraesCS6D02G199700/TraesCS2A02G492100/TraesCS6B02G231100/TraesCS6A02G217400/TraesCS2B02G258400/TraesCS7A02G380700/TraesCS4B02G038900/TraesCS4D02G035800/TraesCS1D02G105000/novel.4467/TraesCS4A02G275400/TraesCS1A02G096000/TraesCS5B02G478900/TraesCS6A02G198100/TraesCS2D02G492300/TraesCS1B02G127700/TraesCS5…	29
Cellular component	GO:0000178	exosome (RNase complex)	10/11051	76/76077	1	TraesCS1B02G072200/TraesCS1A02G137000/TraesCS1B02G155600/TraesCS6D02G293500/TraesCS3D02G240300/TraesCS1D02G138000/TraesCS7D02G188900/TraesCS7A02G457300/TraesCS2B02G120300/TraesCS7B02G206000	10
Cellular component	GO:0030687	preribosome, large subunit precursor	9/11051	69/76077	1	TraesCS3A02G191100/TraesCS1A02G143400/TraesCS1D02G142200/TraesCS4D02G169000/TraesCS3B02G364800/TraesCS7B02G332300/novel.10681/TraesCS5A02G019600/TraesCS4A02G406500	9
Cellular component	GO:1990391	DNA repair complex	9/11051	69/76077	1	TraesCS1B02G200700/TraesCS1D02G178000/TraesCS1A02G179700/TraesCS3D02G507500/TraesCS3A02G500600/TraesCS5D02G212500/TraesCS3D02G507800/TraesCS5D02G390600/TraesCS2A02G362100	9
Cellular component	GO:0015629	actin cytoskeleton	28/11051	207/76077	1	novel.6767/TraesCS1B02G121600/TraesCS5A02G052600/TraesCS4B02G041500/TraesCS5D02G064000/TraesCS6A02G282500/TraesCS6D02G263000/TraesCS3B02G590400/TraesCS4D02G038800/TraesCS6B02G310900/TraesCS2A02G204700/TraesCS3B02G546200/TraesCS4A02G272600/TraesCS5B02G064100/TraesCS3D02G492600/TraesCS5A02G386500/novel.6768/TraesCS4B02G227300/TraesCS3A02G196300/novel.1891/TraesCS3B02G222600/TraesCS1D02G101900/Traes…	28
Cellular component	GO:0043527	tRNA methyltransferase complex	2/11051	16/76077	1	TraesCS5D02G394500/TraesCS2A02G273600	2
Cellular component	GO:0017101	aminoacyl-tRNA synthetase multienzyme complex	3/11051	24/76077	1	TraesCS6B02G409900/TraesCS1A02G111100/novel.10683	3
Cellular component	GO:0044613	nuclear pore central transport channel	3/11051	24/76077	1	TraesCS2B02G252900/TraesCS2A02G246000/TraesCS1A02G340600	3
Cellular component	GO:0030126	COPI vesicle coat	11/11051	85/76077	1	novel.19429/novel.17713/novel.14974/TraesCS3A02G352400/novel.19595/TraesCS5D02G502400/TraesCS3B02G221400/novel.6327/TraesCS2D02G446600/novel.19662/TraesCS4A02G475000	11
Cellular component	GO:0030663	COPI-coated vesicle membrane	11/11051	85/76077	1	novel.19429/novel.17713/novel.14974/TraesCS3A02G352400/novel.19595/TraesCS5D02G502400/TraesCS3B02G221400/novel.6327/TraesCS2D02G446600/novel.19662/TraesCS4A02G475000	11
Cellular component	GO:0000421	autophagosome membrane	5/11051	40/76077	1	TraesCS4B02G211900/TraesCS4D02G212700/TraesCS4A02G092400/novel.9621/novel.1440	5
Cellular component	GO:0097346	INO80-type complex	6/11051	48/76077	1	TraesCS4A02G147000/TraesCS2D02G068400/TraesCS2A02G069600/TraesCS5D02G156400/TraesCS2B02G082800/TraesCS5A02G151300	6
Cellular component	GO:0030688	preribosome, small subunit precursor	3/11051	25/76077	1	TraesCS7D02G345100/TraesCS7B02G249100/TraesCS2B02G353700	3
Cellular component	GO:0071261	Ssh1 translocon complex	3/11051	25/76077	1	TraesCS6B02G178700/TraesCS7A02G499400/TraesCS6D02G140600	3
Cellular component	GO:0000796	condensin complex	2/11051	17/76077	1	TraesCS2B02G247200/TraesCS2A02G221800	2
Cellular component	GO:0016514	SWI/SNF complex	2/11051	17/76077	1	TraesCS2A02G281500/TraesCS2D02G280300	2
Cellular component	GO:0120114	Sm-like protein family complex	29/11051	219/76077	1	TraesCS1A02G161900/TraesCS1D02G158700/TraesCS5D02G480000/TraesCS1B02G178500/TraesCS6B02G247200/TraesCS6D02G199700/TraesCS2A02G492100/TraesCS6B02G231100/TraesCS6A02G217400/TraesCS2B02G258400/TraesCS7A02G380700/TraesCS4B02G038900/TraesCS4D02G035800/TraesCS1D02G105000/novel.4467/TraesCS4A02G275400/TraesCS1A02G096000/TraesCS5B02G478900/TraesCS6A02G198100/TraesCS2D02G492300/TraesCS1B02G127700/TraesCS5…	29
Cellular component	GO:0044452	nucleolar part	31/11051	234/76077	1	TraesCS2B02G364600/TraesCS7A02G067800/TraesCS7D02G061900/TraesCS2B02G148000/TraesCS3B02G287600/TraesCS2D02G128600/TraesCS2A02G125500/novel.3765/TraesCS4A02G154000/TraesCS7A02G442900/TraesCS2D02G344900/TraesCS4A02G421500/TraesCS2D02G399400/TraesCS6D02G384500/TraesCS2B02G289200/TraesCS4D02G152400/novel.1143/TraesCS6B02G440500/novel.8363/TraesCS1B02G352300/TraesCS6A02G400300/novel.9486/TraesCS4A02G4…	31
Cellular component	GO:0005742	mitochondrial outer membrane translocase complex	4/11051	34/76077	1	TraesCS4B02G070600/TraesCS3A02G228700/TraesCS4D02G075100/TraesCS1D02G430200	4
Cellular component	GO:0030875	rDNA protrusion	5/11051	42/76077	1	TraesCS7A02G067800/TraesCS7D02G061900/TraesCS7A02G442900/TraesCS4A02G421500/TraesCS4A02G423800	5
Cellular component	GO:0033179	proton-transporting V-type ATPase, V0 domain	3/11051	26/76077	1	TraesCS3A02G352800/TraesCS3B02G385500/TraesCS3D02G346900	3
Cellular component	GO:0036452	ESCRT complex	10/11051	81/76077	1	TraesCS2D02G203300/TraesCS2A02G184400/TraesCS2B02G223000/TraesCS5A02G356400/TraesCS3B02G349400/TraesCS5B02G358900/TraesCS7A02G120000/TraesCS7D02G118100/TraesCS5D02G365300/TraesCS5B02G379400	10
Cellular component	GO:0005637	nuclear inner membrane	2/11051	18/76077	1	TraesCS1B02G367200/TraesCS1D02G355900	2
Cellular component	GO:0005828	kinetochore microtubule	2/11051	18/76077	1	TraesCS5A02G486200/TraesCS5D02G500200	2
Cellular component	GO:0035619	root hair tip	2/11051	18/76077	1	TraesCS7D02G181600/TraesCS4D02G242900	2
Cellular component	GO:1990415	Pex17p-Pex14p docking complex	2/11051	18/76077	1	TraesCS5A02G424300/novel.12423	2
Cellular component	GO:1990429	peroxisomal importomer complex	2/11051	18/76077	1	TraesCS5A02G424300/novel.12423	2
Cellular component	GO:0009898	cytoplasmic side of plasma membrane	16/11051	127/76077	1	TraesCS6D02G203800/TraesCS6A02G231300/TraesCS6B02G250000/TraesCS6B02G247800/TraesCS3B02G253700/TraesCS7A02G033500/TraesCS2A02G298200/TraesCS3D02G229400/TraesCS6A02G218200/TraesCS4A02G294000/TraesCS3D02G540500/TraesCS1B02G479100/TraesCS6B02G140000/TraesCS7A02G017400/novel.17952/TraesCS7B02G179600	16
Cellular component	GO:0005834	heterotrimeric G-protein complex	7/11051	59/76077	1	TraesCS3B02G253700/TraesCS7A02G033500/TraesCS2A02G298200/TraesCS3D02G229400/TraesCS4A02G294000/TraesCS1B02G479100/novel.17952	7
Cellular component	GO:1905360	GTPase complex	7/11051	59/76077	1	TraesCS3B02G253700/TraesCS7A02G033500/TraesCS2A02G298200/TraesCS3D02G229400/TraesCS4A02G294000/TraesCS1B02G479100/novel.17952	7
Cellular component	GO:0035838	growing cell tip	3/11051	27/76077	1	TraesCS1B02G154200/TraesCS1D02G135500/TraesCS2A02G049700	3
Cellular component	GO:0051286	cell tip	3/11051	27/76077	1	TraesCS1B02G154200/TraesCS1D02G135500/TraesCS2A02G049700	3
Cellular component	GO:0090404	pollen tube tip	3/11051	27/76077	1	TraesCS1B02G154200/TraesCS1D02G135500/TraesCS2A02G049700	3
Cellular component	GO:0044462	external encapsulating structure part	18/11051	143/76077	1	TraesCS1B02G168500/TraesCS1A02G150900/TraesCS3D02G072100/TraesCS3D02G072200/TraesCS2A02G230100/TraesCS2D02G452900/TraesCS5A02G449800/TraesCS7D02G237700/TraesCS1A02G150800/TraesCS2B02G474600/TraesCS3A02G072500/TraesCS4D02G004300/TraesCS5B02G457500/novel.5506/TraesCS3B02G086600/TraesCS2B02G597400/TraesCS1B02G309800/TraesCS7A02G329100	18
Cellular component	GO:0005731	nucleolus organizer region	2/11051	19/76077	1	TraesCS3B02G287600/TraesCS5A02G446000	2
Cellular component	GO:0009331	glycerol-3-phosphate dehydrogenase complex	2/11051	19/76077	1	TraesCS1D02G312600/TraesCS1A02G312400	2
Cellular component	GO:0012510	trans-Golgi network transport vesicle membrane	6/11051	52/76077	1	TraesCS6B02G222400/TraesCS3A02G352800/TraesCS4B02G276200/TraesCS3B02G385500/TraesCS3D02G346900/TraesCS5B02G401200	6
Cellular component	GO:0000214	tRNA-intron endonuclease complex	1/11051	10/76077	1	TraesCS7D02G536400	1
Cellular component	GO:0030689	Noc complex	1/11051	10/76077	1	TraesCS5A02G019600	1
Cellular component	GO:0032133	chromosome passenger complex	1/11051	10/76077	1	TraesCS5B02G406600	1
Cellular component	GO:0098800	inner mitochondrial membrane protein complex	50/11051	380/76077	1	TraesCS6B02G249700/TraesCS6D02G203300/TraesCS5D02G420700/TraesCS6A02G231900/TraesCS2A02G303400/TraesCS5A02G176600/TraesCS5B02G173300/TraesCS1B02G198400/TraesCS1D02G185700/TraesCS5D02G180300/novel.12399/TraesCS1B02G084700/TraesCS2B02G320000/TraesCS2D02G529400/TraesCS1D02G067500/TraesCS3D02G298400/TraesCS3D02G250800/TraesCS3A02G351700/TraesCS4B02G009200/TraesCS1D02G249900/TraesCS1A02G250300/TraesCS…	50
Cellular component	GO:0030874	nucleolar chromatin	7/11051	61/76077	1	TraesCS7A02G067800/TraesCS7D02G061900/TraesCS3B02G287600/TraesCS7A02G442900/TraesCS4A02G421500/TraesCS4A02G423800/TraesCS5A02G446000	7
Cellular component	GO:0031597	cytosolic proteasome complex	5/11051	45/76077	1	novel.4621/TraesCS1D02G351400/TraesCS6A02G311400/TraesCS6B02G341600/TraesCS6D02G290700	5
Cellular component	GO:0031011	Ino80 complex	4/11051	37/76077	1	TraesCS4A02G147000/TraesCS2D02G068400/TraesCS2A02G069600/TraesCS2B02G082800	4
Cellular component	GO:0033202	DNA helicase complex	4/11051	37/76077	1	TraesCS4A02G147000/TraesCS2D02G068400/TraesCS2A02G069600/TraesCS2B02G082800	4
Cellular component	GO:0005684	U2-type spliceosomal complex	20/11051	161/76077	1	TraesCS5D02G480000/TraesCS6B02G231100/TraesCS4D02G212100/TraesCS4B02G038900/TraesCS4D02G035800/TraesCS4A02G275400/novel.7174/TraesCS7A02G351600/TraesCS5B02G478900/TraesCS6A02G198100/TraesCS7B02G135700/TraesCS5A02G467100/TraesCS5A02G048800/TraesCS7D02G507400/TraesCS7B02G433500/TraesCS7A02G517200/TraesCS5A02G366000/TraesCS4A02G093000/TraesCS5B02G368400/TraesCS4B02G341300	20
Cellular component	GO:0000781	chromosome, telomeric region	10/11051	85/76077	1	TraesCS7A02G134200/TraesCS7D02G133600/novel.15263/TraesCS3D02G533700/TraesCS5B02G085000/TraesCS5D02G193200/TraesCS5A02G197700/TraesCS3A02G485900/TraesCS6B02G262300/TraesCS2D02G329600	10
Cellular component	GO:0000812	Swr1 complex	2/11051	20/76077	1	TraesCS5D02G156400/TraesCS5A02G151300	2
Cellular component	GO:0032578	aleurone grain membrane	2/11051	20/76077	1	TraesCS5D02G072100/TraesCS5B02G071500	2
Cellular component	GO:0032586	protein storage vacuole membrane	7/11051	62/76077	1	TraesCS7A02G325800/TraesCS3B02G492900/TraesCS1D02G286300/TraesCS3D02G446700/TraesCS5B02G014400/TraesCS2D02G062600/TraesCS7D02G322500	7
Cellular component	GO:0030686	90S preribosome	6/11051	54/76077	1	novel.3765/TraesCS2D02G399400/TraesCS1B02G352300/TraesCS5B02G136600/TraesCS5A02G019600/TraesCS2B02G353700	6
Cellular component	GO:0009514	glyoxysome	8/11051	70/76077	1	TraesCS6A02G041700/TraesCS6B02G056800/TraesCS6D02G048300/TraesCS1A02G231100/TraesCS5B02G412500/TraesCS5D02G417600/TraesCS6B02G432600/TraesCS1D02G111900	8
Cellular component	GO:0016363	nuclear matrix	5/11051	46/76077	1	TraesCS4B02G235000/TraesCS4D02G236400/TraesCS4A02G059400/TraesCS3A02G299200/novel.16018	5
Cellular component	GO:0000791	euchromatin	1/11051	11/76077	1	novel.5610	1
Cellular component	GO:0005655	nucleolar ribonuclease P complex	1/11051	11/76077	1	TraesCS2B02G289200	1
Cellular component	GO:0008275	gamma-tubulin small complex	1/11051	11/76077	1	TraesCS6B02G140000	1
Cellular component	GO:0030681	multimeric ribonuclease P complex	1/11051	11/76077	1	TraesCS2B02G289200	1
Cellular component	GO:0043626	PCNA complex	1/11051	11/76077	1	TraesCS3B02G289200	1
Cellular component	GO:0044796	DNA polymerase processivity factor complex	1/11051	11/76077	1	TraesCS3B02G289200	1
Cellular component	GO:0070390	transcription export complex 2	1/11051	11/76077	1	TraesCS1B02G271000	1
Cellular component	GO:0005736	RNA polymerase I complex	4/11051	38/76077	1	TraesCS2B02G364600/TraesCS2D02G344900/TraesCS2B02G364700/TraesCS5D02G125400	4
Cellular component	GO:0070603	SWI/SNF superfamily-type complex	8/11051	71/76077	1	TraesCS4A02G147000/TraesCS2A02G281500/TraesCS2D02G280300/TraesCS2D02G068400/TraesCS2A02G069600/TraesCS5D02G156400/TraesCS2B02G082800/TraesCS5A02G151300	8
Cellular component	GO:0005657	replication fork	17/11051	141/76077	1	TraesCS4A02G087800/TraesCS4B02G216600/TraesCS4D02G216900/novel.15263/TraesCS3A02G380100/TraesCS1B02G040800/TraesCS1A02G085000/TraesCS3B02G412600/TraesCS3D02G373300/TraesCS1B02G364000/TraesCS1D02G086400/TraesCS5B02G119700/TraesCSU02G005900/TraesCS3D02G374700/TraesCS6B02G262300/TraesCS3B02G412700/TraesCS1D02G096600	17
Cellular component	GO:0000276	mitochondrial proton-transporting ATP synthase complex, coupling factor F(o)	2/11051	21/76077	1	TraesCS1B02G369000/TraesCS3A02G287700	2
Cellular component	GO:0000808	origin recognition complex	2/11051	21/76077	1	TraesCS3B02G298900/TraesCS3D02G265800	2
Cellular component	GO:0005929	cilium	3/11051	30/76077	1	TraesCS4D02G009100/TraesCS3D02G296300/TraesCS3A02G175300	3
Cellular component	GO:0030427	site of polarized growth	3/11051	30/76077	1	TraesCS1B02G154200/TraesCS1D02G135500/TraesCS2A02G049700	3
Cellular component	GO:0031514	motile cilium	3/11051	30/76077	1	TraesCS4D02G009100/TraesCS3D02G296300/TraesCS3A02G175300	3
Cellular component	GO:1902555	endoribonuclease complex	3/11051	30/76077	1	TraesCS2B02G289200/TraesCS3B02G364800/TraesCS7D02G536400	3
Cellular component	GO:1905348	endonuclease complex	3/11051	30/76077	1	TraesCS2B02G289200/TraesCS3B02G364800/TraesCS7D02G536400	3
Cellular component	GO:0000792	heterochromatin	5/11051	48/76077	1	TraesCS2B02G208700/TraesCS7A02G321100/TraesCS6D02G192000/TraesCS2A02G182200/TraesCS2D02G189900	5
Cellular component	GO:0005663	DNA replication factor C complex	5/11051	48/76077	1	TraesCS4A02G087800/TraesCS4B02G216600/TraesCS4D02G216900/TraesCS1B02G364000/TraesCS5B02G119700	5
Cellular component	GO:0030665	clathrin-coated vesicle membrane	14/11051	120/76077	1	TraesCS4B02G121300/TraesCS4D02G119400/TraesCS4A02G193900/TraesCS6B02G222400/TraesCS3A02G352800/TraesCS4B02G276200/TraesCS3B02G385500/TraesCS3D02G346900/TraesCS1D02G371000/TraesCS5B02G401200/TraesCS1B02G171600/TraesCS5A02G050400/TraesCS6A02G310600/TraesCS3B02G391600	14
Cellular component	GO:0005674	transcription factor TFIIF complex	1/11051	12/76077	1	TraesCS4B02G222300	1
Cellular component	GO:0033063	Rad51B-Rad51C-Rad51D-XRCC2 complex	1/11051	12/76077	1	TraesCS3D02G374700	1
Cellular component	GO:0042555	MCM complex	3/11051	31/76077	1	TraesCS5A02G088400/TraesCS5D02G100800/TraesCS5B02G094600	3
Cellular component	GO:0008024	cyclin/CDK positive transcription elongation factor complex	2/11051	22/76077	1	TraesCS6D02G087700/novel.6807	2
Cellular component	GO:0019908	nuclear cyclin-dependent protein kinase holoenzyme complex	2/11051	22/76077	1	TraesCS6D02G087700/novel.6807	2
Cellular component	GO:0005665	RNA polymerase II, core complex	11/11051	97/76077	1	TraesCS2B02G364600/novel.11490/TraesCS5D02G101200/novel.8623/TraesCS2D02G344900/TraesCS5D02G499000/TraesCS7A02G321100/TraesCS2D02G427500/TraesCS2B02G364700/TraesCS5D02G125400/TraesCS1B02G250000	11
Cellular component	GO:0030140	trans-Golgi network transport vesicle	7/11051	65/76077	1	TraesCS6B02G222400/TraesCS3A02G352800/TraesCS4B02G276200/TraesCS3B02G385500/TraesCS3D02G346900/TraesCS5B02G401200/TraesCS7B02G161800	7
Cellular component	GO:0035097	histone methyltransferase complex	4/11051	40/76077	1	TraesCS3D02G212000/TraesCS3A02G209100/TraesCS3B02G239400/TraesCS1D02G371100	4
Cellular component	GO:1990204	oxidoreductase complex	48/11051	376/76077	1	TraesCS2B02G272900/TraesCS2D02G253900/TraesCS3A02G250200/TraesCS3D02G250600/TraesCS3B02G279700/TraesCS4B02G071500/TraesCS3B02G493700/TraesCS3A02G360500/TraesCS3B02G392800/TraesCS6A02G206600/TraesCS3D02G354300/TraesCS1B02G084700/TraesCS6D02G041600/TraesCS1D02G067500/TraesCS3D02G250800/TraesCS6B02G050600/TraesCS6A02G374400/TraesCS4B02G009200/TraesCS1D02G249900/TraesCS1A02G250300/TraesCS3A02G250400/…	48
Cellular component	GO:0046930	pore complex	6/11051	57/76077	1	TraesCS1A02G441600/TraesCS6D02G201700/TraesCS5B02G046000/TraesCS1A02G033500/TraesCS5B02G121600/TraesCS1D02G450600	6
Cellular component	GO:0044463	cell projection part	7/11051	66/76077	1	TraesCS1B02G154200/TraesCS1D02G135500/TraesCS7D02G181600/TraesCS2A02G049700/TraesCS4D02G242900/TraesCS3D02G296300/TraesCS3A02G175300	7
Cellular component	GO:0120038	plasma membrane bounded cell projection part	7/11051	66/76077	1	TraesCS1B02G154200/TraesCS1D02G135500/TraesCS7D02G181600/TraesCS2A02G049700/TraesCS4D02G242900/TraesCS3D02G296300/TraesCS3A02G175300	7
Cellular component	GO:0005749	mitochondrial respiratory chain complex II, succinate dehydrogenase complex (ubiquinone)	2/11051	23/76077	1	TraesCS2D02G255500/novel.6098	2
Cellular component	GO:0009840	chloroplastic endopeptidase Clp complex	2/11051	23/76077	1	TraesCS1D02G202100/TraesCS3A02G301600	2
Cellular component	GO:0045257	succinate dehydrogenase complex (ubiquinone)	2/11051	23/76077	1	TraesCS2D02G255500/novel.6098	2
Cellular component	GO:0045281	succinate dehydrogenase complex	2/11051	23/76077	1	TraesCS2D02G255500/novel.6098	2
Cellular component	GO:0045283	fumarate reductase complex	2/11051	23/76077	1	TraesCS2D02G255500/novel.6098	2
Cellular component	GO:0005845	mRNA cap binding complex	1/11051	13/76077	1	TraesCS4B02G158000	1
Cellular component	GO:0034425	etioplast envelope	1/11051	13/76077	1	TraesCS1A02G033500	1
Cellular component	GO:0034426	etioplast membrane	1/11051	13/76077	1	TraesCS1A02G033500	1
Cellular component	GO:0000793	condensed chromosome	23/11051	193/76077	1	TraesCS4A02G158700/TraesCS2D02G318100/TraesCS2A02G374000/TraesCS2A02G340400/TraesCS2B02G338300/TraesCS5B02G085000/novel.9553/TraesCS2B02G198300/TraesCS5A02G141300/TraesCS2B02G256100/TraesCS2B02G247200/TraesCS2D02G236900/TraesCS4A02G058600/TraesCS2A02G226000/TraesCS2A02G221800/TraesCS2A02G171900/TraesCS6B02G243400/novel.5610/novel.6787/TraesCS2D02G151300/TraesCS2A02G250200/novel.6603/TraesCS6A02G2…	23
Cellular component	GO:0000790	nuclear chromatin	15/11051	132/76077	1	TraesCS4A02G147000/TraesCS7A02G067800/TraesCS7D02G061900/TraesCS3B02G287600/TraesCS2A02G281500/TraesCS2D02G280300/TraesCS2D02G068400/TraesCS7A02G442900/TraesCS4A02G421500/TraesCS2A02G069600/TraesCS4A02G423800/TraesCS5D02G156400/TraesCS2B02G082800/TraesCS5A02G446000/TraesCS5A02G151300	15
Cellular component	GO:0034399	nuclear periphery	7/11051	68/76077	1	TraesCS4B02G235000/TraesCS4D02G236400/TraesCS4A02G059400/TraesCS3A02G299200/novel.16018/TraesCS4A02G406500/TraesCSU02G081200	7
Cellular component	GO:0120025	plasma membrane bounded cell projection	46/11051	368/76077	1	TraesCS3B02G304300/TraesCS5B02G151400/TraesCS1B02G154200/TraesCS3D02G270300/TraesCS1D02G135500/TraesCS4D02G006300/TraesCS7D02G390900/TraesCS7B02G297200/TraesCS7D02G181600/TraesCS1B02G480300/TraesCS4D02G009100/TraesCS5D02G114400/TraesCS5A02G334700/TraesCS7A02G395300/TraesCS5D02G157900/TraesCS3B02G346500/TraesCS1A02G005200/TraesCS2B02G218600/TraesCS6D02G180000/TraesCS5A02G226500/TraesCS6B02G218500/…	46
Cellular component	GO:0044426	cell wall part	13/11051	117/76077	1	TraesCS3D02G072100/TraesCS3D02G072200/TraesCS2A02G230100/TraesCS2D02G452900/TraesCS5A02G449800/TraesCS2B02G474600/TraesCS3A02G072500/TraesCS4D02G004300/TraesCS5B02G457500/novel.5506/TraesCS3B02G086600/TraesCS2B02G597400/TraesCS7A02G329100	13
Cellular component	GO:0000794	condensed nuclear chromosome	9/11051	85/76077	1	TraesCS2D02G318100/TraesCS2A02G374000/TraesCS2A02G340400/TraesCS2B02G338300/TraesCS5B02G085000/novel.9553/TraesCS2B02G198300/TraesCS2A02G226000/TraesCS2A02G171900	9
Cellular component	GO:0030014	CCR4-NOT complex	9/11051	85/76077	1	TraesCS3B02G165900/TraesCS3A02G133600/TraesCS6A02G358700/TraesCS6B02G391400/novel.13620/TraesCS6D02G341500/TraesCS3D02G149900/TraesCS6A02G418900/TraesCS1A02G098900	9
Cellular component	GO:1904949	ATPase complex	9/11051	85/76077	1	TraesCS4A02G147000/TraesCS5D02G401200/TraesCS2A02G281500/TraesCS2D02G280300/TraesCS2D02G068400/TraesCS2A02G069600/TraesCS5D02G156400/TraesCS2B02G082800/TraesCS5A02G151300	9
Cellular component	GO:0090406	pollen tube	37/11051	302/76077	1	TraesCS3B02G304300/TraesCS5B02G151400/TraesCS1B02G154200/TraesCS3D02G270300/TraesCS1D02G135500/TraesCS4D02G006300/TraesCS7D02G390900/TraesCS7B02G297200/TraesCS1B02G480300/TraesCS5D02G114400/TraesCS5A02G334700/TraesCS7A02G395300/TraesCS5D02G157900/TraesCS3B02G346500/TraesCS1A02G005200/TraesCS2B02G218600/TraesCS6D02G180000/TraesCS5A02G226500/TraesCS6B02G218500/TraesCS3D02G497900/novel.8196/TraesCS2…	37
Cellular component	GO:0030659	cytoplasmic vesicle membrane	59/11051	466/76077	1	TraesCS2A02G297800/TraesCS4B02G121300/TraesCS4D02G119400/TraesCS4A02G193900/TraesCS2D02G295800/TraesCS2B02G314000/TraesCS3D02G207900/TraesCS3D02G179300/TraesCS3A02G172900/TraesCS3B02G203800/novel.19429/TraesCS5D02G436900/TraesCS6B02G222400/novel.17713/TraesCS5A02G428800/TraesCS3B02G349100/TraesCS3B02G283800/TraesCS5B02G430800/TraesCS3A02G352800/TraesCS1A02G363100/TraesCS3D02G252800/TraesCS4B02G27…	59
Cellular component	GO:0009547	plastid ribosome	1/11051	14/76077	1	TraesCS3A02G268300	1
Cellular component	GO:0032301	MutSalpha complex	1/11051	14/76077	1	TraesCS5D02G212500	1
Cellular component	GO:0098533	ATPase dependent transmembrane transport complex	1/11051	14/76077	1	TraesCS5D02G401200	1
Cellular component	GO:0000347	THO complex	3/11051	34/76077	1	TraesCS5A02G088400/TraesCS5D02G100800/TraesCS5B02G094600	3
Cellular component	GO:0031234	extrinsic component of cytoplasmic side of plasma membrane	9/11051	86/76077	1	TraesCS3B02G253700/TraesCS7A02G033500/TraesCS2A02G298200/TraesCS3D02G229400/TraesCS4A02G294000/TraesCS3D02G540500/TraesCS1B02G479100/novel.17952/TraesCS7B02G179600	9
Cellular component	GO:0030286	dynein complex	2/11051	25/76077	1	TraesCS3D02G296300/TraesCS3A02G175300	2
Cellular component	GO:0033263	CORVET complex	2/11051	25/76077	1	TraesCS7B02G181100/TraesCS4B02G111200	2
Cellular component	GO:0033180	proton-transporting V-type ATPase, V1 domain	3/11051	35/76077	1	TraesCS3B02G280000/TraesCS3A02G250500/novel.18108	3
Cellular component	GO:0012506	vesicle membrane	60/11051	477/76077	1	TraesCS2A02G297800/TraesCS4B02G121300/TraesCS4D02G119400/TraesCS4A02G193900/TraesCS2D02G295800/TraesCS2B02G314000/TraesCS3D02G207900/TraesCS3D02G179300/TraesCS3A02G172900/TraesCS3B02G203800/novel.19429/TraesCS5D02G436900/TraesCS6B02G222400/novel.17713/TraesCS5A02G428800/TraesCS3B02G349100/TraesCS3B02G283800/TraesCS5B02G430800/TraesCS3A02G352800/TraesCS1A02G363100/TraesCS3D02G252800/TraesCS4B02G27…	60
Cellular component	GO:0008023	transcription elongation factor complex	15/11051	136/76077	1	TraesCS2A02G162600/TraesCS7A02G108900/TraesCS2D02G169600/TraesCS3B02G343800/TraesCS3D02G309700/TraesCS6D02G087700/TraesCS3A02G321700/TraesCS7D02G103800/TraesCS1B02G337800/TraesCS5D02G403200/novel.6807/TraesCS4A02G370000/TraesCS7A02G187500/TraesCS7B02G092700/TraesCS4A02G165700	15
Cellular component	GO:0019897	extrinsic component of plasma membrane	32/11051	268/76077	1	TraesCS7D02G041200/TraesCS1A02G025600/TraesCS7D02G041100/TraesCS4A02G175700/TraesCS4D02G136900/TraesCSU02G024000/TraesCS3B02G253700/TraesCS6B02G151700/TraesCS1A02G025500/TraesCS7A02G033500/TraesCS1D02G014600/TraesCS2A02G298200/TraesCS3D02G229400/TraesCS5B02G212600/TraesCS5A02G211200/TraesCS4A02G294000/TraesCS5A02G413500/TraesCS3D02G540500/TraesCS2B02G504900/TraesCS2B02G435600/TraesCS2B02G532200/T…	32
Cellular component	GO:0009360	DNA polymerase III complex	1/11051	15/76077	1	TraesCS1B02G364000	1
Cellular component	GO:0009569	chloroplast starch grain	1/11051	15/76077	1	TraesCS6D02G090900	1
Cellular component	GO:0030956	glutamyl-tRNA(Gln) amidotransferase complex	1/11051	15/76077	1	TraesCS3B02G379500	1
Cellular component	GO:0033061	DNA recombinase mediator complex	1/11051	15/76077	1	TraesCS3D02G374700	1
Cellular component	GO:0034515	proteasome storage granule	1/11051	15/76077	1	TraesCS1D02G351400	1
Cellular component	GO:0042765	GPI-anchor transamidase complex	1/11051	15/76077	1	TraesCS6D02G347600	1
Cellular component	GO:0033176	proton-transporting V-type ATPase complex	7/11051	71/76077	1	TraesCS3B02G280000/TraesCS3A02G250500/TraesCS3A02G352800/TraesCS3B02G385500/TraesCS3D02G346900/TraesCS6D02G135900/novel.18108	7
Cellular component	GO:0005971	ribonucleoside-diphosphate reductase complex	2/11051	26/76077	1	TraesCS7B02G031500/TraesCS7A02G131200	2
Cellular component	GO:0042575	DNA polymerase complex	4/11051	45/76077	1	TraesCS2D02G117800/TraesCS2A02G117400/TraesCS2B02G137400/TraesCS1B02G364000	4
Cellular component	GO:0030015	CCR4-NOT core complex	6/11051	63/76077	1	TraesCS6A02G358700/TraesCS6B02G391400/novel.13620/TraesCS6D02G341500/TraesCS6A02G418900/TraesCS1A02G098900	6
Cellular component	GO:0008287	protein serine/threonine phosphatase complex	5/11051	55/76077	1	TraesCS3B02G096600/TraesCS1A02G153900/TraesCS7B02G214300/TraesCS3A02G121400/TraesCS7D02G179900	5
Cellular component	GO:1903293	phosphatase complex	5/11051	55/76077	1	TraesCS3B02G096600/TraesCS1A02G153900/TraesCS7B02G214300/TraesCS3A02G121400/TraesCS7D02G179900	5
Cellular component	GO:0000177	cytoplasmic exosome (RNase complex)	4/11051	46/76077	1	TraesCS7D02G188900/TraesCS7A02G457300/TraesCS2B02G120300/TraesCS7B02G206000	4
Cellular component	GO:0000275	mitochondrial proton-transporting ATP synthase complex, catalytic core F(1)	1/11051	16/76077	1	TraesCS2A02G223600	1
Cellular component	GO:0000782	telomere cap complex	1/11051	16/76077	1	TraesCS2D02G329600	1
Cellular component	GO:0000783	nuclear telomere cap complex	1/11051	16/76077	1	TraesCS2D02G329600	1
Cellular component	GO:0000784	nuclear chromosome, telomeric region	1/11051	16/76077	1	TraesCS2D02G329600	1
Cellular component	GO:0000923	equatorial microtubule organizing center	1/11051	16/76077	1	TraesCS6B02G140000	1
Cellular component	GO:0005846	nuclear cap binding complex	1/11051	16/76077	1	TraesCS4B02G158000	1
Cellular component	GO:0031262	Ndc80 complex	1/11051	16/76077	1	TraesCS5B02G495700	1
Cellular component	GO:0031314	extrinsic component of mitochondrial inner membrane	1/11051	16/76077	1	TraesCS2A02G551900	1
Cellular component	GO:0032155	cell division site part	1/11051	16/76077	1	TraesCS6B02G140000	1
Cellular component	GO:0005930	axoneme	2/11051	27/76077	1	TraesCS3D02G296300/TraesCS3A02G175300	2
Cellular component	GO:0010445	nuclear dicing body	2/11051	27/76077	1	TraesCS4D02G160700/TraesCS4A02G150800	2
Cellular component	GO:0032838	plasma membrane bounded cell projection cytoplasm	2/11051	27/76077	1	TraesCS3D02G296300/TraesCS3A02G175300	2
Cellular component	GO:0044441	ciliary part	2/11051	27/76077	1	TraesCS3D02G296300/TraesCS3A02G175300	2
Cellular component	GO:0070847	core mediator complex	2/11051	27/76077	1	TraesCS6A02G167900/TraesCS6D02G156900	2
Cellular component	GO:0097014	ciliary plasm	2/11051	27/76077	1	TraesCS3D02G296300/TraesCS3A02G175300	2
Cellular component	GO:0055028	cortical microtubule	7/11051	73/76077	1	TraesCS4B02G097800/TraesCS2D02G226900/TraesCS2A02G136600/TraesCS2D02G253300/TraesCS1A02G275400/TraesCS6B02G140000/TraesCS2B02G272400	7
Cellular component	GO:0071011	precatalytic spliceosome	8/11051	82/76077	1	TraesCS5D02G480000/TraesCS2A02G492100/TraesCS7A02G380700/TraesCS5B02G478900/TraesCS2D02G492300/TraesCS5A02G467100/TraesCS2B02G168700/TraesCS3D02G200300	8
Cellular component	GO:0034708	methyltransferase complex	6/11051	65/76077	1	TraesCS3D02G212000/TraesCS3A02G209100/TraesCS3B02G239400/TraesCS5D02G394500/TraesCS1D02G371100/TraesCS2A02G273600	6
Cellular component	GO:0045273	respiratory chain complex II	4/11051	47/76077	1	TraesCS7A02G314000/TraesCS7D02G311200/TraesCS2D02G255500/novel.6098	4
Cellular component	GO:0032580	Golgi cisterna membrane	18/11051	165/76077	1	TraesCS1D02G231600/TraesCS1D02G304700/TraesCS1A02G230400/TraesCS5A02G176100/TraesCS5A02G121700/TraesCS1B02G243800/TraesCS6A02G353200/TraesCS4B02G223700/TraesCS2D02G111400/TraesCS5D02G296100/TraesCS5D02G130300/TraesCS5D02G092500/TraesCS6B02G350600/TraesCS1B02G315700/TraesCS1A02G304900/TraesCS6D02G300400/TraesCS4A02G080300/TraesCS5B02G287700	18
Cellular component	GO:0000172	ribonuclease MRP complex	1/11051	17/76077	1	TraesCS2B02G289200	1
Cellular component	GO:0030677	ribonuclease P complex	1/11051	17/76077	1	TraesCS2B02G289200	1
Cellular component	GO:0031261	DNA replication preinitiation complex	1/11051	17/76077	1	TraesCS4A02G189900	1
Cellular component	GO:0071007	U2-type catalytic step 2 spliceosome	1/11051	17/76077	1	TraesCS7A02G351600	1
Cellular component	GO:0071004	U2-type prespliceosome	5/11051	57/76077	1	TraesCS6B02G231100/novel.7174/TraesCS6A02G198100/TraesCS5A02G366000/TraesCS5B02G368400	5
Cellular component	GO:0071010	prespliceosome	5/11051	57/76077	1	TraesCS6B02G231100/novel.7174/TraesCS6A02G198100/TraesCS5A02G366000/TraesCS5B02G368400	5
Cellular component	GO:0016324	apical plasma membrane	4/11051	48/76077	1	TraesCS3A02G423700/TraesCS3B02G459600/TraesCS2B02G152700/TraesCS5D02G160000	4
Cellular component	GO:0030120	vesicle coat	21/11051	190/76077	1	TraesCS3D02G179300/TraesCS3A02G172900/TraesCS3B02G203800/novel.19429/novel.17713/TraesCS5B02G239200/novel.14974/TraesCS2D02G490600/TraesCS3A02G352400/TraesCS1B02G285300/novel.19595/TraesCS3B02G222900/TraesCS5D02G502400/TraesCS3B02G221400/novel.6327/TraesCS1B02G171600/TraesCS2D02G446600/novel.19662/TraesCS3B02G391600/novel.16328/TraesCS4A02G475000	21
Cellular component	GO:0000776	kinetochore	9/11051	93/76077	1	TraesCS5B02G495700/TraesCS3B02G419700/TraesCS2B02G256100/TraesCS2D02G236900/TraesCS4A02G058600/TraesCS2A02G226000/TraesCS2D02G151300/TraesCS5A02G486200/TraesCS5D02G500200	9
Cellular component	GO:0071541	eukaryotic translation initiation factor 3 complex, eIF3m	2/11051	29/76077	1	TraesCS5B02G194400/TraesCS5A02G189200	2
Cellular component	GO:0005905	clathrin-coated pit	7/11051	76/76077	1	TraesCS1B02G388800/TraesCS1A02G369700/TraesCS6A02G370500/TraesCS1A02G035100/TraesCS6D02G354100/TraesCS5A02G112300/TraesCS1D02G036500	7
Cellular component	GO:0030981	cortical microtubule cytoskeleton	7/11051	76/76077	1	TraesCS4B02G097800/TraesCS2D02G226900/TraesCS2A02G136600/TraesCS2D02G253300/TraesCS1A02G275400/TraesCS6B02G140000/TraesCS2B02G272400	7
Cellular component	GO:0000159	protein phosphatase type 2A complex	4/11051	49/76077	1	TraesCS1A02G153900/TraesCS7B02G214300/TraesCS3A02G121400/TraesCS7D02G179900	4
Cellular component	GO:0035861	site of double-strand break	4/11051	49/76077	1	novel.15263/TraesCS2A02G374000/novel.6787/TraesCS6B02G262300	4
Cellular component	GO:0045177	apical part of cell	4/11051	49/76077	1	TraesCS3A02G423700/TraesCS3B02G459600/TraesCS2B02G152700/TraesCS5D02G160000	4
Cellular component	GO:0090734	site of DNA damage	4/11051	49/76077	1	novel.15263/TraesCS2A02G374000/novel.6787/TraesCS6B02G262300	4
Cellular component	GO:0071013	catalytic step 2 spliceosome	17/11051	160/76077	1	TraesCS5D02G480000/TraesCS4D02G212100/novel.4467/TraesCS7A02G351600/TraesCS5B02G478900/TraesCS7B02G135700/TraesCS7B02G245800/novel.16304/TraesCS5A02G467100/TraesCS6D02G372100/novel.4468/TraesCS7D02G507400/TraesCS7B02G433500/TraesCS7A02G517200/TraesCS4A02G093000/novel.10647/TraesCS4B02G341300	17
Cellular component	GO:0043036	starch grain	1/11051	18/76077	1	TraesCS6D02G090900	1
Cellular component	GO:0042995	cell projection	50/11051	417/76077	1	TraesCS3B02G304300/TraesCS5B02G151400/TraesCS1B02G154200/TraesCS5B02G336100/TraesCS3D02G270300/TraesCS1D02G135500/TraesCS4D02G006300/TraesCS7D02G390900/TraesCS7B02G297200/TraesCS7D02G181600/TraesCS1B02G480300/TraesCS4D02G009100/TraesCS5D02G114400/TraesCS5A02G334700/TraesCS6D02G068500/TraesCS7A02G395300/TraesCS5D02G157900/TraesCS3B02G346500/TraesCS1A02G005200/TraesCS2B02G218600/TraesCS6D02G180000/…	50
Cellular component	GO:0010494	cytoplasmic stress granule	5/11051	59/76077	1	TraesCS4D02G272900/TraesCS4B02G274200/TraesCS6D02G184600/TraesCS6D02G219400/TraesCS5A02G243500	5
Cellular component	GO:0000428	DNA-directed RNA polymerase complex	54/11051	449/76077	1	TraesCS3B02G343800/TraesCS2B02G364600/TraesCS3D02G309700/TraesCS4B02G222300/novel.11490/TraesCS3A02G321700/novel.14188/TraesCS3D02G267500/TraesCS6A02G150300/TraesCS3A02G267300/TraesCS5B02G205400/TraesCS6D02G140000/TraesCS3A02G380100/novel.171/TraesCS5D02G403200/TraesCS1B02G154800/TraesCS2D02G014800/TraesCS5D02G101200/TraesCS5B02G220900/TraesCS4A02G370000/TraesCS1D02G137000/novel.8623/TraesCS4A02G…	54
Cellular component	GO:0017053	transcriptional repressor complex	6/11051	69/76077	1	TraesCS1D02G325300/TraesCS1B02G108200/TraesCS1D02G090400/TraesCS1B02G337400/TraesCS5D02G184200/TraesCS6D02G192000	6
Cellular component	GO:0055029	nuclear DNA-directed RNA polymerase complex	50/11051	420/76077	1	TraesCS3B02G343800/TraesCS2B02G364600/TraesCS3D02G309700/TraesCS4B02G222300/novel.11490/TraesCS3A02G321700/novel.14188/TraesCS3D02G267500/TraesCS6A02G150300/TraesCS3A02G267300/TraesCS5B02G205400/TraesCS6D02G140000/TraesCS3A02G380100/novel.171/TraesCS5D02G403200/TraesCS1B02G154800/TraesCS5D02G101200/TraesCS5B02G220900/TraesCS4A02G370000/TraesCS1D02G137000/novel.8623/TraesCS4A02G163100/TraesCS6B02G…	50
Cellular component	GO:0032153	cell division site	1/11051	19/76077	1	TraesCS6B02G140000	1
Cellular component	GO:0048188	Set1C/COMPASS complex	1/11051	19/76077	1	TraesCS1D02G371100	1
Cellular component	GO:0030863	cortical cytoskeleton	7/11051	79/76077	1	TraesCS4B02G097800/TraesCS2D02G226900/TraesCS2A02G136600/TraesCS2D02G253300/TraesCS1A02G275400/TraesCS6B02G140000/TraesCS2B02G272400	7
Cellular component	GO:0030173	integral component of Golgi membrane	6/11051	70/76077	1	TraesCS6D02G198300/TraesCS6B02G245500/TraesCS6A02G217200/TraesCS7A02G370000/TraesCS2D02G299800/TraesCS7B02G276400	6
Cellular component	GO:0031228	intrinsic component of Golgi membrane	6/11051	70/76077	1	TraesCS6D02G198300/TraesCS6B02G245500/TraesCS6A02G217200/TraesCS7A02G370000/TraesCS2D02G299800/TraesCS7B02G276400	6
Cellular component	GO:0005753	mitochondrial proton-transporting ATP synthase complex	3/11051	42/76077	1	TraesCS2A02G223600/TraesCS1B02G369000/TraesCS3A02G287700	3
Cellular component	GO:0044454	nuclear chromosome part	37/11051	324/76077	1	TraesCS4A02G147000/TraesCS7A02G067800/TraesCS2D02G318100/novel.15263/TraesCS2A02G374000/TraesCS7D02G061900/TraesCS2A02G340400/TraesCS3A02G380100/TraesCS3B02G287600/TraesCS1B02G040800/TraesCS2B02G338300/TraesCS1A02G085000/TraesCS2A02G281500/TraesCS2D02G280300/TraesCS2D02G068400/TraesCS7A02G442900/TraesCS2B02G198300/TraesCS4A02G421500/TraesCS3B02G412600/TraesCS3D02G373300/TraesCS2A02G069600/TraesCS…	37
Cellular component	GO:0098590	plasma membrane region	6/11051	71/76077	1	TraesCS6B02G170400/TraesCS3A02G423700/TraesCS6A02G142300/TraesCS3B02G459600/TraesCS2B02G152700/TraesCS5D02G160000	6
Cellular component	GO:0043667	pollen wall	5/11051	62/76077	1	TraesCS1B02G168500/TraesCS1A02G150900/TraesCS7D02G237700/TraesCS1A02G150800/TraesCS1B02G309800	5
Cellular component	GO:0010005	cortical microtubule, transverse to long axis	1/11051	21/76077	1	TraesCS2D02G226900	1
Cellular component	GO:0019005	SCF ubiquitin ligase complex	27/11051	249/76077	1	TraesCS7B02G257400/novel.16364/TraesCS7D02G352400/TraesCS3A02G407700/TraesCS3D02G402900/TraesCS1D02G278400/TraesCS3B02G440600/TraesCS1A02G279100/TraesCS7A02G127700/TraesCS1B02G119100/TraesCS5A02G161400/TraesCS6D02G294600/TraesCS1D02G099900/novel.9484/TraesCS4A02G164000/TraesCS4D02G083300/TraesCS7A02G241200/TraesCS4B02G311000/TraesCS3A02G056000/TraesCS5D02G363900/TraesCS4D02G301800/TraesCS4A02G001…	27
Cellular component	GO:0000922	spindle pole	4/11051	54/76077	1	TraesCS2B02G247100/TraesCS4B02G230500/TraesCS4A02G074200/TraesCS6B02G140000	4
Cellular component	GO:0016459	myosin complex	4/11051	54/76077	1	novel.6767/TraesCS2A02G204700/TraesCS5A02G386500/novel.6768	4
Cellular component	GO:0031519	PcG protein complex	5/11051	64/76077	1	TraesCS3D02G212000/TraesCS3A02G209100/TraesCS3B02G239400/TraesCS5D02G184200/TraesCS3A02G327900	5
Cellular component	GO:0005669	transcription factor TFIID complex	6/11051	74/76077	1	TraesCS3D02G267500/TraesCS3A02G267300/TraesCS5B02G205400/TraesCS4A02G163100/TraesCS4D02G160000/TraesCS4B02G216100	6
Cellular component	GO:0016281	eukaryotic translation initiation factor 4F complex	2/11051	34/76077	1	novel.815/TraesCS2A02G390600	2
Cellular component	GO:0005677	chromatin silencing complex	4/11051	55/76077	1	TraesCS1B02G108200/TraesCS1D02G090400/TraesCS5D02G184200/TraesCS6D02G192000	4
Cellular component	GO:0090568	nuclear transcriptional repressor complex	4/11051	55/76077	1	TraesCS1B02G108200/TraesCS1D02G090400/TraesCS5D02G184200/TraesCS6D02G192000	4
Cellular component	GO:0009512	cytochrome b6f complex	3/11051	45/76077	1	TraesCS5D02G412600/TraesCS5A02G402600/TraesCS5B02G407400	3
Cellular component	GO:0048476	Holliday junction resolvase complex	1/11051	22/76077	1	TraesCS3D02G192600	1
Cellular component	GO:0000777	condensed chromosome kinetochore	5/11051	65/76077	1	TraesCS2B02G256100/TraesCS2D02G236900/TraesCS4A02G058600/TraesCS2A02G226000/TraesCS2D02G151300	5
Cellular component	GO:0008250	oligosaccharyltransferase complex	2/11051	35/76077	1	TraesCS7D02G160200/TraesCS7B02G063800	2
Cellular component	GO:0046540	U4/U6 x U5 tri-snRNP complex	8/11051	94/76077	1	TraesCS1A02G161900/TraesCS1D02G158700/TraesCS1B02G178500/TraesCS4B02G038900/TraesCS4D02G035800/TraesCS4A02G275400/novel.9043/novel.7480	8
Cellular component	GO:0000779	condensed chromosome, centromeric region	5/11051	67/76077	1	TraesCS2B02G256100/TraesCS2D02G236900/TraesCS4A02G058600/TraesCS2A02G226000/TraesCS2D02G151300	5
Cellular component	GO:0005819	spindle	34/11051	312/76077	1	novel.7858/TraesCS7A02G398600/novel.15022/TraesCS7B02G299300/TraesCS2B02G247100/TraesCS6D02G274800/TraesCS5B02G232400/TraesCS5D02G240800/TraesCS3B02G419700/TraesCS4B02G230500/TraesCS3D02G394300/TraesCS2B02G380500/novel.10667/TraesCS1D02G055200/TraesCS7B02G181200/TraesCS2D02G360000/TraesCS2B02G256100/TraesCS2D02G236900/TraesCS4A02G074200/TraesCS7D02G278800/TraesCS4A02G058600/TraesCS1B02G124800/Tra…	34
Cellular component	GO:0000228	nuclear chromosome	39/11051	352/76077	1	TraesCS4A02G147000/TraesCS7A02G067800/TraesCS2D02G318100/novel.15263/TraesCS2A02G374000/TraesCS7D02G061900/TraesCS2A02G340400/TraesCS3A02G380100/TraesCS3B02G287600/TraesCS1B02G040800/TraesCS2B02G338300/TraesCS5B02G085000/TraesCS1A02G085000/TraesCS2A02G281500/TraesCS2D02G280300/novel.9553/TraesCS2D02G068400/TraesCS7A02G442900/TraesCS2B02G198300/TraesCS4A02G421500/TraesCS3B02G412600/TraesCS3D02G373…	39
Cellular component	GO:0010369	chromocenter	1/11051	24/76077	1	TraesCS2A02G275400	1
Cellular component	GO:0051233	spindle midzone	1/11051	24/76077	1	TraesCS5B02G406600	1
Cellular component	GO:0034518	RNA cap binding complex	1/11051	25/76077	1	TraesCS4B02G158000	1
Cellular component	GO:0031312	extrinsic component of organelle membrane	2/11051	39/76077	1	TraesCS2D02G062600/TraesCS2A02G551900	2
Cellular component	GO:0030880	RNA polymerase complex	54/11051	483/76077	1	TraesCS3B02G343800/TraesCS2B02G364600/TraesCS3D02G309700/TraesCS4B02G222300/novel.11490/TraesCS3A02G321700/novel.14188/TraesCS3D02G267500/TraesCS6A02G150300/TraesCS3A02G267300/TraesCS5B02G205400/TraesCS6D02G140000/TraesCS3A02G380100/novel.171/TraesCS5D02G403200/TraesCS1B02G154800/TraesCS2D02G014800/TraesCS5D02G101200/TraesCS5B02G220900/TraesCS4A02G370000/TraesCS1D02G137000/novel.8623/TraesCS4A02G…	54
Cellular component	GO:0009368	endopeptidase Clp complex	2/11051	41/76077	1	TraesCS1D02G202100/TraesCS3A02G301600	2
Cellular component	GO:0005885	Arp2/3 protein complex	1/11051	28/76077	1	TraesCS2B02G123100	1
Cellular component	GO:0071556	integral component of lumenal side of endoplasmic reticulum membrane	1/11051	28/76077	1	TraesCS6B02G064600	1
Cellular component	GO:0098553	lumenal side of endoplasmic reticulum membrane	1/11051	28/76077	1	TraesCS6B02G064600	1
Cellular component	GO:0000124	SAGA complex	3/11051	53/76077	1	TraesCS5A02G119000/TraesCS2D02G269000/TraesCS4B02G216100	3
Cellular component	GO:0097550	transcriptional preinitiation complex	2/11051	42/76077	1	TraesCS1A02G389400/TraesCS3B02G123500	2
Cellular component	GO:0030117	membrane coat	24/11051	245/76077	1	TraesCS3D02G179300/TraesCS3A02G172900/TraesCS3B02G203800/novel.19429/novel.17713/TraesCS5B02G239200/novel.14974/TraesCS2D02G490600/TraesCS3A02G352400/TraesCS1B02G285300/novel.19595/TraesCS3B02G222900/TraesCS1D02G371000/TraesCS5D02G502400/TraesCS6B02G465300/TraesCS3B02G221400/novel.6327/TraesCS1B02G171600/TraesCS2D02G446600/novel.19662/TraesCS3B02G391600/novel.16328/TraesCS4A02G475000/TraesCS6D02G…	24
Cellular component	GO:0048475	coated membrane	24/11051	245/76077	1	TraesCS3D02G179300/TraesCS3A02G172900/TraesCS3B02G203800/novel.19429/novel.17713/TraesCS5B02G239200/novel.14974/TraesCS2D02G490600/TraesCS3A02G352400/TraesCS1B02G285300/novel.19595/TraesCS3B02G222900/TraesCS1D02G371000/TraesCS5D02G502400/TraesCS6B02G465300/TraesCS3B02G221400/novel.6327/TraesCS1B02G171600/TraesCS2D02G446600/novel.19662/TraesCS3B02G391600/novel.16328/TraesCS4A02G475000/TraesCS6D02G…	24
Cellular component	GO:0070652	HAUS complex	1/11051	29/76077	1	TraesCS7D02G252600	1
Cellular component	GO:0008278	cohesin complex	1/11051	30/76077	1	TraesCS4A02G158700	1
Cellular component	GO:0071008	U2-type post-mRNA release spliceosomal complex	1/11051	30/76077	1	TraesCS5A02G048800	1
Cellular component	GO:0016282	eukaryotic 43S preinitiation complex	4/11051	67/76077	1	TraesCS5B02G194400/TraesCSU02G117600/TraesCS5A02G189200/TraesCS6B02G246600	4
Cellular component	GO:0000315	organellar large ribosomal subunit	4/11051	68/76077	1	TraesCS3B02G178400/TraesCS5B02G379000/TraesCS3A02G268300/TraesCS2A02G545400	4
Cellular component	GO:0000407	phagophore assembly site	4/11051	68/76077	1	TraesCS6D02G221200/TraesCS6A02G238900/novel.18631/TraesCS2D02G300300	4
Cellular component	GO:0005852	eukaryotic translation initiation factor 3 complex	4/11051	68/76077	1	TraesCS5B02G194400/TraesCSU02G117600/TraesCS5A02G189200/TraesCS6B02G246600	4
Cellular component	GO:0000778	condensed nuclear chromosome kinetochore	1/11051	32/76077	1	TraesCS2A02G226000	1
Cellular component	GO:0000780	condensed nuclear chromosome, centromeric region	1/11051	32/76077	1	TraesCS2A02G226000	1
Cellular component	GO:0030119	AP-type membrane coat adaptor complex	3/11051	58/76077	1	TraesCS1D02G371000/TraesCS6B02G465300/TraesCS6D02G399800	3
Cellular component	GO:0030125	clathrin vesicle coat	2/11051	46/76077	1	TraesCS1B02G171600/TraesCS3B02G391600	2
Cellular component	GO:0032806	carboxy-terminal domain protein kinase complex	3/11051	59/76077	1	TraesCS6D02G087700/novel.6807/TraesCS5B02G220900	3
Cellular component	GO:1905368	peptidase complex	33/11051	331/76077	1	TraesCS3A02G041000/TraesCS3B02G042600/TraesCS3D02G039200/novel.4621/TraesCS5B02G359400/TraesCS3D02G187900/TraesCS5A02G524900/TraesCS7B02G154700/TraesCS2A02G213000/TraesCS3A02G183700/TraesCS2D02G424200/TraesCS1D02G351400/TraesCS4B02G355700/TraesCS2D02G218800/TraesCS6A02G266900/TraesCS3B02G213500/TraesCS2D02G310600/TraesCS2B02G329100/TraesCS6A02G311400/TraesCS7D02G129900/TraesCS5A02G356900/TraesCS5…	33
Cellular component	GO:0016591	RNA polymerase II, holoenzyme	30/11051	307/76077	1	TraesCS3B02G343800/TraesCS2B02G364600/TraesCS3D02G309700/TraesCS4B02G222300/novel.11490/TraesCS3A02G321700/novel.14188/TraesCS3D02G267500/TraesCS3A02G267300/TraesCS5B02G205400/TraesCS5D02G403200/TraesCS1B02G154800/TraesCS5D02G101200/TraesCS5B02G220900/TraesCS4A02G370000/TraesCS1D02G137000/novel.8623/TraesCS4A02G163100/TraesCS2D02G344900/TraesCS1D02G024600/TraesCS5D02G499000/novel.832/TraesCS7A02G…	30
Cellular component	GO:0071014	post-mRNA release spliceosomal complex	3/11051	60/76077	1	TraesCS7A02G351600/TraesCS5A02G048800/TraesCS5A02G192000	3
Cellular component	GO:0000815	ESCRT III complex	1/11051	34/76077	1	TraesCS5B02G379400	1
Cellular component	GO:0030008	TRAPP complex	1/11051	34/76077	1	TraesCS3D02G158700	1
Cellular component	GO:0005762	mitochondrial large ribosomal subunit	3/11051	61/76077	1	TraesCS3B02G178400/TraesCS5B02G379000/TraesCS2A02G545400	3
Cellular component	GO:0070069	cytochrome complex	9/11051	124/76077	1	TraesCS5D02G412600/TraesCS3D02G250800/TraesCS1D02G249900/TraesCS1A02G250300/TraesCS5A02G402600/TraesCS3A02G250400/TraesCS5B02G407400/TraesCS3A02G458200/TraesCS3D02G451000	9
Cellular component	GO:0000932	P-body	20/11051	225/76077	1	TraesCS5D02G168790/TraesCS5B02G161000/TraesCS5A02G163800/TraesCS6B02G349400/TraesCS6A02G358700/TraesCS6B02G391400/TraesCS6A02G319200/TraesCS6D02G341500/TraesCS5A02G383300/TraesCS6D02G298400/TraesCS4D02G115100/TraesCS6A02G271700/TraesCS4B02G117300/TraesCS6D02G251900/novel.13861/TraesCS3D02G186700/TraesCS6D02G219400/TraesCS2D02G579000/TraesCS1B02G282500/TraesCS1A02G098900	20
Cellular component	GO:0097526	spliceosomal tri-snRNP complex	8/11051	115/76077	1	TraesCS1A02G161900/TraesCS1D02G158700/TraesCS1B02G178500/TraesCS4B02G038900/TraesCS4D02G035800/TraesCS4A02G275400/novel.9043/novel.7480	8
Cellular component	GO:0030176	integral component of endoplasmic reticulum membrane	31/11051	322/76077	1	TraesCS7A02G370000/TraesCS1A02G346800/TraesCS3A02G278800/TraesCS3B02G536500/TraesCS1B02G360800/TraesCS7B02G241100/TraesCS5B02G539000/TraesCS1D02G349700/TraesCS3B02G099400/TraesCS3D02G279100/TraesCS1A02G123000/TraesCS5D02G380000/TraesCS5D02G415200/TraesCS1D02G083100/TraesCS2A02G403000/TraesCS6B02G267000/TraesCS4D02G196500/TraesCS1B02G465700/TraesCS7A02G466100/TraesCS5B02G372800/TraesCS2D02G299800/…	31
Cellular component	GO:0000502	proteasome complex	23/11051	254/76077	1	novel.4621/TraesCS3D02G187900/TraesCS5A02G524900/TraesCS7B02G154700/TraesCS2A02G213000/TraesCS3A02G183700/TraesCS2D02G424200/TraesCS1D02G351400/TraesCS4B02G355700/TraesCS2D02G218800/TraesCS6A02G266900/TraesCS3B02G213500/TraesCS2D02G310600/TraesCS2B02G329100/TraesCS6A02G311400/TraesCS7D02G129900/TraesCS7B02G154800/novel.17411/TraesCS6B02G341600/TraesCS6D02G290700/TraesCS6D02G247700/novel.17414/Tra…	23
Cellular component	GO:1905369	endopeptidase complex	23/11051	254/76077	1	novel.4621/TraesCS3D02G187900/TraesCS5A02G524900/TraesCS7B02G154700/TraesCS2A02G213000/TraesCS3A02G183700/TraesCS2D02G424200/TraesCS1D02G351400/TraesCS4B02G355700/TraesCS2D02G218800/TraesCS6A02G266900/TraesCS3B02G213500/TraesCS2D02G310600/TraesCS2B02G329100/TraesCS6A02G311400/TraesCS7D02G129900/TraesCS7B02G154800/novel.17411/TraesCS6B02G341600/TraesCS6D02G290700/TraesCS6D02G247700/novel.17414/Tra…	23
Cellular component	GO:0033290	eukaryotic 48S preinitiation complex	4/11051	75/76077	1	TraesCS5B02G194400/TraesCSU02G117600/TraesCS5A02G189200/TraesCS6B02G246600	4
Cellular component	GO:0070993	translation preinitiation complex	4/11051	75/76077	1	TraesCS5B02G194400/TraesCSU02G117600/TraesCS5A02G189200/TraesCS6B02G246600	4
Cellular component	GO:0005675	transcription factor TFIIH holo complex	1/11051	37/76077	1	TraesCS5B02G220900	1
Cellular component	GO:0005880	nuclear microtubule	1/11051	37/76077	1	novel.10667	1
Cellular component	GO:0030131	clathrin adaptor complex	1/11051	38/76077	1	TraesCS1D02G371000	1
Cellular component	GO:0031227	intrinsic component of endoplasmic reticulum membrane	31/11051	327/76077	1	TraesCS7A02G370000/TraesCS1A02G346800/TraesCS3A02G278800/TraesCS3B02G536500/TraesCS1B02G360800/TraesCS7B02G241100/TraesCS5B02G539000/TraesCS1D02G349700/TraesCS3B02G099400/TraesCS3D02G279100/TraesCS1A02G123000/TraesCS5D02G380000/TraesCS5D02G415200/TraesCS1D02G083100/TraesCS2A02G403000/TraesCS6B02G267000/TraesCS4D02G196500/TraesCS1B02G465700/TraesCS7A02G466100/TraesCS5B02G372800/TraesCS2D02G299800/…	31
Cellular component	GO:0070461	SAGA-type complex	3/11051	66/76077	1	TraesCS5A02G119000/TraesCS2D02G269000/TraesCS4B02G216100	3
Cellular component	GO:0010282	senescence-associated vacuole	9/11051	131/76077	1	TraesCS5A02G391500/novel.12382/novel.1331/TraesCS2A02G421500/novel.19056/TraesCSU02G165500/novel.19105/TraesCS5D02G401300/TraesCS4D02G004400	9
Cellular component	GO:0035770	ribonucleoprotein granule	24/11051	269/76077	1	TraesCS5D02G168790/TraesCS5B02G161000/TraesCS5A02G163800/TraesCS6B02G349400/TraesCS4D02G272900/TraesCS6A02G358700/TraesCS4B02G274200/TraesCS6B02G391400/TraesCS6A02G319200/TraesCS6D02G341500/TraesCS5A02G383300/TraesCS6D02G298400/TraesCS4D02G115100/TraesCS6A02G271700/TraesCS4B02G117300/TraesCS6D02G251900/novel.13861/TraesCS6D02G184600/TraesCS3D02G186700/TraesCS6D02G219400/TraesCS2D02G579000/TraesCS…	24
Cellular component	GO:0036464	cytoplasmic ribonucleoprotein granule	24/11051	269/76077	1	TraesCS5D02G168790/TraesCS5B02G161000/TraesCS5A02G163800/TraesCS6B02G349400/TraesCS4D02G272900/TraesCS6A02G358700/TraesCS4B02G274200/TraesCS6B02G391400/TraesCS6A02G319200/TraesCS6D02G341500/TraesCS5A02G383300/TraesCS6D02G298400/TraesCS4D02G115100/TraesCS6A02G271700/TraesCS4B02G117300/TraesCS6D02G251900/novel.13861/TraesCS6D02G184600/TraesCS3D02G186700/TraesCS6D02G219400/TraesCS2D02G579000/TraesCS…	24
Cellular component	GO:0019773	proteasome core complex, alpha-subunit complex	1/11051	41/76077	1	TraesCS7D02G129900	1
Cellular component	GO:0034045	phagophore assembly site membrane	1/11051	41/76077	1	novel.18631	1
Cellular component	GO:0005763	mitochondrial small ribosomal subunit	2/11051	56/76077	1	TraesCS2D02G586100/TraesCS2B02G611800	2
Cellular component	GO:0048500	signal recognition particle	3/11051	69/76077	1	novel.18046/TraesCS6D02G089600/TraesCS6B02G129300	3
Cellular component	GO:0000775	chromosome, centromeric region	17/11051	215/76077	1	TraesCS3A02G441200/TraesCS5B02G495700/TraesCS3B02G419700/TraesCS2B02G256100/TraesCS2D02G236900/TraesCS3D02G433900/TraesCS7D02G443000/TraesCS4A02G058600/TraesCS2A02G226000/TraesCS2B02G208700/TraesCS2D02G151300/TraesCS2A02G182200/TraesCS5A02G486200/TraesCS5B02G406600/TraesCS5D02G500200/TraesCS2A02G275400/TraesCS2D02G189900	17
Cellular component	GO:0000314	organellar small ribosomal subunit	2/11051	59/76077	1	TraesCS2D02G586100/TraesCS2B02G611800	2
Cellular component	GO:0090575	RNA polymerase II transcription factor complex	28/11051	318/76077	1	TraesCS4B02G365600/TraesCS4B02G222300/TraesCS1A02G411700/novel.14188/TraesCS3D02G267500/TraesCS6A02G335400/TraesCS1B02G442000/TraesCS3A02G267300/TraesCS5B02G205400/TraesCS2A02G359400/TraesCS1B02G154800/TraesCS5B02G220900/TraesCS2D02G358300/TraesCS5A02G043300/TraesCS1D02G287500/TraesCS1D02G419500/TraesCS1D02G137000/TraesCS4A02G163100/TraesCS6A02G167900/TraesCS1A02G288500/TraesCS1D02G024600/TraesCS…	28
Cellular component	GO:0098687	chromosomal region	29/11051	329/76077	1	TraesCS7A02G134200/TraesCS7D02G133600/novel.15263/TraesCS3D02G533700/TraesCS3A02G441200/TraesCS5B02G495700/TraesCS3B02G419700/TraesCS5B02G085000/TraesCS5D02G193200/TraesCS2B02G256100/TraesCS2D02G236900/TraesCS3D02G433900/TraesCS7D02G443000/TraesCS4A02G058600/TraesCS2A02G226000/TraesCS2B02G208700/TraesCS5A02G197700/TraesCS3A02G485900/TraesCS2D02G151300/TraesCS2A02G182200/TraesCS5A02G486200/TraesCS…	29
Cellular component	GO:0030118	clathrin coat	3/11051	76/76077	1	TraesCS1D02G371000/TraesCS1B02G171600/TraesCS3B02G391600	3
Cellular component	GO:1902562	H4 histone acetyltransferase complex	1/11051	47/76077	1	TraesCS5A02G119000	1
Cellular component	GO:0005786	signal recognition particle, endoplasmic reticulum targeting	2/11051	64/76077	1	TraesCS6D02G089600/TraesCS6B02G129300	2
Cellular component	GO:0005844	polysome	10/11051	156/76077	1	TraesCS4A02G034100/TraesCS4D02G170100/TraesCS4B02G271500/TraesCS4D02G270600/TraesCS2B02G373300/novel.13861/TraesCS3D02G186700/TraesCS5A02G332100/TraesCS5B02G332400/TraesCS3D02G167500	10
Cellular component	GO:0009531	secondary cell wall	3/11051	80/76077	1	TraesCS2A02G230100/TraesCS2D02G394800/TraesCS2B02G415300	3
Cellular component	GO:0005746	mitochondrial respiratory chain	15/11051	216/76077	1	TraesCS1B02G084700/TraesCS1D02G067500/TraesCS3D02G250800/TraesCS5D02G333500/TraesCS4B02G009200/TraesCS1D02G249900/TraesCS1A02G250300/TraesCS3A02G250400/TraesCS1A02G066400/TraesCS5A02G327600/TraesCS2B02G460200/TraesCS2D02G255500/TraesCS3A02G458200/novel.6098/TraesCS3D02G451000	15
Cellular component	GO:0044798	nuclear transcription factor complex	31/11051	372/76077	1	TraesCS4B02G365600/TraesCS4B02G222300/TraesCS1A02G411700/novel.14188/TraesCS3D02G267500/TraesCS6A02G335400/TraesCS1B02G442000/TraesCS3A02G267300/TraesCS5B02G205400/TraesCS2A02G359400/TraesCS1B02G154800/TraesCS5B02G220900/TraesCS2D02G358300/TraesCS5A02G043300/TraesCS1D02G287500/TraesCS1D02G419500/TraesCS1D02G137000/TraesCS4A02G163100/TraesCS6A02G167900/TraesCS1A02G288500/TraesCS1D02G024600/TraesCS…	31
Cellular component	GO:0005761	mitochondrial ribosome	5/11051	118/76077	1	TraesCS2D02G586100/TraesCS2B02G611800/TraesCS3B02G178400/TraesCS5B02G379000/TraesCS2A02G545400	5
Cellular component	GO:0000313	organellar ribosome	6/11051	132/76077	1	TraesCS2D02G586100/TraesCS2B02G611800/TraesCS3B02G178400/TraesCS5B02G379000/TraesCS3A02G268300/TraesCS2A02G545400	6
Cellular component	GO:0016592	mediator complex	10/11051	180/76077	1	TraesCS6A02G173000/TraesCS2B02G120800/TraesCS6A02G167900/TraesCS6D02G156900/TraesCSU02G036900/TraesCS2B02G258300/TraesCS2D02G245200/TraesCS3B02G077100/TraesCS2D02G594100/novel.13386	10
Cellular component	GO:0048226	Casparian strip	1/11051	66/76077	1	TraesCS2A02G230100	1
Cellular component	GO:1902911	protein kinase complex	30/11051	388/76077	1	novel.7858/TraesCS3D02G422700/TraesCS3A02G427100/TraesCS6D02G087700/TraesCS1D02G167600/TraesCS1A02G170000/TraesCS6D02G221200/TraesCS6A02G238900/TraesCS3D02G141000/TraesCS3B02G158600/TraesCS2A02G182800/TraesCS1B02G187200/novel.6807/TraesCS1B02G119600/TraesCS5B02G220900/TraesCS3B02G463800/TraesCS4B02G311000/TraesCS4D02G151100/TraesCS3D02G529100/TraesCS6A02G192900/TraesCS3B02G364800/TraesCS6B02G2291…	30
Cellular component	GO:0005667	transcription factor complex	40/11051	484/76077	1	TraesCS2A02G514200/TraesCS4B02G365600/TraesCS4B02G222300/TraesCS1A02G411700/novel.6610/TraesCS2B02G542400/novel.14188/TraesCS3D02G267500/TraesCS6A02G335400/TraesCS1B02G442000/TraesCS7A02G054900/TraesCS3A02G267300/TraesCS5B02G205400/TraesCS2A02G359400/TraesCS1B02G154800/TraesCS5B02G220900/TraesCS2D02G358300/TraesCS5A02G043300/TraesCS1D02G287500/TraesCS1D02G419500/TraesCS1D02G137000/TraesCS4A02G163…	40
Cellular component	GO:0000307	cyclin-dependent protein kinase holoenzyme complex	20/11051	298/76077	1	novel.7858/TraesCS6D02G087700/TraesCS3D02G141000/TraesCS3B02G158600/TraesCS2A02G182800/novel.6807/TraesCS1B02G119600/TraesCS4B02G311000/TraesCS4D02G151100/TraesCS3D02G529100/TraesCS6A02G192900/TraesCS6B02G229100/novel.11857/TraesCS6B02G231200/TraesCS1D02G363800/TraesCS4A02G142300/TraesCS3A02G523600/TraesCS1B02G119700/TraesCS1B02G119800/TraesCS7A02G248700	20
Cellular component	GO:0045261	proton-transporting ATP synthase complex, catalytic core F(1)	3/11051	112/76077	1	TraesCS7A02G385000/TraesCS2A02G223600/novel.13153	3
Cellular component	GO:0033177	proton-transporting two-sector ATPase complex, proton-transporting domain	8/11051	177/76077	1	TraesCS4B02G204500/TraesCS4D02G205400/TraesCS3A02G352800/TraesCS3B02G385500/TraesCS3D02G346900/TraesCS1B02G369000/TraesCS7A02G098200/TraesCS3A02G287700	8
Cellular component	GO:0000123	histone acetyltransferase complex	7/11051	168/76077	1	TraesCSU02G003200/TraesCS1A02G138200/TraesCS1D02G134200/TraesCS5A02G119000/TraesCS2D02G269000/TraesCS3D02G421100/TraesCS4B02G216100	7
Cellular component	GO:0043076	megasporocyte nucleus	1/11051	81/76077	1	TraesCS3B02G155200	1
Cellular component	GO:0043078	polar nucleus	1/11051	81/76077	1	TraesCS3B02G155200	1
Cellular component	GO:0005839	proteasome core complex	1/11051	82/76077	1	TraesCS7D02G129900	1
Cellular component	GO:0033178	proton-transporting two-sector ATPase complex, catalytic domain	6/11051	157/76077	1	TraesCS3B02G280000/TraesCS3A02G250500/TraesCS7A02G385000/TraesCS2A02G223600/novel.18108/novel.13153	6
Cellular component	GO:0022627	cytosolic small ribosomal subunit	9/11051	198/76077	1	TraesCS5D02G565000/TraesCS5D02G532100/TraesCS4A02G320200/TraesCS4A02G340600/TraesCS4D02G157600/TraesCS1B02G182600/TraesCS7D02G456600/TraesCS6D02G126300/TraesCS3D02G167500	9
Cellular component	GO:1902554	serine/threonine protein kinase complex	23/11051	347/76077	1	novel.7858/TraesCS6D02G087700/TraesCS6D02G221200/TraesCS6A02G238900/TraesCS3D02G141000/TraesCS3B02G158600/TraesCS2A02G182800/novel.6807/TraesCS1B02G119600/TraesCS5B02G220900/TraesCS4B02G311000/TraesCS4D02G151100/TraesCS3D02G529100/TraesCS6A02G192900/TraesCS6B02G229100/novel.11857/TraesCS6B02G231200/TraesCS1D02G363800/TraesCS4A02G142300/TraesCS3A02G523600/TraesCS1B02G119700/TraesCS1B02G119800/Trae…	23
Cellular component	GO:0042788	polysomal ribosome	3/11051	122/76077	1	TraesCS4D02G170100/TraesCS2B02G373300/TraesCS3D02G167500	3
Cellular component	GO:0005747	mitochondrial respiratory chain complex I	4/11051	137/76077	1	TraesCS1B02G084700/TraesCS1D02G067500/TraesCS4B02G009200/TraesCS1A02G066400	4
Cellular component	GO:0030964	NADH dehydrogenase complex	4/11051	137/76077	1	TraesCS1B02G084700/TraesCS1D02G067500/TraesCS4B02G009200/TraesCS1A02G066400	4
Cellular component	GO:0045271	respiratory chain complex I	4/11051	137/76077	1	TraesCS1B02G084700/TraesCS1D02G067500/TraesCS4B02G009200/TraesCS1A02G066400	4
Cellular component	GO:0045263	proton-transporting ATP synthase complex, coupling factor F(o)	5/11051	151/76077	1	TraesCS4B02G204500/TraesCS4D02G205400/TraesCS1B02G369000/TraesCS7A02G098200/TraesCS3A02G287700	5
Cellular component	GO:0098803	respiratory chain complex	14/11051	263/76077	1	TraesCS1B02G084700/TraesCS1D02G067500/TraesCS3D02G250800/TraesCS7A02G314000/TraesCS4B02G009200/TraesCS1D02G249900/TraesCS1A02G250300/TraesCS7D02G311200/TraesCS3A02G250400/TraesCS1A02G066400/TraesCS2D02G255500/TraesCS3A02G458200/novel.6098/TraesCS3D02G451000	14
Cellular component	GO:0031248	protein acetyltransferase complex	7/11051	190/76077	1	TraesCSU02G003200/TraesCS1A02G138200/TraesCS1D02G134200/TraesCS5A02G119000/TraesCS2D02G269000/TraesCS3D02G421100/TraesCS4B02G216100	7
Cellular component	GO:1902493	acetyltransferase complex	7/11051	190/76077	1	TraesCSU02G003200/TraesCS1A02G138200/TraesCS1D02G134200/TraesCS5A02G119000/TraesCS2D02G269000/TraesCS3D02G421100/TraesCS4B02G216100	7
Cellular component	GO:0016469	proton-transporting two-sector ATPase complex	15/11051	344/76077	1	TraesCS3B02G280000/TraesCS3A02G250500/TraesCS7A02G385000/TraesCS4B02G204500/TraesCS2A02G223600/TraesCS4D02G205400/TraesCS3A02G352800/TraesCS3B02G385500/TraesCS3D02G346900/TraesCS6D02G135900/TraesCS1B02G369000/novel.18108/TraesCS7A02G098200/novel.13153/TraesCS3A02G287700	15
Cellular component	GO:0045259	proton-transporting ATP synthase complex	8/11051	263/76077	1	TraesCS7A02G385000/TraesCS4B02G204500/TraesCS2A02G223600/TraesCS4D02G205400/TraesCS1B02G369000/TraesCS7A02G098200/novel.13153/TraesCS3A02G287700	8
Cellular component	GO:0022625	cytosolic large ribosomal subunit	13/11051	338/76077	1	TraesCS1B02G286500/TraesCS1A02G277500/TraesCS5A02G317900/TraesCS5A02G073800/TraesCS4D02G170100/TraesCS4B02G342900/novel.17529/TraesCS7D02G480000/TraesCS5D02G481100/novel.14271/TraesCS7B02G399800/TraesCS3A02G268300/TraesCS4A02G235000	13
Cellular component	GO:0015935	small ribosomal subunit	12/11051	390/76077	1	TraesCS5D02G565000/TraesCS5D02G532100/TraesCS4A02G320200/TraesCS4A02G340600/TraesCS4D02G157600/TraesCS2D02G586100/TraesCS1B02G182600/TraesCS7D02G456600/TraesCS2B02G611800/TraesCS6D02G126300/TraesCS3D02G167500/novel.15413	12
Biological process	GO:0042542	response to hydrogen peroxide	130/9760	270/66496	1.92708e-35	TraesCS3B02G130500/TraesCS3B02G131200/TraesCS3D02G114800/TraesCS4A02G092100/TraesCS4B02G212200/TraesCS4B02G212300/TraesCS4D02G213100/TraesCS6B02G374100/TraesCS7B02G347100/TraesCS4A02G092900/TraesCS4A02G059900/TraesCS4B02G051600/TraesCS6D02G322300/TraesCS4D02G051900/TraesCS3D02G115300/TraesCS4D02G212500/TraesCS3D02G045500/TraesCS3B02G131300/TraesCS4B02G211700/TraesCS4B02G211600/TraesCS4A02G226700/…	130
Biological process	GO:0009768	photosynthesis, light harvesting in photosystem I	59/9760	92/66496	5.92366e-24	TraesCS1D02G375000/TraesCS5B02G462900/TraesCS1D02G411300/TraesCS1B02G432700/TraesCS6B02G122800/TraesCS6A02G094300/TraesCS1B02G388200/TraesCS5B02G462800/TraesCS1D02G374900/TraesCS7B02G103400/TraesCS1A02G403300/TraesCS6A02G094600/TraesCS1A02G306600/TraesCS5B02G463100/TraesCS5B02G463000/TraesCS7B02G103300/TraesCS5A02G454200/TraesCS1A02G403800/TraesCS6A02G094200/TraesCS5D02G357600/novel.17011/TraesCS…	59
Biological process	GO:0009765	photosynthesis, light harvesting	72/9760	136/66496	1.97611e-22	TraesCS1D02G375000/TraesCS5B02G462900/TraesCS1D02G411300/TraesCS1B02G432700/TraesCS6B02G122800/TraesCS6A02G094300/TraesCS1B02G388200/TraesCS5B02G322900/TraesCS5B02G462800/TraesCS1D02G374900/TraesCS5D02G329200/TraesCS7B02G103400/TraesCS1A02G403300/TraesCS6A02G094600/TraesCS1A02G306600/TraesCS5B02G463100/TraesCS5B02G463000/TraesCS5A02G322500/TraesCS7B02G103300/TraesCS5A02G454200/TraesCS1A02G403800/…	72
Biological process	GO:0051259	protein complex oligomerization	107/9760	272/66496	1.77893e-20	TraesCS3B02G130500/TraesCS3B02G131200/TraesCS3D02G114800/TraesCS4A02G092100/TraesCS4B02G212200/TraesCS4B02G212300/TraesCS4D02G213100/TraesCS6B02G374100/TraesCS7A02G161000/TraesCS7B02G347100/TraesCS7D02G162300/TraesCS4A02G092900/TraesCS5D02G219500/TraesCS5B02G211200/TraesCS6D02G322300/TraesCS3D02G115300/TraesCS4D02G212500/TraesCS3D02G045500/TraesCS3B02G131300/TraesCS4B02G211700/TraesCS4B02G211600/…	107
Biological process	GO:0051084	'de novo' posttranslational protein folding	62/9760	159/66496	2.89485e-11	TraesCS1A02G285000/TraesCS1B02G294300/TraesCS1D02G284000/TraesCS2A02G146000/TraesCS2B02G171400/TraesCS4B02G193500/TraesCS6A02G042600/TraesCS6B02G058300/TraesCS6D02G049100/TraesCS7A02G051000/TraesCS7A02G161000/TraesCS7B02G064000/TraesCS7D02G045900/TraesCS7D02G160400/TraesCS7D02G162300/TraesCS1B02G068200/TraesCS5D02G219500/TraesCS5B02G211200/TraesCS2D02G150600/novel.9124/TraesCS4D02G194500/TraesCS4…	62
Biological process	GO:0051085	chaperone cofactor-dependent protein refolding	62/9760	159/66496	2.89485e-11	TraesCS1A02G285000/TraesCS1B02G294300/TraesCS1D02G284000/TraesCS2A02G146000/TraesCS2B02G171400/TraesCS4B02G193500/TraesCS6A02G042600/TraesCS6B02G058300/TraesCS6D02G049100/TraesCS7A02G051000/TraesCS7A02G161000/TraesCS7B02G064000/TraesCS7D02G045900/TraesCS7D02G160400/TraesCS7D02G162300/TraesCS1B02G068200/TraesCS5D02G219500/TraesCS5B02G211200/TraesCS2D02G150600/novel.9124/TraesCS4D02G194500/TraesCS4…	62
Biological process	GO:0006458	'de novo' protein folding	63/9760	171/66496	3.20344e-10	TraesCS1A02G285000/TraesCS1B02G294300/TraesCS1D02G284000/TraesCS2A02G146000/TraesCS2B02G171400/TraesCS4B02G193500/TraesCS6A02G042600/TraesCS6B02G058300/TraesCS6D02G049100/TraesCS7A02G051000/TraesCS7A02G161000/TraesCS7B02G064000/TraesCS7D02G045900/TraesCS7D02G160400/TraesCS7D02G162300/TraesCS1B02G068200/TraesCS5D02G219500/TraesCS5B02G211200/TraesCS2D02G150600/novel.9124/TraesCS4D02G194500/TraesCS4…	63
Biological process	GO:0042026	protein refolding	55/9760	141/66496	5.25348e-10	TraesCS1A02G145000/TraesCS1A02G285000/TraesCS1B02G162300/TraesCS1B02G294300/TraesCS1D02G144000/TraesCS1D02G284000/TraesCS4A02G315500/TraesCS4B02G380800/TraesCS5A02G547300/TraesCS5D02G550700/TraesCS6A02G042600/TraesCS6A02G146400/TraesCS6B02G058300/TraesCS6B02G174500/TraesCS6D02G049100/TraesCS6D02G135600/TraesCS7A02G051000/TraesCS7B02G064000/TraesCS7D02G045900/TraesCS7D02G160400/TraesCSU02G131300/n…	55
Biological process	GO:0061077	chaperone-mediated protein folding	77/9760	233/66496	5.25348e-10	TraesCS1A02G285000/TraesCS1B02G294300/TraesCS1D02G284000/TraesCS2A02G050600/TraesCS2A02G146000/TraesCS2A02G277100/TraesCS2B02G063900/TraesCS2B02G171400/TraesCS2B02G294500/TraesCS2D02G276000/TraesCS4B02G193500/TraesCS6A02G042600/TraesCS6B02G058300/TraesCS6D02G049100/TraesCS7A02G051000/TraesCS7A02G161000/TraesCS7A02G257100/TraesCS7B02G064000/TraesCS7B02G153100/TraesCS7D02G045900/TraesCS7D02G160400/…	77
Biological process	GO:0009063	cellular amino acid catabolic process	87/9760	291/66496	8.18057e-09	TraesCS1A02G218700/TraesCS3A02G250200/TraesCS3D02G250600/TraesCS6B02G376200/TraesCS3B02G279700/TraesCS1B02G085100/TraesCS1D02G212400/TraesCS1D02G067800/TraesCS6A02G344000/TraesCS4B02G071500/TraesCS2A02G380900/TraesCS1A02G066800/TraesCS4D02G068100/TraesCS6D02G163700/TraesCS7A02G102600/TraesCS6A02G141500/TraesCS2D02G377200/TraesCS4B02G069300/TraesCS6A02G174600/TraesCS2B02G048700/TraesCS4A02G246100/…	87
Biological process	GO:0006865	amino acid transport	100/9760	357/66496	1.69182e-08	TraesCS2B02G351100/TraesCS5A02G472500/TraesCS6A02G348400/TraesCS6B02G382000/TraesCS2A02G331100/TraesCS6D02G331400/TraesCS3A02G133100/TraesCS2D02G331800/TraesCS5D02G485100/TraesCS3A02G369200/TraesCS3D02G480100/TraesCS3B02G166500/TraesCS7D02G366200/TraesCS4A02G083100/TraesCS3B02G401000/TraesCS1A02G191800/TraesCSU02G023100/TraesCS7A02G356600/TraesCS1B02G206800/TraesCS5D02G256100/TraesCS6A02G170700/T…	100
Biological process	GO:0018298	protein-chromophore linkage	91/9760	323/66496	7.90906e-08	TraesCS1D02G375000/TraesCS5B02G462900/TraesCS1D02G411300/TraesCS1B02G432700/TraesCS6B02G122800/TraesCS6A02G094300/TraesCS1B02G388200/TraesCS5B02G322900/TraesCS5B02G462800/TraesCS1D02G374900/TraesCS5D02G329200/TraesCS7B02G103400/TraesCS5D02G177900/TraesCS1A02G403300/TraesCS6A02G094600/TraesCS1A02G306600/TraesCS5B02G463100/TraesCS5B02G463000/TraesCS5A02G322500/TraesCS7B02G103300/TraesCS5A02G454200/…	91
Biological process	GO:1901606	alpha-amino acid catabolic process	79/9760	268/66496	1.04876e-07	TraesCS1A02G218700/TraesCS3A02G250200/TraesCS3D02G250600/TraesCS6B02G376200/TraesCS3B02G279700/TraesCS1B02G085100/TraesCS1D02G212400/TraesCS1D02G067800/TraesCS6A02G344000/TraesCS2A02G380900/TraesCS1A02G066800/TraesCS4D02G068100/TraesCS6D02G163700/TraesCS7A02G102600/TraesCS6A02G141500/TraesCS2D02G377200/TraesCS4B02G069300/TraesCS6A02G174600/TraesCS2B02G048700/TraesCS4A02G246100/TraesCS7D02G096600/…	79
Biological process	GO:0098656	anion transmembrane transport	105/9760	396/66496	1.40025e-07	TraesCS2B02G351100/TraesCS5A02G472500/TraesCS2A02G331100/TraesCS2D02G331600/TraesCS3D02G188000/TraesCS2D02G331800/TraesCS5D02G485100/TraesCS7D02G321200/TraesCS4A02G083100/TraesCS7D02G243000/TraesCS7A02G370000/TraesCS1A02G191800/TraesCS7A02G324800/TraesCS1D02G200000/TraesCS2D02G317500/TraesCS7A02G244400/TraesCS1B02G206800/TraesCS2A02G220400/TraesCS5D02G256100/TraesCS6A02G170700/TraesCS4D02G221500/…	105
Biological process	GO:0006986	response to unfolded protein	51/9760	145/66496	1.48106e-07	TraesCS1A02G285000/TraesCS1B02G294300/TraesCS1D02G284000/TraesCS6A02G042600/TraesCS6B02G058300/TraesCS6D02G049100/TraesCS2D02G146100/TraesCS6D02G090400/TraesCS6D02G317700/TraesCS4A02G066100/TraesCS2A02G545600/TraesCS2D02G546500/TraesCS2B02G167900/TraesCS2A02G142800/TraesCS6A02G337100/TraesCS6B02G130100/TraesCS7A02G370000/TraesCS5B02G087700/TraesCS6A02G101900/TraesCS4D02G140800/TraesCS4B02G243400/…	51
Biological process	GO:2000070	regulation of response to water deprivation	68/9760	222/66496	2.31085e-07	TraesCS5A02G321300/TraesCS5B02G321800/TraesCS6D02G217800/TraesCS5D02G378400/TraesCS5D02G328100/TraesCS6B02G263800/novel.7038/TraesCS3B02G411300/TraesCS5A02G368900/TraesCS2D02G369900/TraesCS3A02G406000/TraesCS4D02G141500/TraesCS7D02G377600/TraesCS6A02G235100/TraesCS3D02G371900/TraesCS3B02G439600/TraesCS3A02G378700/TraesCS4D02G325700/TraesCS6A02G291100/TraesCS1B02G282800/TraesCSU02G068500/TraesCS6B…	68
Biological process	GO:0015893	drug transport	50/9760	143/66496	2.4108e-07	TraesCS3A02G133100/TraesCS3B02G166500/TraesCS1A02G191800/TraesCS1D02G200000/TraesCS1B02G206800/TraesCS5D02G256100/TraesCS1A02G196500/TraesCS7D02G211700/TraesCS5A02G070500/novel.18993/TraesCS5B02G114400/TraesCS1B02G211100/TraesCS5D02G082400/TraesCS2B02G449100/TraesCS5D02G402100/TraesCS4D02G191700/TraesCS5A02G248900/TraesCS1D02G245700/TraesCS4A02G113800/TraesCS7A02G209800/TraesCS5D02G116600/TraesCS…	50
Biological process	GO:0006066	alcohol metabolic process	123/9760	493/66496	2.4407e-07	TraesCS4B02G379500/TraesCS6A02G271300/TraesCSU02G129700/TraesCS3D02G144900/TraesCS5A02G545700/TraesCS5A02G238000/TraesCS4D02G027800/TraesCS7A02G357800/TraesCS3A02G142700/TraesCS6A02G271600/TraesCS7B02G030000/TraesCS6D02G243800/TraesCS5B02G430100/TraesCS1D02G173800/TraesCS4A02G038500/TraesCS2D02G423500/TraesCS7D02G242500/TraesCS5A02G428200/TraesCS5B02G236500/TraesCS3B02G175900/TraesCS4B02G030400/T…	123
Biological process	GO:0002238	response to molecule of fungal origin	40/9760	108/66496	1.36157e-06	TraesCS4A02G059900/TraesCS1A02G106600/TraesCS6B02G300300/TraesCS3A02G315600/TraesCS5B02G097600/TraesCS6D02G303600/TraesCS2A02G211100/TraesCS5D02G104200/TraesCS2B02G236700/TraesCS3D02G315900/TraesCS4B02G235500/TraesCS1B02G154200/TraesCS2D02G217300/TraesCS1D02G135500/TraesCS6D02G293300/TraesCS6A02G314000/TraesCS5A02G092000/TraesCS5A02G454500/TraesCS2A02G112600/TraesCS6B02G344000/TraesCS6A02G323800/…	40
Biological process	GO:0017000	antibiotic biosynthetic process	40/9760	108/66496	1.36157e-06	TraesCS5A02G090000/TraesCS2D02G423500/TraesCS3D02G041800/TraesCS5D02G102100/TraesCS7B02G434700/TraesCS5B02G417300/TraesCS3A02G037700/TraesCS5D02G102000/TraesCS3B02G045900/TraesCS2A02G425500/TraesCS5B02G416900/TraesCS5B02G098900/TraesCS5D02G422700/TraesCS5A02G092800/TraesCS7A02G518800/TraesCS5B02G417200/TraesCS6A02G151200/TraesCS6D02G141400/TraesCS5D02G196200/TraesCS5D02G105100/TraesCS5B02G095800/…	40
Biological process	GO:0035966	response to topologically incorrect protein	77/9760	279/66496	2.65892e-06	TraesCS1A02G285000/TraesCS1B02G294300/TraesCS1D02G284000/TraesCS6A02G042600/TraesCS6B02G058300/TraesCS6D02G049100/TraesCS2D02G146100/TraesCS6D02G090400/TraesCS6D02G317700/TraesCS4D02G267600/TraesCS4A02G035500/TraesCS4A02G066100/TraesCS2A02G545600/TraesCS2D02G546500/TraesCS2B02G167900/TraesCS2A02G142800/TraesCS6A02G337100/TraesCS6B02G130100/TraesCS4D02G267800/TraesCS7D02G315300/TraesCS7A02G370000/…	77
Biological process	GO:0009697	salicylic acid biosynthetic process	34/9760	87/66496	3.32883e-06	TraesCS5A02G090000/TraesCS3D02G041800/TraesCS5D02G102100/TraesCS7B02G434700/TraesCS5B02G417300/TraesCS3A02G037700/TraesCS5D02G102000/TraesCS3B02G045900/TraesCS5B02G416900/TraesCS5B02G098900/TraesCS5D02G422700/TraesCS5A02G092800/TraesCS7A02G518800/TraesCS5B02G417200/TraesCS6A02G151200/TraesCS6D02G141400/TraesCS5D02G196200/TraesCS5D02G105100/TraesCS5B02G095800/TraesCS5A02G193800/TraesCS7D02G508800/…	34
Biological process	GO:0008643	carbohydrate transport	100/9760	397/66496	3.72451e-06	TraesCS7D02G506800/TraesCS6D02G198300/TraesCS6B02G245500/TraesCS3D02G403300/TraesCS6A02G217200/TraesCS7D02G321200/TraesCS6A02G148600/TraesCS7A02G370000/TraesCS7A02G324800/TraesCS1D02G200000/TraesCS2D02G477900/TraesCS6D02G138000/TraesCS2A02G220400/TraesCS4B02G197600/TraesCS1B02G435900/TraesCS5A02G181500/TraesCS1A02G196500/TraesCS7D02G181600/TraesCS2A02G205500/TraesCS3B02G149400/TraesCS6D02G177400/…	100
Biological process	GO:0009642	response to light intensity	84/9760	321/66496	7.46386e-06	TraesCS6D02G203800/novel.10001/TraesCS4B02G213400/TraesCS5B02G029000/TraesCS6D02G390200/TraesCS5D02G038600/TraesCS4A02G091300/TraesCS6A02G231300/TraesCS2D02G340700/TraesCS2B02G360400/TraesCS7B02G450100/TraesCS4D02G214100/TraesCS7B02G434700/TraesCS5A02G030400/TraesCS3A02G381000/TraesCS6D02G299200/TraesCS6A02G406700/TraesCS6A02G389300/TraesCS3D02G374200/TraesCS6B02G250000/TraesCS7D02G520300/TraesCS…	84
Biological process	GO:0034620	cellular response to unfolded protein	45/9760	137/66496	9.17471e-06	TraesCS1A02G285000/TraesCS1B02G294300/TraesCS1D02G284000/TraesCS6A02G042600/TraesCS6B02G058300/TraesCS6D02G049100/TraesCS2D02G146100/TraesCS6D02G090400/TraesCS6D02G317700/TraesCS4A02G066100/TraesCS2A02G545600/TraesCS2D02G546500/TraesCS2B02G167900/TraesCS2A02G142800/TraesCS6A02G337100/TraesCS6B02G130100/TraesCS7A02G370000/TraesCS5B02G087700/TraesCS6A02G101900/TraesCS4D02G140800/TraesCS4B02G243400/…	45
Biological process	GO:0006544	glycine metabolic process	22/9760	46/66496	1.18442e-05	TraesCS1A02G218700/TraesCS3A02G250200/TraesCS3D02G250600/TraesCS3B02G279700/novel.18169/TraesCS4D02G068100/TraesCS4B02G069300/TraesCS4A02G246100/TraesCS2B02G400000/TraesCS2B02G280600/TraesCS2D02G262400/TraesCS2B02G490900/TraesCS2D02G379000/TraesCS2D02G467900/TraesCS2A02G467900/TraesCS2A02G382700/TraesCS4D02G346900/TraesCS3D02G378700/TraesCS6B02G342400/TraesCS5A02G522600/TraesCS6D02G147700/TraesCS…	22
Biological process	GO:0031669	cellular response to nutrient levels	94/9760	376/66496	1.18442e-05	TraesCS6D02G364300/TraesCS1D02G149800/TraesCS1B02G308900/TraesCS1D02G292100/TraesCS1D02G325300/TraesCS1D02G286300/TraesCS6D02G320200/TraesCS6A02G389300/TraesCS5B02G425900/TraesCS3A02G055500/TraesCS6B02G430000/TraesCS5A02G423600/TraesCS5A02G229700/TraesCS3D02G422700/TraesCS3A02G427100/TraesCS6D02G374200/TraesCS6A02G375800/TraesCSU02G113900/TraesCS2D02G317500/TraesCS6A02G339600/TraesCS3B02G067900/T…	94
Biological process	GO:0046165	alcohol biosynthetic process	72/9760	267/66496	1.54473e-05	TraesCS4B02G379500/TraesCSU02G129700/TraesCS3D02G144900/TraesCS5A02G545700/TraesCS4D02G027800/TraesCS3A02G142700/TraesCS6A02G271600/TraesCS7B02G030000/TraesCS5B02G430100/TraesCS1D02G173800/TraesCS4A02G038500/TraesCS2D02G423500/TraesCS5A02G428200/TraesCS3B02G175900/TraesCS4B02G030400/TraesCS4D02G263100/TraesCS5D02G436200/TraesCS7B02G233600/TraesCS7D02G329500/TraesCS4B02G263000/TraesCS6D02G379900/T…	72
Biological process	GO:0005984	disaccharide metabolic process	57/9760	197/66496	2.27818e-05	TraesCS1A02G215500/TraesCS4D02G169800/TraesCS1D02G218000/TraesCS1A02G210400/TraesCS2B02G403000/TraesCS4B02G091100/TraesCS4A02G062900/TraesCS1D02G213700/TraesCS1B02G229000/TraesCS6A02G248400/TraesCS2D02G505700/TraesCS2A02G505000/TraesCS2D02G382600/TraesCS4A02G225100/TraesCS6D02G230500/TraesCS6B02G276300/TraesCS4D02G088200/TraesCS6B02G222900/TraesCS4B02G211400/TraesCS5D02G001200/TraesCS4D02G239700/…	57
Biological process	GO:0035967	cellular response to topologically incorrect protein	70/9760	260/66496	2.27818e-05	TraesCS1A02G285000/TraesCS1B02G294300/TraesCS1D02G284000/TraesCS6A02G042600/TraesCS6B02G058300/TraesCS6D02G049100/TraesCS2D02G146100/TraesCS6D02G090400/TraesCS6D02G317700/TraesCS4D02G267600/TraesCS4A02G035500/TraesCS4A02G066100/TraesCS2A02G545600/TraesCS2D02G546500/TraesCS2B02G167900/TraesCS2A02G142800/TraesCS6A02G337100/TraesCS6B02G130100/TraesCS4D02G267800/TraesCS7D02G315300/TraesCS7A02G370000/…	70
Biological process	GO:0042135	neurotransmitter catabolic process	15/9760	25/66496	2.46021e-05	TraesCS3A02G250200/TraesCS3D02G250600/TraesCS3B02G279700/TraesCS2B02G490900/TraesCS2D02G467900/TraesCS3A02G025300/TraesCS2A02G467900/TraesCS3D02G020700/TraesCS6B02G342400/TraesCS3D02G020600/TraesCS2A02G192100/TraesCS2D02G195400/TraesCS6D02G147700/TraesCS3A02G025400/TraesCS3D02G208400	15
Biological process	GO:0009630	gravitropism	79/9760	306/66496	2.48373e-05	TraesCS6D02G360000/TraesCS7D02G317500/TraesCS1B02G226200/TraesCS7A02G320600/novel.9780/novel.4108/TraesCS6B02G413100/TraesCS1D02G215600/TraesCS7B02G221600/TraesCS6A02G375500/TraesCS1A02G212700/TraesCS2D02G281400/TraesCS5A02G513000/TraesCS3B02G546200/TraesCS2A02G521400/TraesCS4D02G339300/novel.3727/TraesCS4B02G344200/TraesCS4D02G125800/TraesCS3D02G492600/TraesCS3B02G155600/TraesCS4B02G235600/Traes…	79
Biological process	GO:0080142	regulation of salicylic acid biosynthetic process	26/9760	64/66496	3.95582e-05	TraesCS5A02G090000/TraesCS3D02G041800/TraesCS5D02G102100/TraesCS5B02G417300/TraesCS3A02G037700/TraesCS5D02G102000/TraesCS3B02G045900/TraesCS5B02G416900/TraesCS5B02G098900/TraesCS5D02G422700/TraesCS5A02G092800/TraesCS5B02G417200/TraesCS6A02G151200/TraesCS6D02G141400/TraesCS5D02G105100/TraesCS5B02G095800/TraesCS6B02G179500/TraesCS6D02G080500/TraesCS6B02G434800/TraesCS5A02G413700/TraesCS1D02G140300/…	26
Biological process	GO:0015802	basic amino acid transport	16/9760	29/66496	4.35781e-05	TraesCS7D02G366200/TraesCS7A02G356600/TraesCS4B02G100800/TraesCS5B02G116100/TraesCS4D02G097400/TraesCS1D02G264700/TraesCS1B02G275200/TraesCS7B02G271200/TraesCS3B02G177000/TraesCS3D02G157800/TraesCS3A02G406900/TraesCS1A02G264500/TraesCS3B02G441200/TraesCS3A02G407000/TraesCS3A02G149900/TraesCS3B02G441100	16
Biological process	GO:0009629	response to gravity	79/9760	311/66496	4.44925e-05	TraesCS6D02G360000/TraesCS7D02G317500/TraesCS1B02G226200/TraesCS7A02G320600/novel.9780/novel.4108/TraesCS6B02G413100/TraesCS1D02G215600/TraesCS7B02G221600/TraesCS6A02G375500/TraesCS1A02G212700/TraesCS2D02G281400/TraesCS5A02G513000/TraesCS3B02G546200/TraesCS2A02G521400/TraesCS4D02G339300/novel.3727/TraesCS4B02G344200/TraesCS4D02G125800/TraesCS3D02G492600/TraesCS3B02G155600/TraesCS4B02G235600/Traes…	79
Biological process	GO:0019253	reductive pentose-phosphate cycle	33/9760	93/66496	4.44925e-05	TraesCS2B02G079500/TraesCS6D02G247400/TraesCS2A02G344600/TraesCS5A02G165400/TraesCS2B02G079400/TraesCS2D02G065600/TraesCS2A02G067100/TraesCS2B02G342200/TraesCS2A02G067200/TraesCS5D02G169900/TraesCS5D02G169600/TraesCS2A02G067300/TraesCS5B02G162800/novel.3539/TraesCSU02G063400/TraesCS6B02G294700/TraesCS5B02G162600/TraesCS6A02G267300/TraesCS4B02G323000/TraesCS2A02G067000/TraesCS5A02G165700/TraesCS4D…	33
Biological process	GO:0019685	photosynthesis, dark reaction	33/9760	93/66496	4.44925e-05	TraesCS2B02G079500/TraesCS6D02G247400/TraesCS2A02G344600/TraesCS5A02G165400/TraesCS2B02G079400/TraesCS2D02G065600/TraesCS2A02G067100/TraesCS2B02G342200/TraesCS2A02G067200/TraesCS5D02G169900/TraesCS5D02G169600/TraesCS2A02G067300/TraesCS5B02G162800/novel.3539/TraesCSU02G063400/TraesCS6B02G294700/TraesCS5B02G162600/TraesCS6A02G267300/TraesCS4B02G323000/TraesCS2A02G067000/TraesCS5A02G165700/TraesCS4D…	33
Biological process	GO:0006552	leucine catabolic process	11/9760	15/66496	4.44925e-05	TraesCS1B02G085100/TraesCS1D02G067800/TraesCS1A02G066800/TraesCS7A02G102600/TraesCS7D02G096600/TraesCS3D02G189400/TraesCS4A02G401400/TraesCS3A02G185500/TraesCS3B02G215100/TraesCS5B02G062500/TraesCS5A02G053700	11
Biological process	GO:1903825	organic acid transmembrane transport	57/9760	203/66496	5.02844e-05	TraesCS2B02G351100/TraesCS5A02G472500/TraesCS2A02G331100/TraesCS2D02G331600/TraesCS2D02G331800/TraesCS5D02G485100/TraesCS4A02G083100/TraesCS1A02G191800/TraesCS1D02G200000/TraesCS1B02G206800/TraesCS2A02G220400/TraesCS5D02G256100/TraesCS6A02G170700/TraesCS4D02G221500/TraesCS1A02G196500/TraesCS7B02G127500/TraesCS5D02G485300/TraesCS3A02G346700/TraesCS1B02G211100/TraesCS7A02G517100/TraesCS6B02G198900/…	57
Biological process	GO:1905039	carboxylic acid transmembrane transport	57/9760	203/66496	5.02844e-05	TraesCS2B02G351100/TraesCS5A02G472500/TraesCS2A02G331100/TraesCS2D02G331600/TraesCS2D02G331800/TraesCS5D02G485100/TraesCS4A02G083100/TraesCS1A02G191800/TraesCS1D02G200000/TraesCS1B02G206800/TraesCS2A02G220400/TraesCS5D02G256100/TraesCS6A02G170700/TraesCS4D02G221500/TraesCS1A02G196500/TraesCS7B02G127500/TraesCS5D02G485300/TraesCS3A02G346700/TraesCS1B02G211100/TraesCS7A02G517100/TraesCS6B02G198900/…	57
Biological process	GO:0055083	monovalent inorganic anion homeostasis	22/9760	51/66496	7.21979e-05	TraesCS6D02G203800/TraesCS6A02G231300/TraesCS6B02G250000/TraesCS1B02G415800/TraesCS7D02G276400/TraesCS2B02G430000/TraesCS1A02G388400/TraesCS7A02G276500/TraesCS7D02G296500/novel.6073/TraesCS3D02G164900/TraesCS5A02G366700/TraesCS2D02G408700/TraesCS2A02G411200/TraesCS3D02G164800/TraesCS5D02G375900/TraesCS4D02G207300/TraesCS7B02G174200/TraesCS5D02G082700/TraesCS3B02G370300/TraesCS7B02G045900/TraesCS3…	22
Biological process	GO:0071478	cellular response to radiation	80/9760	321/66496	7.36091e-05	TraesCS3A02G081300/TraesCS2D02G079600/TraesCS5D02G386500/TraesCS1A02G431600/TraesCS4B02G261900/TraesCS5D02G060300/TraesCS3D02G081300/TraesCS1B02G467100/TraesCS5B02G380200/TraesCS5A02G049600/TraesCS3B02G096500/TraesCS4D02G261900/TraesCS2B02G553600/TraesCS3A02G349900/TraesCS5B02G054800/TraesCS4A02G041000/TraesCS2D02G117800/TraesCS7D02G280600/TraesCS2D02G317500/TraesCS5A02G376500/TraesCS4B02G356500/…	80
Biological process	GO:0080167	response to karrikin	68/9760	260/66496	7.36091e-05	TraesCS5D02G012500/TraesCS2D02G347300/TraesCS2A02G366100/TraesCS1B02G470800/TraesCS4D02G206200/TraesCS4A02G234100/TraesCS4D02G026800/TraesCS3D02G345600/TraesCS2A02G562100/TraesCS5B02G001100/TraesCS4B02G205300/TraesCS4B02G029600/TraesCS2A02G220400/TraesCS4A02G323800/TraesCS4D02G125800/TraesCS5D02G554300/TraesCS2A02G324700/TraesCS4A02G099000/TraesCS1B02G363700/TraesCS2A02G157600/TraesCS4A02G283900/…	68
Biological process	GO:0019318	hexose metabolic process	104/9760	449/66496	8.34408e-05	TraesCS3B02G423200/TraesCS3D02G384100/TraesCS4B02G179300/TraesCS6B02G187500/TraesCS7D02G377400/TraesCS5A02G314800/TraesCS6D02G148700/TraesCS5D02G321100/TraesCS3A02G073300/TraesCS1A02G110900/TraesCS6A02G213700/TraesCS7B02G283000/TraesCS1D02G112300/TraesCS7D02G433100/TraesCS5D02G511200/TraesCS1A02G279800/TraesCS7D02G309500/TraesCS1B02G129000/TraesCS5A02G108000/TraesCS7A02G381100/TraesCS2A02G344600/…	104
Biological process	GO:0071482	cellular response to light stimulus	75/9760	299/66496	0.000113953	TraesCS3A02G081300/TraesCS2D02G079600/TraesCS5D02G386500/TraesCS1A02G431600/TraesCS4B02G261900/TraesCS5D02G060300/TraesCS3D02G081300/TraesCS1B02G467100/TraesCS5B02G380200/TraesCS5A02G049600/TraesCS3B02G096500/TraesCS4D02G261900/TraesCS2B02G553600/TraesCS3A02G349900/TraesCS5B02G054800/TraesCS4A02G041000/TraesCS2D02G117800/TraesCS7D02G280600/TraesCS2D02G317500/TraesCS5A02G376500/TraesCS4B02G356500/…	75
Biological process	GO:0010230	alternative respiration	12/9760	19/66496	0.000128329	TraesCS2A02G438200/TraesCS2D02G436200/TraesCS2B02G459100/TraesCS2D02G542600/TraesCS6B02G296400/TraesCS2A02G541400/TraesCS2B02G459300/TraesCS6A02G269100/TraesCS2A02G438300/TraesCS2D02G436100/TraesCS2B02G571700/TraesCS2A02G439100	12
Biological process	GO:0015977	carbon fixation	38/9760	121/66496	0.000168771	TraesCS2B02G079500/TraesCS6D02G247400/TraesCS2A02G344600/TraesCS5A02G165400/TraesCS2B02G079400/TraesCS2D02G065600/TraesCS2A02G067100/TraesCS2B02G342200/TraesCS2A02G067200/TraesCS5D02G169900/TraesCS5D02G169600/TraesCS2A02G067300/TraesCS5B02G162800/novel.3539/TraesCSU02G063400/TraesCS6B02G294700/TraesCS5B02G162600/TraesCS6A02G267300/TraesCS4B02G323000/TraesCS2A02G067000/TraesCS5A02G165700/TraesCS4D…	38
Biological process	GO:0005985	sucrose metabolic process	37/9760	117/66496	0.000185286	TraesCS4D02G169800/TraesCS2B02G403000/TraesCS4B02G091100/TraesCS2D02G505700/TraesCS2A02G505000/TraesCS2D02G382600/TraesCS4A02G225100/TraesCS4D02G088200/TraesCS6B02G222900/TraesCS4B02G211400/TraesCS5D02G001200/TraesCS1D02G090000/TraesCS3B02G398300/TraesCS2A02G292900/TraesCS5B02G000100/TraesCS1A02G088600/TraesCSU02G136300/TraesCS4A02G093100/TraesCS6D02G183900/TraesCS6A02G410700/TraesCSU02G082000/Tr…	37
Biological process	GO:0003333	amino acid transmembrane transport	46/9760	161/66496	0.000283183	TraesCS2B02G351100/TraesCS5A02G472500/TraesCS2A02G331100/TraesCS2D02G331800/TraesCS5D02G485100/TraesCS4A02G083100/TraesCS1A02G191800/TraesCS1B02G206800/TraesCS5D02G256100/TraesCS6A02G170700/TraesCS4D02G221500/TraesCS5D02G485300/TraesCS3A02G346700/TraesCS7A02G517100/TraesCS6B02G198900/TraesCS2A02G279700/TraesCS5A02G248900/TraesCS4A02G179400/TraesCS3B02G420600/TraesCS4B02G154000/TraesCS6D02G235500/…	46
Biological process	GO:0006006	glucose metabolic process	49/9760	177/66496	0.000364076	TraesCS3B02G423200/TraesCS3D02G384100/TraesCS6B02G187500/TraesCS7D02G377400/TraesCS6D02G148700/TraesCS3A02G073300/TraesCS6A02G213700/TraesCS7B02G283000/TraesCS7D02G309500/TraesCS5A02G108000/TraesCS7A02G381100/TraesCS2A02G344600/TraesCS5B02G115300/TraesCS2B02G342200/TraesCS3D02G073000/TraesCS5D02G122700/TraesCS7B02G213300/TraesCS2D02G155200/TraesCS2A02G150000/TraesCS7A02G313100/TraesCS4B02G323000/…	49
Biological process	GO:0016094	polyprenol biosynthetic process	10/9760	15/66496	0.00043365	TraesCS7B02G030000/TraesCS2D02G423500/TraesCS4D02G263100/TraesCS4B02G263000/TraesCS7A02G130000/TraesCS2A02G425500/TraesCS7D02G129100/TraesCS2B02G445900/TraesCSU02G255100/novel.18009	10
Biological process	GO:0034605	cellular response to heat	66/9760	264/66496	0.000448789	TraesCS1A02G340100/TraesCS1B02G352400/TraesCS1D02G342100/TraesCS2A02G050600/TraesCS2B02G047400/TraesCS2B02G063900/TraesCS2D02G033200/TraesCS2D02G276000/TraesCS3A02G274400/TraesCS4B02G380800/TraesCS5A02G321300/TraesCS5A02G547300/TraesCS5B02G321800/TraesCS6A02G146400/TraesCS6B02G174500/TraesCS6D02G135600/TraesCSU02G131300/TraesCS5A02G383800/TraesCS2D02G050300/TraesCS5A02G437900/TraesCS6D02G217800/T…	66
Biological process	GO:2000378	negative regulation of reactive oxygen species metabolic process	8/9760	10/66496	0.000448789	TraesCS1B02G173300/TraesCS1D02G154800/TraesCS1A02G156300/TraesCS1D02G312100/novel.8328/TraesCS3A02G505200/TraesCS1A02G311800/TraesCS3B02G570900	8
Biological process	GO:0017182	peptidyl-diphthamide metabolic process	11/9760	18/66496	0.000449652	TraesCS7D02G476700/TraesCS6D02G362600/TraesCS6A02G378100/TraesCS6A02G386700/TraesCS7A02G490300/TraesCS7B02G393600/TraesCS5A02G162900/TraesCS5B02G375400/TraesCS5D02G382900/TraesCS5B02G160300/TraesCS5A02G373400	11
Biological process	GO:0017183	peptidyl-diphthamide biosynthetic process from peptidyl-histidine	11/9760	18/66496	0.000449652	TraesCS7D02G476700/TraesCS6D02G362600/TraesCS6A02G378100/TraesCS6A02G386700/TraesCS7A02G490300/TraesCS7B02G393600/TraesCS5A02G162900/TraesCS5B02G375400/TraesCS5D02G382900/TraesCS5B02G160300/TraesCS5A02G373400	11
Biological process	GO:0018202	peptidyl-histidine modification	11/9760	18/66496	0.000449652	TraesCS7D02G476700/TraesCS6D02G362600/TraesCS6A02G378100/TraesCS6A02G386700/TraesCS7A02G490300/TraesCS7B02G393600/TraesCS5A02G162900/TraesCS5B02G375400/TraesCS5D02G382900/TraesCS5B02G160300/TraesCS5A02G373400	11
Biological process	GO:1900247	regulation of cytoplasmic translational elongation	11/9760	18/66496	0.000449652	TraesCS7D02G476700/TraesCS6D02G362600/TraesCS6A02G378100/TraesCS6A02G386700/TraesCS7A02G490300/TraesCS7B02G393600/TraesCS5A02G162900/TraesCS5B02G375400/TraesCS5D02G382900/TraesCS5B02G160300/TraesCS5A02G373400	11
Biological process	GO:0044273	sulfur compound catabolic process	15/9760	31/66496	0.000502019	TraesCS3D02G076400/TraesCS6A02G308800/TraesCS6B02G337600/TraesCS3A02G076500/TraesCS6D02G288100/TraesCS1B02G199600/TraesCS2B02G340500/TraesCS2A02G342800/TraesCS5D02G172400/TraesCS6A02G068300/TraesCS3B02G090400/TraesCS6B02G092200/TraesCS5B02G165000/TraesCS2A02G574600/TraesCS1D02G184500	15
Biological process	GO:0015994	chlorophyll metabolic process	56/9760	216/66496	0.000606228	TraesCS4B02G311100/TraesCS4A02G411000/TraesCS2B02G239200/TraesCS4D02G309000/TraesCS7D02G346100/TraesCS3D02G514100/TraesCS2D02G136200/TraesCS7A02G338900/TraesCS3A02G506200/TraesCS2B02G157600/TraesCS6D02G286900/TraesCS3B02G574300/TraesCS1D02G168700/TraesCS6B02G336300/TraesCS6A02G307700/TraesCS7B02G250200/TraesCS1B02G266500/TraesCS2A02G134000/TraesCS2D02G563600/TraesCS1A02G255800/TraesCS2A02G590600/…	56
Biological process	GO:0090059	protoxylem development	22/9760	58/66496	0.000618588	TraesCS2A02G566000/TraesCS4A02G200100/TraesCS4D02G112900/TraesCS2A02G565900/TraesCS2D02G596000/TraesCS4B02G115200/TraesCS7D02G246400/novel.8788/TraesCS2A02G583800/TraesCS2B02G044300/TraesCS2A02G566100/TraesCS2D02G535000/TraesCS2A02G533100/TraesCS2A02G281600/TraesCS7A02G259600/TraesCS7B02G325400/TraesCS2D02G534900/TraesCS2D02G596100/TraesCS7D02G458100/TraesCS7B02G061400/TraesCS7A02G424500/TraesCS2…	22
Biological process	GO:0030150	protein import into mitochondrial matrix	30/9760	92/66496	0.000618588	TraesCS6B02G249700/TraesCS6D02G203300/TraesCS5D02G420700/TraesCS6A02G231900/TraesCS2A02G303400/TraesCS5A02G176600/TraesCS5B02G173300/TraesCS1B02G198400/TraesCS1D02G185700/TraesCS5D02G180300/novel.12399/TraesCS2B02G320000/TraesCS3D02G298400/TraesCS1B02G173300/TraesCS3A02G309700/TraesCS1D02G154800/TraesCS1A02G182500/TraesCS3B02G152700/TraesCS3B02G246400/TraesCS3D02G135400/TraesCS1A02G156300/TraesCS…	30
Biological process	GO:0010109	regulation of photosynthesis	34/9760	110/66496	0.000618588	TraesCS5B02G029000/TraesCS5D02G038600/TraesCS5A02G030400/TraesCS7B02G184800/TraesCS7A02G297900/TraesCS1D02G301100/TraesCS1B02G311200/TraesCS3D02G309400/TraesCS3B02G344200/TraesCS1A02G301400/TraesCS7D02G292000/TraesCS2A02G220400/TraesCS2B02G048200/TraesCS1D02G328000/TraesCS3B02G234200/TraesCS2A02G388500/TraesCS3A02G202700/TraesCS4B02G364300/TraesCS1B02G388900/TraesCS1B02G339500/TraesCS5A02G532600/…	34
Biological process	GO:0030574	collagen catabolic process	9/9760	13/66496	0.00066064	TraesCS7B02G101500/TraesCS7D02G197300/TraesCS7A02G195800/TraesCS5A02G538700/TraesCS4D02G362900/TraesCS1B02G234700/TraesCS1D02G223000/TraesCS6D02G289700/TraesCS1A02G221400	9
Biological process	GO:0009644	response to high light intensity	38/9760	129/66496	0.00066064	TraesCS6D02G203800/TraesCS4B02G213400/TraesCS6D02G390200/TraesCS4A02G091300/TraesCS6A02G231300/TraesCS7B02G450100/TraesCS4D02G214100/TraesCS3A02G381000/TraesCS6D02G299200/TraesCS6A02G406700/TraesCS6A02G389300/TraesCS3D02G374200/TraesCS6B02G250000/TraesCS7D02G520300/TraesCS2B02G553600/TraesCS6B02G430000/TraesCS7D02G280600/TraesCS6D02G374200/TraesCS6B02G350500/TraesCS2D02G317500/TraesCS6B02G451300/…	38
Biological process	GO:0009071	serine family amino acid catabolic process	13/9760	25/66496	0.00066064	TraesCS1A02G218700/TraesCS3A02G250200/TraesCS3D02G250600/TraesCS3B02G279700/TraesCS4D02G068100/TraesCS4B02G069300/TraesCS4A02G246100/TraesCS2B02G490900/TraesCS2D02G467900/TraesCS2A02G467900/TraesCS3D02G378700/TraesCS6B02G342400/TraesCS6D02G147700	13
Biological process	GO:0030198	extracellular matrix organization	25/9760	71/66496	0.000682617	TraesCS6D02G364400/TraesCS6A02G379800/TraesCS6B02G418400/TraesCS4D02G188600/TraesCS4B02G187300/TraesCS7B02G101500/TraesCS5A02G161600/TraesCS7D02G197300/TraesCS7A02G195800/TraesCS4A02G117100/TraesCS3A02G423700/TraesCS5A02G538700/TraesCS5D02G167500/TraesCS4D02G362900/TraesCS1B02G234700/TraesCS5B02G396900/TraesCS5B02G159100/TraesCS1D02G223000/TraesCS5A02G392000/TraesCS2B02G406700/TraesCS1D02G005200/…	25
Biological process	GO:0010107	potassium ion import	10/9760	16/66496	0.00075244	TraesCS2B02G141900/TraesCS2D02G123000/TraesCS2A02G121000/TraesCS7D02G276400/TraesCS7A02G276500/TraesCS5A02G366700/TraesCS5D02G375900/TraesCS4A02G145300/TraesCS7B02G174200/novel.12254	10
Biological process	GO:1990573	potassium ion import across plasma membrane	10/9760	16/66496	0.00075244	TraesCS2B02G141900/TraesCS2D02G123000/TraesCS2A02G121000/TraesCS7D02G276400/TraesCS7A02G276500/TraesCS5A02G366700/TraesCS5D02G375900/TraesCS4A02G145300/TraesCS7B02G174200/novel.12254	10
Biological process	GO:0090229	negative regulation of red or far-red light signaling pathway	11/9760	19/66496	0.000753641	TraesCS5D02G386500/TraesCS5D02G060300/TraesCS5B02G380200/TraesCS5A02G049600/TraesCS5B02G054800/TraesCS5A02G376500/TraesCS2A02G253900/TraesCS2D02G254400/TraesCS1A02G083000/TraesCS1D02G084200/TraesCS1B02G100400	11
Biological process	GO:2000765	regulation of cytoplasmic translation	11/9760	19/66496	0.000753641	TraesCS7D02G476700/TraesCS6D02G362600/TraesCS6A02G378100/TraesCS6A02G386700/TraesCS7A02G490300/TraesCS7B02G393600/TraesCS5A02G162900/TraesCS5B02G375400/TraesCS5D02G382900/TraesCS5B02G160300/TraesCS5A02G373400	11
Biological process	GO:0098869	cellular oxidant detoxification	16/9760	36/66496	0.000803818	TraesCS7A02G161000/TraesCS7D02G162300/TraesCS5D02G219500/TraesCS5B02G211200/TraesCS7B02G066000/TraesCS2A02G121200/novel.1901/TraesCS5A02G212500/TraesCS2D02G123300/TraesCS1A02G045700/TraesCSU02G113900/TraesCS6B02G117300/TraesCS6B02G306300/TraesCS6A02G085000/TraesCS1B02G201100/TraesCS1D02G177700	16
Biological process	GO:0015995	chlorophyll biosynthetic process	43/9760	155/66496	0.000862497	TraesCS2B02G239200/TraesCS3D02G514100/TraesCS2D02G136200/TraesCS3A02G506200/TraesCS2B02G157600/TraesCS6D02G286900/TraesCS3B02G574300/TraesCS1D02G168700/TraesCS6B02G336300/TraesCS6A02G307700/TraesCS1B02G266500/TraesCS2A02G134000/TraesCS2D02G563600/TraesCS1A02G255800/TraesCS2A02G590600/TraesCS1A02G173100/TraesCS5D02G179900/TraesCS1B02G191200/TraesCS1D02G165600/TraesCS2B02G194900/TraesCS1D02G255100/…	43
Biological process	GO:0009267	cellular response to starvation	71/9760	298/66496	0.000862497	TraesCS6D02G364300/TraesCS1D02G149800/TraesCS1D02G325300/TraesCS1D02G286300/TraesCS6D02G320200/TraesCS6A02G389300/TraesCS3A02G055500/TraesCS6B02G430000/TraesCS5A02G229700/TraesCS3D02G422700/TraesCS3A02G427100/TraesCS6D02G374200/TraesCS6A02G375800/TraesCSU02G113900/TraesCS6A02G339600/TraesCS3B02G067900/TraesCS1D02G167600/TraesCS1A02G170000/TraesCS6B02G370600/TraesCS1D02G268500/novel.2078/TraesCS4A…	71
Biological process	GO:0002182	cytoplasmic translational elongation	13/9760	26/66496	0.000994451	TraesCS1B02G286500/TraesCS1A02G277500/TraesCS7D02G476700/TraesCS6D02G362600/TraesCS6A02G378100/TraesCS6A02G386700/TraesCS7A02G490300/TraesCS7B02G393600/TraesCS5A02G162900/TraesCS5B02G375400/TraesCS5D02G382900/TraesCS5B02G160300/TraesCS5A02G373400	13
Biological process	GO:0045332	phospholipid translocation	15/9760	33/66496	0.000994451	TraesCS7A02G231600/TraesCS2D02G212400/TraesCS3D02G193200/TraesCS1B02G154200/TraesCS1D02G135500/TraesCS2B02G230600/TraesCS2B02G294800/TraesCS7B02G130000/TraesCS2A02G203300/TraesCS3A02G189700/TraesCS1A02G002500/TraesCS3B02G218800/novel.12788/novel.605/TraesCS2A02G276800	15
Biological process	GO:1902584	positive regulation of response to water deprivation	32/9760	104/66496	0.000994451	TraesCS5A02G321300/TraesCS5B02G321800/TraesCS5D02G328100/TraesCS3B02G411300/TraesCS3A02G406000/TraesCS4D02G141500/TraesCS3D02G371900/TraesCS3B02G439600/TraesCS3A02G378700/TraesCS4D02G325700/TraesCS1B02G282800/TraesCS3A02G299200/TraesCS1A02G263700/TraesCS5A02G500500/TraesCS4D02G027600/TraesCS1A02G273000/novel.2011/TraesCS1B02G274300/TraesCS1D02G263800/TraesCS7A02G066200/TraesCS1A02G284000/TraesCS7…	32
Biological process	GO:2000030	regulation of response to red or far red light	39/9760	138/66496	0.00121713	TraesCS2D02G347300/TraesCS5D02G386500/TraesCS5D02G060300/TraesCS2A02G366100/TraesCS5B02G380200/TraesCS5A02G049600/TraesCS5B02G054800/TraesCS5A02G317100/TraesCS3D02G178700/TraesCS2D02G317500/TraesCS5A02G376500/TraesCS2A02G253900/TraesCS5D02G323400/TraesCS4B02G235600/TraesCS2D02G254400/TraesCS2D02G200900/novel.5970/TraesCS3D02G273200/TraesCS3B02G203000/TraesCS3A02G001500/TraesCS5B02G317700/TraesCS1…	39
Biological process	GO:0032963	collagen metabolic process	9/9760	14/66496	0.00129912	TraesCS7B02G101500/TraesCS7D02G197300/TraesCS7A02G195800/TraesCS5A02G538700/TraesCS4D02G362900/TraesCS1B02G234700/TraesCS1D02G223000/TraesCS6D02G289700/TraesCS1A02G221400	9
Biological process	GO:0009720	detection of hormone stimulus	10/9760	17/66496	0.00129912	novel.10001/TraesCS3A02G478500/TraesCS3B02G551200/TraesCS3D02G246500/novel.17550/novel.1554/TraesCS3B02G275000/TraesCS3A02G478700/TraesCS3A02G245000/TraesCS7D02G291200	10
Biological process	GO:0009726	detection of endogenous stimulus	10/9760	17/66496	0.00129912	novel.10001/TraesCS3A02G478500/TraesCS3B02G551200/TraesCS3D02G246500/novel.17550/novel.1554/TraesCS3B02G275000/TraesCS3A02G478700/TraesCS3A02G245000/TraesCS7D02G291200	10
Biological process	GO:0009729	detection of brassinosteroid stimulus	10/9760	17/66496	0.00129912	novel.10001/TraesCS3A02G478500/TraesCS3B02G551200/TraesCS3D02G246500/novel.17550/novel.1554/TraesCS3B02G275000/TraesCS3A02G478700/TraesCS3A02G245000/TraesCS7D02G291200	10
Biological process	GO:0010481	epidermal cell division	10/9760	17/66496	0.00129912	TraesCS2D02G171500/TraesCS2B02G190400/TraesCS7B02G081300/TraesCS4D02G301900/TraesCS2A02G164600/TraesCS7A02G176300/TraesCS7D02G177600/TraesCS5B02G244000/TraesCS5A02G246900/TraesCS5D02G253400	10
Biological process	GO:0010482	regulation of epidermal cell division	10/9760	17/66496	0.00129912	TraesCS2D02G171500/TraesCS2B02G190400/TraesCS7B02G081300/TraesCS4D02G301900/TraesCS2A02G164600/TraesCS7A02G176300/TraesCS7D02G177600/TraesCS5B02G244000/TraesCS5A02G246900/TraesCS5D02G253400	10
Biological process	GO:0009606	tropism	91/9760	412/66496	0.00137414	TraesCS6D02G360000/TraesCS7D02G317500/TraesCS1B02G226200/TraesCS7A02G320600/novel.9780/novel.4108/TraesCS6B02G413100/TraesCS1D02G215600/TraesCS7B02G221600/TraesCS6A02G375500/TraesCS1A02G212700/TraesCS2D02G281400/TraesCS5A02G513000/TraesCS2D02G317500/TraesCS3B02G546200/TraesCS2A02G521400/novel.10884/TraesCS4D02G339300/novel.3727/TraesCS4B02G344200/TraesCS4D02G125800/TraesCS3D02G492600/TraesCS3B02G…	91
Biological process	GO:0030968	endoplasmic reticulum unfolded protein response	30/9760	97/66496	0.00141401	TraesCS6A02G042600/TraesCS6B02G058300/TraesCS6D02G049100/TraesCS2D02G146100/TraesCS6D02G090400/TraesCS2A02G545600/TraesCS2D02G546500/TraesCS2B02G167900/TraesCS2A02G142800/TraesCS6B02G130100/TraesCS7A02G370000/TraesCS6A02G101900/TraesCS6B02G129800/TraesCS6D02G090200/TraesCS2B02G576100/TraesCS6A02G101800/TraesCS1B02G268500/TraesCS5B02G539000/TraesCS6B02G412400/TraesCS2D02G600900/TraesCS1A02G123000/…	30
Biological process	GO:0043647	inositol phosphate metabolic process	28/9760	88/66496	0.00141624	TraesCS4D02G027800/TraesCS4B02G030400/TraesCS6D02G379900/TraesCS4A02G257700/TraesCS4D02G069300/TraesCS4D02G057100/TraesCS6D02G216000/TraesCS4B02G070500/TraesCS6D02G147900/TraesCS4A02G283200/TraesCS1D02G333500/TraesCS4A02G244500/TraesCS4D02G151200/TraesCS4B02G161300/TraesCS6B02G037000/TraesCS4A02G163700/TraesCS6A02G394400/TraesCS1B02G209100/TraesCS7B02G063100/TraesCS7A02G158400/TraesCS2D02G209700/…	28
Biological process	GO:0016540	protein autoprocessing	13/9760	27/66496	0.0014257	TraesCS2A02G510400/TraesCS2B02G538800/novel.4435/TraesCS3B02G565800/TraesCS2A02G510800/TraesCS4B02G373200/TraesCS2D02G512000/TraesCS5A02G540900/TraesCS2D02G511800/TraesCS2B02G538600/TraesCS4D02G364000/TraesCS2D02G512100/TraesCS2A02G510700	13
Biological process	GO:0006855	drug transmembrane transport	21/9760	58/66496	0.00151617	TraesCS1A02G191800/TraesCS1D02G200000/TraesCS1B02G206800/TraesCS5D02G256100/TraesCS1A02G196500/TraesCS7D02G211700/TraesCS5A02G070500/TraesCS1B02G211100/TraesCS5D02G082400/TraesCS5A02G248900/TraesCS7A02G209800/TraesCS5B02G246600/TraesCS1D02G195400/TraesCS7B02G116600/TraesCS3B02G177000/TraesCS3D02G157800/TraesCS3B02G050500/TraesCS5D02G097600/TraesCS5D02G252800/TraesCS3B02G033100/TraesCS3A02G149900	21
Biological process	GO:0015718	monocarboxylic acid transport	44/9760	165/66496	0.00160959	TraesCS2D02G331600/TraesCS3D02G480100/TraesCS7A02G365100/TraesCS2A02G374100/TraesCS1D02G200000/TraesCS2A02G220400/TraesCSU02G020100/novel.2602/TraesCS2D02G370400/TraesCS1A02G196500/TraesCS7B02G127500/TraesCS3B02G149400/TraesCS1B02G211100/TraesCS2B02G449100/TraesCS3A02G484600/TraesCS7D02G357300/TraesCS3D02G230200/novel.5114/TraesCS7D02G222200/TraesCS3B02G161900/TraesCS3D02G144400/TraesCS5B02G15790…	44
Biological process	GO:0007018	microtubule-based movement	50/9760	196/66496	0.00178643	TraesCS1A02G341500/novel.1338/TraesCS5D02G078500/TraesCS1D02G047800/novel.2573/TraesCS1A02G046800/TraesCS1B02G060200/TraesCS5A02G161600/TraesCS7D02G176200/TraesCS7B02G079700/TraesCS6A02G239100/TraesCS3B02G255500/TraesCS5B02G074200/TraesCS3A02G229100/TraesCS5D02G167500/TraesCS7A02G174900/TraesCS4D02G040200/TraesCS5A02G067300/TraesCS2B02G293400/TraesCS1D02G343800/TraesCS7B02G169100/novel.9566/Traes…	50
Biological process	GO:0034204	lipid translocation	15/9760	35/66496	0.0019294	TraesCS7A02G231600/TraesCS2D02G212400/TraesCS3D02G193200/TraesCS1B02G154200/TraesCS1D02G135500/TraesCS2B02G230600/TraesCS2B02G294800/TraesCS7B02G130000/TraesCS2A02G203300/TraesCS3A02G189700/TraesCS1A02G002500/TraesCS3B02G218800/novel.12788/novel.605/TraesCS2A02G276800	15
Biological process	GO:0043062	extracellular structure organization	26/9760	81/66496	0.00206405	TraesCS6D02G364400/TraesCS6A02G379800/TraesCS6B02G418400/TraesCS4D02G188600/TraesCS4B02G187300/TraesCS7B02G101500/TraesCS5A02G161600/TraesCS7D02G197300/TraesCS7A02G195800/TraesCS4A02G117100/TraesCS3A02G423700/TraesCS5A02G538700/TraesCS5D02G167500/TraesCS4D02G362900/TraesCS1B02G234700/TraesCS5B02G396900/TraesCS5B02G159100/TraesCS1D02G223000/TraesCS5A02G392000/TraesCS2B02G406700/TraesCS1D02G005200/…	26
Biological process	GO:0030004	cellular monovalent inorganic cation homeostasis	34/9760	118/66496	0.00206405	TraesCS6D02G203800/TraesCS3D02G188000/TraesCS3B02G224700/TraesCS6A02G231300/TraesCS5D02G013100/TraesCS7D02G243000/TraesCS3A02G201200/TraesCS6B02G250000/TraesCS5A02G176100/TraesCS7A02G244400/TraesCS2B02G141900/TraesCS2D02G123000/TraesCS3A02G023200/TraesCS2A02G121000/TraesCS3A02G352800/TraesCS3B02G385500/TraesCSU02G096900/TraesCS5D02G401200/TraesCS3D02G022900/TraesCS3D02G346900/TraesCS3B02G021600/T…	34
Biological process	GO:0006714	sesquiterpenoid metabolic process	43/9760	162/66496	0.00206405	TraesCS6A02G271300/TraesCS5A02G238000/TraesCS6A02G271600/TraesCS6D02G243800/TraesCS5B02G430100/TraesCS1D02G173800/TraesCS2D02G423500/TraesCS5A02G428200/TraesCS5B02G236500/TraesCS3B02G175900/TraesCS5D02G436200/TraesCS6B02G298500/TraesCS5D02G038800/TraesCSU02G097100/TraesCS4D02G258000/TraesCS5D02G244900/TraesCS7D02G314600/TraesCS3D02G156500/TraesCS2A02G425500/TraesCS4D02G122800/TraesCS4B02G129700/T…	43
Biological process	GO:0006546	glycine catabolic process	8/9760	12/66496	0.00206405	TraesCS3A02G250200/TraesCS3D02G250600/TraesCS3B02G279700/TraesCS2B02G490900/TraesCS2D02G467900/TraesCS2A02G467900/TraesCS6B02G342400/TraesCS6D02G147700	8
Biological process	GO:0019464	glycine decarboxylation via glycine cleavage system	8/9760	12/66496	0.00206405	TraesCS3A02G250200/TraesCS3D02G250600/TraesCS3B02G279700/TraesCS2B02G490900/TraesCS2D02G467900/TraesCS2A02G467900/TraesCS6B02G342400/TraesCS6D02G147700	8
Biological process	GO:0010438	cellular response to sulfur starvation	10/9760	18/66496	0.00217086	TraesCS1D02G325300/TraesCSU02G113900/TraesCS1D02G268500/TraesCS1A02G324000/TraesCS1B02G337400/TraesCS6A02G085000/TraesCS4B02G281800/TraesCS4A02G021700/TraesCS4D02G280400/TraesCS1A02G268400	10
Biological process	GO:0042537	benzene-containing compound metabolic process	77/9760	342/66496	0.00231505	TraesCS5A02G090000/TraesCS4D02G295200/TraesCS2A02G380900/TraesCS6D02G163700/TraesCS3D02G041800/TraesCS5D02G102100/TraesCS2D02G377200/TraesCS7B02G434700/TraesCS6A02G174600/TraesCS5B02G417300/novel.5178/TraesCS3A02G037700/TraesCS2D02G449400/TraesCS5A02G272400/TraesCS5D02G102000/TraesCS3B02G045900/TraesCS6B02G432600/TraesCS6D02G212400/TraesCS2B02G398400/TraesCS5B02G416900/TraesCS5B02G098900/TraesCS5…	77
Biological process	GO:0009687	abscisic acid metabolic process	36/9760	129/66496	0.00245171	TraesCS6A02G271300/TraesCS5A02G238000/TraesCS6A02G271600/TraesCS6D02G243800/TraesCS5B02G430100/TraesCS1D02G173800/TraesCS5A02G428200/TraesCS5B02G236500/TraesCS3B02G175900/TraesCS5D02G436200/TraesCS6B02G298500/TraesCS5D02G038800/TraesCS5D02G244900/TraesCS3D02G156500/TraesCS4D02G122800/TraesCS4B02G129700/TraesCS5A02G253700/TraesCS5D02G435800/TraesCS1B02G183500/TraesCS5B02G429700/novel.10755/TraesCS…	36
Biological process	GO:0043288	apocarotenoid metabolic process	36/9760	129/66496	0.00245171	TraesCS6A02G271300/TraesCS5A02G238000/TraesCS6A02G271600/TraesCS6D02G243800/TraesCS5B02G430100/TraesCS1D02G173800/TraesCS5A02G428200/TraesCS5B02G236500/TraesCS3B02G175900/TraesCS5D02G436200/TraesCS6B02G298500/TraesCS5D02G038800/TraesCS5D02G244900/TraesCS3D02G156500/TraesCS4D02G122800/TraesCS4B02G129700/TraesCS5A02G253700/TraesCS5D02G435800/TraesCS1B02G183500/TraesCS5B02G429700/novel.10755/TraesCS…	36
Biological process	GO:1902644	tertiary alcohol metabolic process	36/9760	129/66496	0.00245171	TraesCS6A02G271300/TraesCS5A02G238000/TraesCS6A02G271600/TraesCS6D02G243800/TraesCS5B02G430100/TraesCS1D02G173800/TraesCS5A02G428200/TraesCS5B02G236500/TraesCS3B02G175900/TraesCS5D02G436200/TraesCS6B02G298500/TraesCS5D02G038800/TraesCS5D02G244900/TraesCS3D02G156500/TraesCS4D02G122800/TraesCS4B02G129700/TraesCS5A02G253700/TraesCS5D02G435800/TraesCS1B02G183500/TraesCS5B02G429700/novel.10755/TraesCS…	36
Biological process	GO:0015807	L-amino acid transport	16/9760	40/66496	0.00268117	TraesCS3A02G133100/TraesCS3B02G166500/TraesCS1A02G191800/TraesCS1B02G206800/TraesCS5D02G256100/TraesCS7B02G076700/TraesCS5A02G248900/TraesCS5B02G246600/TraesCS1D02G195400/TraesCS7A02G171900/TraesCS3B02G177000/TraesCS5D02G265100/TraesCS7D02G172400/TraesCS5B02G256000/TraesCS3D02G157800/TraesCS3A02G149900	16
Biological process	GO:0034599	cellular response to oxidative stress	50/9760	200/66496	0.00269907	TraesCS7A02G161000/TraesCS7D02G162300/TraesCS5D02G219500/TraesCS5B02G211200/TraesCS6B02G234900/TraesCS6A02G188100/TraesCS7B02G066000/TraesCS2A02G121200/TraesCS6D02G176700/TraesCS5A02G212500/TraesCS4D02G198500/TraesCS2D02G070500/TraesCS2B02G381600/TraesCS2D02G123300/TraesCS2B02G096200/TraesCS4A02G106300/TraesCS7A02G394300/TraesCS2D02G080000/TraesCS1A02G217300/TraesCS5B02G425900/TraesCS1D02G219100/…	50
Biological process	GO:0006857	oligopeptide transport	62/9760	263/66496	0.00269907	TraesCS2A02G443700/TraesCS1B02G225000/TraesCS2D02G583400/TraesCS3B02G414900/TraesCS1A02G211000/TraesCS1A02G150400/novel.11179/TraesCS1D02G147400/TraesCS3D02G056700/TraesCS3D02G375500/novel.6159/TraesCS2B02G340500/TraesCS2A02G342800/TraesCS2B02G626600/TraesCS2A02G007500/TraesCS2D02G576000/TraesCS3D02G056300/TraesCS3D02G375200/TraesCS2D02G442900/TraesCS1A02G269500/TraesCS4D02G232900/TraesCS1B02G280…	62
Biological process	GO:0006020	inositol metabolic process	13/9760	29/66496	0.00299489	TraesCS4D02G027800/TraesCS7A02G357800/TraesCS4A02G038500/TraesCS4B02G030400/TraesCS7D02G364900/TraesCS6D02G147900/TraesCS4A02G283200/TraesCS4D02G151200/TraesCS4B02G161300/TraesCS4A02G163700/TraesCS3D02G312200/TraesCS5A02G305400/TraesCS5D02G312400	13
Biological process	GO:0042219	cellular modified amino acid catabolic process	11/9760	22/66496	0.0030272	TraesCS3D02G076400/TraesCS6A02G308800/TraesCS6B02G337600/TraesCS3A02G076500/TraesCS6D02G288100/TraesCS2B02G340500/TraesCS2A02G342800/TraesCS6A02G068300/TraesCS3B02G090400/TraesCS6B02G092200/TraesCS2A02G574600	11
Biological process	GO:0009696	salicylic acid metabolic process	48/9760	191/66496	0.00311367	TraesCS5A02G090000/TraesCS4D02G295200/TraesCS3D02G041800/TraesCS5D02G102100/TraesCS7B02G434700/TraesCS5B02G417300/TraesCS3A02G037700/TraesCS2D02G449400/TraesCS5A02G272400/TraesCS5D02G102000/TraesCS3B02G045900/TraesCS5B02G416900/TraesCS5B02G098900/TraesCS5D02G422700/TraesCS5A02G092800/TraesCS7A02G518800/TraesCS5B02G417200/TraesCS6A02G151200/TraesCS6D02G141400/TraesCS5D02G196200/TraesCS3D02G318600/…	48
Biological process	GO:0006225	UDP biosynthetic process	7/9760	10/66496	0.00321529	TraesCS2A02G161300/TraesCS2B02G187300/TraesCS2D02G168400/TraesCS3B02G155300/TraesCS3D02G138500/TraesCS3A02G137600/TraesCS7B02G069300	7
Biological process	GO:0006581	acetylcholine catabolic process	7/9760	10/66496	0.00321529	TraesCS3A02G025300/TraesCS3D02G020700/TraesCS3D02G020600/TraesCS2A02G192100/TraesCS2D02G195400/TraesCS3A02G025400/TraesCS3D02G208400	7
Biological process	GO:0008291	acetylcholine metabolic process	7/9760	10/66496	0.00321529	TraesCS3A02G025300/TraesCS3D02G020700/TraesCS3D02G020600/TraesCS2A02G192100/TraesCS2D02G195400/TraesCS3A02G025400/TraesCS3D02G208400	7
Biological process	GO:0009188	ribonucleoside diphosphate biosynthetic process	7/9760	10/66496	0.00321529	TraesCS2A02G161300/TraesCS2B02G187300/TraesCS2D02G168400/TraesCS3B02G155300/TraesCS3D02G138500/TraesCS3A02G137600/TraesCS7B02G069300	7
Biological process	GO:0009193	pyrimidine ribonucleoside diphosphate metabolic process	7/9760	10/66496	0.00321529	TraesCS2A02G161300/TraesCS2B02G187300/TraesCS2D02G168400/TraesCS3B02G155300/TraesCS3D02G138500/TraesCS3A02G137600/TraesCS7B02G069300	7
Biological process	GO:0009194	pyrimidine ribonucleoside diphosphate biosynthetic process	7/9760	10/66496	0.00321529	TraesCS2A02G161300/TraesCS2B02G187300/TraesCS2D02G168400/TraesCS3B02G155300/TraesCS3D02G138500/TraesCS3A02G137600/TraesCS7B02G069300	7
Biological process	GO:0046048	UDP metabolic process	7/9760	10/66496	0.00321529	TraesCS2A02G161300/TraesCS2B02G187300/TraesCS2D02G168400/TraesCS3B02G155300/TraesCS3D02G138500/TraesCS3A02G137600/TraesCS7B02G069300	7
Biological process	GO:0046704	CDP metabolic process	7/9760	10/66496	0.00321529	TraesCS2A02G161300/TraesCS2B02G187300/TraesCS2D02G168400/TraesCS3B02G155300/TraesCS3D02G138500/TraesCS3A02G137600/TraesCS7B02G069300	7
Biological process	GO:0046705	CDP biosynthetic process	7/9760	10/66496	0.00321529	TraesCS2A02G161300/TraesCS2B02G187300/TraesCS2D02G168400/TraesCS3B02G155300/TraesCS3D02G138500/TraesCS3A02G137600/TraesCS7B02G069300	7
Biological process	GO:1900619	acetate ester metabolic process	7/9760	10/66496	0.00321529	TraesCS3A02G025300/TraesCS3D02G020700/TraesCS3D02G020600/TraesCS2A02G192100/TraesCS2D02G195400/TraesCS3A02G025400/TraesCS3D02G208400	7
Biological process	GO:0097237	cellular response to toxic substance	26/9760	84/66496	0.00321529	TraesCS7A02G161000/TraesCS7D02G162300/TraesCS5D02G219500/TraesCS5B02G211200/TraesCS7B02G066000/TraesCS2A02G121200/novel.1901/TraesCS5A02G212500/TraesCS2D02G123300/TraesCS4A02G234100/TraesCS3D02G345600/TraesCS1A02G045700/TraesCSU02G113900/TraesCS4D02G303800/TraesCS1B02G066400/TraesCS6B02G117300/TraesCS6B02G306300/TraesCS1A02G050100/TraesCS5B02G271800/TraesCS6A02G085000/TraesCS7D02G470200/TraesCS6B…	26
Biological process	GO:0006751	glutathione catabolic process	10/9760	19/66496	0.00324309	TraesCS3D02G076400/TraesCS6A02G308800/TraesCS6B02G337600/TraesCS3A02G076500/TraesCS6D02G288100/TraesCS2B02G340500/TraesCS2A02G342800/TraesCS6A02G068300/TraesCS3B02G090400/TraesCS6B02G092200	10
Biological process	GO:0019751	polyol metabolic process	59/9760	250/66496	0.00328107	TraesCS4B02G379500/TraesCSU02G129700/TraesCS5A02G545700/TraesCS4D02G027800/TraesCS7A02G357800/TraesCS4A02G038500/TraesCS7D02G242500/TraesCS4B02G030400/TraesCS6A02G001700/TraesCS7D02G364900/TraesCS6D02G379900/TraesCS4A02G257700/TraesCS1B02G133400/TraesCS7B02G147500/TraesCS4D02G069300/TraesCS4D02G057100/TraesCS6D02G216000/TraesCS4B02G070500/TraesCS1A02G113300/TraesCS6D02G147900/TraesCS3A02G443500/T…	59
Biological process	GO:0006541	glutamine metabolic process	34/9760	122/66496	0.00328107	TraesCS5A02G153900/TraesCS5B02G152600/TraesCS5D02G159100/TraesCS1D02G419400/TraesCS6B02G327500/novel.15630/TraesCS3A02G266300/TraesCS3B02G415900/TraesCS6A02G298100/TraesCS1A02G427100/TraesCS5D02G153200/TraesCS5A02G139500/TraesCS4A02G187100/TraesCS6D02G065600/TraesCS4B02G130800/TraesCS6A02G084600/TraesCS6B02G117600/TraesCS1B02G441900/TraesCS3B02G252000/TraesCS4A02G063800/TraesCS1B02G158600/TraesCS…	34
Biological process	GO:0033013	tetrapyrrole metabolic process	63/9760	272/66496	0.00347157	TraesCS4B02G311100/TraesCS4A02G411000/TraesCS2B02G239200/TraesCS4D02G309000/TraesCS7D02G346100/TraesCS3D02G514100/TraesCS2D02G136200/TraesCS7A02G338900/TraesCS3A02G506200/TraesCS2B02G157600/TraesCS6D02G286900/TraesCS3B02G574300/TraesCS1D02G168700/TraesCS6B02G336300/TraesCS6A02G307700/TraesCS7B02G250200/TraesCS1B02G266500/TraesCS2A02G134000/TraesCS2D02G563600/TraesCS1A02G255800/TraesCS2A02G590600/…	63
Biological process	GO:0015740	C4-dicarboxylate transport	23/9760	71/66496	0.00347198	TraesCS3D02G188000/TraesCS7D02G243000/TraesCS7D02G211100/TraesCS7A02G244400/TraesCS5D02G256100/TraesCS5D02G113100/TraesCS5A02G248900/TraesCS7A02G208700/TraesCSU02G096900/TraesCS3B02G420600/TraesCS5B02G246600/TraesCS3A02G388100/TraesCS7B02G116000/TraesCS2D02G256000/TraesCS3D02G381400/TraesCS2B02G266600/TraesCS5B02G262500/TraesCS5D02G270600/TraesCS3A02G183800/TraesCS1A02G189900/TraesCS5D02G252800/T…	23
Biological process	GO:0006828	manganese ion transport	9/9760	16/66496	0.00347198	TraesCS3D02G155700/TraesCS7D02G400800/TraesCS3D02G157400/TraesCS7A02G047000/TraesCS2B02G087600/TraesCS7B02G307300/TraesCS3B02G174400/TraesCS3A02G147700/TraesCS2D02G072200	9
Biological process	GO:0044210	'de novo' CTP biosynthetic process	9/9760	16/66496	0.00347198	TraesCS1D02G419400/TraesCS1A02G427100/TraesCS1B02G441900/TraesCS3B02G252000/TraesCS1B02G462000/TraesCS1D02G436900/TraesCS3A02G222100/TraesCS3D02G237100/TraesCS3A02G236700	9
Biological process	GO:1902884	positive regulation of response to oxidative stress	9/9760	16/66496	0.00347198	TraesCS7A02G161000/TraesCS7D02G162300/TraesCS6D02G203800/TraesCS5D02G219500/TraesCS5B02G211200/TraesCS7B02G066000/TraesCS5A02G212500/TraesCS6A02G231300/TraesCS6B02G250000	9
Biological process	GO:0030641	regulation of cellular pH	28/9760	94/66496	0.00347368	TraesCS3D02G188000/TraesCS3B02G224700/TraesCS5D02G013100/TraesCS7D02G243000/TraesCS3A02G201200/TraesCS5A02G176100/TraesCS7A02G244400/TraesCS2B02G141900/TraesCS2D02G123000/TraesCS3A02G023200/TraesCS2A02G121000/TraesCS3A02G352800/TraesCS3B02G385500/TraesCSU02G096900/TraesCS3D02G022900/TraesCS3D02G346900/TraesCS3B02G021600/TraesCS4D02G027900/TraesCS5B02G262500/TraesCS4A02G145300/TraesCSU02G002700/Tr…	28
Biological process	GO:0051453	regulation of intracellular pH	28/9760	94/66496	0.00347368	TraesCS3D02G188000/TraesCS3B02G224700/TraesCS5D02G013100/TraesCS7D02G243000/TraesCS3A02G201200/TraesCS5A02G176100/TraesCS7A02G244400/TraesCS2B02G141900/TraesCS2D02G123000/TraesCS3A02G023200/TraesCS2A02G121000/TraesCS3A02G352800/TraesCS3B02G385500/TraesCSU02G096900/TraesCS3D02G022900/TraesCS3D02G346900/TraesCS3B02G021600/TraesCS4D02G027900/TraesCS5B02G262500/TraesCS4A02G145300/TraesCSU02G002700/Tr…	28
Biological process	GO:0051290	protein heterotetramerization	8/9760	13/66496	0.00347702	TraesCS7A02G161000/TraesCS7D02G162300/TraesCS5D02G219500/TraesCS5B02G211200/TraesCS7B02G066000/TraesCS5A02G212500/TraesCS2B02G225900/TraesCS2A02G407700	8
Biological process	GO:0006779	porphyrin-containing compound biosynthetic process	48/9760	194/66496	0.00383199	TraesCS2B02G239200/TraesCS3D02G514100/TraesCS2D02G136200/TraesCS3A02G506200/TraesCS2B02G157600/TraesCS6D02G286900/TraesCS3B02G574300/TraesCS1D02G168700/TraesCS6B02G336300/TraesCS6A02G307700/TraesCS1B02G266500/TraesCS2A02G134000/TraesCS2D02G563600/TraesCS1A02G255800/TraesCS2A02G590600/TraesCS1A02G173100/TraesCS5D02G179900/TraesCS1B02G191200/TraesCS1D02G165600/TraesCS2B02G194900/TraesCS5A02G177800/…	48
Biological process	GO:0060178	regulation of exocyst localization	18/9760	50/66496	0.00385355	TraesCS4A02G200100/TraesCS4D02G112900/TraesCS2D02G596000/TraesCS4B02G115200/TraesCS7D02G246400/novel.8788/TraesCS2A02G583800/TraesCS2B02G044300/TraesCS2D02G535000/TraesCS2A02G533100/TraesCS2A02G281600/TraesCS7A02G259600/TraesCS7B02G325400/TraesCS2D02G534900/TraesCS2D02G596100/TraesCS7D02G458100/TraesCS7B02G061400/TraesCS7A02G424500	18
Biological process	GO:0006545	glycine biosynthetic process	14/9760	34/66496	0.00393966	TraesCS1A02G218700/novel.18169/TraesCS4D02G068100/TraesCS4B02G069300/TraesCS4A02G246100/TraesCS2B02G400000/TraesCS2B02G280600/TraesCS2D02G262400/TraesCS2D02G379000/TraesCS2A02G382700/TraesCS4D02G346900/TraesCS3D02G378700/TraesCS5A02G522600/TraesCS5A02G521200	14
Biological process	GO:0072348	sulfur compound transport	21/9760	63/66496	0.00393966	TraesCS5D02G012500/TraesCS4D02G026800/TraesCS5B02G001100/TraesCS4B02G029600/TraesCS4A02G029100/TraesCS4A02G283900/TraesCS2B02G340500/TraesCS2A02G342800/TraesCS7B02G076700/TraesCS5D02G402100/TraesCS4D02G191700/TraesCS4A02G113800/TraesCS4B02G276700/TraesCS4B02G190300/TraesCS5B02G397100/TraesCS7A02G171900/TraesCS7D02G172400/TraesCS4B02G261400/TraesCS4D02G110900/TraesCS1A02G189900/TraesCS5D02G252800	21
Biological process	GO:0015914	phospholipid transport	17/9760	46/66496	0.00393966	TraesCS7A02G231600/TraesCS2D02G212400/TraesCS3D02G193200/TraesCS1B02G154200/TraesCS1D02G135500/TraesCS2B02G230600/TraesCS2B02G294800/TraesCS7B02G130000/TraesCS2A02G203300/TraesCS3A02G189700/TraesCS1A02G002500/TraesCS3B02G218800/novel.12788/novel.605/TraesCS4B02G350400/TraesCS2A02G276800/TraesCS6B02G310300	17
Biological process	GO:0043605	cellular amide catabolic process	11/9760	23/66496	0.0039514	TraesCS7D02G468600/TraesCS2B02G595300/TraesCS7B02G383900/TraesCS7A02G481500/TraesCS2A02G587900/TraesCS2D02G565300/TraesCS2A02G236200/TraesCS5D02G497800/TraesCS5B02G497700/TraesCS2B02G292700/novel.19148	11
Biological process	GO:0006778	porphyrin-containing compound metabolic process	62/9760	269/66496	0.00403322	TraesCS4B02G311100/TraesCS4A02G411000/TraesCS2B02G239200/TraesCS4D02G309000/TraesCS7D02G346100/TraesCS3D02G514100/TraesCS2D02G136200/TraesCS7A02G338900/TraesCS3A02G506200/TraesCS2B02G157600/TraesCS6D02G286900/TraesCS3B02G574300/TraesCS1D02G168700/TraesCS6B02G336300/TraesCS6A02G307700/TraesCS7B02G250200/TraesCS1B02G266500/TraesCS2A02G134000/TraesCS2D02G563600/TraesCS1A02G255800/TraesCS2A02G590600/…	62
Biological process	GO:0033014	tetrapyrrole biosynthetic process	49/9760	200/66496	0.00403322	TraesCS2B02G239200/TraesCS3D02G514100/TraesCS2D02G136200/TraesCS3A02G506200/TraesCS2B02G157600/TraesCS6D02G286900/TraesCS3B02G574300/TraesCS1D02G168700/TraesCS6B02G336300/TraesCS6A02G307700/TraesCS1B02G266500/TraesCS2A02G134000/TraesCS2D02G563600/TraesCS1A02G255800/TraesCS2A02G590600/TraesCS1A02G173100/TraesCS5D02G179900/TraesCS1B02G191200/TraesCS1D02G165600/TraesCS2B02G194900/TraesCS5A02G177800/…	49
Biological process	GO:1901264	carbohydrate derivative transport	42/9760	164/66496	0.00405451	TraesCS5D02G012500/TraesCS7D02G321200/TraesCS7A02G370000/TraesCS7A02G324800/TraesCS4D02G026800/TraesCS5B02G001100/TraesCS2D02G464800/TraesCS4B02G029600/TraesCS2A02G220400/TraesCS5A02G181500/TraesCS7D02G211700/TraesCS3B02G149400/TraesCS4A02G283900/TraesCS1B02G173400/TraesCS1D02G245700/TraesCS7B02G225300/TraesCS7A02G209800/TraesCS2B02G620900/TraesCS7D02G372900/TraesCS3D02G251700/TraesCS2D02G226000/…	42
Biological process	GO:0006835	dicarboxylic acid transport	29/9760	100/66496	0.00412053	TraesCS3D02G188000/TraesCS3A02G133100/TraesCS3B02G166500/TraesCS7D02G243000/TraesCS7D02G211100/TraesCS7A02G244400/TraesCS5D02G256100/TraesCS5D02G113100/TraesCS5A02G248900/TraesCS7A02G208700/TraesCSU02G096900/TraesCS3B02G420600/TraesCS5B02G246600/TraesCS3A02G388100/TraesCS7B02G116000/TraesCS2D02G256000/TraesCS3D02G381400/TraesCS2B02G266600/TraesCS5D02G265100/TraesCS5B02G262500/TraesCS5B02G256000/T…	29
Biological process	GO:0071804	cellular potassium ion transport	22/9760	68/66496	0.00430782	TraesCS5A02G176100/TraesCS2B02G141900/TraesCS2D02G123000/TraesCS7D02G181600/TraesCS3A02G023200/TraesCS3D02G257700/TraesCS2A02G121000/TraesCS3A02G257700/TraesCS7D02G276400/TraesCS7A02G276500/TraesCS5D02G401200/TraesCS3D02G022900/TraesCS3B02G021600/TraesCS5A02G366700/TraesCS3B02G290500/TraesCS5D02G375900/TraesCS4A02G145300/TraesCSU02G002700/TraesCS7B02G174200/TraesCS4B02G014500/novel.12254/TraesCS2…	22
Biological process	GO:0071805	potassium ion transmembrane transport	22/9760	68/66496	0.00430782	TraesCS5A02G176100/TraesCS2B02G141900/TraesCS2D02G123000/TraesCS7D02G181600/TraesCS3A02G023200/TraesCS3D02G257700/TraesCS2A02G121000/TraesCS3A02G257700/TraesCS7D02G276400/TraesCS7A02G276500/TraesCS5D02G401200/TraesCS3D02G022900/TraesCS3B02G021600/TraesCS5A02G366700/TraesCS3B02G290500/TraesCS5D02G375900/TraesCS4A02G145300/TraesCSU02G002700/TraesCS7B02G174200/TraesCS4B02G014500/novel.12254/TraesCS2…	22
Biological process	GO:0018208	peptidyl-proline modification	38/9760	145/66496	0.00472916	TraesCS2A02G050600/TraesCS2A02G277100/TraesCS2B02G063900/TraesCS2B02G294500/TraesCS2D02G276000/TraesCS7A02G257100/TraesCS7B02G153100/TraesCS7D02G257300/TraesCS6D02G066700/TraesCS2D02G050300/TraesCS7B02G185900/TraesCS7D02G286500/TraesCS5D02G479900/TraesCS7A02G293200/TraesCS5B02G478800/TraesCS5A02G467000/TraesCS1B02G047000/TraesCS6D02G393500/TraesCS7A02G066500/TraesCS3D02G159000/TraesCS7B02G080700/…	38
Biological process	GO:0030003	cellular cation homeostasis	81/9760	378/66496	0.00584501	TraesCS5D02G157600/TraesCS6D02G203800/TraesCS5A02G152400/TraesCS5B02G151000/TraesCS3D02G188000/TraesCS4B02G215200/TraesCS1A02G168900/TraesCS4A02G089100/TraesCS3B02G224700/TraesCS6A02G231300/TraesCS1D02G166900/TraesCS5D02G013100/TraesCS7D02G243000/TraesCS3A02G201200/TraesCS6B02G250000/TraesCS1B02G188000/TraesCS4D02G215700/TraesCS3B02G165400/TraesCS5B02G395800/TraesCS5A02G176100/TraesCS2D02G317500/…	81
Biological process	GO:0015748	organophosphate ester transport	34/9760	127/66496	0.0063598	TraesCS7A02G231600/TraesCS2D02G212400/TraesCS3D02G193200/TraesCS1B02G154200/TraesCS1D02G135500/TraesCS2B02G230600/TraesCS2B02G294800/TraesCS2A02G220400/TraesCS7B02G130000/TraesCS4A02G238500/TraesCS7D02G211700/TraesCS3B02G149400/TraesCS4D02G074900/TraesCS2A02G203300/TraesCS3A02G189700/TraesCS1A02G002500/TraesCS1D02G245700/TraesCS7A02G209800/TraesCS3B02G218800/TraesCS4B02G076400/TraesCS7D02G372900/…	34
Biological process	GO:0006836	neurotransmitter transport	20/9760	61/66496	0.00660194	TraesCS3A02G133100/TraesCS3D02G480100/TraesCS3B02G166500/TraesCS5D02G256100/TraesCS3A02G484600/TraesCS5A02G248900/TraesCS5B02G246600/TraesCS3B02G531700/TraesCS3D02G096500/TraesCS3B02G532300/TraesCS5D02G265100/TraesCS5B02G256000/TraesCS2A02G305900/TraesCS3D02G479700/TraesCSU02G049700/TraesCS7B02G210500/TraesCS2B02G597400/TraesCS3A02G096000/TraesCS3D02G219100/TraesCS7A02G329100	20
Biological process	GO:0008360	regulation of cell shape	28/9760	98/66496	0.00660194	TraesCS5A02G490800/TraesCS2B02G521100/TraesCS3D02G246000/TraesCS4A02G459300/TraesCS3A02G245500/TraesCS6D02G405900/TraesCS6D02G068500/TraesCS3A02G292700/TraesCS3B02G274100/TraesCS6B02G468600/TraesCS4B02G097800/TraesCS2A02G092400/TraesCS2B02G107200/TraesCS3A02G197600/TraesCS3A02G197500/TraesCS2D02G091400/TraesCS4B02G173500/TraesCS4A02G131100/TraesCS3B02G327500/TraesCS6D02G406000/TraesCS1B02G222400/…	28
Biological process	GO:0000304	response to singlet oxygen	15/9760	40/66496	0.00706134	TraesCS5B02G425900/TraesCS5A02G423600/TraesCS2D02G317500/TraesCS7D02G417800/TraesCS3D02G009800/TraesCS5D02G432100/TraesCS4D02G156100/TraesCS1D02G157900/TraesCS7A02G423600/TraesCS7B02G326400/TraesCS6A02G201500/TraesCS2A02G189200/TraesCS2B02G218100/novel.8054/TraesCS5A02G340300	15
Biological process	GO:0072505	divalent inorganic anion homeostasis	15/9760	40/66496	0.00706134	TraesCS1B02G415800/TraesCS3D02G378700/TraesCS2B02G430000/TraesCS1A02G388400/TraesCS7D02G296500/novel.6073/TraesCS3D02G164900/TraesCS2D02G408700/TraesCS2A02G411200/TraesCS3D02G164800/TraesCS4D02G207300/TraesCS5D02G082700/TraesCS3B02G370300/TraesCS7B02G045900/TraesCS3A02G442600	15
Biological process	GO:0009800	cinnamic acid biosynthetic process	23/9760	75/66496	0.00706134	TraesCS2A02G380900/TraesCS2D02G377200/novel.5178/TraesCS6D02G212400/TraesCS2B02G398400/TraesCS2A02G381100/TraesCS1B02G122800/TraesCS1D02G039300/TraesCS2A02G380800/TraesCS6B02G258600/TraesCS2D02G377600/TraesCS2B02G398100/TraesCS2D02G377500/TraesCS2D02G204700/TraesCS6D02G212200/TraesCS2B02G398200/TraesCS2D02G377400/TraesCS2B02G398000/TraesCS2B02G224300/TraesCS2D02G218700/TraesCS2B02G398300/TraesCS2…	23
Biological process	GO:0055062	phosphate ion homeostasis	14/9760	36/66496	0.00706134	TraesCS1B02G415800/TraesCS2B02G430000/TraesCS1A02G388400/TraesCS7D02G296500/novel.6073/TraesCS3D02G164900/TraesCS2D02G408700/TraesCS2A02G411200/TraesCS3D02G164800/TraesCS4D02G207300/TraesCS5D02G082700/TraesCS3B02G370300/TraesCS7B02G045900/TraesCS3A02G442600	14
Biological process	GO:0072506	trivalent inorganic anion homeostasis	14/9760	36/66496	0.00706134	TraesCS1B02G415800/TraesCS2B02G430000/TraesCS1A02G388400/TraesCS7D02G296500/novel.6073/TraesCS3D02G164900/TraesCS2D02G408700/TraesCS2A02G411200/TraesCS3D02G164800/TraesCS4D02G207300/TraesCS5D02G082700/TraesCS3B02G370300/TraesCS7B02G045900/TraesCS3A02G442600	14
Biological process	GO:0009773	photosynthetic electron transport in photosystem I	18/9760	53/66496	0.00760989	TraesCS7D02G103500/TraesCS5D02G569800/TraesCS4B02G274300/TraesCS7D02G280600/TraesCS1A02G383200/TraesCS7B02G006600/TraesCS7A02G385000/TraesCS5A02G386900/TraesCS7A02G282100/TraesCS6B02G336800/TraesCS5A02G230400/TraesCS4D02G273000/TraesCS6A02G308100/TraesCS7B02G179200/TraesCS6D02G287300/TraesCS5D02G237400/TraesCS4A02G031700/TraesCS1B02G409300	18
Biological process	GO:0051601	exocyst localization	18/9760	53/66496	0.00760989	TraesCS4A02G200100/TraesCS4D02G112900/TraesCS2D02G596000/TraesCS4B02G115200/TraesCS7D02G246400/novel.8788/TraesCS2A02G583800/TraesCS2B02G044300/TraesCS2D02G535000/TraesCS2A02G533100/TraesCS2A02G281600/TraesCS7A02G259600/TraesCS7B02G325400/TraesCS2D02G534900/TraesCS2D02G596100/TraesCS7D02G458100/TraesCS7B02G061400/TraesCS7A02G424500	18
Biological process	GO:0042133	neurotransmitter metabolic process	44/9760	180/66496	0.00785196	TraesCS1A02G218700/TraesCS3A02G250200/TraesCS3D02G250600/TraesCS3B02G279700/TraesCS4B02G235000/TraesCS4D02G236400/novel.18169/TraesCS4D02G068100/TraesCS4A02G059400/TraesCS4B02G069300/TraesCS4A02G246100/TraesCS2B02G400000/TraesCS2B02G280600/TraesCS2D02G262400/TraesCS6D02G020700/TraesCS3A02G266300/TraesCS6B02G024900/TraesCS2B02G091300/TraesCS2B02G490900/TraesCS2D02G379000/TraesCS2D02G467900/TraesCS…	44
Biological process	GO:1990748	cellular detoxification	20/9760	62/66496	0.0078829	TraesCS7A02G161000/TraesCS7D02G162300/TraesCS5D02G219500/TraesCS5B02G211200/TraesCS7B02G066000/TraesCS2A02G121200/novel.1901/TraesCS5A02G212500/TraesCS2D02G123300/TraesCS1A02G045700/TraesCSU02G113900/TraesCS4D02G303800/TraesCS1B02G066400/TraesCS6B02G117300/TraesCS6B02G306300/TraesCS1A02G050100/TraesCS6A02G085000/TraesCS6B02G263200/TraesCS1B02G201100/TraesCS1D02G177700	20
Biological process	GO:0009692	ethylene metabolic process	26/9760	90/66496	0.00800879	TraesCS5B02G232600/TraesCS5B02G232700/TraesCS5D02G241000/TraesCS3B02G250700/TraesCS1B02G117500/TraesCS6B02G355900/TraesCS1B02G117400/TraesCS6B02G356200/TraesCS6B02G355700/TraesCS6D02G305400/TraesCS6A02G325700/TraesCS2D02G394200/TraesCS4D02G239400/TraesCS4A02G062600/TraesCS4B02G239400/TraesCS6D02G305100/TraesCS6D02G328800/TraesCS5D02G241100/TraesCS5A02G234200/TraesCS5A02G234300/TraesCS2B02G414800/…	26
Biological process	GO:0009693	ethylene biosynthetic process	26/9760	90/66496	0.00800879	TraesCS5B02G232600/TraesCS5B02G232700/TraesCS5D02G241000/TraesCS3B02G250700/TraesCS1B02G117500/TraesCS6B02G355900/TraesCS1B02G117400/TraesCS6B02G356200/TraesCS6B02G355700/TraesCS6D02G305400/TraesCS6A02G325700/TraesCS2D02G394200/TraesCS4D02G239400/TraesCS4A02G062600/TraesCS4B02G239400/TraesCS6D02G305100/TraesCS6D02G328800/TraesCS5D02G241100/TraesCS5A02G234200/TraesCS5A02G234300/TraesCS2B02G414800/…	26
Biological process	GO:0043449	cellular alkene metabolic process	26/9760	90/66496	0.00800879	TraesCS5B02G232600/TraesCS5B02G232700/TraesCS5D02G241000/TraesCS3B02G250700/TraesCS1B02G117500/TraesCS6B02G355900/TraesCS1B02G117400/TraesCS6B02G356200/TraesCS6B02G355700/TraesCS6D02G305400/TraesCS6A02G325700/TraesCS2D02G394200/TraesCS4D02G239400/TraesCS4A02G062600/TraesCS4B02G239400/TraesCS6D02G305100/TraesCS6D02G328800/TraesCS5D02G241100/TraesCS5A02G234200/TraesCS5A02G234300/TraesCS2B02G414800/…	26
Biological process	GO:0043450	alkene biosynthetic process	26/9760	90/66496	0.00800879	TraesCS5B02G232600/TraesCS5B02G232700/TraesCS5D02G241000/TraesCS3B02G250700/TraesCS1B02G117500/TraesCS6B02G355900/TraesCS1B02G117400/TraesCS6B02G356200/TraesCS6B02G355700/TraesCS6D02G305400/TraesCS6A02G325700/TraesCS2D02G394200/TraesCS4D02G239400/TraesCS4A02G062600/TraesCS4B02G239400/TraesCS6D02G305100/TraesCS6D02G328800/TraesCS5D02G241100/TraesCS5A02G234200/TraesCS5A02G234300/TraesCS2B02G414800/…	26
Biological process	GO:1900673	olefin metabolic process	26/9760	90/66496	0.00800879	TraesCS5B02G232600/TraesCS5B02G232700/TraesCS5D02G241000/TraesCS3B02G250700/TraesCS1B02G117500/TraesCS6B02G355900/TraesCS1B02G117400/TraesCS6B02G356200/TraesCS6B02G355700/TraesCS6D02G305400/TraesCS6A02G325700/TraesCS2D02G394200/TraesCS4D02G239400/TraesCS4A02G062600/TraesCS4B02G239400/TraesCS6D02G305100/TraesCS6D02G328800/TraesCS5D02G241100/TraesCS5A02G234200/TraesCS5A02G234300/TraesCS2B02G414800/…	26
Biological process	GO:1900674	olefin biosynthetic process	26/9760	90/66496	0.00800879	TraesCS5B02G232600/TraesCS5B02G232700/TraesCS5D02G241000/TraesCS3B02G250700/TraesCS1B02G117500/TraesCS6B02G355900/TraesCS1B02G117400/TraesCS6B02G356200/TraesCS6B02G355700/TraesCS6D02G305400/TraesCS6A02G325700/TraesCS2D02G394200/TraesCS4D02G239400/TraesCS4A02G062600/TraesCS4B02G239400/TraesCS6D02G305100/TraesCS6D02G328800/TraesCS5D02G241100/TraesCS5A02G234200/TraesCS5A02G234300/TraesCS2B02G414800/…	26
Biological process	GO:0006873	cellular ion homeostasis	88/9760	423/66496	0.00807464	TraesCS5D02G157600/TraesCS6D02G203800/TraesCS5A02G152400/TraesCS5B02G151000/TraesCS3D02G188000/TraesCS4B02G215200/TraesCS1A02G168900/TraesCS4A02G089100/TraesCS3B02G224700/TraesCS6A02G231300/TraesCS1D02G166900/TraesCS5D02G013100/TraesCS7D02G243000/TraesCS3A02G201200/TraesCS6B02G250000/TraesCS1B02G188000/TraesCS4D02G215700/TraesCS3B02G165400/TraesCS5B02G395800/TraesCS5A02G176100/TraesCS2D02G317500/…	88
Biological process	GO:0009803	cinnamic acid metabolic process	23/9760	76/66496	0.00807464	TraesCS2A02G380900/TraesCS2D02G377200/novel.5178/TraesCS6D02G212400/TraesCS2B02G398400/TraesCS2A02G381100/TraesCS1B02G122800/TraesCS1D02G039300/TraesCS2A02G380800/TraesCS6B02G258600/TraesCS2D02G377600/TraesCS2B02G398100/TraesCS2D02G377500/TraesCS2D02G204700/TraesCS6D02G212200/TraesCS2B02G398200/TraesCS2D02G377400/TraesCS2B02G398000/TraesCS2B02G224300/TraesCS2D02G218700/TraesCS2B02G398300/TraesCS2…	23
Biological process	GO:0072527	pyrimidine-containing compound metabolic process	67/9760	306/66496	0.00888814	TraesCS2A02G161300/TraesCS2B02G187300/TraesCS2D02G168400/TraesCS7A02G376800/TraesCS3B02G155300/TraesCS4B02G023800/TraesCS7D02G373100/TraesCS1D02G419400/TraesCS4D02G021400/TraesCS1B02G292200/TraesCS1B02G266500/TraesCS1D02G282300/TraesCS7B02G278200/TraesCS1A02G255800/TraesCS1A02G427100/TraesCS1A02G254500/TraesCS1A02G283100/TraesCS4A02G290400/TraesCS3A02G449200/TraesCS1B02G263700/TraesCS1D02G254000/…	67
Biological process	GO:0006972	hyperosmotic response	33/9760	125/66496	0.00888856	TraesCS6D02G203800/TraesCS6A02G231300/TraesCS6B02G250000/TraesCS7B02G090700/TraesCS4B02G356500/TraesCS4D02G350200/TraesCS7A02G441500/TraesCS1A02G150400/TraesCS5B02G376900/TraesCS1D02G147400/TraesCS7D02G430800/TraesCS5A02G525900/TraesCS6B02G334800/TraesCS7B02G340200/TraesCS6D02G407500/TraesCS5A02G375000/TraesCS7A02G185500/TraesCS3A02G488100/novel.17121/TraesCS4B02G338600/TraesCS3D02G237200/TraesCS…	33
Biological process	GO:0009228	thiamine biosynthetic process	13/9760	33/66496	0.00888999	TraesCS7A02G376800/TraesCS4B02G023800/TraesCS7D02G373100/TraesCS4D02G021400/TraesCS1B02G266500/TraesCS7B02G278200/TraesCS1A02G255800/TraesCS4A02G290400/TraesCS1D02G255100/TraesCS4A02G120700/TraesCS2A02G565400/TraesCS1D02G392500/TraesCS1A02G384300	13
Biological process	GO:0042724	thiamine-containing compound biosynthetic process	13/9760	33/66496	0.00888999	TraesCS7A02G376800/TraesCS4B02G023800/TraesCS7D02G373100/TraesCS4D02G021400/TraesCS1B02G266500/TraesCS7B02G278200/TraesCS1A02G255800/TraesCS4A02G290400/TraesCS1D02G255100/TraesCS4A02G120700/TraesCS2A02G565400/TraesCS1D02G392500/TraesCS1A02G384300	13
Biological process	GO:0006814	sodium ion transport	22/9760	72/66496	0.00888999	TraesCS5A02G176100/TraesCS2B02G141900/TraesCS2D02G123000/TraesCS3A02G023200/TraesCS4A02G298400/TraesCS2A02G121000/TraesCS3D02G022900/TraesCS7D02G184700/TraesCS2B02G451700/TraesCS5B02G157900/TraesCS5D02G165300/TraesCS3B02G021600/TraesCS4D02G013400/TraesCS5A02G160200/TraesCS4B02G015200/TraesCS4D02G294600/TraesCS4A02G145300/TraesCS2A02G116000/TraesCSU02G002700/TraesCS2D02G428500/novel.12254/TraesCS2…	22
Biological process	GO:0072523	purine-containing compound catabolic process	22/9760	72/66496	0.00888999	TraesCS5D02G513700/TraesCS7D02G468600/TraesCS2B02G595300/TraesCS1A02G254500/TraesCS7B02G383900/TraesCS4A02G358800/novel.5752/TraesCS1B02G263700/TraesCS7A02G481500/TraesCS1D02G254000/novel.6082/TraesCS2A02G587900/TraesCS2D02G565300/TraesCS5B02G513200/TraesCS2A02G236200/TraesCS3A02G110300/TraesCS1D02G254100/TraesCS1A02G254600/TraesCS1A02G056600/TraesCS2B02G292700/TraesCS3D02G087500/TraesCS3B02G1294…	22
Biological process	GO:0006597	spermine biosynthetic process	8/9760	15/66496	0.00994091	TraesCS5A02G172600/TraesCS5D02G177100/TraesCS5B02G169900/TraesCS7B02G232700/TraesCS7D02G328500/TraesCS6B02G249000/TraesCS7A02G350100/TraesCS6A02G219500	8
Biological process	GO:0055064	chloride ion homeostasis	8/9760	15/66496	0.00994091	TraesCS6D02G203800/TraesCS6A02G231300/TraesCS6B02G250000/TraesCS7D02G276400/TraesCS7A02G276500/TraesCS5A02G366700/TraesCS5D02G375900/TraesCS7B02G174200	8
Biological process	GO:0072528	pyrimidine-containing compound biosynthetic process	60/9760	269/66496	0.00994091	TraesCS2A02G161300/TraesCS2B02G187300/TraesCS2D02G168400/TraesCS7A02G376800/TraesCS3B02G155300/TraesCS4B02G023800/TraesCS7D02G373100/TraesCS1D02G419400/TraesCS4D02G021400/TraesCS1B02G292200/TraesCS1B02G266500/TraesCS1D02G282300/TraesCS7B02G278200/TraesCS1A02G255800/TraesCS1A02G427100/TraesCS1A02G283100/TraesCS4A02G290400/TraesCS3A02G449200/TraesCS1D02G198700/TraesCS1D02G255100/TraesCS3D02G138500/…	60
Biological process	GO:1901002	positive regulation of response to salt stress	38/9760	152/66496	0.0106252	TraesCS5A02G321300/TraesCS5B02G321800/TraesCS6D02G203800/TraesCS5D02G328100/TraesCS3B02G411300/TraesCS6A02G231300/TraesCS6B02G250000/TraesCS3A02G406000/TraesCS3D02G371900/TraesCS3B02G439600/TraesCS3A02G378700/TraesCS4D02G325700/TraesCS1B02G282800/TraesCS1A02G263700/TraesCS2D02G501800/TraesCS2A02G501300/TraesCS5A02G500500/TraesCS3A02G121400/TraesCS1A02G273000/novel.2011/TraesCS1B02G274300/TraesCS1…	38
Biological process	GO:0019627	urea metabolic process	7/9760	12/66496	0.0106639	TraesCS2B02G048700/TraesCS2D02G034900/TraesCS5D02G497800/TraesCS2A02G035700/TraesCS5B02G497700/novel.4573/novel.19148	7
Biological process	GO:1902476	chloride transmembrane transport	7/9760	12/66496	0.0106639	TraesCS7D02G276400/TraesCS7A02G276500/TraesCS5A02G366700/TraesCS5D02G375900/TraesCS7B02G174200/TraesCS3B02G284100/TraesCS3D02G253100	7
Biological process	GO:0001505	regulation of neurotransmitter levels	45/9760	189/66496	0.0106639	TraesCS1A02G218700/TraesCS3A02G250200/TraesCS3D02G250600/TraesCS3B02G279700/TraesCS4B02G235000/TraesCS4D02G236400/novel.18169/TraesCS4D02G068100/TraesCS4A02G059400/TraesCS4B02G069300/TraesCS4A02G246100/TraesCS2B02G400000/TraesCS2B02G280600/TraesCS2D02G262400/TraesCS6D02G020700/TraesCS3A02G266300/TraesCS6B02G024900/TraesCS2B02G091300/TraesCS2B02G490900/TraesCS2D02G379000/TraesCS2D02G467900/TraesCS…	45
Biological process	GO:0006772	thiamine metabolic process	15/9760	42/66496	0.0106639	TraesCS7A02G376800/TraesCS4B02G023800/TraesCS7D02G373100/TraesCS4D02G021400/TraesCS1B02G266500/TraesCS7B02G278200/TraesCS1A02G255800/TraesCS4A02G290400/TraesCS3A02G449200/TraesCS1D02G255100/TraesCS4A02G120700/TraesCS2A02G565400/TraesCS1D02G392500/TraesCS1A02G384300/TraesCS2D02G106300	15
Biological process	GO:0042723	thiamine-containing compound metabolic process	15/9760	42/66496	0.0106639	TraesCS7A02G376800/TraesCS4B02G023800/TraesCS7D02G373100/TraesCS4D02G021400/TraesCS1B02G266500/TraesCS7B02G278200/TraesCS1A02G255800/TraesCS4A02G290400/TraesCS3A02G449200/TraesCS1D02G255100/TraesCS4A02G120700/TraesCS2A02G565400/TraesCS1D02G392500/TraesCS1A02G384300/TraesCS2D02G106300	15
Biological process	GO:0097035	regulation of membrane lipid distribution	15/9760	42/66496	0.0106639	TraesCS7A02G231600/TraesCS2D02G212400/TraesCS3D02G193200/TraesCS1B02G154200/TraesCS1D02G135500/TraesCS2B02G230600/TraesCS2B02G294800/TraesCS7B02G130000/TraesCS2A02G203300/TraesCS3A02G189700/TraesCS1A02G002500/TraesCS3B02G218800/novel.12788/novel.605/TraesCS2A02G276800	15
Biological process	GO:0042548	regulation of photosynthesis, light reaction	18/9760	55/66496	0.0106639	TraesCS1D02G301100/TraesCS1B02G311200/TraesCS3D02G309400/TraesCS3B02G344200/TraesCS1A02G301400/TraesCS1D02G328000/TraesCS4B02G364300/TraesCS1B02G388900/TraesCS1B02G339500/TraesCS5A02G532600/TraesCS1A02G326100/TraesCS6B02G219500/TraesCSU02G139400/TraesCS5B02G144800/TraesCS5A02G145900/TraesCS1D02G301900/TraesCS5D02G146300/TraesCS6A02G207500	18
Biological process	GO:0070726	cell wall assembly	20/9760	64/66496	0.0106639	TraesCS6D02G364400/TraesCS2D02G331600/TraesCS6A02G379800/TraesCS6B02G418400/TraesCS4D02G188600/TraesCS4B02G187300/TraesCS5A02G161600/TraesCS7B02G127500/TraesCS4A02G117100/TraesCS3A02G423700/TraesCS5D02G167500/TraesCS7D02G222200/TraesCS5B02G396900/TraesCS5B02G159100/TraesCS5A02G392000/TraesCS2A02G331300/TraesCS2B02G406700/TraesCS1D02G005200/TraesCS3B02G459600/TraesCS5D02G107900	20
Biological process	GO:0071668	plant-type cell wall assembly	20/9760	64/66496	0.0106639	TraesCS6D02G364400/TraesCS2D02G331600/TraesCS6A02G379800/TraesCS6B02G418400/TraesCS4D02G188600/TraesCS4B02G187300/TraesCS5A02G161600/TraesCS7B02G127500/TraesCS4A02G117100/TraesCS3A02G423700/TraesCS5D02G167500/TraesCS7D02G222200/TraesCS5B02G396900/TraesCS5B02G159100/TraesCS5A02G392000/TraesCS2A02G331300/TraesCS2B02G406700/TraesCS1D02G005200/TraesCS3B02G459600/TraesCS5D02G107900	20
Biological process	GO:0006559	L-phenylalanine catabolic process	24/9760	83/66496	0.0113005	TraesCS2A02G380900/TraesCS6A02G141500/TraesCS2D02G377200/novel.5178/TraesCS6D02G212400/TraesCS2B02G398400/TraesCS2A02G381100/TraesCS1B02G122800/TraesCS1D02G039300/TraesCS2A02G380800/TraesCS6B02G258600/TraesCS2D02G377600/TraesCS2B02G398100/TraesCS2D02G377500/TraesCS2D02G204700/TraesCS6D02G212200/TraesCS2B02G398200/TraesCS2D02G377400/TraesCS2B02G398000/TraesCS2B02G224300/TraesCS2D02G218700/TraesCS2…	24
Biological process	GO:1902222	erythrose 4-phosphate/phosphoenolpyruvate family amino acid catabolic process	24/9760	83/66496	0.0113005	TraesCS2A02G380900/TraesCS6A02G141500/TraesCS2D02G377200/novel.5178/TraesCS6D02G212400/TraesCS2B02G398400/TraesCS2A02G381100/TraesCS1B02G122800/TraesCS1D02G039300/TraesCS2A02G380800/TraesCS6B02G258600/TraesCS2D02G377600/TraesCS2B02G398100/TraesCS2D02G377500/TraesCS2D02G204700/TraesCS6D02G212200/TraesCS2B02G398200/TraesCS2D02G377400/TraesCS2B02G398000/TraesCS2B02G224300/TraesCS2D02G218700/TraesCS2…	24
Biological process	GO:0030388	fructose 1,6-bisphosphate metabolic process	12/9760	30/66496	0.0113005	TraesCS3B02G423200/TraesCS3D02G384100/TraesCS7D02G377400/TraesCS7B02G283000/TraesCS5A02G108000/TraesCS7A02G381100/TraesCS5B02G115300/TraesCS5D02G122700/TraesCS4B02G211400/TraesCS3B02G398300/TraesCS3A02G391500/TraesCS4A02G093100	12
Biological process	GO:0034629	cellular protein-containing complex localization	21/9760	69/66496	0.0114095	TraesCS4A02G200100/TraesCS4D02G112900/TraesCS2D02G596000/TraesCS4B02G115200/TraesCS7D02G246400/novel.8788/TraesCS2A02G583800/TraesCS2B02G044300/TraesCS2D02G535000/TraesCS2A02G533100/novel.14630/TraesCS2A02G281600/TraesCS7A02G259600/TraesCS7B02G325400/TraesCS2D02G534900/TraesCS2D02G596100/TraesCS7D02G458100/TraesCS7B02G061400/TraesCS5A02G486200/TraesCS7A02G424500/TraesCS5D02G500200	21
Biological process	GO:0048759	xylem vessel member cell differentiation	22/9760	74/66496	0.0121847	TraesCS2A02G566000/TraesCS4A02G200100/TraesCS4D02G112900/TraesCS2A02G565900/TraesCS2D02G596000/TraesCS4B02G115200/TraesCS7D02G246400/novel.8788/TraesCS2A02G583800/TraesCS2B02G044300/TraesCS2A02G566100/TraesCS2D02G535000/TraesCS2A02G533100/TraesCS2A02G281600/TraesCS7A02G259600/TraesCS7B02G325400/TraesCS2D02G534900/TraesCS2D02G596100/TraesCS7D02G458100/TraesCS7B02G061400/TraesCS7A02G424500/TraesCS2…	22
Biological process	GO:0006542	glutamine biosynthetic process	9/9760	19/66496	0.0123626	TraesCS6B02G327500/novel.15630/TraesCS6A02G298100/TraesCS6D02G065600/TraesCS4A02G063800/TraesCS1B02G158600/TraesCS1A02G143000/TraesCS1D02G141800/novel.15410	9
Biological process	GO:0006813	potassium ion transport	59/9760	267/66496	0.0127739	TraesCS5B02G029000/TraesCS5D02G038600/TraesCS5D02G375700/TraesCS5A02G030400/TraesCS3D02G344700/TraesCS3B02G383300/TraesCS5A02G176100/TraesCS4D02G170900/TraesCS5B02G197300/TraesCS2B02G141900/TraesCS6D02G273100/TraesCS2D02G123000/TraesCS7D02G181600/TraesCS3A02G023200/TraesCS4B02G168400/TraesCS6B02G322300/TraesCS3D02G257700/TraesCS4A02G298400/TraesCS2A02G121000/TraesCS3D02G439200/TraesCS3A02G257700/…	59
Biological process	GO:1901658	glycosyl compound catabolic process	15/9760	43/66496	0.0135115	TraesCS5D02G513700/TraesCS1A02G254500/TraesCS4A02G358800/TraesCS1B02G263700/TraesCS1D02G254000/TraesCS3B02G278200/TraesCS5B02G309300/TraesCS5B02G513200/TraesCS5D02G172400/TraesCS5B02G165000/TraesCS3D02G249300/TraesCS1D02G254100/TraesCS1A02G254600/TraesCS1A02G056600/TraesCS3D02G087500	15
Biological process	GO:0006766	vitamin metabolic process	83/9760	404/66496	0.0145316	TraesCS1A02G218700/TraesCS4D02G027800/TraesCS7A02G376800/TraesCS4B02G013100/TraesCS7A02G357800/TraesCS4B02G023800/TraesCS7D02G373100/TraesCS4D02G068100/novel.1901/TraesCS2D02G547900/TraesCS4D02G021400/TraesCS4B02G030400/TraesCS7A02G495400/TraesCS4B02G069300/TraesCS4A02G246100/TraesCS6D02G286900/TraesCS7D02G364900/TraesCS6B02G336300/TraesCS6A02G307700/TraesCS1B02G266500/novel.7023/TraesCS7B02G2782…	83
Biological process	GO:0071456	cellular response to hypoxia	93/9760	462/66496	0.0147478	TraesCS7A02G369500/TraesCS7B02G259000/TraesCS7D02G353800/TraesCS6D02G203800/TraesCS2D02G211000/TraesCS6A02G276700/TraesCS5B02G349800/TraesCS3B02G311900/TraesCS5B02G407200/TraesCS2D02G453100/TraesCS2B02G474700/TraesCS5B02G349300/TraesCS6B02G304200/TraesCS3A02G277700/TraesCS6A02G231300/TraesCS5D02G354400/TraesCS6D02G257000/TraesCS5A02G348200/TraesCS2D02G453200/TraesCS6B02G250000/TraesCS2D02G077300/…	93
Biological process	GO:0009704	de-etiolation	13/9760	35/66496	0.0149602	TraesCS5A02G251000/TraesCS5B02G249000/TraesCS5D02G258900/TraesCS1B02G226200/TraesCS1D02G215600/TraesCS1A02G212700/TraesCS6D02G271900/TraesCS6A02G290600/TraesCS3D02G495100/TraesCS1D02G444100/TraesCS1D02G189600/TraesCS1B02G194900/novel.13739	13
Biological process	GO:0052386	cell wall thickening	11/9760	27/66496	0.0149602	TraesCS2B02G521100/TraesCS3D02G246000/TraesCS3A02G245500/TraesCS6B02G299800/TraesCS6A02G272300/TraesCS6D02G252400/TraesCS3B02G274100/TraesCS3A02G394400/TraesCS3D02G299600/TraesCS3A02G302400/TraesCS3B02G426400	11
Biological process	GO:0080006	internode patterning	11/9760	27/66496	0.0149602	TraesCS5D02G386500/TraesCS5D02G060300/TraesCS5B02G380200/TraesCS5A02G049600/TraesCS5B02G054800/TraesCS5A02G376500/TraesCS2A02G253900/TraesCS2D02G254400/TraesCS3B02G396100/TraesCS2D02G417900/TraesCS3D02G357400	11
Biological process	GO:0090227	regulation of red or far-red light signaling pathway	12/9760	31/66496	0.0150937	TraesCS5D02G386500/TraesCS5D02G060300/TraesCS5B02G380200/TraesCS5A02G049600/TraesCS5B02G054800/TraesCS5A02G376500/TraesCS2A02G253900/TraesCS4B02G235600/TraesCS2D02G254400/TraesCS1A02G083000/TraesCS1D02G084200/TraesCS1B02G100400	12
Biological process	GO:0098659	inorganic cation import across plasma membrane	16/9760	48/66496	0.0154785	TraesCS5A02G176100/TraesCS2B02G141900/TraesCS2D02G123000/TraesCS3A02G023200/TraesCS2A02G121000/TraesCS7D02G276400/TraesCS7A02G276500/TraesCS3D02G022900/TraesCS3B02G021600/TraesCS5A02G366700/TraesCS5D02G375900/TraesCS4A02G145300/TraesCSU02G002700/TraesCS7B02G174200/novel.12254/TraesCS2D02G135600	16
Biological process	GO:0099587	inorganic ion import across plasma membrane	16/9760	48/66496	0.0154785	TraesCS5A02G176100/TraesCS2B02G141900/TraesCS2D02G123000/TraesCS3A02G023200/TraesCS2A02G121000/TraesCS7D02G276400/TraesCS7A02G276500/TraesCS3D02G022900/TraesCS3B02G021600/TraesCS5A02G366700/TraesCS5D02G375900/TraesCS4A02G145300/TraesCSU02G002700/TraesCS7B02G174200/novel.12254/TraesCS2D02G135600	16
Biological process	GO:0009064	glutamine family amino acid metabolic process	58/9760	264/66496	0.0154824	TraesCS5A02G153900/TraesCS5B02G152600/TraesCS5D02G159100/TraesCS1D02G212400/TraesCS1D02G419400/TraesCS6B02G327500/TraesCS3A02G022600/novel.15630/TraesCS2B02G048700/TraesCS1A02G072200/TraesCS2D02G034900/TraesCS3A02G266300/TraesCS3B02G415900/TraesCS6A02G298100/TraesCS3B02G022900/TraesCS1A02G427100/TraesCS5D02G153200/TraesCS5A02G139500/TraesCS4A02G187100/TraesCS3D02G023900/TraesCS5B02G376900/TraesCS…	58
Biological process	GO:0009083	branched-chain amino acid catabolic process	18/9760	57/66496	0.0155871	TraesCS1B02G085100/TraesCS1D02G067800/TraesCS4B02G071500/TraesCS1A02G066800/TraesCS7A02G102600/TraesCS7D02G096600/TraesCS3D02G189400/TraesCS4A02G401400/TraesCS3A02G185500/TraesCS6D02G041600/TraesCS3B02G215100/TraesCS6B02G050600/novel.13750/TraesCS5B02G062500/TraesCS5A02G053700/TraesCS3D02G276400/TraesCS1B02G429300/TraesCS5A02G120000	18
Biological process	GO:1905582	response to mannose	26/9760	95/66496	0.0157415	TraesCS2D02G453100/TraesCS2B02G474700/TraesCS6D02G144600/TraesCS2D02G453200/TraesCS2A02G453400/TraesCS2B02G474900/TraesCS2D02G453300/TraesCS2B02G474800/TraesCS6A02G154700/TraesCS6D02G242900/TraesCS2A02G453700/TraesCS6B02G289300/TraesCS2B02G476700/TraesCS7D02G381700/TraesCS2D02G453600/TraesCS2A02G454800/TraesCS7A02G385100/TraesCS2B02G475900/TraesCS2D02G453400/novel.3277/TraesCS7B02G288100/TraesCS2…	26
Biological process	GO:0016106	sesquiterpenoid biosynthetic process	37/9760	151/66496	0.0158415	TraesCS6A02G271600/TraesCS5B02G430100/TraesCS1D02G173800/TraesCS2D02G423500/TraesCS5A02G428200/TraesCS3B02G175900/TraesCS5D02G436200/TraesCS5D02G038800/TraesCSU02G097100/TraesCS4D02G258000/TraesCS7D02G314600/TraesCS3D02G156500/TraesCS2A02G425500/TraesCS4D02G122800/TraesCS4B02G129700/TraesCS5A02G253700/TraesCS5D02G435800/TraesCS7A02G317900/TraesCS1B02G183500/TraesCS5B02G429700/novel.10755/TraesCS4…	37
Biological process	GO:0009074	aromatic amino acid family catabolic process	28/9760	105/66496	0.0158415	TraesCS2A02G380900/TraesCS6D02G163700/TraesCS6A02G141500/TraesCS2D02G377200/TraesCS6A02G174600/novel.5178/TraesCS6D02G212400/TraesCS2B02G398400/TraesCS2A02G381100/TraesCS1B02G122800/TraesCS1D02G039300/TraesCS6A02G174500/TraesCS2A02G380800/TraesCS6B02G258600/TraesCS2D02G377600/TraesCS2B02G398100/TraesCS2D02G377500/TraesCS2D02G204700/TraesCS6D02G212200/TraesCS2B02G398200/TraesCS2D02G377400/TraesCS2…	28
Biological process	GO:0006074	(1->3)-beta-D-glucan metabolic process	22/9760	76/66496	0.0165686	TraesCS5A02G490800/TraesCS2B02G521100/TraesCS3D02G246000/TraesCS4A02G459300/TraesCS3A02G245500/TraesCS3D02G478000/TraesCS6D02G405900/TraesCS3A02G292700/TraesCS3B02G274100/TraesCS3B02G528500/TraesCS6B02G468600/TraesCS3A02G197600/TraesCS3A02G197500/TraesCS3B02G529700/TraesCS3B02G327500/TraesCS6D02G406000/TraesCS3B02G229700/TraesCS3D02G201500/TraesCS3D02G478300/TraesCS3D02G478200/TraesCS6B02G468500/…	22
Biological process	GO:0006094	gluconeogenesis	23/9760	81/66496	0.016988	TraesCS3B02G423200/TraesCS3D02G384100/TraesCS6B02G187500/TraesCS7D02G377400/TraesCS6D02G148700/TraesCS3A02G073300/TraesCS7B02G283000/TraesCS5A02G108000/TraesCS7A02G381100/TraesCS5B02G115300/TraesCS3D02G073000/TraesCS5D02G122700/TraesCS4B02G211400/TraesCS3B02G087400/TraesCS3B02G398300/TraesCS3A02G391500/TraesCS4D02G220500/TraesCS4B02G220200/TraesCS4A02G093100/TraesCS3B02G073600/novel.8199/novel.21…	23
Biological process	GO:0007584	response to nutrient	23/9760	81/66496	0.016988	TraesCS4B02G023800/TraesCS4D02G021400/TraesCS5B02G425900/TraesCS6D02G314300/TraesCS5A02G423600/TraesCS6D02G041600/TraesCS2D02G317500/TraesCS7D02G417800/TraesCS6B02G050600/TraesCS4A02G290400/TraesCS3D02G009800/TraesCS5D02G432100/TraesCS4D02G156100/TraesCS1D02G157900/TraesCS7A02G423600/TraesCS7B02G326400/TraesCS6A02G201500/TraesCS2A02G189200/TraesCS2B02G218100/TraesCS5D02G285100/novel.8054/TraesCS5…	23
Biological process	GO:0019319	hexose biosynthetic process	23/9760	81/66496	0.016988	TraesCS3B02G423200/TraesCS3D02G384100/TraesCS6B02G187500/TraesCS7D02G377400/TraesCS6D02G148700/TraesCS3A02G073300/TraesCS7B02G283000/TraesCS5A02G108000/TraesCS7A02G381100/TraesCS5B02G115300/TraesCS3D02G073000/TraesCS5D02G122700/TraesCS4B02G211400/TraesCS3B02G087400/TraesCS3B02G398300/TraesCS3A02G391500/TraesCS4D02G220500/TraesCS4B02G220200/TraesCS4A02G093100/TraesCS3B02G073600/novel.8199/novel.21…	23
Biological process	GO:0009133	nucleoside diphosphate biosynthetic process	7/9760	13/66496	0.0170814	TraesCS2A02G161300/TraesCS2B02G187300/TraesCS2D02G168400/TraesCS3B02G155300/TraesCS3D02G138500/TraesCS3A02G137600/TraesCS7B02G069300	7
Biological process	GO:0009138	pyrimidine nucleoside diphosphate metabolic process	7/9760	13/66496	0.0170814	TraesCS2A02G161300/TraesCS2B02G187300/TraesCS2D02G168400/TraesCS3B02G155300/TraesCS3D02G138500/TraesCS3A02G137600/TraesCS7B02G069300	7
Biological process	GO:0009139	pyrimidine nucleoside diphosphate biosynthetic process	7/9760	13/66496	0.0170814	TraesCS2A02G161300/TraesCS2B02G187300/TraesCS2D02G168400/TraesCS3B02G155300/TraesCS3D02G138500/TraesCS3A02G137600/TraesCS7B02G069300	7
Biological process	GO:0060776	simple leaf morphogenesis	7/9760	13/66496	0.0170814	TraesCS3B02G470300/TraesCS3A02G435400/TraesCS3D02G428200/TraesCS2B02G212400/TraesCS4D02G077600/TraesCS4A02G236200/TraesCS4B02G078800	7
Biological process	GO:0036294	cellular response to decreased oxygen levels	94/9760	472/66496	0.0178011	TraesCS7A02G369500/TraesCS7B02G259000/TraesCS7D02G353800/TraesCS6D02G203800/TraesCS2D02G211000/TraesCS6A02G276700/TraesCS5B02G349800/TraesCS3B02G311900/TraesCS5B02G407200/TraesCS2D02G453100/TraesCS2B02G474700/TraesCS5B02G349300/TraesCS6B02G304200/TraesCS3A02G277700/TraesCS6A02G231300/TraesCS5D02G354400/TraesCS6D02G257000/TraesCS5A02G348200/TraesCS2D02G453200/TraesCS6B02G250000/TraesCS2D02G077300/…	94
Biological process	GO:0071453	cellular response to oxygen levels	94/9760	472/66496	0.0178011	TraesCS7A02G369500/TraesCS7B02G259000/TraesCS7D02G353800/TraesCS6D02G203800/TraesCS2D02G211000/TraesCS6A02G276700/TraesCS5B02G349800/TraesCS3B02G311900/TraesCS5B02G407200/TraesCS2D02G453100/TraesCS2B02G474700/TraesCS5B02G349300/TraesCS6B02G304200/TraesCS3A02G277700/TraesCS6A02G231300/TraesCS5D02G354400/TraesCS6D02G257000/TraesCS5A02G348200/TraesCS2D02G453200/TraesCS6B02G250000/TraesCS2D02G077300/…	94
Biological process	GO:0046164	alcohol catabolic process	21/9760	72/66496	0.0179109	TraesCS6A02G271300/TraesCS5A02G238000/TraesCS7A02G357800/TraesCS6D02G243800/TraesCS5B02G236500/TraesCS7D02G364900/TraesCS6B02G298500/TraesCS5D02G244900/TraesCS4D02G069300/TraesCS6D02G216000/TraesCS4B02G070500/TraesCS6D02G147900/TraesCS4A02G244500/TraesCS4D02G151200/TraesCS4B02G161300/TraesCS4A02G163700/TraesCS2D02G209700/TraesCS1A02G357300/TraesCS5D02G285100/TraesCS5B02G277500/TraesCS2B02G233600	21
Biological process	GO:0006448	regulation of translational elongation	13/9760	36/66496	0.0179109	TraesCS5D02G565000/TraesCS4A02G320200/TraesCS7D02G476700/TraesCS6D02G362600/TraesCS6A02G378100/TraesCS6A02G386700/TraesCS7A02G490300/TraesCS7B02G393600/TraesCS5A02G162900/TraesCS5B02G375400/TraesCS5D02G382900/TraesCS5B02G160300/TraesCS5A02G373400	13
Biological process	GO:0048446	petal morphogenesis	13/9760	36/66496	0.0179109	TraesCS5A02G321800/TraesCS3B02G300200/TraesCS2D02G016300/TraesCS3B02G339300/TraesCS4D02G067100/TraesCSU02G179300/TraesCS3D02G267000/TraesCS4A02G246800/TraesCS5D02G328700/TraesCS5B02G322500/TraesCS3B02G011800/TraesCS1D02G029300/TraesCS3B02G006700	13
Biological process	GO:0016107	sesquiterpenoid catabolic process	6/9760	10/66496	0.0179109	TraesCS6A02G271300/TraesCS5A02G238000/TraesCS6D02G243800/TraesCS5B02G236500/TraesCS6B02G298500/TraesCS5D02G244900	6
Biological process	GO:0043290	apocarotenoid catabolic process	6/9760	10/66496	0.0179109	TraesCS6A02G271300/TraesCS5A02G238000/TraesCS6D02G243800/TraesCS5B02G236500/TraesCS6B02G298500/TraesCS5D02G244900	6
Biological process	GO:0046345	abscisic acid catabolic process	6/9760	10/66496	0.0179109	TraesCS6A02G271300/TraesCS5A02G238000/TraesCS6D02G243800/TraesCS5B02G236500/TraesCS6B02G298500/TraesCS5D02G244900	6
Biological process	GO:0071421	manganese ion transmembrane transport	6/9760	10/66496	0.0179109	TraesCS3D02G155700/TraesCS7A02G047000/TraesCS2B02G087600/TraesCS3B02G174400/TraesCS3A02G147700/TraesCS2D02G072200	6
Biological process	GO:1900407	regulation of cellular response to oxidative stress	6/9760	10/66496	0.0179109	TraesCS7A02G161000/TraesCS7D02G162300/TraesCS5D02G219500/TraesCS5B02G211200/TraesCS7B02G066000/TraesCS5A02G212500	6
Biological process	GO:1900409	positive regulation of cellular response to oxidative stress	6/9760	10/66496	0.0179109	TraesCS7A02G161000/TraesCS7D02G162300/TraesCS5D02G219500/TraesCS5B02G211200/TraesCS7B02G066000/TraesCS5A02G212500	6
Biological process	GO:1902289	negative regulation of defense response to oomycetes	6/9760	10/66496	0.0179109	TraesCS1B02G173300/TraesCS1D02G154800/TraesCS1A02G156300/novel.8328/TraesCS3A02G505200/TraesCS3B02G570900	6
Biological process	GO:0006928	movement of cell or subcellular component	60/9760	278/66496	0.0179623	TraesCS1A02G341500/novel.6767/novel.1338/TraesCS1B02G121600/TraesCS5A02G052600/TraesCS5D02G064000/TraesCS5D02G078500/TraesCS1D02G047800/novel.2573/TraesCS1A02G046800/TraesCS1B02G060200/TraesCS2A02G204700/TraesCS5B02G064100/TraesCS5A02G161600/TraesCS7D02G176200/TraesCS5D02G362300/TraesCS7B02G079700/TraesCS5A02G386500/novel.6768/TraesCS6A02G239100/TraesCS3B02G255500/TraesCS5B02G074200/TraesCS3A02G2…	60
Biological process	GO:0016093	polyprenol metabolic process	10/9760	24/66496	0.0180215	TraesCS7B02G030000/TraesCS2D02G423500/TraesCS4D02G263100/TraesCS4B02G263000/TraesCS7A02G130000/TraesCS2A02G425500/TraesCS7D02G129100/TraesCS2B02G445900/TraesCSU02G255100/novel.18009	10
Biological process	GO:0009164	nucleoside catabolic process	12/9760	32/66496	0.0180887	TraesCS5D02G513700/TraesCS1A02G254500/TraesCS4A02G358800/TraesCS1B02G263700/TraesCS1D02G254000/TraesCS3B02G278200/TraesCS5B02G513200/TraesCS3D02G249300/TraesCS1D02G254100/TraesCS1A02G254600/TraesCS1A02G056600/TraesCS3D02G087500	12
Biological process	GO:0034656	nucleobase-containing small molecule catabolic process	12/9760	32/66496	0.0180887	TraesCS5D02G513700/TraesCS1A02G254500/TraesCS4A02G358800/TraesCS1B02G263700/TraesCS1D02G254000/TraesCS3B02G278200/TraesCS5B02G513200/TraesCS3D02G249300/TraesCS1D02G254100/TraesCS1A02G254600/TraesCS1A02G056600/TraesCS3D02G087500	12
Biological process	GO:1901616	organic hydroxy compound catabolic process	25/9760	92/66496	0.0189942	TraesCS6A02G271300/TraesCS5A02G238000/TraesCS7A02G357800/TraesCS6D02G243800/TraesCS5B02G236500/TraesCS7D02G364900/TraesCS6B02G298500/TraesCS5D02G244900/TraesCS4D02G069300/TraesCS6D02G216000/TraesCS4B02G070500/TraesCS6D02G147900/TraesCS4A02G244500/TraesCS4D02G151200/TraesCS4B02G161300/TraesCS2A02G394900/TraesCS4A02G163700/TraesCS6D02G280500/TraesCS2D02G209700/TraesCS1A02G357300/TraesCS5D02G285100/…	25
Biological process	GO:0048441	petal development	15/9760	45/66496	0.0189942	TraesCS5A02G321800/TraesCS3B02G300200/TraesCS2D02G016300/TraesCS3B02G339300/TraesCS4D02G067100/TraesCSU02G179300/TraesCS3D02G267000/TraesCS4A02G246800/TraesCS5D02G328700/TraesCS6A02G167900/TraesCS6D02G156900/TraesCS5B02G322500/TraesCS3B02G011800/TraesCS1D02G029300/TraesCS3B02G006700	15
Biological process	GO:0048465	corolla development	15/9760	45/66496	0.0189942	TraesCS5A02G321800/TraesCS3B02G300200/TraesCS2D02G016300/TraesCS3B02G339300/TraesCS4D02G067100/TraesCSU02G179300/TraesCS3D02G267000/TraesCS4A02G246800/TraesCS5D02G328700/TraesCS6A02G167900/TraesCS6D02G156900/TraesCS5B02G322500/TraesCS3B02G011800/TraesCS1D02G029300/TraesCS3B02G006700	15
Biological process	GO:0090332	stomatal closure	49/9760	218/66496	0.0189942	TraesCS4A02G162700/TraesCS7A02G294300/TraesCS7D02G289700/TraesCS1D02G236200/TraesCS5B02G336100/TraesCS4D02G175200/TraesCS7B02G184000/TraesCS2D02G280500/TraesCS6D02G271900/TraesCS2B02G141900/TraesCS1A02G236100/TraesCS2D02G123000/TraesCS4D02G125800/TraesCS6A02G290600/TraesCS2A02G121000/TraesCS1B02G314700/TraesCS2B02G034200/TraesCS4A02G187600/TraesCS4B02G131700/TraesCS5B02G463900/TraesCS3D02G095200/…	49
Biological process	GO:0009688	abscisic acid biosynthetic process	30/9760	118/66496	0.0212695	TraesCS6A02G271600/TraesCS5B02G430100/TraesCS1D02G173800/TraesCS5A02G428200/TraesCS3B02G175900/TraesCS5D02G436200/TraesCS5D02G038800/TraesCS3D02G156500/TraesCS4D02G122800/TraesCS4B02G129700/TraesCS5A02G253700/TraesCS5D02G435800/TraesCS1B02G183500/TraesCS5B02G429700/novel.10755/TraesCS4D02G251800/TraesCS4B02G175800/TraesCS5A02G427700/TraesCS6D02G251700/TraesCS3D02G483600/TraesCS1A02G167100/TraesCS…	30
Biological process	GO:0043289	apocarotenoid biosynthetic process	30/9760	118/66496	0.0212695	TraesCS6A02G271600/TraesCS5B02G430100/TraesCS1D02G173800/TraesCS5A02G428200/TraesCS3B02G175900/TraesCS5D02G436200/TraesCS5D02G038800/TraesCS3D02G156500/TraesCS4D02G122800/TraesCS4B02G129700/TraesCS5A02G253700/TraesCS5D02G435800/TraesCS1B02G183500/TraesCS5B02G429700/novel.10755/TraesCS4D02G251800/TraesCS4B02G175800/TraesCS5A02G427700/TraesCS6D02G251700/TraesCS3D02G483600/TraesCS1A02G167100/TraesCS…	30
Biological process	GO:1902645	tertiary alcohol biosynthetic process	30/9760	118/66496	0.0212695	TraesCS6A02G271600/TraesCS5B02G430100/TraesCS1D02G173800/TraesCS5A02G428200/TraesCS3B02G175900/TraesCS5D02G436200/TraesCS5D02G038800/TraesCS3D02G156500/TraesCS4D02G122800/TraesCS4B02G129700/TraesCS5A02G253700/TraesCS5D02G435800/TraesCS1B02G183500/TraesCS5B02G429700/novel.10755/TraesCS4D02G251800/TraesCS4B02G175800/TraesCS5A02G427700/TraesCS6D02G251700/TraesCS3D02G483600/TraesCS1A02G167100/TraesCS…	30
Biological process	GO:0034976	response to endoplasmic reticulum stress	69/9760	332/66496	0.0223582	TraesCS6A02G042600/TraesCS6B02G058300/TraesCS6D02G049100/TraesCS2D02G146100/TraesCS6D02G090400/TraesCS4D02G267600/TraesCS4A02G035500/TraesCS2A02G545600/TraesCS2D02G546500/TraesCS2B02G167900/TraesCS2A02G142800/TraesCS6B02G130100/TraesCS7D02G464800/TraesCS4D02G267800/TraesCS7A02G370000/TraesCS3A02G134100/TraesCS6A02G101900/TraesCS7A02G477300/TraesCS4B02G268200/TraesCS4B02G268400/TraesCS6B02G129800/…	69
Biological process	GO:0006075	(1->3)-beta-D-glucan biosynthetic process	17/9760	55/66496	0.0235267	TraesCS5A02G490800/TraesCS2B02G521100/TraesCS3D02G246000/TraesCS4A02G459300/TraesCS3A02G245500/TraesCS6D02G405900/TraesCS3A02G292700/TraesCS3B02G274100/TraesCS6B02G468600/TraesCS3A02G197600/TraesCS3A02G197500/TraesCS3B02G327500/TraesCS6D02G406000/TraesCS3B02G229700/TraesCS3D02G201500/TraesCS6B02G468500/TraesCSU02G021500	17
Biological process	GO:0015695	organic cation transport	12/9760	33/66496	0.0236228	TraesCS2B02G449100/TraesCS7D02G372900/TraesCS2A02G428400/TraesCS3B02G177000/TraesCS3D02G157800/TraesCS4D02G290100/TraesCS2B02G224800/TraesCS5B02G380500/TraesCS2D02G205200/TraesCS2B02G597400/TraesCS7A02G329100/TraesCS3A02G149900	12
Biological process	GO:0051604	protein maturation	69/9760	333/66496	0.0239126	TraesCS6D02G292700/TraesCS6A02G313400/TraesCS3D02G084400/TraesCS3D02G534100/TraesCS2A02G510400/TraesCS3A02G041000/TraesCS4B02G064100/TraesCS3A02G084500/TraesCS4A02G250800/TraesCS3A02G528800/TraesCS3B02G042600/TraesCS3D02G039200/TraesCS5B02G359400/TraesCS2D02G443400/TraesCS6A02G289200/TraesCS3B02G099400/TraesCS1B02G293000/TraesCS2A02G444300/TraesCS2B02G538800/TraesCS4D02G063000/novel.4435/novel.89…	69
Biological process	GO:0000413	protein peptidyl-prolyl isomerization	21/9760	74/66496	0.0239173	TraesCS2A02G050600/TraesCS2A02G277100/TraesCS2B02G063900/TraesCS2B02G294500/TraesCS2D02G276000/TraesCS7A02G257100/TraesCS7B02G153100/TraesCS7D02G257300/TraesCS6D02G066700/TraesCS2D02G050300/TraesCS5D02G479900/TraesCS5B02G478800/TraesCS5A02G467000/TraesCS7A02G066500/TraesCS3D02G159000/TraesCS7B02G080700/TraesCS4A02G423000/TraesCS2A02G419100/TraesCS4A02G312600/TraesCS5A02G328900/TraesCS6B02G343800	21
Biological process	GO:0061087	positive regulation of histone H3-K27 methylation	11/9760	29/66496	0.024279	TraesCS7D02G242100/TraesCS1B02G108200/TraesCS4D02G212800/TraesCS1D02G090400/TraesCS7A02G243300/TraesCS4B02G212000/TraesCS7B02G148200/TraesCS1A02G137000/TraesCS1B02G155600/TraesCS1D02G138000/TraesCS7B02G125000	11
Biological process	GO:0048832	specification of plant organ number	10/9760	25/66496	0.024279	TraesCS7A02G189600/TraesCS7D02G190700/TraesCS7B02G094500/TraesCS2B02G226900/TraesCS7D02G521200/novel.17756/TraesCS7A02G533800/TraesCS6A02G167900/TraesCS2D02G207200/TraesCS6D02G156900	10
Biological process	GO:0048833	specification of floral organ number	10/9760	25/66496	0.024279	TraesCS7A02G189600/TraesCS7D02G190700/TraesCS7B02G094500/TraesCS2B02G226900/TraesCS7D02G521200/novel.17756/TraesCS7A02G533800/TraesCS6A02G167900/TraesCS2D02G207200/TraesCS6D02G156900	10
Biological process	GO:0034614	cellular response to reactive oxygen species	23/9760	84/66496	0.0246047	TraesCS7A02G161000/TraesCS7D02G162300/TraesCS5D02G219500/TraesCS5B02G211200/TraesCS7B02G066000/TraesCS2A02G121200/TraesCS5A02G212500/TraesCS2D02G123300/TraesCS5B02G425900/TraesCS5A02G423600/TraesCS2D02G317500/TraesCS3D02G009800/TraesCS5D02G432100/TraesCS4D02G156100/TraesCS1D02G157900/TraesCS6B02G306300/TraesCS5B02G271800/TraesCS7D02G470200/TraesCS6A02G201500/TraesCS2A02G189200/TraesCS2B02G218100/…	23
Biological process	GO:0098739	import across plasma membrane	18/9760	60/66496	0.0246047	TraesCS5A02G176100/TraesCS2B02G141900/TraesCS2D02G123000/TraesCS5A02G070500/TraesCS5D02G082400/TraesCS3A02G023200/TraesCS2A02G121000/TraesCS7D02G276400/TraesCS7A02G276500/TraesCS3D02G022900/TraesCS3B02G021600/TraesCS5A02G366700/TraesCS5D02G375900/TraesCS4A02G145300/TraesCSU02G002700/TraesCS7B02G174200/novel.12254/TraesCS2D02G135600	18
Biological process	GO:0046505	sulfolipid metabolic process	7/9760	14/66496	0.0255971	TraesCS3A02G055500/TraesCS3B02G067900/novel.2320/TraesCS4B02G214000/TraesCS1B02G304500/TraesCS1A02G295200/TraesCS3D02G055400	7
Biological process	GO:0046506	sulfolipid biosynthetic process	7/9760	14/66496	0.0255971	TraesCS3A02G055500/TraesCS3B02G067900/novel.2320/TraesCS4B02G214000/TraesCS1B02G304500/TraesCS1A02G295200/TraesCS3D02G055400	7
Biological process	GO:0034404	nucleobase-containing small molecule biosynthetic process	95/9760	486/66496	0.0263241	TraesCS2A02G161300/TraesCS2B02G187300/TraesCS3B02G423200/TraesCS3D02G384100/TraesCS6B02G187500/TraesCS7D02G377400/TraesCS2D02G168400/TraesCS6D02G148700/TraesCS3A02G073300/TraesCS3B02G155300/TraesCS6A02G213700/TraesCS7B02G283000/TraesCS3B02G311900/TraesCS7D02G309500/TraesCS1D02G419400/TraesCS5A02G108000/TraesCS7A02G381100/TraesCS5B02G115300/TraesCS3A02G277700/TraesCS3D02G278000/TraesCS3D02G073000/…	95
Biological process	GO:0032885	regulation of polysaccharide biosynthetic process	20/9760	70/66496	0.0268114	TraesCS1B02G173400/TraesCS1B02G076300/TraesCS4B02G097800/TraesCS1A02G058400/TraesCS1D02G244300/TraesCS4A02G164000/TraesCS7B02G085300/TraesCS1D02G005200/TraesCS2A02G134100/TraesCS2B02G407700/TraesCS7B02G176900/TraesCS6D02G090900/TraesCS2D02G387400/novel.16325/TraesCS2D02G376800/TraesCS7D02G282000/TraesCS7A02G283600/TraesCS7D02G386200/TraesCS7D02G384800/TraesCS7A02G390500	20
Biological process	GO:0009958	positive gravitropism	22/9760	80/66496	0.028107	TraesCS2A02G521400/TraesCS4B02G235600/TraesCS2B02G550700/TraesCS7B02G181700/TraesCS3D02G367600/TraesCS2D02G523100/TraesCS4B02G256600/TraesCS3A02G375200/TraesCS4B02G173500/TraesCS7A02G284900/TraesCS4A02G131100/TraesCS4D02G077700/novel.8438/TraesCS4A02G048200/TraesCS5A02G213300/TraesCS6A02G175800/TraesCS6D02G167800/TraesCS3A02G128900/TraesCS7D02G284100/TraesCS5B02G076500/TraesCS5D02G127700/TraesCS5…	22
Biological process	GO:0006749	glutathione metabolic process	83/9760	417/66496	0.0285669	TraesCS1A02G078800/TraesCS1B02G097400/TraesCS1D02G081200/TraesCS5A02G424100/TraesCS5B02G426400/TraesCS5D02G432700/TraesCS1B02G194700/TraesCS1D02G189800/TraesCS1A02G186700/TraesCS4D02G201100/TraesCS5D02G432600/novel.1901/TraesCS3B02G152200/TraesCS3B02G152300/TraesCS3B02G490600/TraesCS7A02G034500/TraesCS5A02G424000/TraesCS3D02G486100/TraesCS3A02G302100/TraesCS4B02G059100/TraesCS5B02G426300/TraesCS5…	83
Biological process	GO:0010196	nonphotochemical quenching	12/9760	34/66496	0.0295628	TraesCS4D02G086400/TraesCS4A02G226900/TraesCS3A02G381000/TraesCS7D02G382900/TraesCS7B02G289200/TraesCS7A02G386300/TraesCS3D02G374200/TraesCS4B02G089500/TraesCS3B02G413700/TraesCS1B02G374000/TraesCS1D02G361700/TraesCS6D02G181800	12
Biological process	GO:0031670	cellular response to nutrient	12/9760	34/66496	0.0295628	TraesCS5B02G425900/TraesCS5A02G423600/TraesCS2D02G317500/TraesCS3D02G009800/TraesCS5D02G432100/TraesCS4D02G156100/TraesCS1D02G157900/TraesCS6A02G201500/TraesCS2A02G189200/TraesCS2B02G218100/novel.8054/TraesCS5A02G340300	12
Biological process	GO:0071452	cellular response to singlet oxygen	12/9760	34/66496	0.0295628	TraesCS5B02G425900/TraesCS5A02G423600/TraesCS2D02G317500/TraesCS3D02G009800/TraesCS5D02G432100/TraesCS4D02G156100/TraesCS1D02G157900/TraesCS6A02G201500/TraesCS2A02G189200/TraesCS2B02G218100/novel.8054/TraesCS5A02G340300	12
Biological process	GO:1990066	energy quenching	12/9760	34/66496	0.0295628	TraesCS4D02G086400/TraesCS4A02G226900/TraesCS3A02G381000/TraesCS7D02G382900/TraesCS7B02G289200/TraesCS7A02G386300/TraesCS3D02G374200/TraesCS4B02G089500/TraesCS3B02G413700/TraesCS1B02G374000/TraesCS1D02G361700/TraesCS6D02G181800	12
Biological process	GO:0000256	allantoin catabolic process	8/9760	18/66496	0.0299404	TraesCS7D02G468600/TraesCS2B02G595300/TraesCS7B02G383900/TraesCS7A02G481500/TraesCS2A02G587900/TraesCS2D02G565300/TraesCS2A02G236200/TraesCS2B02G292700	8
Biological process	GO:0006145	purine nucleobase catabolic process	8/9760	18/66496	0.0299404	TraesCS7D02G468600/TraesCS2B02G595300/TraesCS7B02G383900/TraesCS7A02G481500/TraesCS2A02G587900/TraesCS2D02G565300/TraesCS2A02G236200/TraesCS2B02G292700	8
Biological process	GO:0015783	GDP-fucose transmembrane transport	6/9760	11/66496	0.0299451	TraesCS7D02G321200/TraesCS7A02G324800/TraesCS7B02G225300/TraesCS2B02G620900/TraesCS7A02G323600/TraesCS7D02G321000	6
Biological process	GO:0009112	nucleobase metabolic process	33/9760	137/66496	0.0303915	TraesCS2A02G161300/TraesCS2B02G187300/TraesCS2D02G168400/TraesCS3B02G155300/TraesCS3B02G415900/TraesCS7D02G468600/TraesCS1A02G427100/TraesCS2B02G595300/TraesCS7B02G383900/TraesCS7A02G481500/TraesCS3D02G138500/TraesCS5B02G114400/TraesCS2B02G377500/novel.6082/TraesCS2A02G587900/TraesCS2D02G565300/TraesCS2A02G358100/TraesCS6A02G244700/TraesCS5D02G116600/TraesCS3B02G365000/TraesCS7A02G309600/TraesCS7…	33
Biological process	GO:0009853	photorespiration	41/9760	180/66496	0.0306593	TraesCS2B02G079500/novel.18169/TraesCS4D02G068100/TraesCS1B02G308900/TraesCS5A02G165400/TraesCS2B02G079400/TraesCS2D02G065600/TraesCS1D02G292100/TraesCS2A02G067100/TraesCS2A02G067200/TraesCS5D02G169900/TraesCS5D02G169600/TraesCS4B02G069300/TraesCS2A02G067300/TraesCS4A02G246100/TraesCS5B02G162800/novel.3539/TraesCS2B02G280600/TraesCS2D02G262400/TraesCS5B02G162600/TraesCS2A02G067000/TraesCS5A02G165…	41
Biological process	GO:0006273	lagging strand elongation	11/9760	30/66496	0.0307954	TraesCS3A02G380100/TraesCS3D02G403200/novel.17261/TraesCS3B02G412600/TraesCS3D02G373300/TraesCS1B02G377800/TraesCS1B02G184700/TraesCS1D02G365600/TraesCS1A02G172100/TraesCS4A02G359000/TraesCS3B02G412700	11
Biological process	GO:1905177	tracheary element differentiation	27/9760	106/66496	0.0309119	TraesCS2A02G566000/TraesCS4A02G200100/TraesCS4D02G112900/TraesCS2A02G565900/TraesCS2D02G596000/TraesCS4B02G115200/TraesCS7D02G246400/novel.8788/novel.13009/TraesCS2A02G583800/TraesCS2B02G044300/TraesCS2A02G566100/TraesCS2D02G535000/novel.1325/TraesCS2A02G533100/TraesCS2A02G281600/TraesCS3B02G126200/TraesCS7A02G259600/TraesCS7B02G325400/TraesCS3A02G107400/TraesCS2D02G534900/TraesCS2D02G596100/Trae…	27
Biological process	GO:0009717	isoflavonoid biosynthetic process	9/9760	22/66496	0.0313871	TraesCS6D02G038600/TraesCS7A02G172600/TraesCS6B02G047900/TraesCS5B02G239700/TraesCS5D02G444200/TraesCS6A02G033400/TraesCS2D02G022400/TraesCS5D02G249700/TraesCS6B02G046900	9
Biological process	GO:0046287	isoflavonoid metabolic process	9/9760	22/66496	0.0313871	TraesCS6D02G038600/TraesCS7A02G172600/TraesCS6B02G047900/TraesCS5B02G239700/TraesCS5D02G444200/TraesCS6A02G033400/TraesCS2D02G022400/TraesCS5D02G249700/TraesCS6B02G046900	9
Biological process	GO:0016485	protein processing	48/9760	219/66496	0.0317341	TraesCS6D02G292700/TraesCS6A02G313400/TraesCS3D02G084400/TraesCS3D02G534100/TraesCS2A02G510400/TraesCS3A02G041000/TraesCS3A02G084500/TraesCS3A02G528800/TraesCS3B02G042600/TraesCS3D02G039200/TraesCS5B02G359400/TraesCS6A02G289200/TraesCS3B02G099400/TraesCS1B02G293000/TraesCS2B02G538800/novel.4435/TraesCS3B02G565800/TraesCS3B02G218100/TraesCS1A02G233200/TraesCS2A02G510800/TraesCS6B02G267000/TraesCS1…	48
Biological process	GO:0010232	vascular transport	13/9760	39/66496	0.0336541	TraesCS5D02G012500/TraesCS4D02G026800/TraesCS5B02G395800/TraesCS5B02G001100/TraesCS4B02G029600/TraesCS7D02G181600/TraesCS5D02G400800/TraesCS4A02G283900/TraesCS5A02G391000/TraesCS3A02G197600/novel.6337/TraesCS3B02G593700/TraesCS5D02G160000	13
Biological process	GO:0010233	phloem transport	13/9760	39/66496	0.0336541	TraesCS5D02G012500/TraesCS4D02G026800/TraesCS5B02G395800/TraesCS5B02G001100/TraesCS4B02G029600/TraesCS7D02G181600/TraesCS5D02G400800/TraesCS4A02G283900/TraesCS5A02G391000/TraesCS3A02G197600/novel.6337/TraesCS3B02G593700/TraesCS5D02G160000	13
Biological process	GO:0080148	negative regulation of response to water deprivation	13/9760	39/66496	0.0336541	TraesCS5D02G378400/novel.7038/TraesCS5A02G368900/TraesCS7D02G377600/TraesCS3A02G414400/TraesCS7A02G381200/TraesCS5B02G371300/TraesCS7D02G377500/novel.17445/novel.15664/TraesCS1B02G138700/TraesCS1D02G189600/TraesCS1B02G194900	13
Biological process	GO:0006887	exocytosis	58/9760	276/66496	0.0337124	TraesCS5B02G462100/TraesCS5A02G453100/TraesCS5D02G463900/TraesCS2D02G060000/TraesCS4A02G200100/TraesCS2D02G280500/novel.9836/TraesCS2A02G061000/TraesCS4D02G112900/TraesCS2A02G541100/TraesCS3A02G423700/TraesCS7D02G282100/TraesCS2D02G596000/TraesCS4B02G115200/TraesCS2D02G275000/TraesCS7D02G246400/novel.8788/TraesCS2A02G276000/TraesCS2A02G583800/TraesCS7A02G284500/TraesCS2B02G044600/TraesCS2B02G0443…	58
Biological process	GO:0000041	transition metal ion transport	35/9760	149/66496	0.0344276	TraesCS5D02G157600/TraesCS5A02G152400/TraesCS5B02G151000/TraesCS1B02G090400/TraesCS1A02G071800/TraesCS2D02G422000/TraesCS5B02G395800/TraesCS1D02G074400/TraesCS6B02G128000/TraesCS2B02G443800/TraesCS5D02G400800/TraesCS3D02G155700/TraesCS5A02G391000/TraesCS5B02G093600/TraesCS7D02G400800/TraesCS3D02G157400/TraesCS7A02G047000/TraesCS2B02G087600/TraesCS7B02G307300/TraesCS2A02G424200/TraesCS3B02G174400/…	35
Biological process	GO:0015743	malate transport	16/9760	53/66496	0.0361999	TraesCS3D02G188000/TraesCS7D02G243000/TraesCS7D02G211100/TraesCS7A02G244400/TraesCS5D02G256100/TraesCS5D02G113100/TraesCS5A02G248900/TraesCS7A02G208700/TraesCSU02G096900/TraesCS5B02G246600/TraesCS7B02G116000/TraesCS5B02G262500/TraesCS5D02G270600/TraesCS3A02G183800/TraesCS1A02G189900/TraesCS5D02G252800	16
Biological process	GO:0006490	oligosaccharide-lipid intermediate biosynthetic process	12/9760	35/66496	0.0361999	TraesCS3A02G134100/TraesCS3D02G150400/TraesCS2D02G129700/TraesCS3B02G167800/TraesCS2B02G149100/TraesCS2A02G127300/TraesCS5A02G071200/TraesCS4D02G175100/TraesCS5D02G083400/TraesCS6A02G351800/TraesCS6D02G334400/TraesCS6B02G384900	12
Biological process	GO:0006646	phosphatidylethanolamine biosynthetic process	12/9760	35/66496	0.0361999	novel.13729/TraesCS3B02G565800/TraesCS7A02G165300/TraesCS6A02G072500/TraesCS5A02G212300/TraesCS7B02G070100/TraesCS6D02G070500/TraesCS6B02G097500/TraesCS4B02G373200/TraesCS1B02G404000/TraesCS5A02G540900/TraesCS4D02G364000	12
Biological process	GO:0015696	ammonium transport	12/9760	35/66496	0.0361999	TraesCS1D02G296600/TraesCS2B02G449100/TraesCS1A02G295300/TraesCS2A02G428400/TraesCS3B02G177000/TraesCS3D02G157800/TraesCS2B02G224800/TraesCS5B02G380500/TraesCS2D02G205200/TraesCS2B02G597400/TraesCS7A02G329100/TraesCS3A02G149900	12
Biological process	GO:0046337	phosphatidylethanolamine metabolic process	12/9760	35/66496	0.0361999	novel.13729/TraesCS3B02G565800/TraesCS7A02G165300/TraesCS6A02G072500/TraesCS5A02G212300/TraesCS7B02G070100/TraesCS6D02G070500/TraesCS6B02G097500/TraesCS4B02G373200/TraesCS1B02G404000/TraesCS5A02G540900/TraesCS4D02G364000	12
Biological process	GO:0043094	cellular metabolic compound salvage	67/9760	329/66496	0.0369519	TraesCS2B02G079500/TraesCS1D02G383100/novel.18169/TraesCS4D02G068100/TraesCS1B02G308900/TraesCS2A02G543900/TraesCS5A02G165400/TraesCS2B02G079400/TraesCS2D02G065600/TraesCS1D02G292100/TraesCS2A02G067100/TraesCS2A02G067200/TraesCS5D02G169900/TraesCS5D02G169600/TraesCS4B02G069300/TraesCS2A02G067300/TraesCS4A02G246100/TraesCS1B02G396200/TraesCS2D02G545000/TraesCS5B02G162800/novel.3539/TraesCS2B02G280…	67
Biological process	GO:0015800	acidic amino acid transport	14/9760	44/66496	0.0370826	TraesCS3A02G133100/TraesCS3B02G166500/TraesCS5D02G256100/TraesCS5A02G248900/TraesCS3B02G420600/TraesCS5B02G246600/TraesCS3A02G388100/TraesCS2D02G256000/TraesCS3D02G381400/TraesCS2B02G266600/TraesCS5D02G265100/TraesCS5B02G256000/TraesCS5B02G120800/TraesCS7A02G188200	14
Biological process	GO:0006002	fructose 6-phosphate metabolic process	17/9760	58/66496	0.037576	TraesCS1A02G110900/TraesCS1D02G112300/TraesCS3B02G311900/TraesCS1B02G129000/TraesCS3A02G277700/TraesCS3D02G278000/TraesCS3B02G126400/TraesCS3A02G107600/TraesCS7D02G200800/TraesCS4B02G211400/TraesCS3B02G398300/TraesCS4A02G093100/novel.9638/novel.9325/novel.3584/TraesCS2B02G350500/novel.14595	17
Biological process	GO:0009968	negative regulation of signal transduction	92/9760	476/66496	0.0377686	TraesCS7A02G161000/TraesCS7D02G162300/TraesCS5D02G219500/TraesCS5B02G211200/TraesCS6A02G276700/TraesCS7B02G066000/TraesCS5A02G212500/TraesCS5D02G386500/TraesCS7B02G257400/TraesCS6B02G304200/TraesCS5D02G060300/novel.16364/TraesCS6D02G257000/TraesCS5B02G380200/TraesCS7D02G352400/TraesCS5A02G049600/TraesCS2A02G427700/TraesCS5B02G054800/TraesCS7D02G497400/TraesCS7B02G162100/TraesCS1D02G292700/TraesCS…	92
Biological process	GO:0010648	negative regulation of cell communication	92/9760	476/66496	0.0377686	TraesCS7A02G161000/TraesCS7D02G162300/TraesCS5D02G219500/TraesCS5B02G211200/TraesCS6A02G276700/TraesCS7B02G066000/TraesCS5A02G212500/TraesCS5D02G386500/TraesCS7B02G257400/TraesCS6B02G304200/TraesCS5D02G060300/novel.16364/TraesCS6D02G257000/TraesCS5B02G380200/TraesCS7D02G352400/TraesCS5A02G049600/TraesCS2A02G427700/TraesCS5B02G054800/TraesCS7D02G497400/TraesCS7B02G162100/TraesCS1D02G292700/TraesCS…	92
Biological process	GO:0023057	negative regulation of signaling	92/9760	476/66496	0.0377686	TraesCS7A02G161000/TraesCS7D02G162300/TraesCS5D02G219500/TraesCS5B02G211200/TraesCS6A02G276700/TraesCS7B02G066000/TraesCS5A02G212500/TraesCS5D02G386500/TraesCS7B02G257400/TraesCS6B02G304200/TraesCS5D02G060300/novel.16364/TraesCS6D02G257000/TraesCS5B02G380200/TraesCS7D02G352400/TraesCS5A02G049600/TraesCS2A02G427700/TraesCS5B02G054800/TraesCS7D02G497400/TraesCS7B02G162100/TraesCS1D02G292700/TraesCS…	92
Biological process	GO:0010540	basipetal auxin transport	20/9760	73/66496	0.0405467	TraesCS1B02G225000/TraesCS2A02G521400/TraesCS1A02G211000/TraesCS4D02G125800/TraesCS2B02G550700/TraesCS4A02G187600/TraesCS2D02G523100/TraesCS4B02G131700/TraesCS3A02G098600/TraesCS5D02G153600/TraesCS4D02G125700/TraesCS1D02G214300/TraesCS7D02G297000/TraesCS7B02G201900/TraesCS4A02G187700/TraesCS5B02G137400/TraesCS4A02G218000/TraesCS3B02G114200/TraesCS5A02G390900/TraesCS5A02G140000	20
Biological process	GO:0046112	nucleobase biosynthetic process	23/9760	88/66496	0.040602	TraesCS2A02G161300/TraesCS2B02G187300/TraesCS2D02G168400/TraesCS3B02G155300/TraesCS3B02G415900/TraesCS1A02G427100/TraesCS3D02G138500/TraesCS5B02G114400/TraesCS2B02G377500/TraesCS2A02G358100/TraesCS6A02G244700/TraesCS5D02G116600/TraesCS7A02G309600/TraesCS7D02G306300/TraesCS6D02G226900/novel.13493/TraesCS6B02G279600/TraesCS7B02G209600/TraesCS3A02G137600/TraesCS7B02G069300/TraesCS2A02G555100/TraesCS…	23
Biological process	GO:0015697	quaternary ammonium group transport	8/9760	19/66496	0.0406647	TraesCS2B02G449100/TraesCS2A02G428400/TraesCS3B02G177000/TraesCS3D02G157800/TraesCS2B02G224800/TraesCS5B02G380500/TraesCS2D02G205200/TraesCS3A02G149900	8
Biological process	GO:0070370	cellular heat acclimation	8/9760	19/66496	0.0406647	TraesCS2A02G050600/TraesCS2B02G063900/TraesCS2D02G276000/TraesCS2D02G050300/TraesCS7D02G382900/TraesCS7B02G289200/TraesCS7A02G386300/TraesCS2A02G419100	8
Biological process	GO:0009970	cellular response to sulfate starvation	9/9760	23/66496	0.0414458	TraesCS5A02G229700/TraesCS4A02G043400/TraesCS5B02G228500/TraesCS1B02G199600/TraesCS2B02G046500/TraesCS4D02G264100/TraesCS4B02G263900/TraesCS4D02G110900/TraesCS1D02G184500	9
Biological process	GO:0010928	regulation of auxin mediated signaling pathway	44/9760	201/66496	0.0438943	TraesCS4D02G206000/novel.9780/novel.4108/TraesCS4A02G099200/TraesCS4B02G205100/TraesCS1B02G099000/TraesCS3A02G022700/TraesCS6A02G173800/TraesCS3B02G470300/TraesCS6A02G308600/TraesCS7B02G181700/TraesCS6B02G201700/novel.12385/TraesCS3A02G435400/TraesCS6D02G162900/TraesCS3B02G022500/TraesCS3D02G421600/novel.15587/TraesCS3A02G426700/TraesCS6D02G287800/TraesCS3D02G428200/TraesCS3B02G462900/TraesCS4B02…	44
Biological process	GO:0006821	chloride transport	14/9760	45/66496	0.0448772	TraesCS7D02G276400/TraesCS6A02G098500/TraesCS7A02G276500/TraesCS6A02G098600/TraesCS6A02G283600/TraesCS3A02G225100/TraesCS3B02G254700/TraesCS5A02G366700/TraesCS5D02G375900/TraesCS6D02G264100/TraesCS3D02G228400/TraesCS7B02G174200/TraesCS3B02G284100/TraesCS3D02G253100	14
Biological process	GO:0006816	calcium ion transport	43/9760	196/66496	0.0455635	TraesCS4B02G215200/TraesCS4A02G089100/TraesCS5A02G218200/TraesCS4D02G215700/TraesCS3B02G165400/TraesCS7A02G455200/TraesCS7B02G355500/TraesCS5D02G404600/TraesCS7A02G154100/TraesCS7D02G181600/TraesCS2D02G265700/TraesCS5A02G218300/TraesCS5A02G395300/TraesCS2D02G443700/TraesCS2B02G285400/TraesCS3D02G155700/TraesCS7A02G047000/TraesCS2B02G087600/TraesCS5B02G400100/TraesCS6B02G250200/TraesCS7D02G444100/…	43
Biological process	GO:0070838	divalent metal ion transport	61/9760	298/66496	0.0455635	TraesCS4B02G215200/TraesCS4A02G089100/TraesCS1B02G090400/TraesCS5A02G218200/TraesCS1A02G071800/TraesCS3B02G416000/TraesCS4D02G215700/TraesCS2D02G422000/TraesCS3B02G165400/TraesCS7A02G455200/TraesCS1D02G074400/TraesCS7B02G355500/TraesCS5D02G404600/TraesCS7A02G154100/TraesCS3D02G376700/TraesCS3A02G383600/TraesCS7D02G181600/TraesCS2D02G265700/TraesCS5A02G218300/TraesCS6B02G128000/TraesCS2B02G443800/…	61
Biological process	GO:0072511	divalent inorganic cation transport	61/9760	298/66496	0.0455635	TraesCS4B02G215200/TraesCS4A02G089100/TraesCS1B02G090400/TraesCS5A02G218200/TraesCS1A02G071800/TraesCS3B02G416000/TraesCS4D02G215700/TraesCS2D02G422000/TraesCS3B02G165400/TraesCS7A02G455200/TraesCS1D02G074400/TraesCS7B02G355500/TraesCS5D02G404600/TraesCS7A02G154100/TraesCS3D02G376700/TraesCS3A02G383600/TraesCS7D02G181600/TraesCS2D02G265700/TraesCS5A02G218300/TraesCS6B02G128000/TraesCS2B02G443800/…	61
Biological process	GO:0046903	secretion	71/9760	356/66496	0.0455635	TraesCS5B02G462100/TraesCS5A02G453100/TraesCS5D02G463900/TraesCS2D02G060000/TraesCS4A02G200100/TraesCS2D02G280500/novel.9836/TraesCS2A02G061000/novel.2602/TraesCS5D02G336200/TraesCS4D02G112900/TraesCS2A02G541100/TraesCS3A02G423700/TraesCS7D02G282100/TraesCS2D02G596000/TraesCS4B02G115200/novel.5114/TraesCS2D02G275000/TraesCS7D02G246400/novel.8788/TraesCS2A02G276000/TraesCS2A02G583800/TraesCS7A02G2…	71
Biological process	GO:0000012	single strand break repair	6/9760	12/66496	0.0455635	TraesCS1B02G184700/TraesCS4B02G193300/TraesCS2B02G244300/TraesCS1A02G172100/TraesCS4A02G110800/TraesCS4D02G194300	6
Biological process	GO:0061760	antifungal innate immune response	6/9760	12/66496	0.0455635	TraesCS7A02G508800/TraesCS7D02G497800/TraesCS3D02G312200/TraesCS2D02G355900/TraesCS2A02G357100/TraesCS7D02G497300	6
Biological process	GO:0072337	modified amino acid transport	6/9760	12/66496	0.0455635	TraesCS2B02G340500/TraesCS2A02G342800/TraesCS7B02G076700/TraesCS7A02G171900/TraesCS7D02G172400/TraesCS4B02G261400	6
Biological process	GO:0090322	regulation of superoxide metabolic process	6/9760	12/66496	0.0455635	TraesCS7A02G161000/TraesCS7D02G162300/TraesCS5D02G219500/TraesCS5B02G211200/TraesCS7B02G066000/TraesCS5A02G212500	6
Biological process	GO:1905034	regulation of antifungal innate immune response	6/9760	12/66496	0.0455635	TraesCS7A02G508800/TraesCS7D02G497800/TraesCS3D02G312200/TraesCS2D02G355900/TraesCS2A02G357100/TraesCS7D02G497300	6
Biological process	GO:0009311	oligosaccharide metabolic process	78/9760	398/66496	0.048106	TraesCS1A02G215500/TraesCS4D02G169800/TraesCS1D02G218000/TraesCS1A02G210400/TraesCS2B02G403000/TraesCS4B02G091100/TraesCS4A02G062900/TraesCS1D02G213700/TraesCS1B02G229000/TraesCS6A02G248400/TraesCS2D02G505700/TraesCS2A02G505000/TraesCS5A02G445700/TraesCS2D02G382600/TraesCS4A02G225100/TraesCS6D02G230500/TraesCS6B02G276300/TraesCS3D02G003900/TraesCS4D02G088200/TraesCS5B02G455500/TraesCS6B02G222900/…	78
Biological process	GO:0010286	heat acclimation	35/9760	153/66496	0.0489366	TraesCS2A02G050600/TraesCS2B02G063900/TraesCS2D02G276000/TraesCS6B02G249700/TraesCS6D02G203300/TraesCS7A02G189600/TraesCS7D02G190700/TraesCS7D02G440200/TraesCS6D02G203800/TraesCS7B02G094500/TraesCS2D02G050300/TraesCS4D02G160700/TraesCS6A02G231900/TraesCS2A02G303400/TraesCS4A02G150800/TraesCS6A02G231300/TraesCS3B02G422700/TraesCS7D02G382900/TraesCS7B02G289200/TraesCS7A02G386300/TraesCS6B02G250000/…	35
Biological process	GO:0010189	vitamin E biosynthetic process	16/9760	55/66496	0.0490656	TraesCS4D02G027800/TraesCS4B02G013100/TraesCS2D02G547900/TraesCS4B02G030400/TraesCS7A02G495400/TraesCS6D02G286900/TraesCS6B02G336300/TraesCS6A02G307700/TraesCS4A02G301600/TraesCS4A02G283200/TraesCS4D02G010700/TraesCS5D02G043300/TraesCS2A02G546900/TraesCS3D02G312200/TraesCS2B02G577700/TraesCS3A02G181400	16
Biological process	GO:0042360	vitamin E metabolic process	16/9760	55/66496	0.0490656	TraesCS4D02G027800/TraesCS4B02G013100/TraesCS2D02G547900/TraesCS4B02G030400/TraesCS7A02G495400/TraesCS6D02G286900/TraesCS6B02G336300/TraesCS6A02G307700/TraesCS4A02G301600/TraesCS4A02G283200/TraesCS4D02G010700/TraesCS5D02G043300/TraesCS2A02G546900/TraesCS3D02G312200/TraesCS2B02G577700/TraesCS3A02G181400	16
Biological process	GO:0009132	nucleoside diphosphate metabolic process	63/9760	311/66496	0.0495137	TraesCS2A02G161300/TraesCS2B02G187300/TraesCS3B02G423200/TraesCS3D02G384100/TraesCS6B02G187500/TraesCS7D02G377400/TraesCS2D02G168400/TraesCS6D02G148700/TraesCS3A02G073300/TraesCS3B02G155300/TraesCS6A02G213700/TraesCS7B02G283000/TraesCS3B02G311900/TraesCS7D02G309500/TraesCS5A02G108000/TraesCS7A02G381100/TraesCS5B02G115300/TraesCS3A02G277700/TraesCS3D02G278000/TraesCS3D02G073000/TraesCS5D02G122700/…	63
Biological process	GO:0046885	regulation of hormone biosynthetic process	31/9760	132/66496	0.0515242	TraesCS5A02G090000/TraesCS3D02G041800/TraesCS5D02G102100/TraesCS5B02G417300/TraesCS3A02G037700/TraesCS5D02G102000/TraesCS3B02G045900/novel.3727/TraesCS5B02G416900/TraesCS5B02G098900/TraesCS5D02G422700/TraesCS5A02G092800/TraesCS5B02G417200/TraesCS6A02G151200/TraesCS6D02G141400/TraesCS5D02G105100/TraesCS5B02G095800/TraesCS6B02G179500/TraesCS6D02G328800/TraesCS1D02G071800/TraesCS6D02G080500/TraesCS6…	31
Biological process	GO:0019856	pyrimidine nucleobase biosynthetic process	18/9760	65/66496	0.0516529	TraesCS2A02G161300/TraesCS2B02G187300/TraesCS2D02G168400/TraesCS3B02G155300/TraesCS1A02G427100/TraesCS3D02G138500/TraesCS5B02G114400/TraesCS6A02G244700/TraesCS5D02G116600/TraesCS7A02G309600/TraesCS7D02G306300/TraesCS6D02G226900/novel.13493/TraesCS6B02G279600/TraesCS7B02G209600/TraesCS3A02G137600/TraesCS7B02G069300/TraesCS2A02G555100	18
Biological process	GO:0009110	vitamin biosynthetic process	71/9760	359/66496	0.0531174	TraesCS4D02G027800/TraesCS7A02G376800/TraesCS4B02G013100/TraesCS7A02G357800/TraesCS4B02G023800/TraesCS7D02G373100/TraesCS2D02G547900/TraesCS4D02G021400/TraesCS4B02G030400/TraesCS7A02G495400/TraesCS6D02G286900/TraesCS7D02G364900/TraesCS6B02G336300/TraesCS6A02G307700/TraesCS1B02G266500/novel.7023/TraesCS7B02G278200/TraesCS2A02G268800/novel.11675/TraesCS1A02G255800/novel.18555/TraesCS4A02G290400/Tra…	71
Biological process	GO:0019430	removal of superoxide radicals	9/9760	24/66496	0.0531174	TraesCS7A02G161000/TraesCS7D02G162300/TraesCS5D02G219500/TraesCS5B02G211200/TraesCS7B02G066000/TraesCS2A02G121200/TraesCS5A02G212500/TraesCS2D02G123300/TraesCS6B02G306300	9
Biological process	GO:0042822	pyridoxal phosphate metabolic process	9/9760	24/66496	0.0531174	TraesCS2A02G268800/TraesCS4D02G133600/TraesCS6A02G084600/TraesCS6B02G117600/TraesCSU02G113600/TraesCS4B02G138900/TraesCS4A02G178700/TraesCS5A02G529000/TraesCS4D02G353700	9
Biological process	GO:0042823	pyridoxal phosphate biosynthetic process	9/9760	24/66496	0.0531174	TraesCS2A02G268800/TraesCS4D02G133600/TraesCS6A02G084600/TraesCS6B02G117600/TraesCSU02G113600/TraesCS4B02G138900/TraesCS4A02G178700/TraesCS5A02G529000/TraesCS4D02G353700	9
Biological process	GO:0051096	positive regulation of helicase activity	9/9760	24/66496	0.0531174	TraesCS1B02G200700/TraesCS1D02G178000/TraesCS1A02G179700/TraesCS3A02G488800/TraesCS3B02G536700/TraesCS3D02G484500/TraesCS1B02G341000/TraesCS1D02G329700/TraesCS3D02G222000	9
Biological process	GO:0071450	cellular response to oxygen radical	9/9760	24/66496	0.0531174	TraesCS7A02G161000/TraesCS7D02G162300/TraesCS5D02G219500/TraesCS5B02G211200/TraesCS7B02G066000/TraesCS2A02G121200/TraesCS5A02G212500/TraesCS2D02G123300/TraesCS6B02G306300	9
Biological process	GO:0071451	cellular response to superoxide	9/9760	24/66496	0.0531174	TraesCS7A02G161000/TraesCS7D02G162300/TraesCS5D02G219500/TraesCS5B02G211200/TraesCS7B02G066000/TraesCS2A02G121200/TraesCS5A02G212500/TraesCS2D02G123300/TraesCS6B02G306300	9
Biological process	GO:0009640	photomorphogenesis	54/9760	261/66496	0.0551317	TraesCS5A02G251000/TraesCS5B02G249000/TraesCS5D02G258900/TraesCS2D02G347300/TraesCS1B02G226200/TraesCS2A02G366100/TraesCS1D02G215600/TraesCS1A02G212700/TraesCS5A02G317100/TraesCS2D02G317500/TraesCS2A02G521400/TraesCS6D02G271900/TraesCS5D02G323400/TraesCS4B02G235600/TraesCS6A02G290600/TraesCS3D02G284500/TraesCS2B02G550700/TraesCS2A02G388500/TraesCS3D02G139600/TraesCS7B02G181700/TraesCS3A02G139300/…	54
Biological process	GO:0046173	polyol biosynthetic process	23/9760	91/66496	0.0573055	TraesCS4B02G379500/TraesCSU02G129700/TraesCS5A02G545700/TraesCS4D02G027800/TraesCS4A02G038500/TraesCS4B02G030400/TraesCS6D02G379900/TraesCS6D02G147900/TraesCS3A02G443500/TraesCS4A02G283200/TraesCS4D02G151200/TraesCS3D02G435900/TraesCS3B02G477100/TraesCS4B02G161300/TraesCS3B02G255000/TraesCS6B02G037000/TraesCS4A02G163700/TraesCS6A02G394400/TraesCS3D02G312200/TraesCS5A02G305400/TraesCS3B02G269400/T…	23
Biological process	GO:0010020	chloroplast fission	17/9760	61/66496	0.0584175	TraesCS7D02G484800/TraesCS6B02G470900/TraesCS5A02G114600/TraesCS2B02G234000/TraesCS4D02G292400/TraesCS4A02G010700/TraesCS6A02G418400/TraesCS5D02G124800/TraesCS2D02G257600/TraesCS1B02G222400/TraesCS4B02G293800/TraesCS3D02G157200/TraesCS2B02G275900/TraesCS3B02G176400/TraesCS3A02G149100/TraesCS5B02G120600/TraesCS7A02G017400	17
Biological process	GO:0043572	plastid fission	17/9760	61/66496	0.0584175	TraesCS7D02G484800/TraesCS6B02G470900/TraesCS5A02G114600/TraesCS2B02G234000/TraesCS4D02G292400/TraesCS4A02G010700/TraesCS6A02G418400/TraesCS5D02G124800/TraesCS2D02G257600/TraesCS1B02G222400/TraesCS4B02G293800/TraesCS3D02G157200/TraesCS2B02G275900/TraesCS3B02G176400/TraesCS3A02G149100/TraesCS5B02G120600/TraesCS7A02G017400	17
Biological process	GO:0032940	secretion by cell	67/9760	338/66496	0.0617232	TraesCS5B02G462100/TraesCS5A02G453100/TraesCS5D02G463900/TraesCS2D02G060000/TraesCS4A02G200100/TraesCS2D02G280500/novel.9836/TraesCS2A02G061000/TraesCS5D02G336200/TraesCS4D02G112900/TraesCS2A02G541100/TraesCS3A02G423700/TraesCS7D02G282100/TraesCS2D02G596000/TraesCS4B02G115200/TraesCS2D02G275000/TraesCS7D02G246400/novel.8788/TraesCS2A02G276000/TraesCS2A02G583800/TraesCS7A02G284500/TraesCS2B02G0446…	67
Biological process	GO:0009411	response to UV	59/9760	292/66496	0.0642644	TraesCS4A02G264500/TraesCS4B02G050500/TraesCS4D02G050700/TraesCS2D02G099800/TraesCS5D02G177900/TraesCS2B02G117400/TraesCS5A02G176600/TraesCS5B02G173300/TraesCS5B02G170800/TraesCS2B02G553600/TraesCS5D02G180300/TraesCS2B02G323100/TraesCS2D02G117800/TraesCS6D02G248600/TraesCS4D02G141500/TraesCS2A02G521400/TraesCS2D02G090500/TraesCS2A02G100300/TraesCS1B02G465000/novel.19056/TraesCS2B02G550700/TraesCS…	59
Biological process	GO:0006152	purine nucleoside catabolic process	10/9760	29/66496	0.0646574	TraesCS5D02G513700/TraesCS1A02G254500/TraesCS4A02G358800/TraesCS1B02G263700/TraesCS1D02G254000/TraesCS5B02G513200/TraesCS1D02G254100/TraesCS1A02G254600/TraesCS1A02G056600/TraesCS3D02G087500	10
Biological process	GO:0015812	gamma-aminobutyric acid transport	10/9760	29/66496	0.0646574	TraesCS3D02G480100/TraesCS3A02G484600/TraesCS3B02G531700/TraesCS3D02G096500/TraesCS3B02G532300/TraesCS2A02G305900/TraesCS3D02G479700/TraesCSU02G049700/TraesCS3A02G096000/TraesCS3D02G219100	10
Biological process	GO:0016559	peroxisome fission	10/9760	29/66496	0.0646574	TraesCS5A02G524400/TraesCS4B02G355100/TraesCS4D02G348600/TraesCS4B02G186600/TraesCS5A02G114600/TraesCS1D02G240000/TraesCS1A02G239800/TraesCS5D02G124800/TraesCS4D02G187900/TraesCS5B02G120600	10
Biological process	GO:0010017	red or far-red light signaling pathway	38/9760	173/66496	0.0648685	TraesCS2D02G079600/TraesCS5D02G386500/TraesCS5D02G060300/TraesCS5B02G380200/TraesCS5A02G049600/TraesCS5B02G054800/TraesCS5A02G376500/TraesCS4B02G356500/TraesCS2A02G253900/TraesCS4D02G350200/novel.2012/TraesCS4B02G235600/TraesCS3D02G284500/TraesCS2D02G254400/TraesCS5A02G525900/TraesCS2D02G200900/TraesCS3B02G318600/TraesCS4A02G125100/TraesCS3A02G284700/TraesCS1B02G244300/TraesCS2D02G239100/novel.79…	38
Biological process	GO:0071489	cellular response to red or far red light	38/9760	173/66496	0.0648685	TraesCS2D02G079600/TraesCS5D02G386500/TraesCS5D02G060300/TraesCS5B02G380200/TraesCS5A02G049600/TraesCS5B02G054800/TraesCS5A02G376500/TraesCS4B02G356500/TraesCS2A02G253900/TraesCS4D02G350200/novel.2012/TraesCS4B02G235600/TraesCS3D02G284500/TraesCS2D02G254400/TraesCS5A02G525900/TraesCS2D02G200900/TraesCS3B02G318600/TraesCS4A02G125100/TraesCS3A02G284700/TraesCS1B02G244300/TraesCS2D02G239100/novel.79…	38
Biological process	GO:0000303	response to superoxide	12/9760	38/66496	0.0648685	TraesCS7A02G161000/TraesCS7D02G162300/TraesCS5D02G219500/TraesCS5B02G211200/TraesCS4B02G235000/TraesCS7B02G066000/TraesCS4D02G236400/TraesCS2A02G121200/TraesCS5A02G212500/TraesCS4A02G059400/TraesCS2D02G123300/TraesCS6B02G306300	12
Biological process	GO:0000305	response to oxygen radical	12/9760	38/66496	0.0648685	TraesCS7A02G161000/TraesCS7D02G162300/TraesCS5D02G219500/TraesCS5B02G211200/TraesCS4B02G235000/TraesCS7B02G066000/TraesCS4D02G236400/TraesCS2A02G121200/TraesCS5A02G212500/TraesCS4A02G059400/TraesCS2D02G123300/TraesCS6B02G306300	12
Biological process	GO:0009068	aspartate family amino acid catabolic process	12/9760	38/66496	0.0648685	TraesCS6B02G376200/TraesCS6A02G344000/TraesCS2B02G400000/TraesCS6D02G325100/TraesCS2D02G379000/TraesCS2A02G382700/TraesCS4D02G346900/TraesCS1B02G199600/TraesCS2A02G041100/TraesCS5A02G522600/TraesCS1D02G184500/TraesCS5A02G521200	12
Biological process	GO:0046131	pyrimidine ribonucleoside metabolic process	22/9760	87/66496	0.0648685	TraesCS2A02G161300/TraesCS2B02G187300/TraesCS2D02G168400/TraesCS3B02G155300/TraesCS1D02G419400/TraesCS1A02G427100/TraesCS1A02G254500/TraesCS1B02G263700/TraesCS1D02G254000/TraesCS3D02G138500/TraesCS3B02G278200/TraesCS1B02G441900/TraesCS3B02G252000/TraesCS3D02G249300/TraesCS1B02G462000/TraesCS1D02G436900/TraesCS3A02G222100/TraesCS3D02G237100/TraesCS3A02G236700/TraesCS3A02G137600/TraesCS7B02G069300/…	22
Biological process	GO:0000494	box C/D snoRNA 3'-end processing	6/9760	13/66496	0.0663525	TraesCS6D02G384500/novel.1143/TraesCS6B02G440500/novel.8363/TraesCS6A02G400300/TraesCS4B02G122500	6
Biological process	GO:0033967	box C/D snoRNA metabolic process	6/9760	13/66496	0.0663525	TraesCS6D02G384500/novel.1143/TraesCS6B02G440500/novel.8363/TraesCS6A02G400300/TraesCS4B02G122500	6
Biological process	GO:0034963	box C/D snoRNA processing	6/9760	13/66496	0.0663525	TraesCS6D02G384500/novel.1143/TraesCS6B02G440500/novel.8363/TraesCS6A02G400300/TraesCS4B02G122500	6
Biological process	GO:0042454	ribonucleoside catabolic process	6/9760	13/66496	0.0663525	TraesCS1A02G254500/TraesCS1B02G263700/TraesCS1D02G254000/TraesCS3B02G278200/TraesCS3D02G249300/TraesCS3D02G087500	6
Biological process	GO:1990258	histone glutamine methylation	6/9760	13/66496	0.0663525	TraesCS6D02G384500/novel.1143/TraesCS6B02G440500/novel.8363/TraesCS6A02G400300/TraesCS4B02G122500	6
Biological process	GO:0009070	serine family amino acid biosynthetic process	31/9760	135/66496	0.0663525	TraesCS1A02G218700/TraesCS2A02G225200/novel.18169/TraesCS4D02G068100/TraesCS4B02G069300/TraesCS4A02G246100/TraesCS2B02G400000/TraesCS2B02G280600/TraesCS2D02G262400/TraesCS2D02G231100/TraesCS2B02G275100/TraesCS5A02G300400/TraesCS2D02G379000/TraesCS2A02G382700/TraesCS4D02G346900/TraesCS1B02G199600/TraesCS3D02G378700/TraesCS4B02G263300/TraesCS5D02G181600/TraesCS1A02G353800/TraesCS4A02G337800/TraesCS…	31
Biological process	GO:0051274	beta-glucan biosynthetic process	67/9760	340/66496	0.067122	TraesCS6D02G364400/TraesCS6A02G379800/TraesCS2D02G301000/TraesCS5A02G253200/TraesCS6B02G418400/TraesCS2B02G318100/TraesCS5A02G272400/TraesCS5B02G252100/TraesCS5A02G490800/TraesCS2B02G521100/TraesCS2A02G302300/TraesCS3D02G246000/TraesCS4A02G459300/TraesCS3A02G245500/novel.782/TraesCS6D02G405900/TraesCS3A02G292700/TraesCS3B02G274100/TraesCS6B02G468600/TraesCS3A02G379000/TraesCS4B02G097800/TraesCS3D…	67
Biological process	GO:0043255	regulation of carbohydrate biosynthetic process	28/9760	119/66496	0.067137	TraesCS1D02G325300/TraesCS2B02G048200/TraesCS1A02G324000/TraesCS1B02G173400/TraesCS1B02G076300/TraesCS4B02G097800/TraesCS1B02G337400/TraesCS3B02G073600/TraesCS1A02G058400/TraesCS1D02G244300/TraesCS4A02G164000/TraesCS4B02G281800/TraesCS4A02G021700/TraesCS7B02G085300/TraesCS4D02G280400/TraesCS1D02G005200/TraesCS2A02G134100/TraesCS2B02G407700/TraesCS7B02G176900/TraesCS6D02G090900/TraesCS2D02G387400/…	28
Biological process	GO:0008614	pyridoxine metabolic process	9/9760	25/66496	0.067137	TraesCS2A02G268800/TraesCS4D02G133600/TraesCS6A02G084600/TraesCS6B02G117600/TraesCSU02G113600/TraesCS4B02G138900/TraesCS4A02G178700/TraesCS5A02G529000/TraesCS4D02G353700	9
Biological process	GO:0048280	vesicle fusion with Golgi apparatus	13/9760	43/66496	0.0682727	TraesCS3D02G207900/TraesCS5D02G436900/TraesCS5A02G428800/TraesCS3B02G283800/TraesCS5B02G430800/TraesCS1A02G363100/TraesCS3D02G252800/TraesCS3A02G252300/TraesCS4D02G012300/TraesCS1A02G363200/TraesCS7B02G288400/TraesCS7A02G385500/novel.9687	13
Biological process	GO:0071466	cellular response to xenobiotic stimulus	13/9760	43/66496	0.0682727	TraesCS3D02G076400/TraesCS6B02G432600/TraesCS3A02G076500/TraesCS6A02G116400/TraesCS3B02G090400/TraesCS3B02G013100/TraesCS6B02G144400/TraesCS7B02G042200/TraesCS6D02G105400/TraesCS3D02G161100/TraesCS3B02G180300/TraesCS7B02G042400/TraesCS3A02G153700	13
Biological process	GO:0061647	histone H3-K9 modification	30/9760	130/66496	0.0682813	TraesCS4A02G087800/TraesCS4B02G216600/TraesCS4D02G216900/TraesCSU02G003200/TraesCS7D02G242100/TraesCS2D02G171500/TraesCS2B02G190400/TraesCS1A02G138200/TraesCS7B02G081300/TraesCS4D02G301900/TraesCS1D02G134200/TraesCS2A02G164600/TraesCS4D02G212800/TraesCS7A02G176300/TraesCS7A02G243300/TraesCS3A02G441200/TraesCS4B02G212000/TraesCS3B02G287600/TraesCS7B02G148200/TraesCS7D02G177600/TraesCS5B02G244000/T…	30
Biological process	GO:0009637	response to blue light	38/9760	174/66496	0.0685471	TraesCS1B02G226200/TraesCS4B02G261900/TraesCS1D02G215600/TraesCS4D02G261900/TraesCS1A02G212700/TraesCS4A02G041000/TraesCS6D02G314300/TraesCS2D02G317500/TraesCS2A02G521400/TraesCS5D02G362300/TraesCS4D02G120400/TraesCS3D02G284500/TraesCS4B02G122300/TraesCS2B02G550700/TraesCS7B02G181700/TraesCS6A02G335400/TraesCS3B02G318600/TraesCS2D02G523100/TraesCS4A02G004800/TraesCS3A02G108000/TraesCS4A02G192900/…	38
Biological process	GO:0010677	negative regulation of cellular carbohydrate metabolic process	8/9760	21/66496	0.0696625	TraesCS3B02G073600/TraesCS4A02G164000/TraesCS2B02G407700/TraesCS7B02G176900/TraesCS2D02G387400/TraesCS7D02G282000/TraesCS7A02G283600/TraesCS7D02G384800	8
Biological process	GO:0052543	callose deposition in cell wall	8/9760	21/66496	0.0696625	TraesCS2B02G521100/TraesCS3D02G246000/TraesCS3A02G245500/TraesCS3B02G274100/TraesCS3A02G394400/TraesCS3D02G299600/TraesCS3A02G302400/TraesCS3B02G426400	8
Biological process	GO:2001007	negative regulation of cellulose biosynthetic process	7/9760	17/66496	0.0699222	TraesCS4A02G164000/TraesCS2B02G407700/TraesCS7B02G176900/TraesCS2D02G387400/TraesCS7D02G282000/TraesCS7A02G283600/TraesCS7D02G384800	7
Biological process	GO:0009835	fruit ripening	22/9760	88/66496	0.0710325	TraesCS5B02G232600/TraesCS5B02G232700/TraesCS5D02G241000/TraesCS1B02G117500/TraesCS6B02G355900/TraesCS1B02G117400/TraesCS6B02G356200/TraesCS6B02G355700/TraesCS2D02G394200/TraesCS6D02G305100/TraesCS5D02G241100/TraesCS5A02G234200/TraesCS5A02G234300/TraesCS1A02G334800/TraesCS2B02G414800/TraesCS2A02G396400/TraesCS7B02G085300/TraesCS1B02G138700/TraesCS3D02G078400/TraesCS6D02G305200/TraesCS3A02G077800/…	22
Biological process	GO:0002221	pattern recognition receptor signaling pathway	15/9760	53/66496	0.0734254	TraesCS7A02G330300/TraesCS7D02G327100/TraesCS6D02G293800/TraesCS7B02G231000/TraesCS5A02G401400/TraesCS7D02G160300/novel.13136/TraesCS7A02G159300/TraesCS6B02G434800/TraesCS7B02G063900/TraesCS1D02G140300/TraesCS6A02G314500/TraesCS6B02G344500/TraesCS4D02G000800/TraesCS4B02G002500	15
Biological process	GO:1901000	regulation of response to salt stress	88/9760	467/66496	0.0738244	TraesCS5A02G321300/TraesCS5B02G321800/TraesCS6D02G203800/TraesCS5D02G328100/TraesCS3B02G411300/TraesCS6A02G231300/TraesCS6B02G250000/TraesCS3A02G406000/TraesCS4A02G002000/TraesCS4D02G301600/novel.4608/TraesCS1D02G049000/TraesCS3D02G371900/novel.6610/TraesCS3B02G439600/TraesCS6A02G173800/TraesCS3A02G378700/TraesCS4D02G325700/TraesCS4B02G303100/TraesCS6A02G291100/TraesCS1B02G282800/TraesCSU02G06850…	88
Biological process	GO:0010215	cellulose microfibril organization	16/9760	58/66496	0.074403	TraesCS6D02G364400/TraesCS6A02G379800/TraesCS6B02G418400/TraesCS4D02G188600/TraesCS4B02G187300/TraesCS5A02G161600/TraesCS4A02G117100/TraesCS3A02G423700/TraesCS5D02G167500/TraesCS5B02G396900/TraesCS5B02G159100/TraesCS5A02G392000/TraesCS2B02G406700/TraesCS1D02G005200/TraesCS3B02G459600/TraesCS5D02G107900	16
Biological process	GO:0050821	protein stabilization	30/9760	131/66496	0.074403	TraesCS2B02G047400/TraesCS2D02G033200/TraesCS3D02G227500/novel.5906/TraesCS3B02G326200/TraesCS5B02G258900/TraesCS6A02G389300/TraesCS3D02G344700/TraesCS6A02G241400/TraesCS5D02G268000/TraesCS6D02G223600/TraesCS6B02G430000/TraesCS3B02G255300/TraesCS3B02G383300/TraesCS6D02G374200/TraesCS6B02G283200/novel.2078/TraesCS3B02G424200/TraesCS3B02G246400/TraesCS5A02G086500/TraesCS2B02G380500/TraesCS2D02G3600…	30
Biological process	GO:0043467	regulation of generation of precursor metabolites and energy	18/9760	68/66496	0.074758	TraesCS1D02G301100/TraesCS1B02G311200/TraesCS3D02G309400/TraesCS3B02G344200/TraesCS1A02G301400/TraesCS1D02G328000/TraesCS4B02G364300/TraesCS1B02G388900/TraesCS1B02G339500/TraesCS5A02G532600/TraesCS1A02G326100/TraesCS6B02G219500/TraesCSU02G139400/TraesCS5B02G144800/TraesCS5A02G145900/TraesCS1D02G301900/TraesCS5D02G146300/TraesCS6A02G207500	18
Biological process	GO:0009749	response to glucose	38/9760	176/66496	0.0804939	TraesCS2D02G453100/TraesCS2B02G474700/TraesCS6D02G144600/TraesCS3A02G276100/TraesCS2D02G453200/TraesCS2A02G453400/TraesCS7B02G162100/TraesCS2B02G474900/TraesCS2D02G453300/TraesCS7D02G200800/TraesCS2A02G220400/TraesCS2B02G474800/TraesCS7A02G264100/novel.19056/TraesCS6A02G154700/TraesCS6D02G242900/TraesCS2A02G453700/TraesCS6B02G289300/TraesCS2B02G476700/TraesCS7D02G381700/TraesCS2D02G453600/TraesCS…	38
Biological process	GO:0000023	maltose metabolic process	5/9760	10/66496	0.083022	TraesCS1A02G215500/TraesCS1D02G218000/TraesCS1B02G229000/TraesCS2A02G436100/TraesCS2D02G433800	5
Biological process	GO:0008333	endosome to lysosome transport	5/9760	10/66496	0.083022	TraesCS2B02G289500/TraesCS3D02G367600/TraesCS2A02G270700/TraesCS3A02G375200/TraesCS7B02G210500	5
Biological process	GO:0046133	pyrimidine ribonucleoside catabolic process	5/9760	10/66496	0.083022	TraesCS1A02G254500/TraesCS1B02G263700/TraesCS1D02G254000/TraesCS3B02G278200/TraesCS3D02G249300	5
Biological process	GO:0046135	pyrimidine nucleoside catabolic process	5/9760	10/66496	0.083022	TraesCS1A02G254500/TraesCS1B02G263700/TraesCS1D02G254000/TraesCS3B02G278200/TraesCS3D02G249300	5
Biological process	GO:0009185	ribonucleoside diphosphate metabolic process	54/9760	268/66496	0.0833334	TraesCS2A02G161300/TraesCS2B02G187300/TraesCS3B02G423200/TraesCS3D02G384100/TraesCS6B02G187500/TraesCS7D02G377400/TraesCS2D02G168400/TraesCS6D02G148700/TraesCS3A02G073300/TraesCS3B02G155300/TraesCS6A02G213700/TraesCS7B02G283000/TraesCS3B02G311900/TraesCS7D02G309500/TraesCS5A02G108000/TraesCS7A02G381100/TraesCS5B02G115300/TraesCS3A02G277700/TraesCS3D02G278000/TraesCS3D02G073000/TraesCS5D02G122700/…	54
Biological process	GO:0034309	primary alcohol biosynthetic process	9/9760	26/66496	0.0842237	TraesCS3D02G144900/TraesCS3A02G142700/TraesCS2D02G423500/TraesCS7B02G233600/TraesCS7D02G329500/TraesCS2A02G425500/TraesCS3A02G142800/TraesCS2B02G445900/TraesCS7A02G334600	9
Biological process	GO:1902475	L-alpha-amino acid transmembrane transport	9/9760	26/66496	0.0842237	TraesCS1A02G191800/TraesCS1B02G206800/TraesCS5D02G256100/TraesCS5A02G248900/TraesCS5B02G246600/TraesCS1D02G195400/TraesCS3B02G177000/TraesCS3D02G157800/TraesCS3A02G149900	9
Biological process	GO:0000103	sulfate assimilation	11/9760	35/66496	0.0851085	TraesCS1B02G336300/TraesCS3B02G457600/TraesCS1D02G324200/TraesCS1A02G323400/TraesCS6D02G216000/TraesCS4B02G278400/TraesCS2B02G046500/TraesCS2D02G209700/TraesCS2D02G203500/TraesCS3D02G225500/TraesCS2B02G233600	11
Biological process	GO:0098661	inorganic anion transmembrane transport	18/9760	69/66496	0.0851085	TraesCS1B02G415800/TraesCS7D02G276400/TraesCS1A02G388400/TraesCS7A02G276500/TraesCS7D02G372900/TraesCS3D02G164900/TraesCS5A02G366700/TraesCS3D02G164800/TraesCS5D02G375900/TraesCS2B02G524500/TraesCS5B02G236300/TraesCS4D02G290100/TraesCS5D02G097600/TraesCS7B02G174200/TraesCS3B02G284100/TraesCS3D02G253100/TraesCS5D02G252800/TraesCS5D02G362200	18
Biological process	GO:0006775	fat-soluble vitamin metabolic process	17/9760	64/66496	0.0852624	TraesCS4D02G027800/TraesCS4B02G013100/TraesCS2D02G547900/TraesCS4B02G030400/TraesCS7A02G495400/TraesCS6D02G286900/TraesCS6B02G336300/TraesCS6A02G307700/TraesCS4A02G301600/TraesCS4A02G283200/TraesCS4D02G010700/TraesCS5D02G043300/TraesCS2A02G546900/TraesCS3D02G312200/TraesCS4B02G305800/TraesCS2B02G577700/TraesCS3A02G181400	17
Biological process	GO:0042362	fat-soluble vitamin biosynthetic process	17/9760	64/66496	0.0852624	TraesCS4D02G027800/TraesCS4B02G013100/TraesCS2D02G547900/TraesCS4B02G030400/TraesCS7A02G495400/TraesCS6D02G286900/TraesCS6B02G336300/TraesCS6A02G307700/TraesCS4A02G301600/TraesCS4A02G283200/TraesCS4D02G010700/TraesCS5D02G043300/TraesCS2A02G546900/TraesCS3D02G312200/TraesCS4B02G305800/TraesCS2B02G577700/TraesCS3A02G181400	17
Biological process	GO:0009116	nucleoside metabolic process	49/9760	240/66496	0.0877259	TraesCS2A02G161300/TraesCS2B02G187300/TraesCS2D02G168400/TraesCS3B02G155300/TraesCS1D02G419400/TraesCS5D02G513700/TraesCS3B02G415900/TraesCS6D02G246800/TraesCS6A02G268100/TraesCS1A02G427100/TraesCS1A02G254500/TraesCS4A02G358800/TraesCS1B02G263700/TraesCS1D02G254000/TraesCS2D02G489900/TraesCS3D02G138500/TraesCS6B02G249000/TraesCS2B02G517500/TraesCS2B02G377500/TraesCS3B02G278200/TraesCS1B02G441900/…	49
Biological process	GO:0009646	response to absence of light	34/9760	155/66496	0.0880435	novel.10001/TraesCS2D02G340700/TraesCS2B02G360400/TraesCS2A02G322400/TraesCS6D02G314300/TraesCS2D02G317500/TraesCS4B02G356500/TraesCS4D02G350200/TraesCS7A02G363100/TraesCS5A02G525900/TraesCS7D02G359900/TraesCS2D02G073400/TraesCS2D02G424200/TraesCS4A02G004800/TraesCS3B02G551200/TraesCS6A02G223700/TraesCS3D02G390100/TraesCS6D02G305800/TraesCS3D02G246500/TraesCS1D02G200600/novel.17550/TraesCS3B02G47…	34
Biological process	GO:0006213	pyrimidine nucleoside metabolic process	22/9760	90/66496	0.0881531	TraesCS2A02G161300/TraesCS2B02G187300/TraesCS2D02G168400/TraesCS3B02G155300/TraesCS1D02G419400/TraesCS1A02G427100/TraesCS1A02G254500/TraesCS1B02G263700/TraesCS1D02G254000/TraesCS3D02G138500/TraesCS3B02G278200/TraesCS1B02G441900/TraesCS3B02G252000/TraesCS3D02G249300/TraesCS1B02G462000/TraesCS1D02G436900/TraesCS3A02G222100/TraesCS3D02G237100/TraesCS3A02G236700/TraesCS3A02G137600/TraesCS7B02G069300/…	22
Biological process	GO:0010114	response to red light	30/9760	133/66496	0.0881929	TraesCS6A02G389300/TraesCS6D02G314300/TraesCS6B02G430000/TraesCS6D02G374200/TraesCS2D02G317500/TraesCS4B02G182100/TraesCS4B02G129700/novel.2078/TraesCS4A02G095200/TraesCS4D02G183700/TraesCS4D02G210000/TraesCS1D02G426700/TraesCS3B02G424200/TraesCS4A02G122200/TraesCS4A02G004800/TraesCS4B02G209300/TraesCS7D02G335600/TraesCS1B02G449200/TraesCS1D02G426800/TraesCS1A02G419100/novel.6608/TraesCS6A02G1758…	30
Biological process	GO:0051567	histone H3-K9 methylation	27/9760	117/66496	0.0910061	TraesCS4A02G087800/TraesCS4B02G216600/TraesCS4D02G216900/TraesCS7D02G242100/TraesCS2D02G171500/TraesCS2B02G190400/TraesCS7B02G081300/TraesCS4D02G301900/TraesCS2A02G164600/TraesCS4D02G212800/TraesCS7A02G176300/TraesCS7A02G243300/TraesCS3A02G441200/TraesCS4B02G212000/TraesCS3B02G287600/TraesCS7B02G148200/TraesCS7D02G177600/TraesCS5B02G244000/TraesCS5A02G246900/TraesCS3D02G433900/TraesCS2B02G208700/…	27
Biological process	GO:2000022	regulation of jasmonic acid mediated signaling pathway	27/9760	117/66496	0.0910061	TraesCS2A02G169300/TraesCS3B02G399200/TraesCS2D02G176800/TraesCS2B02G195600/TraesCS3A02G367500/TraesCS4A02G234100/TraesCS3D02G345600/TraesCS1D02G278400/TraesCS4D02G141500/TraesCS1A02G279100/TraesCS3D02G360400/TraesCS2A02G433000/TraesCS2D02G431000/TraesCS4B02G176700/TraesCS7A02G338500/novel.7698/TraesCS4D02G178400/TraesCS7D02G345700/TraesCS4B02G276900/TraesCS4A02G028900/TraesCS4A02G128100/TraesCS7…	27
Biological process	GO:0015801	aromatic amino acid transport	7/9760	18/66496	0.0915255	TraesCS3B02G420600/TraesCS3A02G388100/TraesCS2D02G256000/TraesCS3D02G381400/TraesCS2B02G266600/TraesCS5B02G120800/TraesCS7A02G188200	7
Biological process	GO:0015810	aspartate transmembrane transport	7/9760	18/66496	0.0915255	TraesCS3B02G420600/TraesCS3A02G388100/TraesCS2D02G256000/TraesCS3D02G381400/TraesCS2B02G266600/TraesCS5B02G120800/TraesCS7A02G188200	7
Biological process	GO:0015827	tryptophan transport	7/9760	18/66496	0.0915255	TraesCS3B02G420600/TraesCS3A02G388100/TraesCS2D02G256000/TraesCS3D02G381400/TraesCS2B02G266600/TraesCS5B02G120800/TraesCS7A02G188200	7
Biological process	GO:0019566	arabinose metabolic process	7/9760	18/66496	0.0915255	TraesCS4B02G127600/TraesCS4A02G127000/TraesCS5A02G138400/TraesCS5D02G152100/TraesCS7A02G404200/TraesCS2D02G097800/TraesCS7B02G303800	7
Biological process	GO:0046373	L-arabinose metabolic process	7/9760	18/66496	0.0915255	TraesCS4B02G127600/TraesCS4A02G127000/TraesCS5A02G138400/TraesCS5D02G152100/TraesCS7A02G404200/TraesCS2D02G097800/TraesCS7B02G303800	7
Biological process	GO:0071030	nuclear mRNA surveillance of spliceosomal pre-mRNA splicing	7/9760	18/66496	0.0915255	TraesCS4B02G038900/TraesCS4D02G035800/TraesCS4A02G275400/TraesCS1A02G137000/TraesCS1B02G155600/TraesCS6D02G293500/TraesCS1D02G138000	7
Biological process	GO:0071048	nuclear retention of unspliced pre-mRNA at the site of transcription	7/9760	18/66496	0.0915255	TraesCS4B02G038900/TraesCS4D02G035800/TraesCS4A02G275400/TraesCS1A02G137000/TraesCS1B02G155600/TraesCS6D02G293500/TraesCS1D02G138000	7
Biological process	GO:0071484	cellular response to light intensity	7/9760	18/66496	0.0915255	TraesCS2B02G553600/TraesCS7D02G280600/TraesCS7A02G282100/TraesCS7B02G179200/TraesCS3B02G470200/TraesCS3A02G435300/TraesCS7A02G406800	7
Biological process	GO:0046855	inositol phosphate dephosphorylation	13/9760	45/66496	0.0920499	TraesCS4D02G069300/TraesCS6D02G216000/TraesCS4B02G070500/TraesCS6D02G147900/TraesCS4A02G244500/TraesCS4D02G151200/TraesCS4B02G161300/TraesCS4A02G163700/TraesCS2D02G209700/TraesCS1A02G357300/TraesCS5D02G285100/TraesCS5B02G277500/TraesCS2B02G233600	13
Biological process	GO:0071545	inositol phosphate catabolic process	13/9760	45/66496	0.0920499	TraesCS4D02G069300/TraesCS6D02G216000/TraesCS4B02G070500/TraesCS6D02G147900/TraesCS4A02G244500/TraesCS4D02G151200/TraesCS4B02G161300/TraesCS4A02G163700/TraesCS2D02G209700/TraesCS1A02G357300/TraesCS5D02G285100/TraesCS5B02G277500/TraesCS2B02G233600	13
Biological process	GO:0009069	serine family amino acid metabolic process	43/9760	207/66496	0.0941502	TraesCS1A02G218700/TraesCS3A02G250200/TraesCS3D02G250600/TraesCS3B02G279700/TraesCS2A02G225200/novel.18169/TraesCS4D02G068100/TraesCS4B02G069300/TraesCS4A02G246100/TraesCS2B02G400000/TraesCS2B02G280600/TraesCS2D02G262400/TraesCS2D02G231100/TraesCS2B02G275100/TraesCS2B02G490900/TraesCS5A02G300400/TraesCS2D02G379000/TraesCS2D02G467900/TraesCS2D02G489900/TraesCS2A02G467900/TraesCS2B02G517500/TraesCS…	43
Biological process	GO:0046838	phosphorylated carbohydrate dephosphorylation	14/9760	50/66496	0.0941502	TraesCS4D02G069300/TraesCS6D02G216000/TraesCS4B02G070500/TraesCS6D02G147900/TraesCS4A02G244500/TraesCS4D02G151200/TraesCS4B02G161300/TraesCSU02G023200/TraesCS4A02G163700/TraesCS2D02G209700/TraesCS1A02G357300/TraesCS5D02G285100/TraesCS5B02G277500/TraesCS2B02G233600	14
Biological process	GO:0051131	chaperone-mediated protein complex assembly	30/9760	134/66496	0.0941502	TraesCS2A02G386800/TraesCS2B02G404400/TraesCS2D02G383600/TraesCS6D02G221000/TraesCS6A02G238600/TraesCS1B02G013900/TraesCS4D02G144500/TraesCS5A02G009800/TraesCS6B02G285800/TraesCS5D02G014700/TraesCS5A02G098200/TraesCS1D02G007800/TraesCS1A02G009000/TraesCS5D02G014400/TraesCS5B02G103400/TraesCS5D02G399700/novel.17841/TraesCS2A02G117600/TraesCS4A02G290300/novel.8939/TraesCS4D02G012400/TraesCS4A02G381…	30
Biological process	GO:0006000	fructose metabolic process	9/9760	27/66496	0.10293	TraesCS1A02G110900/TraesCS1D02G112300/TraesCS1B02G129000/TraesCS4B02G211400/TraesCS3B02G398300/TraesCS3B02G433000/TraesCS4A02G093100/TraesCS3D02G394200/TraesCS5B02G285500	9
Biological process	GO:0006801	superoxide metabolic process	9/9760	27/66496	0.10293	TraesCS7A02G161000/TraesCS7D02G162300/TraesCS5D02G219500/TraesCS5B02G211200/TraesCS7B02G066000/TraesCS2A02G121200/TraesCS5A02G212500/TraesCS2D02G123300/TraesCS6B02G306300	9
Biological process	GO:0010337	regulation of salicylic acid metabolic process	30/9760	135/66496	0.103627	TraesCS5A02G090000/TraesCS3D02G041800/TraesCS5D02G102100/TraesCS5B02G417300/TraesCS3A02G037700/TraesCS5A02G272400/TraesCS5D02G102000/TraesCS3B02G045900/TraesCS5B02G416900/TraesCS5B02G098900/TraesCS5D02G422700/TraesCS5A02G092800/TraesCS5B02G417200/TraesCS6A02G151200/TraesCS6D02G141400/TraesCS5D02G105100/TraesCS5B02G095800/TraesCS6B02G179500/TraesCS6D02G080500/TraesCS6B02G434800/TraesCS5A02G413700/…	30
Biological process	GO:0090333	regulation of stomatal closure	38/9760	180/66496	0.105096	TraesCS5B02G336100/TraesCS4D02G175200/TraesCS2D02G280500/TraesCS6D02G271900/TraesCS2B02G141900/TraesCS2D02G123000/TraesCS4D02G125800/TraesCS6A02G290600/TraesCS2A02G121000/TraesCS1B02G314700/TraesCS2B02G034200/TraesCS4A02G187600/TraesCS4B02G131700/TraesCS3D02G095200/TraesCS6D02G328800/TraesCS3D02G273200/TraesCS3A02G001500/TraesCS5D02G153600/TraesCS3B02G000400/TraesCS4D02G125700/TraesCS7D02G133800/…	38
Biological process	GO:0006303	double-strand break repair via nonhomologous end joining	12/9760	41/66496	0.105096	TraesCS7B02G098700/TraesCS5B02G559300/TraesCS2A02G431800/TraesCS6A02G379300/TraesCS3D02G403200/TraesCS6A02G379400/TraesCS5B02G057400/TraesCS4A02G388300/TraesCS7A02G088500/TraesCS2D02G287600/TraesCS5B02G211100/TraesCS5D02G390600	12
Biological process	GO:0008215	spermine metabolic process	12/9760	41/66496	0.105096	TraesCS5A02G172600/TraesCS5D02G177100/TraesCS5B02G169900/TraesCS7B02G232700/TraesCS7D02G375700/TraesCS7D02G328500/TraesCS6B02G249000/TraesCS7A02G350100/TraesCS6A02G219500/TraesCS2A02G548200/TraesCS2D02G549200/TraesCS2A02G548100	12
Biological process	GO:0046351	disaccharide biosynthetic process	22/9760	92/66496	0.107399	TraesCS1A02G215500/TraesCS1D02G218000/TraesCS1A02G210400/TraesCS4B02G091100/TraesCS4A02G062900/TraesCS1D02G213700/TraesCS1B02G229000/TraesCS6A02G248400/TraesCS4A02G225100/TraesCS6D02G230500/TraesCS6B02G276300/TraesCS4D02G088200/TraesCS4B02G211400/TraesCS4D02G239700/novel.6511/TraesCS1D02G090000/TraesCS3B02G398300/TraesCS1A02G088600/TraesCS4A02G093100/TraesCS1B02G224300/TraesCS1B02G107600/TraesCS3…	22
Biological process	GO:0030433	ubiquitin-dependent ERAD pathway	43/9760	209/66496	0.108245	TraesCS6A02G042600/TraesCS6B02G058300/TraesCS6D02G049100/TraesCS4D02G267600/TraesCS4A02G035500/TraesCS7D02G464800/TraesCS4D02G267800/TraesCS3A02G134100/TraesCS7A02G477300/TraesCS4B02G268200/TraesCS4B02G268400/TraesCS3D02G150400/TraesCS4A02G035700/TraesCS5B02G539000/TraesCS3B02G167800/novel.4621/TraesCS3A02G536400/TraesCS2D02G600900/TraesCS1B02G268600/TraesCS3B02G229900/TraesCS3D02G541800/TraesCS1…	43
Biological process	GO:0010962	regulation of glucan biosynthetic process	16/9760	61/66496	0.109751	TraesCS1B02G076300/TraesCS4B02G097800/TraesCS1A02G058400/TraesCS1D02G244300/TraesCS4A02G164000/TraesCS7B02G085300/TraesCS1D02G005200/TraesCS2A02G134100/TraesCS2B02G407700/TraesCS7B02G176900/TraesCS6D02G090900/TraesCS2D02G387400/novel.16325/TraesCS7D02G282000/TraesCS7A02G283600/TraesCS7D02G384800	16
Biological process	GO:0006767	water-soluble vitamin metabolic process	57/9760	291/66496	0.111243	TraesCS1A02G218700/TraesCS7A02G376800/TraesCS7A02G357800/TraesCS4B02G023800/TraesCS7D02G373100/TraesCS4D02G068100/novel.1901/TraesCS4D02G021400/TraesCS4B02G069300/TraesCS4A02G246100/TraesCS7D02G364900/TraesCS1B02G266500/novel.7023/TraesCS7B02G278200/TraesCS1A02G045700/TraesCS2A02G268800/novel.11675/TraesCS1A02G255800/novel.18555/TraesCS4A02G290400/TraesCS3A02G449200/TraesCS4D02G133600/TraesCS1D02…	57
Biological process	GO:0015867	ATP transport	8/9760	23/66496	0.111635	TraesCS7D02G211700/TraesCS1D02G245700/TraesCS7A02G209800/TraesCS7D02G372900/TraesCS7B02G116600/TraesCS4D02G290100/TraesCS3B02G050500/TraesCS3B02G033100	8
Biological process	GO:0043100	pyrimidine nucleobase salvage	8/9760	23/66496	0.111635	TraesCS5B02G114400/TraesCS6A02G244700/TraesCS5D02G116600/TraesCS7A02G309600/TraesCS7D02G306300/TraesCS6D02G226900/TraesCS6B02G279600/TraesCS7B02G209600	8
Biological process	GO:0005986	sucrose biosynthetic process	10/9760	32/66496	0.11164	TraesCS4B02G091100/TraesCS4A02G225100/TraesCS4D02G088200/TraesCS4B02G211400/TraesCS1D02G090000/TraesCS3B02G398300/TraesCS1A02G088600/TraesCS4A02G093100/TraesCS1B02G107600/TraesCS3D02G013000	10
Biological process	GO:0006805	xenobiotic metabolic process	10/9760	32/66496	0.11164	TraesCS3D02G076400/TraesCS6B02G432600/TraesCS3A02G076500/TraesCS6A02G116400/TraesCS3B02G090400/TraesCS3B02G013100/TraesCS6B02G144400/TraesCS7B02G042200/TraesCS6D02G105400/TraesCS7B02G042400	10
Biological process	GO:0051291	protein heterooligomerization	10/9760	32/66496	0.11164	TraesCS7A02G161000/TraesCS7D02G162300/TraesCS5D02G219500/TraesCS5B02G211200/TraesCS7B02G066000/TraesCS5A02G212500/TraesCS2B02G225900/TraesCS2A02G407700/TraesCS3D02G075800/TraesCS3B02G089800	10
Biological process	GO:0006081	cellular aldehyde metabolic process	53/9760	268/66496	0.113503	TraesCS3D02G144900/TraesCS6D02G197700/TraesCS5B02G210100/TraesCS6A02G215400/TraesCS3A02G439800/TraesCS3A02G142700/TraesCS4A02G132900/TraesCS7B02G233600/TraesCS4B02G171800/TraesCSU02G063400/TraesCS7D02G329500/TraesCS5B02G412500/TraesCS2A02G268800/TraesCS6A02G239600/TraesCS7D02G353600/TraesCS6B02G284900/TraesCS7A02G071100/TraesCS6D02G222000/TraesCS4B02G098300/TraesCS6D02G222300/TraesCS5D02G417600/T…	53
Biological process	GO:0009690	cytokinin metabolic process	34/9760	159/66496	0.117518	TraesCS5D02G378400/TraesCS7B02G455000/TraesCS7A02G536900/TraesCS2D02G407200/TraesCSU02G106300/TraesCS7D02G377600/TraesCS3D02G310200/TraesCS3A02G321100/TraesCS2B02G276300/TraesCS2B02G428300/TraesCS2D02G407500/TraesCS3A02G414400/TraesCS5D02G568500/TraesCS3A02G251500/TraesCS7A02G381200/TraesCS7D02G377500/TraesCS2B02G428800/TraesCS3B02G161000/TraesCS7B02G224900/TraesCS4A02G413200/TraesCS5B02G175300/T…	34
Biological process	GO:1990542	mitochondrial transmembrane transport	50/9760	251/66496	0.117518	TraesCS6B02G249700/TraesCS6D02G203300/TraesCS5D02G420700/TraesCS6A02G231900/TraesCS2A02G303400/TraesCS5A02G176600/TraesCS5B02G173300/TraesCS1B02G198400/TraesCS1A02G191800/TraesCS1D02G185700/TraesCS5D02G180300/novel.12399/TraesCS2B02G320000/TraesCS3D02G298400/TraesCS1B02G206800/TraesCS7D02G211700/TraesCS1B02G173300/TraesCS3A02G309700/TraesCS1D02G154800/TraesCS4A02G179400/TraesCS1A02G182500/TraesCS…	50
Biological process	GO:0010253	UDP-rhamnose biosynthetic process	5/9760	11/66496	0.118502	TraesCS4D02G206000/TraesCS4A02G099200/TraesCS4B02G205100/TraesCS1A02G315300/TraesCS5B02G023700	5
Biological process	GO:0033478	UDP-rhamnose metabolic process	5/9760	11/66496	0.118502	TraesCS4D02G206000/TraesCS4A02G099200/TraesCS4B02G205100/TraesCS1A02G315300/TraesCS5B02G023700	5
Biological process	GO:1901292	nucleoside phosphate catabolic process	70/9760	370/66496	0.119905	TraesCS3B02G423200/TraesCS3D02G384100/TraesCS6B02G187500/TraesCS7D02G377400/TraesCS6D02G148700/TraesCS3A02G073300/TraesCS6A02G213700/TraesCS7B02G283000/TraesCS3B02G311900/TraesCS7D02G309500/TraesCS5A02G108000/TraesCS7A02G381100/TraesCS5B02G115300/TraesCS3A02G277700/TraesCS3D02G278000/TraesCS3D02G073000/TraesCS5D02G122700/TraesCS3A02G276100/TraesCS7B02G213300/TraesCS7A02G313100/TraesCS3B02G126400/…	70
Biological process	GO:0051639	actin filament network formation	6/9760	15/66496	0.123233	TraesCS6A02G282500/TraesCS6D02G263000/TraesCS6B02G310900/TraesCS3A02G196300/TraesCS3B02G222600/TraesCS3D02G200600	6
Biological process	GO:0006826	iron ion transport	13/9760	47/66496	0.123251	TraesCS5D02G157600/TraesCS5A02G152400/TraesCS5B02G151000/TraesCS5B02G395800/TraesCS5D02G400800/TraesCS5A02G391000/TraesCS5B02G093600/TraesCS4A02G085200/TraesCS4D02G219200/TraesCS5A02G498400/TraesCS4D02G323100/TraesCS3B02G581700/TraesCS4B02G219000	13
Biological process	GO:0033260	nuclear DNA replication	13/9760	47/66496	0.123251	TraesCS7B02G355600/TraesCS7B02G050900/TraesCS3A02G380100/novel.9553/TraesCS1D02G312100/TraesCS3B02G412600/TraesCS3D02G373300/TraesCS1A02G311800/TraesCS1D02G173500/TraesCS1A02G167400/TraesCS4A02G189900/TraesCS3B02G412700/TraesCS2A02G022200	13
Biological process	GO:0032957	inositol trisphosphate metabolic process	9/9760	28/66496	0.123251	TraesCS4A02G257700/TraesCS4D02G057100/TraesCS1D02G333500/TraesCS1B02G209100/TraesCS7B02G063100/TraesCS7A02G158400/TraesCS1A02G357300/TraesCS5A02G305400/TraesCS5D02G312400	9
Biological process	GO:0032958	inositol phosphate biosynthetic process	9/9760	28/66496	0.123251	TraesCS4D02G027800/TraesCS4B02G030400/TraesCS6D02G379900/TraesCS4A02G283200/TraesCS6B02G037000/TraesCS6A02G394400/TraesCS3D02G312200/TraesCS5A02G305400/TraesCS5D02G312400	9
Biological process	GO:0042816	vitamin B6 metabolic process	9/9760	28/66496	0.123251	TraesCS2A02G268800/TraesCS4D02G133600/TraesCS6A02G084600/TraesCS6B02G117600/TraesCSU02G113600/TraesCS4B02G138900/TraesCS4A02G178700/TraesCS5A02G529000/TraesCS4D02G353700	9
Biological process	GO:0042819	vitamin B6 biosynthetic process	9/9760	28/66496	0.123251	TraesCS2A02G268800/TraesCS4D02G133600/TraesCS6A02G084600/TraesCS6B02G117600/TraesCSU02G113600/TraesCS4B02G138900/TraesCS4A02G178700/TraesCS5A02G529000/TraesCS4D02G353700	9
Biological process	GO:0045912	negative regulation of carbohydrate metabolic process	9/9760	28/66496	0.123251	TraesCS2B02G048200/TraesCS3B02G073600/TraesCS4A02G164000/TraesCS2B02G407700/TraesCS7B02G176900/TraesCS2D02G387400/TraesCS7D02G282000/TraesCS7A02G283600/TraesCS7D02G384800	9
Biological process	GO:0051095	regulation of helicase activity	9/9760	28/66496	0.123251	TraesCS1B02G200700/TraesCS1D02G178000/TraesCS1A02G179700/TraesCS3A02G488800/TraesCS3B02G536700/TraesCS3D02G484500/TraesCS1B02G341000/TraesCS1D02G329700/TraesCS3D02G222000	9
Biological process	GO:0010043	response to zinc ion	22/9760	94/66496	0.128991	TraesCS1B02G115900/TraesCS4B02G051600/TraesCS4D02G051900/TraesCS4A02G263200/TraesCS5A02G202900/TraesCS4B02G051000/TraesCS5A02G292100/TraesCS5B02G291500/TraesCS3A02G237100/TraesCS5D02G299500/TraesCS5D02G209300/TraesCS1D02G096400/TraesCS4A02G263500/novel.15113/TraesCS5B02G201400/novel.6391/TraesCS4D02G051100/TraesCS4A02G178300/TraesCS3A02G509900/novel.13359/TraesCS3D02G263200/TraesCS4D02G133100	22
Biological process	GO:0015851	nucleobase transport	22/9760	94/66496	0.128991	TraesCS4A02G238500/TraesCS5A02G070500/TraesCS5B02G114400/TraesCS5D02G082400/TraesCS4D02G074900/TraesCS6A02G244700/TraesCS5D02G116600/TraesCS7A02G309600/TraesCS4B02G076400/TraesCS7D02G306300/TraesCS6D02G226900/TraesCS6B02G279600/TraesCS7B02G209600/TraesCS6A02G262900/TraesCS5B02G245100/TraesCS5B02G361100/TraesCS5D02G254300/TraesCS6D02G243400/TraesCS5D02G254200/TraesCS6B02G289900/TraesCS5A02G247700/…	22
Biological process	GO:0051262	protein tetramerization	18/9760	73/66496	0.132286	TraesCS7A02G161000/TraesCS7D02G162300/TraesCS5D02G219500/TraesCS5B02G211200/TraesCS7B02G066000/TraesCS5A02G212500/TraesCS2B02G225900/TraesCS2A02G407700/TraesCS3D02G287100/TraesCS3D02G287000/TraesCS1B02G199600/novel.9237/TraesCS1D02G184500/TraesCS5A02G469900/TraesCS3B02G322100/TraesCS4A02G282200/TraesCS3B02G322000/TraesCS4D02G029000	18
Biological process	GO:0097428	protein maturation by iron-sulfur cluster transfer	10/9760	33/66496	0.132286	TraesCS2D02G443400/TraesCS2A02G444300/novel.8906/novel.9259/TraesCS4D02G054300/TraesCS1B02G126700/TraesCS7A02G429400/TraesCS7D02G482000/TraesCS2B02G465400/TraesCS7B02G329500	10
Biological process	GO:0009788	negative regulation of abscisic acid-activated signaling pathway	53/9760	271/66496	0.132286	TraesCS7A02G161000/TraesCS7D02G162300/TraesCS5D02G219500/TraesCS5B02G211200/TraesCS7B02G066000/TraesCS5A02G212500/TraesCS7B02G162100/TraesCS1D02G292700/TraesCS4A02G002000/TraesCS4D02G301600/TraesCS1B02G308200/TraesCS6B02G222400/TraesCS3D02G072100/TraesCS5D02G223800/TraesCS3D02G072200/TraesCS3B02G379200/TraesCS1D02G072900/TraesCS7A02G264100/TraesCS4A02G087300/TraesCS4B02G303100/TraesCS1A02G298600/…	53
Biological process	GO:1901420	negative regulation of response to alcohol	53/9760	271/66496	0.132286	TraesCS7A02G161000/TraesCS7D02G162300/TraesCS5D02G219500/TraesCS5B02G211200/TraesCS7B02G066000/TraesCS5A02G212500/TraesCS7B02G162100/TraesCS1D02G292700/TraesCS4A02G002000/TraesCS4D02G301600/TraesCS1B02G308200/TraesCS6B02G222400/TraesCS3D02G072100/TraesCS5D02G223800/TraesCS3D02G072200/TraesCS3B02G379200/TraesCS1D02G072900/TraesCS7A02G264100/TraesCS4A02G087300/TraesCS4B02G303100/TraesCS1A02G298600/…	53
Biological process	GO:1905958	negative regulation of cellular response to alcohol	53/9760	271/66496	0.132286	TraesCS7A02G161000/TraesCS7D02G162300/TraesCS5D02G219500/TraesCS5B02G211200/TraesCS7B02G066000/TraesCS5A02G212500/TraesCS7B02G162100/TraesCS1D02G292700/TraesCS4A02G002000/TraesCS4D02G301600/TraesCS1B02G308200/TraesCS6B02G222400/TraesCS3D02G072100/TraesCS5D02G223800/TraesCS3D02G072200/TraesCS3B02G379200/TraesCS1D02G072900/TraesCS7A02G264100/TraesCS4A02G087300/TraesCS4B02G303100/TraesCS1A02G298600/…	53
Biological process	GO:0000255	allantoin metabolic process	8/9760	24/66496	0.137195	TraesCS7D02G468600/TraesCS2B02G595300/TraesCS7B02G383900/TraesCS7A02G481500/TraesCS2A02G587900/TraesCS2D02G565300/TraesCS2A02G236200/TraesCS2B02G292700	8
Biological process	GO:0098754	detoxification	40/9760	196/66496	0.140426	TraesCS7A02G161000/TraesCS7D02G162300/TraesCS5D02G219500/TraesCS5B02G211200/TraesCS7B02G066000/TraesCS2A02G121200/novel.1901/TraesCS5A02G212500/TraesCS2D02G123300/TraesCS6A02G232400/TraesCS1A02G045700/TraesCS6B02G432600/TraesCS6D02G215400/TraesCSU02G113900/TraesCS6A02G232500/TraesCS6B02G261000/TraesCS6B02G260700/TraesCS4D02G303800/TraesCS1B02G066400/novel.3518/TraesCS6B02G117300/TraesCS6B02G30630…	40
Biological process	GO:0043171	peptide catabolic process	15/9760	58/66496	0.140426	TraesCS5A02G194100/TraesCS3D02G076400/TraesCS3B02G347600/TraesCS6A02G308800/TraesCS6B02G337600/TraesCS3A02G076500/TraesCS6D02G288100/TraesCS2B02G340500/TraesCS2A02G342800/TraesCS6A02G068300/TraesCS3B02G090400/TraesCS6B02G092200/TraesCS3A02G318300/TraesCS5B02G189500/TraesCS5A02G194300	15
Biological process	GO:0010384	cell wall proteoglycan metabolic process	12/9760	43/66496	0.140426	TraesCS7B02G185900/TraesCS7D02G286500/TraesCS7A02G293200/TraesCS1B02G047000/TraesCS5D02G461600/TraesCS1D02G038000/TraesCS5B02G460200/TraesCS7B02G209500/TraesCS1A02G036300/TraesCS7A02G309500/TraesCS5B02G215800/TraesCS5D02G462400	12
Biological process	GO:0010404	cell wall hydroxyproline-rich glycoprotein metabolic process	12/9760	43/66496	0.140426	TraesCS7B02G185900/TraesCS7D02G286500/TraesCS7A02G293200/TraesCS1B02G047000/TraesCS5D02G461600/TraesCS1D02G038000/TraesCS5B02G460200/TraesCS7B02G209500/TraesCS1A02G036300/TraesCS7A02G309500/TraesCS5B02G215800/TraesCS5D02G462400	12
Biological process	GO:0010405	arabinogalactan protein metabolic process	12/9760	43/66496	0.140426	TraesCS7B02G185900/TraesCS7D02G286500/TraesCS7A02G293200/TraesCS1B02G047000/TraesCS5D02G461600/TraesCS1D02G038000/TraesCS5B02G460200/TraesCS7B02G209500/TraesCS1A02G036300/TraesCS7A02G309500/TraesCS5B02G215800/TraesCS5D02G462400	12
Biological process	GO:0018258	protein O-linked glycosylation via hydroxyproline	12/9760	43/66496	0.140426	TraesCS7B02G185900/TraesCS7D02G286500/TraesCS7A02G293200/TraesCS1B02G047000/TraesCS5D02G461600/TraesCS1D02G038000/TraesCS5B02G460200/TraesCS7B02G209500/TraesCS1A02G036300/TraesCS7A02G309500/TraesCS5B02G215800/TraesCS5D02G462400	12
Biological process	GO:1903409	reactive oxygen species biosynthetic process	14/9760	53/66496	0.140738	TraesCS4B02G235000/TraesCS4D02G236400/TraesCS4A02G059400/TraesCS6D02G020700/TraesCS6B02G024900/TraesCS2B02G091300/TraesCS2D02G075000/TraesCS6A02G017500/TraesCS1B02G362200/TraesCS1D02G350600/TraesCS1D02G312100/TraesCS1A02G311800/TraesCS1A02G347700/TraesCS5A02G261300	14
Biological process	GO:0042939	tripeptide transport	28/9760	128/66496	0.140738	TraesCS2A02G443700/TraesCS1A02G150400/novel.11179/TraesCS1D02G147400/TraesCS3D02G056700/novel.6159/TraesCS2B02G340500/TraesCS2A02G342800/TraesCS3D02G056300/TraesCS4D02G232900/TraesCS7A02G381700/TraesCS4B02G338600/TraesCS7D02G406200/TraesCS6A02G268400/TraesCS4B02G261400/TraesCS4D02G335100/TraesCS7A02G412100/TraesCS7D02G377900/TraesCS7B02G312600/TraesCS7D02G406100/TraesCS5A02G508500/TraesCS6B02G295…	28
Biological process	GO:0031330	negative regulation of cellular catabolic process	13/9760	48/66496	0.140738	TraesCS3A02G398300/TraesCS3D02G392300/TraesCS3B02G430300/TraesCS2A02G213000/TraesCS2D02G218800/TraesCS7A02G495500/TraesCS2D02G193100/TraesCS4B02G068200/TraesCS4A02G246600/TraesCS2B02G212000/TraesCS7B02G401800/TraesCS1B02G374000/TraesCS1D02G361700	13
Biological process	GO:0033037	polysaccharide localization	24/9760	106/66496	0.141568	TraesCS2B02G521100/TraesCS3D02G246000/TraesCS3A02G245500/TraesCS2D02G280500/TraesCS5A02G401400/TraesCS3B02G274100/TraesCS3A02G379000/TraesCS3A02G394400/TraesCS3D02G372500/novel.13136/TraesCS1B02G362200/TraesCS3A02G197600/TraesCS1D02G350600/TraesCS7D02G133800/TraesCS3D02G299600/TraesCS7B02G182000/TraesCS1A02G347700/TraesCS1D02G395600/TraesCS3A02G302400/TraesCS2B02G044800/TraesCS3B02G426400/TraesCS…	24
Biological process	GO:0009694	jasmonic acid metabolic process	35/9760	168/66496	0.145974	TraesCS7B02G311600/TraesCS4D02G295200/TraesCS2D02G449400/TraesCS7D02G175900/TraesCS6D02G314300/TraesCS6B02G432600/TraesCS7B02G335500/TraesCS7D02G405500/TraesCS3D02G318600/TraesCS3B02G354100/TraesCS7A02G412400/TraesCS2D02G372000/TraesCS2A02G220900/TraesCS2A02G034400/TraesCS2B02G471800/TraesCS2B02G204200/TraesCS5A02G525300/TraesCS2B02G040000/TraesCS2D02G028600/TraesCS1D02G126800/TraesCS2B02G315600/…	35
Biological process	GO:0034644	cellular response to UV	9/9760	29/66496	0.148677	TraesCS2B02G553600/TraesCS2D02G117800/TraesCS2A02G117400/TraesCS3B02G470200/TraesCS3B02G280100/TraesCS3A02G435300/TraesCS2B02G137400/TraesCS7A02G406800/TraesCS3D02G251000	9
Biological process	GO:0006626	protein targeting to mitochondrion	36/9760	174/66496	0.1487	TraesCS6B02G249700/TraesCS6D02G203300/TraesCS5D02G420700/TraesCS6A02G231900/TraesCS2A02G303400/TraesCS5A02G176600/TraesCS5B02G173300/TraesCS1B02G198400/TraesCS1D02G185700/TraesCS5D02G180300/novel.12399/TraesCS2B02G320000/TraesCS3D02G298400/TraesCS1B02G173300/TraesCS3A02G309700/TraesCS1D02G154800/TraesCS1A02G182500/TraesCS3B02G152700/TraesCS5D02G042300/TraesCS3B02G246400/TraesCS3D02G135400/TraesCS…	36
Biological process	GO:0010675	regulation of cellular carbohydrate metabolic process	30/9760	140/66496	0.149831	TraesCS1D02G325300/TraesCS2D02G155200/TraesCS2A02G150000/TraesCS2B02G175300/novel.3727/TraesCS1A02G324000/TraesCS1B02G173400/TraesCS1B02G076300/TraesCS4B02G097800/TraesCS1B02G337400/TraesCS4B02G175400/TraesCS3B02G073600/TraesCS1A02G058400/TraesCS1D02G244300/TraesCS4A02G164000/TraesCS4B02G281800/TraesCS4A02G021700/TraesCS7B02G085300/TraesCS4D02G280400/TraesCS1D02G005200/TraesCS2A02G134100/TraesCS2…	30
Biological process	GO:0071941	nitrogen cycle metabolic process	38/9760	186/66496	0.154068	TraesCS7A02G365100/TraesCS6D02G313100/TraesCS6A02G333900/TraesCS2B02G048700/TraesCS2D02G034900/TraesCS6D02G020700/TraesCS4A02G227300/TraesCS4D02G086900/TraesCS6B02G024900/TraesCS1B02G225000/TraesCS6B02G364600/TraesCS4B02G089000/TraesCS1A02G211000/TraesCS2A02G281700/TraesCS7D02G209200/TraesCS7D02G357300/TraesCS6A02G017500/TraesCS5B02G414000/TraesCS5A02G409600/TraesCS7B02G262200/TraesCS5D02G497800/…	38
Biological process	GO:0010050	vegetative phase change	10/9760	34/66496	0.156181	TraesCSU02G003200/TraesCS1A02G138200/TraesCS1D02G134200/novel.13009/novel.1325/TraesCS7B02G080700/TraesCS3B02G126200/TraesCS3A02G107400/TraesCS3D02G109400/TraesCS6B02G343800	10
Biological process	GO:0051017	actin filament bundle assembly	15/9760	59/66496	0.156181	TraesCS1B02G121600/TraesCS5A02G052600/TraesCS5D02G064000/TraesCS6A02G282500/TraesCS6D02G263000/TraesCS6B02G310900/TraesCS3B02G546200/TraesCS5B02G064100/TraesCS3D02G492600/TraesCS4B02G227300/TraesCS3A02G196300/TraesCS3B02G222600/TraesCS1D02G101900/TraesCS3D02G200600/TraesCS5D02G115000	15
Biological process	GO:0061572	actin filament bundle organization	15/9760	59/66496	0.156181	TraesCS1B02G121600/TraesCS5A02G052600/TraesCS5D02G064000/TraesCS6A02G282500/TraesCS6D02G263000/TraesCS6B02G310900/TraesCS3B02G546200/TraesCS5B02G064100/TraesCS3D02G492600/TraesCS4B02G227300/TraesCS3A02G196300/TraesCS3B02G222600/TraesCS1D02G101900/TraesCS3D02G200600/TraesCS5D02G115000	15
Biological process	GO:0070534	protein K63-linked ubiquitination	15/9760	59/66496	0.156181	TraesCS1D02G400600/TraesCS5A02G368900/TraesCS1B02G420600/TraesCS4D02G212100/TraesCS1A02G392400/TraesCS1A02G129500/TraesCS7B02G135700/TraesCS5B02G371300/TraesCS5D02G182300/TraesCS7D02G507400/TraesCS7B02G433500/TraesCS7A02G517200/TraesCS4A02G093000/TraesCS4B02G341300/TraesCS3A02G269200	15
Biological process	GO:0009643	photosynthetic acclimation	6/9760	16/66496	0.156181	TraesCS5B02G029000/TraesCS5D02G038600/TraesCS5A02G030400/TraesCS2A02G220400/TraesCS1B02G388900/TraesCS2D02G226000	6
Biological process	GO:0018364	peptidyl-glutamine methylation	6/9760	16/66496	0.156181	TraesCS6D02G384500/novel.1143/TraesCS6B02G440500/novel.8363/TraesCS6A02G400300/TraesCS4B02G122500	6
Biological process	GO:0051091	positive regulation of DNA-binding transcription factor activity	6/9760	16/66496	0.156181	TraesCS4A02G126400/TraesCS4D02G180100/TraesCS3D02G237200/TraesCS4B02G178500/TraesCS3B02G365300/TraesCS3A02G334400	6
Biological process	GO:0052482	defense response by cell wall thickening	6/9760	16/66496	0.156181	TraesCS2B02G521100/TraesCS3D02G246000/TraesCS3A02G245500/TraesCS3B02G274100/TraesCS3A02G394400/TraesCS3B02G426400	6
Biological process	GO:0052544	defense response by callose deposition in cell wall	6/9760	16/66496	0.156181	TraesCS2B02G521100/TraesCS3D02G246000/TraesCS3A02G245500/TraesCS3B02G274100/TraesCS3A02G394400/TraesCS3B02G426400	6
Biological process	GO:0071596	ubiquitin-dependent protein catabolic process via the N-end rule pathway	6/9760	16/66496	0.156181	TraesCS6B02G255500/TraesCS3A02G073400/TraesCS6D02G209000/TraesCS4D02G155700/TraesCS4B02G151200/TraesCS6A02G226100	6
Biological process	GO:0006144	purine nucleobase metabolic process	14/9760	54/66496	0.156181	TraesCS3B02G415900/TraesCS7D02G468600/TraesCS2B02G595300/TraesCS7B02G383900/TraesCS7A02G481500/TraesCS2B02G377500/novel.6082/TraesCS2A02G587900/TraesCS2D02G565300/TraesCS2A02G358100/TraesCS2A02G236200/TraesCS2B02G292700/TraesCS5B02G509100/TraesCS1A02G269300	14
Biological process	GO:0035725	sodium ion transmembrane transport	11/9760	39/66496	0.156181	TraesCS5A02G176100/TraesCS2B02G141900/TraesCS2D02G123000/TraesCS3A02G023200/TraesCS2A02G121000/TraesCS3D02G022900/TraesCS3B02G021600/TraesCS4A02G145300/TraesCSU02G002700/novel.12254/TraesCS2D02G135600	11
Biological process	GO:0098719	sodium ion import across plasma membrane	11/9760	39/66496	0.156181	TraesCS5A02G176100/TraesCS2B02G141900/TraesCS2D02G123000/TraesCS3A02G023200/TraesCS2A02G121000/TraesCS3D02G022900/TraesCS3B02G021600/TraesCS4A02G145300/TraesCSU02G002700/novel.12254/TraesCS2D02G135600	11
Biological process	GO:0032950	regulation of beta-glucan metabolic process	13/9760	49/66496	0.156181	TraesCS4B02G097800/TraesCS1D02G244300/TraesCS4A02G164000/TraesCS7B02G085300/TraesCS1D02G005200/TraesCS2A02G134100/TraesCS2B02G407700/TraesCS7B02G176900/TraesCS2D02G387400/novel.16325/TraesCS7D02G282000/TraesCS7A02G283600/TraesCS7D02G384800	13
Biological process	GO:0032951	regulation of beta-glucan biosynthetic process	13/9760	49/66496	0.156181	TraesCS4B02G097800/TraesCS1D02G244300/TraesCS4A02G164000/TraesCS7B02G085300/TraesCS1D02G005200/TraesCS2A02G134100/TraesCS2B02G407700/TraesCS7B02G176900/TraesCS2D02G387400/novel.16325/TraesCS7D02G282000/TraesCS7A02G283600/TraesCS7D02G384800	13
Biological process	GO:2001006	regulation of cellulose biosynthetic process	13/9760	49/66496	0.156181	TraesCS4B02G097800/TraesCS1D02G244300/TraesCS4A02G164000/TraesCS7B02G085300/TraesCS1D02G005200/TraesCS2A02G134100/TraesCS2B02G407700/TraesCS7B02G176900/TraesCS2D02G387400/novel.16325/TraesCS7D02G282000/TraesCS7A02G283600/TraesCS7D02G384800	13
Biological process	GO:0000726	non-recombinational repair	12/9760	44/66496	0.156181	TraesCS7B02G098700/TraesCS5B02G559300/TraesCS2A02G431800/TraesCS6A02G379300/TraesCS3D02G403200/TraesCS6A02G379400/TraesCS5B02G057400/TraesCS4A02G388300/TraesCS7A02G088500/TraesCS2D02G287600/TraesCS5B02G211100/TraesCS5D02G390600	12
Biological process	GO:0006023	aminoglycan biosynthetic process	5/9760	12/66496	0.156181	TraesCS5D02G404300/TraesCS4D02G113800/TraesCS4A02G199200/TraesCS5B02G399800/TraesCS4B02G050400	5
Biological process	GO:0006024	glycosaminoglycan biosynthetic process	5/9760	12/66496	0.156181	TraesCS5D02G404300/TraesCS4D02G113800/TraesCS4A02G199200/TraesCS5B02G399800/TraesCS4B02G050400	5
Biological process	GO:0006065	UDP-glucuronate biosynthetic process	5/9760	12/66496	0.156181	TraesCS5D02G404300/TraesCS4D02G113800/TraesCS4A02G199200/TraesCS5B02G399800/TraesCS4B02G050400	5
Biological process	GO:0010258	NADH dehydrogenase complex (plastoquinone) assembly	5/9760	12/66496	0.156181	TraesCS3A02G407200/TraesCS5A02G230400/TraesCS5D02G237400/TraesCS3A02G502300/TraesCS3B02G441000	5
Biological process	GO:0015853	adenine transport	5/9760	12/66496	0.156181	TraesCS4A02G238500/TraesCS5A02G070500/TraesCS5D02G082400/TraesCS4D02G074900/TraesCS4B02G076400	5
Biological process	GO:0015854	guanine transport	5/9760	12/66496	0.156181	TraesCS4A02G238500/TraesCS5A02G070500/TraesCS5D02G082400/TraesCS4D02G074900/TraesCS4B02G076400	5
Biological process	GO:0030203	glycosaminoglycan metabolic process	5/9760	12/66496	0.156181	TraesCS5D02G404300/TraesCS4D02G113800/TraesCS4A02G199200/TraesCS5B02G399800/TraesCS4B02G050400	5
Biological process	GO:0046398	UDP-glucuronate metabolic process	5/9760	12/66496	0.156181	TraesCS5D02G404300/TraesCS4D02G113800/TraesCS4A02G199200/TraesCS5B02G399800/TraesCS4B02G050400	5
Biological process	GO:0009743	response to carbohydrate	79/9760	432/66496	0.157	TraesCS2D02G453100/TraesCS2B02G474700/TraesCS6D02G144600/TraesCS4B02G127400/TraesCS5D02G168790/TraesCS3A02G276100/TraesCS5B02G161000/TraesCS3D02G408000/TraesCS2D02G453200/TraesCS4B02G323000/TraesCS5A02G163800/TraesCS3A02G413600/TraesCS2A02G453400/TraesCS7B02G162100/TraesCS2B02G474900/TraesCS2D02G453300/TraesCS7D02G200800/TraesCS2A02G220400/TraesCS2B02G048200/TraesCS2B02G474800/TraesCS3B02G448000/…	79
Biological process	GO:1900140	regulation of seedling development	44/9760	222/66496	0.157359	TraesCS5A02G488500/TraesCS5D02G503400/TraesCS5B02G502200/TraesCS6A02G329100/TraesCS1B02G226200/TraesCS1D02G215600/TraesCS3D02G380100/TraesCS1A02G212700/TraesCS3A02G073400/TraesCS3B02G419200/TraesCS5D02G362300/TraesCS1B02G201800/TraesCS2D02G291000/TraesCS5D02G115400/TraesCS7A02G398200/TraesCS6A02G328900/TraesCS5D02G204700/TraesCS5A02G198800/TraesCS2B02G309700/TraesCS3A02G389600/TraesCS1A02G178700/…	44
Biological process	GO:0010321	regulation of vegetative phase change	8/9760	25/66496	0.159867	TraesCSU02G003200/TraesCS1A02G138200/TraesCS1D02G134200/novel.13009/novel.1325/TraesCS3B02G126200/TraesCS3A02G107400/TraesCS3D02G109400	8
Biological process	GO:0016036	cellular response to phosphate starvation	29/9760	136/66496	0.163068	TraesCS6D02G364300/TraesCS1D02G149800/TraesCS1D02G286300/TraesCS6D02G320200/TraesCS3A02G055500/TraesCS6A02G375800/TraesCS6A02G339600/TraesCS3B02G067900/TraesCS6B02G370600/TraesCS1B02G415800/TraesCS4B02G214000/TraesCS6D02G360900/TraesCS1D02G149700/TraesCS1A02G388400/TraesCS6A02G298500/TraesCS3D02G164900/TraesCS3D02G055400/TraesCS3D02G164800/TraesCS7A02G231200/TraesCS5B02G505400/TraesCS6D02G278300/…	29
Biological process	GO:0006558	L-phenylalanine metabolic process	27/9760	125/66496	0.166043	TraesCS2A02G380900/TraesCS6A02G141500/TraesCS2D02G377200/novel.5178/TraesCS6D02G212400/TraesCS2B02G398400/TraesCS1D02G188500/TraesCS2A02G381100/TraesCS1B02G122800/TraesCS1D02G039300/TraesCS2A02G380800/TraesCS6B02G258600/TraesCS2D02G377600/TraesCS2B02G398100/TraesCS2D02G377500/TraesCS2D02G204700/TraesCS6D02G212200/TraesCS2B02G398200/TraesCS2D02G377400/TraesCS2B02G398000/TraesCS1B02G176400/TraesCS2…	27
Biological process	GO:0043200	response to amino acid	27/9760	125/66496	0.166043	TraesCS2D02G211000/TraesCS5A02G218200/TraesCS7A02G455200/TraesCS7B02G355500/TraesCS7A02G154100/TraesCS2B02G232500/TraesCS1A02G150400/TraesCS2D02G265700/TraesCS5A02G218300/TraesCS1D02G147400/TraesCS2A02G205100/TraesCS2B02G285400/TraesCS7D02G444100/TraesCS5B02G217500/TraesCS7B02G242400/TraesCS7A02G153800/TraesCS7A02G153100/TraesCS5B02G217400/TraesCS4B02G338600/TraesCS4D02G335100/TraesCS2A02G257200/…	27
Biological process	GO:1902221	erythrose 4-phosphate/phosphoenolpyruvate family amino acid metabolic process	27/9760	125/66496	0.166043	TraesCS2A02G380900/TraesCS6A02G141500/TraesCS2D02G377200/novel.5178/TraesCS6D02G212400/TraesCS2B02G398400/TraesCS1D02G188500/TraesCS2A02G381100/TraesCS1B02G122800/TraesCS1D02G039300/TraesCS2A02G380800/TraesCS6B02G258600/TraesCS2D02G377600/TraesCS2B02G398100/TraesCS2D02G377500/TraesCS2D02G204700/TraesCS6D02G212200/TraesCS2B02G398200/TraesCS2D02G377400/TraesCS2B02G398000/TraesCS1B02G176400/TraesCS2…	27
Biological process	GO:0008298	intracellular mRNA localization	9/9760	30/66496	0.171038	TraesCS4B02G038900/TraesCS4D02G035800/TraesCS4A02G275400/TraesCS5A02G383300/TraesCS1A02G137000/TraesCS1B02G155600/TraesCS6D02G293500/TraesCS1D02G138000/TraesCS7D02G188900	9
Biological process	GO:0009746	response to hexose	40/9760	200/66496	0.171577	TraesCS2D02G453100/TraesCS2B02G474700/TraesCS6D02G144600/TraesCS3A02G276100/TraesCS2D02G453200/TraesCS2A02G453400/TraesCS7B02G162100/TraesCS2B02G474900/TraesCS2D02G453300/TraesCS7D02G200800/TraesCS2A02G220400/TraesCS2B02G474800/TraesCS7A02G264100/TraesCS7B02G047300/novel.19056/TraesCS6A02G154700/TraesCS6D02G242900/TraesCS2A02G453700/TraesCS6B02G289300/TraesCS2B02G476700/TraesCS7D02G381700/TraesCS…	40
Biological process	GO:0015780	nucleotide-sugar transmembrane transport	18/9760	76/66496	0.173555	TraesCS7D02G321200/TraesCS7A02G370000/TraesCS7A02G324800/TraesCS5A02G181500/TraesCS1B02G173400/TraesCS7B02G225300/TraesCS2B02G620900/TraesCS5D02G185800/TraesCS7A02G323600/TraesCS7D02G321000/TraesCS7D02G140300/TraesCS7D02G105100/TraesCS1B02G192800/TraesCS1D02G053800/TraesCS2D02G376800/TraesCS7A02G109800/TraesCS4B02G246000/TraesCS1A02G184800	18
Biological process	GO:0006266	DNA ligation	7/9760	21/66496	0.177772	TraesCS2A02G431800/TraesCS3D02G403200/TraesCS4A02G388300/TraesCS1B02G184700/TraesCS7A02G088500/TraesCS1A02G172100/TraesCS5D02G390600	7
Biological process	GO:0010343	singlet oxygen-mediated programmed cell death	7/9760	21/66496	0.177772	TraesCS2D02G317500/TraesCS3D02G009800/TraesCS1D02G157900/TraesCS2A02G189200/TraesCS2B02G218100/novel.8054/TraesCS5A02G340300	7
Biological process	GO:0031279	regulation of cyclase activity	7/9760	21/66496	0.177772	TraesCS6A02G389300/TraesCS6B02G430000/TraesCS6D02G374200/novel.2078/TraesCS3B02G424200/TraesCS4B02G053800/TraesCS4D02G053800	7
Biological process	GO:0005977	glycogen metabolic process	11/9760	40/66496	0.177772	TraesCS3D02G359300/TraesCS3A02G366400/TraesCS3B02G398000/TraesCS2D02G290800/TraesCS7D02G344000/TraesCS7B02G472500/TraesCS7A02G336400/TraesCS7D02G535400/TraesCS7A02G549100/TraesCS5D02G182600/novel.3608	11
Biological process	GO:0006112	energy reserve metabolic process	11/9760	40/66496	0.177772	TraesCS3D02G359300/TraesCS3A02G366400/TraesCS3B02G398000/TraesCS2D02G290800/TraesCS7D02G344000/TraesCS7B02G472500/TraesCS7A02G336400/TraesCS7D02G535400/TraesCS7A02G549100/TraesCS5D02G182600/novel.3608	11
Biological process	GO:0046184	aldehyde biosynthetic process	11/9760	40/66496	0.177772	TraesCS2A02G268800/TraesCS6B02G178000/TraesCS4D02G133600/TraesCS6A02G084600/TraesCS6B02G117600/TraesCSU02G113600/TraesCS4B02G138900/TraesCS4A02G178700/TraesCS6A02G150000/TraesCS5A02G529000/TraesCS4D02G353700	11
Biological process	GO:0070071	proton-transporting two-sector ATPase complex assembly	11/9760	40/66496	0.177772	TraesCS3B02G305300/TraesCS3D02G271200/TraesCS5A02G551000/TraesCS3A02G352800/TraesCS3B02G385500/TraesCS2D02G146200/TraesCS2B02G168000/TraesCS3D02G346900/TraesCS2A02G424300/TraesCS6D02G114200/TraesCS4B02G245300	11
Biological process	GO:0009119	ribonucleoside metabolic process	36/9760	178/66496	0.185171	TraesCS2A02G161300/TraesCS2B02G187300/TraesCS2D02G168400/TraesCS3B02G155300/TraesCS1D02G419400/TraesCS6D02G246800/TraesCS6A02G268100/TraesCS1A02G427100/TraesCS1A02G254500/TraesCS1B02G263700/TraesCS1D02G254000/TraesCS2D02G489900/TraesCS3D02G138500/TraesCS6B02G249000/TraesCS2B02G517500/TraesCS2B02G377500/TraesCS3B02G278200/TraesCS1B02G441900/TraesCS4A02G260200/TraesCS6A02G219500/TraesCS2A02G358100/…	36
Biological process	GO:0042147	retrograde transport, endosome to Golgi	16/9760	66/66496	0.185171	TraesCS3D02G207900/TraesCS3B02G422700/TraesCS3A02G390900/TraesCS3D02G383500/TraesCS4D02G305100/TraesCS3B02G283800/TraesCS1A02G363100/TraesCS3D02G252800/TraesCS3A02G252300/TraesCS4B02G306900/TraesCS4D02G012300/TraesCS1A02G363200/TraesCS7B02G288400/TraesCS7A02G385500/TraesCS4A02G407500/novel.9687	16
Biological process	GO:0006809	nitric oxide biosynthetic process	8/9760	26/66496	0.192604	TraesCS4B02G235000/TraesCS4D02G236400/TraesCS4A02G059400/TraesCS6D02G020700/TraesCS6B02G024900/TraesCS2B02G091300/TraesCS2D02G075000/TraesCS6A02G017500	8
Biological process	GO:0046209	nitric oxide metabolic process	8/9760	26/66496	0.192604	TraesCS4B02G235000/TraesCS4D02G236400/TraesCS4A02G059400/TraesCS6D02G020700/TraesCS6B02G024900/TraesCS2B02G091300/TraesCS2D02G075000/TraesCS6A02G017500	8
Biological process	GO:0071897	DNA biosynthetic process	27/9760	127/66496	0.192604	TraesCS3D02G408000/TraesCS3A02G413600/TraesCS2D02G117800/TraesCS3B02G448000/TraesCS2A02G323000/TraesCS2A02G117400/TraesCS7D02G426800/TraesCS2D02G339900/TraesCS3D02G408100/TraesCS1B02G040800/TraesCS3D02G403200/TraesCS5B02G085000/TraesCS1A02G085000/TraesCS7B02G335900/TraesCS2B02G359600/TraesCS3B02G289200/TraesCS2B02G137400/TraesCS1B02G184700/TraesCS1D02G086400/TraesCS5B02G307200/novel.18597/TraesCS…	27
Biological process	GO:0009441	glycolate metabolic process	6/9760	17/66496	0.192604	TraesCS3D02G144900/TraesCS3A02G142700/TraesCS7B02G233600/TraesCS7D02G329500/TraesCS3A02G142800/TraesCS7A02G334600	6
Biological process	GO:0009645	response to low light intensity stimulus	6/9760	17/66496	0.192604	TraesCS6D02G299200/TraesCS6B02G350500/TraesCS2D02G317500/TraesCS6A02G319700/TraesCS6B02G312900/TraesCS6A02G223700	6
Biological process	GO:0036525	protein deglycation	6/9760	17/66496	0.192604	TraesCS3D02G144900/TraesCS3A02G142700/TraesCS7B02G233600/TraesCS7D02G329500/TraesCS3A02G142800/TraesCS7A02G334600	6
Biological process	GO:0036529	protein deglycation, glyoxal removal	6/9760	17/66496	0.192604	TraesCS3D02G144900/TraesCS3A02G142700/TraesCS7B02G233600/TraesCS7D02G329500/TraesCS3A02G142800/TraesCS7A02G334600	6
Biological process	GO:0043066	negative regulation of apoptotic process	6/9760	17/66496	0.192604	TraesCS6A02G083200/TraesCS6B02G113900/TraesCS6D02G077000/TraesCS6A02G276700/TraesCS6B02G304200/TraesCS6D02G257000	6
Biological process	GO:0043461	proton-transporting ATP synthase complex assembly	6/9760	17/66496	0.192604	TraesCS3B02G305300/TraesCS3D02G271200/TraesCS5A02G551000/TraesCS2D02G146200/TraesCS2B02G168000/TraesCS6D02G114200	6
Biological process	GO:0046295	glycolate biosynthetic process	6/9760	17/66496	0.192604	TraesCS3D02G144900/TraesCS3A02G142700/TraesCS7B02G233600/TraesCS7D02G329500/TraesCS3A02G142800/TraesCS7A02G334600	6
Biological process	GO:0106044	guanine deglycation	6/9760	17/66496	0.192604	TraesCS3D02G144900/TraesCS3A02G142700/TraesCS7B02G233600/TraesCS7D02G329500/TraesCS3A02G142800/TraesCS7A02G334600	6
Biological process	GO:0106046	guanine deglycation, glyoxal removal	6/9760	17/66496	0.192604	TraesCS3D02G144900/TraesCS3A02G142700/TraesCS7B02G233600/TraesCS7D02G329500/TraesCS3A02G142800/TraesCS7A02G334600	6
Biological process	GO:1903189	glyoxal metabolic process	6/9760	17/66496	0.192604	TraesCS3D02G144900/TraesCS3A02G142700/TraesCS7B02G233600/TraesCS7D02G329500/TraesCS3A02G142800/TraesCS7A02G334600	6
Biological process	GO:0019321	pentose metabolic process	14/9760	56/66496	0.192604	TraesCS1D02G231600/TraesCS4B02G127600/TraesCS1A02G230400/TraesCS4A02G127000/TraesCS2B02G137300/TraesCS1B02G243800/TraesCS5A02G138400/TraesCS2D02G111400/novel.8198/TraesCS5D02G152100/TraesCS7A02G404200/TraesCS2D02G097800/TraesCS7B02G303800/TraesCS2B02G376500	14
Biological process	GO:1901703	protein localization involved in auxin polar transport	14/9760	56/66496	0.192604	TraesCS7A02G231600/TraesCS1B02G154200/TraesCS1D02G135500/TraesCS3B02G475000/TraesCS7B02G130000/TraesCS1A02G268500/TraesCS3A02G440900/TraesCS3D02G433700/TraesCS1A02G002500/TraesCS4B02G055000/TraesCS7B02G361800/TraesCS4A02G259600/TraesCS3A02G441100/TraesCS5B02G451100	14
Biological process	GO:0009163	nucleoside biosynthetic process	25/9760	116/66496	0.193714	TraesCS2A02G161300/TraesCS2B02G187300/TraesCS2D02G168400/TraesCS3B02G155300/TraesCS1D02G419400/TraesCS6D02G246800/TraesCS6A02G268100/TraesCS1A02G427100/TraesCS3D02G138500/TraesCS6B02G249000/TraesCS2B02G377500/TraesCS1B02G441900/TraesCS4A02G260200/TraesCS6A02G219500/TraesCS2A02G358100/TraesCS3B02G252000/TraesCS4B02G054400/TraesCS1B02G462000/TraesCS1D02G436900/TraesCS3A02G222100/TraesCS3D02G237100/…	25
Biological process	GO:0042455	ribonucleoside biosynthetic process	25/9760	116/66496	0.193714	TraesCS2A02G161300/TraesCS2B02G187300/TraesCS2D02G168400/TraesCS3B02G155300/TraesCS1D02G419400/TraesCS6D02G246800/TraesCS6A02G268100/TraesCS1A02G427100/TraesCS3D02G138500/TraesCS6B02G249000/TraesCS2B02G377500/TraesCS1B02G441900/TraesCS4A02G260200/TraesCS6A02G219500/TraesCS2A02G358100/TraesCS3B02G252000/TraesCS4B02G054400/TraesCS1B02G462000/TraesCS1D02G436900/TraesCS3A02G222100/TraesCS3D02G237100/…	25
Biological process	GO:0006551	leucine metabolic process	13/9760	51/66496	0.196807	TraesCS1B02G085100/TraesCS1D02G067800/TraesCS1A02G066800/TraesCS7A02G102600/TraesCS7D02G096600/TraesCS3D02G189400/TraesCS4A02G059800/TraesCS4A02G401400/TraesCS3A02G185500/TraesCS3B02G215100/TraesCS5B02G062500/TraesCS5A02G053700/TraesCS4B02G235400	13
Biological process	GO:0006206	pyrimidine nucleobase metabolic process	19/9760	83/66496	0.198274	TraesCS2A02G161300/TraesCS2B02G187300/TraesCS2D02G168400/TraesCS3B02G155300/TraesCS1A02G427100/TraesCS3D02G138500/TraesCS5B02G114400/TraesCS6A02G244700/TraesCS5D02G116600/TraesCS3B02G365000/TraesCS7A02G309600/TraesCS7D02G306300/TraesCS6D02G226900/novel.13493/TraesCS6B02G279600/TraesCS7B02G209600/TraesCS3A02G137600/TraesCS7B02G069300/TraesCS2A02G555100	19
Biological process	GO:0006029	proteoglycan metabolic process	12/9760	46/66496	0.200079	TraesCS7B02G185900/TraesCS7D02G286500/TraesCS7A02G293200/TraesCS1B02G047000/TraesCS5D02G461600/TraesCS1D02G038000/TraesCS5B02G460200/TraesCS7B02G209500/TraesCS1A02G036300/TraesCS7A02G309500/TraesCS5B02G215800/TraesCS5D02G462400	12
Biological process	GO:0000245	spliceosomal complex assembly	10/9760	36/66496	0.201323	TraesCS1A02G049700/TraesCS6B02G247200/TraesCS1B02G065900/TraesCS6D02G199700/TraesCS1D02G051900/TraesCS6B02G231100/TraesCS6A02G217400/TraesCS7A02G351600/TraesCS3A02G308000/TraesCS6A02G198100	10
Biological process	GO:0072530	purine-containing compound transmembrane transport	11/9760	41/66496	0.201449	TraesCS4A02G238500/TraesCS7D02G211700/TraesCS5A02G070500/TraesCS5D02G082400/TraesCS4D02G074900/TraesCS7A02G209800/TraesCS4B02G076400/TraesCS3D02G251700/TraesCS7B02G116600/TraesCS3B02G050500/TraesCS3B02G033100	11
Biological process	GO:0006556	S-adenosylmethionine biosynthetic process	5/9760	13/66496	0.203603	TraesCS3A02G195300/TraesCS3D02G198600/TraesCS6A02G247900/TraesCS6B02G276800/TraesCS6D02G159100	5
Biological process	GO:0006565	L-serine catabolic process	5/9760	13/66496	0.203603	TraesCS1A02G218700/TraesCS4D02G068100/TraesCS4B02G069300/TraesCS4A02G246100/TraesCS3D02G378700	5
Biological process	GO:0019264	glycine biosynthetic process from serine	5/9760	13/66496	0.203603	TraesCS1A02G218700/TraesCS4D02G068100/TraesCS4B02G069300/TraesCS4A02G246100/TraesCS3D02G378700	5
Biological process	GO:1902347	response to strigolactone	5/9760	13/66496	0.203603	TraesCS2D02G317500/TraesCS6A02G223700/TraesCS6B02G381800/TraesCS6A02G348200/TraesCS6D02G331200	5
Biological process	GO:0031407	oxylipin metabolic process	36/9760	180/66496	0.203603	TraesCS1B02G226400/TraesCS7B02G311600/TraesCS1A02G212900/TraesCS4A02G061900/TraesCS2A02G311200/TraesCS4D02G238800/TraesCS6B02G160400/TraesCS7D02G175900/TraesCS4B02G237600/TraesCS4D02G035200/TraesCS4B02G037700/TraesCS6B02G432600/TraesCS7D02G405500/TraesCS2A02G525500/TraesCS1D02G215800/TraesCS6D02G122000/TraesCS6A02G132500/TraesCS7A02G412400/TraesCS6D02G302300/novel.12710/TraesCS6A02G132200/TraesCS…	36
Biological process	GO:0031408	oxylipin biosynthetic process	36/9760	180/66496	0.203603	TraesCS1B02G226400/TraesCS7B02G311600/TraesCS1A02G212900/TraesCS4A02G061900/TraesCS2A02G311200/TraesCS4D02G238800/TraesCS6B02G160400/TraesCS7D02G175900/TraesCS4B02G237600/TraesCS4D02G035200/TraesCS4B02G037700/TraesCS6B02G432600/TraesCS7D02G405500/TraesCS2A02G525500/TraesCS1D02G215800/TraesCS6D02G122000/TraesCS6A02G132500/TraesCS7A02G412400/TraesCS6D02G302300/novel.12710/TraesCS6A02G132200/TraesCS…	36
Biological process	GO:0022604	regulation of cell morphogenesis	48/9760	251/66496	0.204022	TraesCS5A02G490800/TraesCS2B02G521100/TraesCS3D02G246000/TraesCS4A02G459300/TraesCS3A02G245500/TraesCS2D02G317500/TraesCS6D02G405900/TraesCS6D02G068500/TraesCS3A02G292700/TraesCS3B02G274100/TraesCS2A02G176000/TraesCS6B02G468600/TraesCS4B02G097800/TraesCS2A02G092400/TraesCS2B02G107200/TraesCS6D02G328800/TraesCS2A02G359400/TraesCS3A02G197600/TraesCS3A02G197500/TraesCS2D02G091400/TraesCS2D02G183400/…	48
Biological process	GO:0052545	callose localization	22/9760	100/66496	0.204022	TraesCS2B02G521100/TraesCS3D02G246000/TraesCS3A02G245500/TraesCS2D02G280500/TraesCS5A02G401400/TraesCS3B02G274100/TraesCS3A02G394400/novel.13136/TraesCS1B02G362200/TraesCS3A02G197600/TraesCS1D02G350600/TraesCS7D02G133800/TraesCS3D02G299600/TraesCS7B02G182000/TraesCS1A02G347700/TraesCS1D02G395600/TraesCS3A02G302400/TraesCS2B02G044800/TraesCS3B02G426400/TraesCS2A02G540900/TraesCS7D02G290600/TraesCS…	22
Biological process	GO:0006004	fucose metabolic process	28/9760	134/66496	0.206309	TraesCS7D02G433100/TraesCS1A02G279800/TraesCS1B02G288800/TraesCS7B02G343300/TraesCS7A02G276200/novel.9417/novel.16267/TraesCS7D02G276100/TraesCS5B02G309300/TraesCS5A02G251600/TraesCS7B02G174000/novel.330/TraesCS3D02G358900/TraesCS4A02G216500/TraesCS1D02G279000/TraesCS3A02G205400/TraesCS7B02G082500/TraesCS7D02G287100/TraesCS5A02G347600/TraesCS2D02G410600/TraesCS7D02G092100/TraesCS4B02G161700/Traes…	28
Biological process	GO:0046174	polyol catabolic process	15/9760	62/66496	0.206309	TraesCS7A02G357800/TraesCS7D02G364900/TraesCS4D02G069300/TraesCS6D02G216000/TraesCS4B02G070500/TraesCS6D02G147900/TraesCS4A02G244500/TraesCS4D02G151200/TraesCS4B02G161300/TraesCS4A02G163700/TraesCS2D02G209700/TraesCS1A02G357300/TraesCS5D02G285100/TraesCS5B02G277500/TraesCS2B02G233600	15
Biological process	GO:0009084	glutamine family amino acid biosynthetic process	23/9760	106/66496	0.211466	TraesCS6B02G327500/novel.15630/TraesCS1A02G072200/TraesCS3A02G266300/TraesCS6A02G298100/TraesCS5B02G376900/TraesCS6D02G065600/TraesCS4A02G063800/TraesCS5A02G375000/TraesCS1B02G158600/novel.13787/TraesCS3B02G395900/TraesCS6D02G232400/TraesCS1D02G280700/TraesCS3B02G177000/TraesCS1A02G143000/novel.5140/TraesCS3D02G157800/TraesCS5A02G232200/TraesCS1D02G141800/TraesCS6A02G250600/TraesCS3A02G149900/nov…	23
Biological process	GO:0006488	dolichol-linked oligosaccharide biosynthetic process	7/9760	22/66496	0.21162	TraesCS2D02G129700/TraesCS2B02G149100/TraesCS2A02G127300/TraesCS4D02G175100/TraesCS6A02G351800/TraesCS6D02G334400/TraesCS6B02G384900	7
Biological process	GO:0016197	endosomal transport	41/9760	211/66496	0.224255	TraesCS2B02G289500/TraesCS3D02G207900/TraesCS3B02G422700/TraesCS1A02G005900/TraesCS3A02G390900/TraesCS7D02G225200/TraesCS3D02G383500/TraesCS7A02G441500/TraesCS7D02G430800/TraesCS4D02G305100/TraesCS3B02G378400/TraesCS3B02G283800/TraesCS1A02G363100/TraesCS3D02G252800/TraesCS3A02G252300/TraesCS7B02G340200/TraesCS3B02G349400/TraesCS2A02G270700/TraesCS7A02G223600/TraesCS3A02G098600/TraesCS4B02G306900/…	41
Biological process	GO:0043489	RNA stabilization	8/9760	27/66496	0.224255	TraesCS7A02G495500/TraesCS2D02G193100/TraesCS4B02G068200/TraesCS4A02G246600/TraesCS2B02G212000/TraesCS7B02G401800/TraesCS1B02G374000/TraesCS1D02G361700	8
Biological process	GO:0071033	nuclear retention of pre-mRNA at the site of transcription	8/9760	27/66496	0.224255	TraesCS4B02G038900/TraesCS4D02G035800/TraesCS4A02G275400/TraesCS1A02G137000/TraesCS1B02G155600/TraesCS6D02G293500/TraesCS1D02G138000/TraesCS7D02G188900	8
Biological process	GO:1902369	negative regulation of RNA catabolic process	8/9760	27/66496	0.224255	TraesCS7A02G495500/TraesCS2D02G193100/TraesCS4B02G068200/TraesCS4A02G246600/TraesCS2B02G212000/TraesCS7B02G401800/TraesCS1B02G374000/TraesCS1D02G361700	8
Biological process	GO:1902969	mitotic DNA replication	8/9760	27/66496	0.224255	TraesCS7B02G355600/TraesCS7B02G050900/TraesCS3A02G380100/novel.9553/TraesCS3B02G412600/TraesCS3D02G373300/TraesCS4A02G189900/TraesCS3B02G412700	8
Biological process	GO:0042538	hyperosmotic salinity response	23/9760	107/66496	0.229613	TraesCS6D02G203800/TraesCS6A02G231300/TraesCS6B02G250000/TraesCS7B02G090700/TraesCS7A02G441500/TraesCS1A02G150400/TraesCS5B02G376900/TraesCS1D02G147400/TraesCS7D02G430800/TraesCS6B02G334800/TraesCS7B02G340200/TraesCS5A02G375000/TraesCS7A02G185500/novel.17121/TraesCS4B02G338600/TraesCS3D02G237200/TraesCS6A02G306400/TraesCS2A02G279000/TraesCS4D02G335100/TraesCS4A02G236000/TraesCS5A02G508500/TraesCS…	23
Biological process	GO:0009134	nucleoside diphosphate catabolic process	9/9760	32/66496	0.229613	TraesCS2A02G102100/TraesCS2D02G101500/TraesCS4B02G363700/TraesCS2B02G119200/TraesCS7B02G178800/TraesCS4D02G357100/TraesCSU02G131900/TraesCS4B02G173300/TraesCS5A02G547700	9
Biological process	GO:0034724	DNA replication-independent nucleosome organization	9/9760	32/66496	0.229613	TraesCS4D02G008400/TraesCS4B02G006700/novel.1376/TraesCS7A02G187500/TraesCS7B02G092700/TraesCS1D02G388000/TraesCS5A02G486200/TraesCS5D02G500200/TraesCS2A02G275400	9
Biological process	GO:0044743	protein transmembrane import into intracellular organelle	38/9760	194/66496	0.232722	TraesCS6B02G249700/TraesCS6D02G203300/TraesCS5D02G420700/TraesCS6A02G231900/TraesCS2A02G303400/TraesCS5A02G176600/TraesCS5B02G173300/TraesCS1B02G198400/TraesCS1D02G185700/TraesCS5D02G180300/novel.12399/TraesCS2B02G320000/TraesCS3D02G298400/TraesCS3D02G075800/TraesCS3B02G089800/TraesCS1B02G173300/TraesCS3A02G309700/TraesCS1D02G154800/TraesCS1A02G182500/TraesCS3B02G152700/TraesCS5A02G424300/TraesCS…	38
Biological process	GO:0006874	cellular calcium ion homeostasis	21/9760	96/66496	0.232779	TraesCS4B02G215200/TraesCS4A02G089100/TraesCS4D02G215700/TraesCS3B02G165400/TraesCS2D02G317500/TraesCS2D02G443700/TraesCS3D02G155700/TraesCS7A02G047000/TraesCS2B02G087600/TraesCS6B02G250200/TraesCS7D02G184700/TraesCS1D02G166600/TraesCS3B02G174400/TraesCS6A02G223700/novel.16492/TraesCS3A02G147700/TraesCS1B02G188300/TraesCS7D02G441400/TraesCS2D02G072200/TraesCS6D02G029000/TraesCS4A02G156500	21
Biological process	GO:0055074	calcium ion homeostasis	21/9760	96/66496	0.232779	TraesCS4B02G215200/TraesCS4A02G089100/TraesCS4D02G215700/TraesCS3B02G165400/TraesCS2D02G317500/TraesCS2D02G443700/TraesCS3D02G155700/TraesCS7A02G047000/TraesCS2B02G087600/TraesCS6B02G250200/TraesCS7D02G184700/TraesCS1D02G166600/TraesCS3B02G174400/TraesCS6A02G223700/novel.16492/TraesCS3A02G147700/TraesCS1B02G188300/TraesCS7D02G441400/TraesCS2D02G072200/TraesCS6D02G029000/TraesCS4A02G156500	21
Biological process	GO:0006527	arginine catabolic process	6/9760	18/66496	0.236999	TraesCS2B02G048700/TraesCS2D02G034900/TraesCS5B02G376900/TraesCS5A02G375000/TraesCS2A02G035700/novel.4573	6
Biological process	GO:0042276	error-prone translesion synthesis	6/9760	18/66496	0.236999	TraesCS2D02G117800/TraesCS2A02G117400/TraesCS7D02G426800/TraesCS7B02G335900/TraesCS2B02G137400/novel.18597	6
Biological process	GO:1901562	response to paraquat	6/9760	18/66496	0.236999	TraesCS6D02G203800/TraesCS6A02G231300/TraesCS6B02G250000/TraesCS7D02G400800/TraesCS3D02G157400/TraesCS7B02G307300	6
Biological process	GO:0010200	response to chitin	81/9760	456/66496	0.237715	TraesCS3A02G360300/TraesCS2D02G457600/TraesCS7A02G508800/TraesCS7D02G497400/TraesCS7B02G418400/TraesCS7B02G418500/TraesCS5D02G092000/TraesCS4D02G141500/TraesCS2B02G413800/TraesCS1B02G441300/TraesCS2D02G594700/TraesCS2B02G436300/TraesCS5D02G232900/TraesCS1D02G299400/TraesCS5A02G401400/TraesCS5D02G279100/TraesCS6A02G173800/TraesCS2A02G433000/TraesCSU02G036400/TraesCS5A02G253700/TraesCS3D02G354100/T…	81
Biological process	GO:0010099	regulation of photomorphogenesis	16/9760	69/66496	0.245104	TraesCS5A02G317100/TraesCS5D02G323400/TraesCS4B02G235600/TraesCS2D02G200900/novel.5970/TraesCS5B02G317700/TraesCS1B02G244300/TraesCS1A02G310700/TraesCS3B02G297200/TraesCS3D02G263800/novel.6608/TraesCS6A02G175800/TraesCS7B02G286300/TraesCS6D02G167800/TraesCS3A02G128900/TraesCS1A02G376500	16
Biological process	GO:0006566	threonine metabolic process	13/9760	53/66496	0.246152	TraesCS1D02G378600/TraesCS2B02G400000/TraesCS1B02G391900/TraesCS2D02G379000/TraesCS2A02G382700/TraesCS4D02G346900/TraesCS5D02G181600/TraesCS4A02G337800/TraesCS1A02G371900/TraesCS5A02G522600/TraesCS5D02G149900/TraesCS5A02G398300/TraesCS5A02G521200	13
Biological process	GO:0010207	photosystem II assembly	13/9760	53/66496	0.246152	TraesCS4D02G086400/TraesCS7D02G407700/TraesCS7A02G414600/TraesCS4A02G226900/TraesCS7B02G314500/TraesCS4B02G089500/TraesCS2D02G236100/TraesCS7D02G275900/TraesCS2A02G237200/TraesCS6B02G454500/TraesCS4B02G326400/TraesCS2A02G362200/TraesCS5A02G386400	13
Biological process	GO:0072503	cellular divalent inorganic cation homeostasis	23/9760	108/66496	0.246326	TraesCS4B02G215200/TraesCS4A02G089100/TraesCS4D02G215700/TraesCS3B02G165400/TraesCS2D02G317500/TraesCS2D02G443700/TraesCS3D02G155700/TraesCS7A02G361900/TraesCS7A02G047000/TraesCS2B02G087600/TraesCS6B02G250200/TraesCS7D02G361100/TraesCS7D02G184700/TraesCS1D02G166600/TraesCS3B02G174400/TraesCS6A02G223700/novel.16492/TraesCS3A02G147700/TraesCS1B02G188300/TraesCS7D02G441400/TraesCS2D02G072200/TraesCS…	23
Biological process	GO:0006892	post-Golgi vesicle-mediated transport	31/9760	154/66496	0.246326	TraesCS4B02G121300/TraesCS4D02G119400/TraesCS5B02G462100/TraesCS5A02G453100/TraesCS5D02G463900/TraesCS3D02G207900/TraesCS1B02G154200/TraesCS1D02G135500/novel.9836/TraesCS3B02G283800/TraesCS1A02G363100/TraesCS3D02G252800/TraesCS7D02G282100/TraesCS3A02G252300/TraesCS3D02G367600/TraesCS3A02G375200/TraesCS7A02G284500/TraesCS4D02G012300/TraesCS2A02G244100/TraesCS1A02G363200/TraesCS3A02G022400/TraesCS5…	31
Biological process	GO:0009920	cell plate formation involved in plant-type cell wall biogenesis	7/9760	23/66496	0.255247	TraesCS4B02G211900/TraesCS4D02G212700/TraesCS4A02G092400/TraesCS4A02G163400/TraesCS4D02G341300/TraesCS4B02G153200/TraesCS4B02G346300	7
Biological process	GO:0051552	flavone metabolic process	7/9760	23/66496	0.255247	TraesCS4D02G206000/TraesCS4A02G099200/TraesCS4B02G205100/TraesCS1A02G315300/TraesCS5B02G023700/TraesCS7D02G171200/TraesCS2B02G057100	7
Biological process	GO:0051553	flavone biosynthetic process	7/9760	23/66496	0.255247	TraesCS4D02G206000/TraesCS4A02G099200/TraesCS4B02G205100/TraesCS1A02G315300/TraesCS5B02G023700/TraesCS7D02G171200/TraesCS2B02G057100	7
Biological process	GO:0016108	tetraterpenoid metabolic process	25/9760	120/66496	0.257814	TraesCS2D02G542600/TraesCS6A02G241400/TraesCS6D02G223600/TraesCS7A02G557300/TraesCS4A02G311300/TraesCS7A02G360300/TraesCS2A02G541400/novel.18034/TraesCS6B02G283200/TraesCS5A02G020900/TraesCS2D02G393900/TraesCS7D02G553300/TraesCS4B02G129700/TraesCS2A02G280500/TraesCS4D02G003100/TraesCS2D02G279300/TraesCS2B02G571700/TraesCS4B02G003000/TraesCS2A02G396200/TraesCS6D02G090500/TraesCS5B02G017900/TraesCS…	25
Biological process	GO:0016116	carotenoid metabolic process	25/9760	120/66496	0.257814	TraesCS2D02G542600/TraesCS6A02G241400/TraesCS6D02G223600/TraesCS7A02G557300/TraesCS4A02G311300/TraesCS7A02G360300/TraesCS2A02G541400/novel.18034/TraesCS6B02G283200/TraesCS5A02G020900/TraesCS2D02G393900/TraesCS7D02G553300/TraesCS4B02G129700/TraesCS2A02G280500/TraesCS4D02G003100/TraesCS2D02G279300/TraesCS2B02G571700/TraesCS4B02G003000/TraesCS2A02G396200/TraesCS6D02G090500/TraesCS5B02G017900/TraesCS…	25
Biological process	GO:0009166	nucleotide catabolic process	61/9760	335/66496	0.2594	TraesCS3B02G423200/TraesCS3D02G384100/TraesCS6B02G187500/TraesCS7D02G377400/TraesCS6D02G148700/TraesCS3A02G073300/TraesCS6A02G213700/TraesCS7B02G283000/TraesCS3B02G311900/TraesCS7D02G309500/TraesCS5A02G108000/TraesCS7A02G381100/TraesCS5B02G115300/TraesCS3A02G277700/TraesCS3D02G278000/TraesCS3D02G073000/TraesCS5D02G122700/TraesCS3A02G276100/TraesCS7B02G213300/TraesCS7A02G313100/TraesCS3B02G126400/…	61
Biological process	GO:0034284	response to monosaccharide	40/9760	208/66496	0.259653	TraesCS2D02G453100/TraesCS2B02G474700/TraesCS6D02G144600/TraesCS3A02G276100/TraesCS2D02G453200/TraesCS2A02G453400/TraesCS7B02G162100/TraesCS2B02G474900/TraesCS2D02G453300/TraesCS7D02G200800/TraesCS2A02G220400/TraesCS2B02G474800/TraesCS7A02G264100/TraesCS7B02G047300/novel.19056/TraesCS6A02G154700/TraesCS6D02G242900/TraesCS2A02G453700/TraesCS6B02G289300/TraesCS2B02G476700/TraesCS7D02G381700/TraesCS…	40
Biological process	GO:0010265	SCF complex assembly	5/9760	14/66496	0.259653	TraesCS5D02G419100/TraesCS5A02G409300/TraesCS5A02G409400/TraesCS3A02G056000/TraesCS3B02G068800	5
Biological process	GO:0070981	L-asparagine biosynthetic process	5/9760	14/66496	0.259653	TraesCS5A02G153900/TraesCS5B02G152600/TraesCS5D02G159100/TraesCS1B02G408200/TraesCS1D02G390500	5
Biological process	GO:0070982	L-asparagine metabolic process	5/9760	14/66496	0.259653	TraesCS5A02G153900/TraesCS5B02G152600/TraesCS5D02G159100/TraesCS1B02G408200/TraesCS1D02G390500	5
Biological process	GO:0051972	regulation of telomerase activity	8/9760	28/66496	0.261592	TraesCS3D02G408000/TraesCS3A02G413600/TraesCS3B02G448000/TraesCS2A02G323000/TraesCS2D02G339900/TraesCS3D02G408100/TraesCS2B02G359600/TraesCS2D02G329600	8
Biological process	GO:0052324	plant-type cell wall cellulose biosynthetic process	14/9760	59/66496	0.262482	TraesCS6D02G364400/TraesCS6A02G379800/TraesCS6B02G418400/TraesCS3A02G379000/TraesCS4B02G097800/TraesCS3D02G372500/TraesCS4B02G306900/TraesCS1D02G244300/TraesCS5B02G396900/TraesCS5A02G392000/TraesCS2B02G406700/TraesCS1D02G005200/TraesCS2A02G134100/TraesCS4A02G407500	14
Biological process	GO:0009410	response to xenobiotic stimulus	20/9760	92/66496	0.262482	TraesCS3A02G360300/TraesCS3A02G302100/TraesCS3D02G076400/TraesCS5D02G092000/TraesCS6B02G432600/TraesCS3A02G076500/TraesCS3D02G354100/TraesCS6A02G116400/novel.11750/TraesCS3B02G090400/TraesCS3B02G013100/TraesCS6B02G144400/TraesCS7B02G042200/TraesCS6D02G105400/TraesCS1D02G094700/TraesCS3D02G161100/TraesCS3B02G180300/TraesCS7B02G042400/TraesCS1D02G094900/TraesCS3A02G153700	20
Biological process	GO:0046470	phosphatidylcholine metabolic process	16/9760	70/66496	0.266778	TraesCS1A02G369600/TraesCS1D02G375700/TraesCS1B02G388700/TraesCS1D02G379900/TraesCS5B02G336100/TraesCS1A02G115300/TraesCS1B02G135200/TraesCS7B02G280100/TraesCS7D02G375200/TraesCS1D02G375500/TraesCS1D02G116700/TraesCS1B02G393300/TraesCS3B02G240300/TraesCS4B02G377600/TraesCSU02G145400/TraesCS5D02G208300	16
Biological process	GO:0030091	protein repair	13/9760	54/66496	0.272941	TraesCS3D02G144900/TraesCS3A02G142700/TraesCS1D02G416000/TraesCS7B02G233600/TraesCS7D02G329500/TraesCS6D02G311300/TraesCS2D02G236100/TraesCS3A02G142800/TraesCS2A02G237200/TraesCS6A02G332000/TraesCS7B02G247500/novel.16307/TraesCS7A02G334600	13
Biological process	GO:0051273	beta-glucan metabolic process	80/9760	454/66496	0.272941	TraesCS6D02G364400/TraesCS6A02G379800/TraesCS2D02G301000/TraesCS5A02G253200/TraesCS6B02G418400/TraesCS2B02G318100/TraesCS5A02G272400/TraesCS5B02G252100/TraesCS5A02G490800/TraesCS2B02G521100/TraesCS2A02G302300/TraesCS3D02G246000/TraesCS4A02G459300/TraesCS3A02G245500/TraesCS3D02G478000/novel.782/TraesCS2A02G352800/TraesCS6D02G405900/TraesCS3A02G292700/TraesCS3B02G274100/TraesCS3B02G528500/TraesCS6B…	80
Biological process	GO:0009312	oligosaccharide biosynthetic process	25/9760	121/66496	0.272941	TraesCS1A02G215500/TraesCS1D02G218000/TraesCS1A02G210400/TraesCS4B02G091100/TraesCS4A02G062900/TraesCS1D02G213700/TraesCS1B02G229000/TraesCS6A02G248400/TraesCS4A02G225100/TraesCS6D02G230500/TraesCS6B02G276300/TraesCS4D02G088200/TraesCS4B02G211400/TraesCS4D02G239700/novel.6511/TraesCS1D02G090000/TraesCS3B02G398300/TraesCS1A02G255100/TraesCS1A02G088600/TraesCS4A02G093100/TraesCS1B02G265900/TraesCS1…	25
Biological process	GO:0042938	dipeptide transport	25/9760	121/66496	0.272941	TraesCS2A02G443700/TraesCS1A02G150400/novel.11179/TraesCS1D02G147400/TraesCS3D02G056700/novel.6159/TraesCS3D02G056300/TraesCS4D02G232900/TraesCS7A02G381700/TraesCS4B02G338600/TraesCS7D02G406200/TraesCS6A02G268400/TraesCS4D02G335100/TraesCS7A02G412100/TraesCS7D02G377900/TraesCS7B02G312600/TraesCS7D02G406100/TraesCS5A02G508500/TraesCS6B02G295600/TraesCS7B02G283800/TraesCS3D02G385700/TraesCS4B02G231…	25
Biological process	GO:0000957	mitochondrial RNA catabolic process	4/9760	10/66496	0.272941	TraesCS2B02G257300/TraesCS2D02G246100/TraesCS6B02G253600/TraesCS6A02G228100	4
Biological process	GO:0000958	mitochondrial mRNA catabolic process	4/9760	10/66496	0.272941	TraesCS2B02G257300/TraesCS2D02G246100/TraesCS6B02G253600/TraesCS6A02G228100	4
Biological process	GO:0002940	tRNA N2-guanine methylation	4/9760	10/66496	0.272941	TraesCS3A02G476600/TraesCS3D02G471100/TraesCS2A02G105300/TraesCS2D02G104900	4
Biological process	GO:0007263	nitric oxide mediated signal transduction	4/9760	10/66496	0.272941	TraesCS5D02G404600/TraesCS5A02G395300/TraesCS5B02G400100/novel.17012	4
Biological process	GO:0030656	regulation of vitamin metabolic process	4/9760	10/66496	0.272941	TraesCS4D02G027800/TraesCS4B02G030400/TraesCS4A02G283200/TraesCS3D02G312200	4
Biological process	GO:0032447	protein urmylation	4/9760	10/66496	0.272941	TraesCS5B02G074900/TraesCS5D02G094100/TraesCS5A02G068500/TraesCS5B02G209300	4
Biological process	GO:0042256	mature ribosome assembly	4/9760	10/66496	0.272941	TraesCS2A02G424900/TraesCS3A02G191100/TraesCS2B02G444700/TraesCS2D02G422900	4
Biological process	GO:0090143	nucleoid organization	4/9760	10/66496	0.272941	TraesCS2B02G234000/TraesCS4D02G292400/TraesCS4A02G010700/TraesCS4B02G293800	4
Biological process	GO:0070588	calcium ion transmembrane transport	17/9760	76/66496	0.275696	TraesCS3B02G165400/TraesCS7D02G181600/TraesCS2D02G443700/TraesCS3D02G155700/TraesCS7A02G047000/TraesCS2B02G087600/TraesCS6B02G250200/TraesCS7D02G184700/TraesCS7D02G372900/TraesCS1D02G166600/TraesCS3B02G174400/TraesCS3A02G147700/TraesCS1B02G188300/TraesCS4D02G290100/TraesCS2D02G072200/TraesCS6D02G029000/TraesCS4A02G156500	17
Biological process	GO:0015865	purine nucleotide transport	12/9760	49/66496	0.277955	TraesCS4A02G238500/TraesCS7D02G211700/TraesCS4D02G074900/TraesCS1D02G245700/TraesCS7A02G209800/TraesCS4B02G076400/TraesCS7D02G372900/TraesCS3D02G251700/TraesCS7B02G116600/TraesCS4D02G290100/TraesCS3B02G050500/TraesCS3B02G033100	12
Biological process	GO:0051503	adenine nucleotide transport	12/9760	49/66496	0.277955	TraesCS4A02G238500/TraesCS7D02G211700/TraesCS4D02G074900/TraesCS1D02G245700/TraesCS7A02G209800/TraesCS4B02G076400/TraesCS7D02G372900/TraesCS3D02G251700/TraesCS7B02G116600/TraesCS4D02G290100/TraesCS3B02G050500/TraesCS3B02G033100	12
Biological process	GO:0009789	positive regulation of abscisic acid-activated signaling pathway	35/9760	180/66496	0.278522	TraesCS3B02G411300/TraesCS5A02G368900/TraesCS5B02G336100/TraesCS1A02G169300/TraesCS1B02G248800/TraesCS6B02G432600/TraesCS4D02G209300/TraesCS2D02G280500/TraesCS3D02G371900/TraesCS6A02G394700/TraesCS1D02G167300/TraesCS4B02G208600/TraesCS3A02G378700/TraesCS4A02G096000/TraesCS1B02G282800/TraesCS1A02G234900/TraesCS6A02G259200/TraesCS3A02G187500/TraesCS5B02G371300/TraesCS6D02G240300/TraesCS5B02G166000/…	35
Biological process	GO:1901421	positive regulation of response to alcohol	35/9760	180/66496	0.278522	TraesCS3B02G411300/TraesCS5A02G368900/TraesCS5B02G336100/TraesCS1A02G169300/TraesCS1B02G248800/TraesCS6B02G432600/TraesCS4D02G209300/TraesCS2D02G280500/TraesCS3D02G371900/TraesCS6A02G394700/TraesCS1D02G167300/TraesCS4B02G208600/TraesCS3A02G378700/TraesCS4A02G096000/TraesCS1B02G282800/TraesCS1A02G234900/TraesCS6A02G259200/TraesCS3A02G187500/TraesCS5B02G371300/TraesCS6D02G240300/TraesCS5B02G166000/…	35
Biological process	GO:1905959	positive regulation of cellular response to alcohol	35/9760	180/66496	0.278522	TraesCS3B02G411300/TraesCS5A02G368900/TraesCS5B02G336100/TraesCS1A02G169300/TraesCS1B02G248800/TraesCS6B02G432600/TraesCS4D02G209300/TraesCS2D02G280500/TraesCS3D02G371900/TraesCS6A02G394700/TraesCS1D02G167300/TraesCS4B02G208600/TraesCS3A02G378700/TraesCS4A02G096000/TraesCS1B02G282800/TraesCS1A02G234900/TraesCS6A02G259200/TraesCS3A02G187500/TraesCS5B02G371300/TraesCS6D02G240300/TraesCS5B02G166000/…	35
Biological process	GO:0046189	phenol-containing compound biosynthetic process	36/9760	186/66496	0.279212	TraesCS5A02G090000/TraesCS3D02G041800/TraesCS5D02G102100/TraesCS7B02G434700/TraesCS5B02G417300/TraesCS3A02G037700/TraesCS5D02G102000/TraesCS3B02G045900/TraesCS5B02G416900/TraesCS5B02G098900/TraesCS5D02G422700/TraesCS5A02G092800/TraesCS7A02G518800/TraesCS5B02G417200/TraesCS6A02G151200/TraesCS6D02G141400/TraesCS5D02G196200/TraesCS5D02G105100/TraesCS5B02G130900/TraesCS5B02G095800/TraesCS5A02G193800/…	36
Biological process	GO:0070585	protein localization to mitochondrion	37/9760	192/66496	0.279212	TraesCS6B02G249700/TraesCS6D02G203300/TraesCS5D02G420700/TraesCS6A02G231900/TraesCS2A02G303400/TraesCS5A02G176600/TraesCS5B02G173300/TraesCS1B02G198400/TraesCS1D02G185700/TraesCS5D02G180300/novel.12399/TraesCS2B02G320000/TraesCS3D02G298400/TraesCS1B02G173300/TraesCS3A02G309700/TraesCS1D02G154800/TraesCS1D02G186800/TraesCS1A02G182500/TraesCS3B02G152700/TraesCS5D02G042300/TraesCS3B02G246400/TraesCS…	37
Biological process	GO:0072655	establishment of protein localization to mitochondrion	37/9760	192/66496	0.279212	TraesCS6B02G249700/TraesCS6D02G203300/TraesCS5D02G420700/TraesCS6A02G231900/TraesCS2A02G303400/TraesCS5A02G176600/TraesCS5B02G173300/TraesCS1B02G198400/TraesCS1D02G185700/TraesCS5D02G180300/novel.12399/TraesCS2B02G320000/TraesCS3D02G298400/TraesCS1B02G173300/TraesCS3A02G309700/TraesCS1D02G154800/TraesCS1D02G186800/TraesCS1A02G182500/TraesCS3B02G152700/TraesCS5D02G042300/TraesCS3B02G246400/TraesCS…	37
Biological process	GO:0007009	plasma membrane organization	6/9760	19/66496	0.280493	TraesCS4B02G211900/TraesCS4D02G212700/TraesCS4A02G092400/TraesCS3B02G422700/TraesCS3A02G390900/TraesCS3D02G383500	6
Biological process	GO:0008615	pyridoxine biosynthetic process	6/9760	19/66496	0.280493	TraesCS2A02G268800/TraesCS4D02G133600/TraesCS4B02G138900/TraesCS4A02G178700/TraesCS5A02G529000/TraesCS4D02G353700	6
Biological process	GO:0098787	mRNA cleavage involved in mRNA processing	6/9760	19/66496	0.280493	TraesCS4D02G091300/TraesCS1A02G267300/TraesCS2D02G215900/TraesCS7A02G424200/TraesCS7D02G417300/TraesCS3A02G389800	6
Biological process	GO:0098789	pre-mRNA cleavage required for polyadenylation	6/9760	19/66496	0.280493	TraesCS4D02G091300/TraesCS1A02G267300/TraesCS2D02G215900/TraesCS7A02G424200/TraesCS7D02G417300/TraesCS3A02G389800	6
Biological process	GO:0006730	one-carbon metabolic process	24/9760	116/66496	0.281503	TraesCS1A02G218700/TraesCS3A02G195300/TraesCS3D02G198600/TraesCS5B02G481000/TraesCS4D02G068100/TraesCS4B02G069300/TraesCS4A02G246100/TraesCS5D02G481300/TraesCS2D02G489900/TraesCS2B02G517500/TraesCS6A02G247900/TraesCS3D02G378700/TraesCS6B02G276800/TraesCS2A02G294800/TraesCS6D02G159100/TraesCS1D02G165100/TraesCS2B02G311300/TraesCS1A02G173700/TraesCS7D02G523500/TraesCS1B02G190700/TraesCS2D02G292600/…	24
Biological process	GO:0010193	response to ozone	18/9760	82/66496	0.281972	TraesCS4A02G264500/TraesCS4B02G050500/TraesCS4D02G050700/TraesCS4B02G235000/TraesCS7B02G311600/TraesCS4D02G236400/TraesCS4A02G059400/TraesCS3D02G025100/TraesCS7D02G405500/TraesCS4B02G105300/TraesCS2B02G107100/TraesCS4A02G201200/TraesCS7A02G412400/TraesCS3B02G024100/TraesCS1A02G390400/TraesCS1D02G398600/TraesCS7A02G116000/TraesCS1B02G175900	18
Biological process	GO:0046283	anthocyanin-containing compound metabolic process	51/9760	277/66496	0.285736	novel.8905/TraesCS3B02G598200/TraesCS1D02G149800/TraesCS2B02G289500/TraesCS2D02G527800/TraesCS4B02G055400/TraesCS6D02G320200/TraesCS7A02G334300/TraesCS3B02G205500/TraesCS3A02G279700/TraesCS3A02G279800/TraesCS2D02G317500/TraesCS2B02G194900/TraesCS6A02G339600/TraesCS3B02G313500/TraesCS6B02G370600/TraesCS4B02G235600/TraesCS2D02G176200/TraesCS3D02G181400/TraesCS7B02G246700/TraesCS5A02G461100/TraesCS2…	51
Biological process	GO:0046352	disaccharide catabolic process	10/9760	39/66496	0.289682	TraesCS6B02G222900/TraesCS2A02G292900/TraesCS1A02G183000/TraesCS6D02G183900/TraesCS1B02G197900/novel.18907/TraesCS6A02G195800/TraesCS2B02G320900/TraesCS2A02G304200/TraesCS4B02G093500	10
Biological process	GO:0046460	neutral lipid biosynthetic process	26/9760	128/66496	0.289682	novel.8800/TraesCS5A02G321800/TraesCS3B02G300200/TraesCS5B02G205800/TraesCS2D02G016300/TraesCS3D02G230200/TraesCS5D02G213600/TraesCS3B02G339300/TraesCS6A02G100300/TraesCS1B02G144000/TraesCS2A02G403000/TraesCS7A02G358900/TraesCS4D02G196500/TraesCSU02G179300/TraesCS3D02G267000/TraesCS5D02G299400/TraesCS5D02G328700/TraesCS6A02G100000/TraesCS7B02G268300/TraesCS6B02G128200/TraesCS7D02G363600/TraesCS5B…	26
Biological process	GO:0046463	acylglycerol biosynthetic process	26/9760	128/66496	0.289682	novel.8800/TraesCS5A02G321800/TraesCS3B02G300200/TraesCS5B02G205800/TraesCS2D02G016300/TraesCS3D02G230200/TraesCS5D02G213600/TraesCS3B02G339300/TraesCS6A02G100300/TraesCS1B02G144000/TraesCS2A02G403000/TraesCS7A02G358900/TraesCS4D02G196500/TraesCSU02G179300/TraesCS3D02G267000/TraesCS5D02G299400/TraesCS5D02G328700/TraesCS6A02G100000/TraesCS7B02G268300/TraesCS6B02G128200/TraesCS7D02G363600/TraesCS5B…	26
Biological process	GO:0052542	defense response by callose deposition	19/9760	88/66496	0.290912	TraesCS2B02G521100/TraesCS3D02G246000/TraesCS3A02G245500/TraesCS2D02G280500/TraesCS5A02G401400/TraesCS3B02G274100/TraesCS3A02G394400/novel.13136/TraesCS1B02G362200/TraesCS1D02G350600/TraesCS7D02G133800/TraesCS7B02G182000/TraesCS1A02G347700/TraesCS1D02G395600/TraesCS2B02G044800/TraesCS3B02G426400/TraesCS2A02G540900/TraesCS7D02G290600/TraesCS2A02G540500	19
Biological process	GO:0036473	cell death in response to oxidative stress	7/9760	24/66496	0.291012	TraesCS2D02G317500/TraesCS3D02G009800/TraesCS1D02G157900/TraesCS2A02G189200/TraesCS2B02G218100/novel.8054/TraesCS5A02G340300	7
Biological process	GO:0071244	cellular response to carbon dioxide	7/9760	24/66496	0.291012	TraesCS3D02G273200/TraesCS3A02G001500/TraesCS3B02G000400/TraesCS3B02G307700/TraesCS6B02G200100/TraesCS7A02G388800/TraesCS7D02G384700	7
Biological process	GO:0097468	programmed cell death in response to reactive oxygen species	7/9760	24/66496	0.291012	TraesCS2D02G317500/TraesCS3D02G009800/TraesCS1D02G157900/TraesCS2A02G189200/TraesCS2B02G218100/novel.8054/TraesCS5A02G340300	7
Biological process	GO:0080183	response to photooxidative stress	13/9760	55/66496	0.291521	TraesCS4B02G261900/TraesCS3A02G360300/TraesCS6A02G389300/TraesCS4D02G261900/TraesCS4A02G041000/TraesCS6B02G430000/TraesCS5D02G092000/TraesCS6D02G374200/novel.2078/TraesCS3D02G354100/TraesCS3B02G424200/novel.11750/TraesCS7A02G364000	13
Biological process	GO:0006875	cellular metal ion homeostasis	53/9760	290/66496	0.291521	TraesCS5D02G157600/TraesCS6D02G203800/TraesCS5A02G152400/TraesCS5B02G151000/TraesCS4B02G215200/TraesCS1A02G168900/TraesCS4A02G089100/TraesCS6A02G231300/TraesCS1D02G166900/TraesCS6B02G250000/TraesCS1B02G188000/TraesCS4D02G215700/TraesCS3B02G165400/TraesCS5B02G395800/TraesCS2D02G317500/TraesCS7A02G293500/TraesCS5D02G400800/TraesCS2D02G443700/TraesCS4D02G174000/TraesCS5A02G392600/TraesCS3D02G155700/…	53
Biological process	GO:0009218	pyrimidine ribonucleotide metabolic process	17/9760	77/66496	0.291521	TraesCS2A02G161300/TraesCS2B02G187300/TraesCS2D02G168400/TraesCS3B02G155300/TraesCS1D02G419400/TraesCS1A02G427100/TraesCS3D02G138500/TraesCS1B02G441900/TraesCS3B02G252000/TraesCS1B02G462000/TraesCS1D02G436900/TraesCS3A02G222100/TraesCS3D02G237100/TraesCS3A02G236700/TraesCS3A02G137600/TraesCS7B02G069300/TraesCS2A02G555100	17
Biological process	GO:0009220	pyrimidine ribonucleotide biosynthetic process	17/9760	77/66496	0.291521	TraesCS2A02G161300/TraesCS2B02G187300/TraesCS2D02G168400/TraesCS3B02G155300/TraesCS1D02G419400/TraesCS1A02G427100/TraesCS3D02G138500/TraesCS1B02G441900/TraesCS3B02G252000/TraesCS1B02G462000/TraesCS1D02G436900/TraesCS3A02G222100/TraesCS3D02G237100/TraesCS3A02G236700/TraesCS3A02G137600/TraesCS7B02G069300/TraesCS2A02G555100	17
Biological process	GO:0046132	pyrimidine ribonucleoside biosynthetic process	17/9760	77/66496	0.291521	TraesCS2A02G161300/TraesCS2B02G187300/TraesCS2D02G168400/TraesCS3B02G155300/TraesCS1D02G419400/TraesCS1A02G427100/TraesCS3D02G138500/TraesCS1B02G441900/TraesCS3B02G252000/TraesCS1B02G462000/TraesCS1D02G436900/TraesCS3A02G222100/TraesCS3D02G237100/TraesCS3A02G236700/TraesCS3A02G137600/TraesCS7B02G069300/TraesCS2A02G555100	17
Biological process	GO:0046134	pyrimidine nucleoside biosynthetic process	17/9760	77/66496	0.291521	TraesCS2A02G161300/TraesCS2B02G187300/TraesCS2D02G168400/TraesCS3B02G155300/TraesCS1D02G419400/TraesCS1A02G427100/TraesCS3D02G138500/TraesCS1B02G441900/TraesCS3B02G252000/TraesCS1B02G462000/TraesCS1D02G436900/TraesCS3A02G222100/TraesCS3D02G237100/TraesCS3A02G236700/TraesCS3A02G137600/TraesCS7B02G069300/TraesCS2A02G555100	17
Biological process	GO:0015866	ADP transport	8/9760	29/66496	0.291521	TraesCS7D02G211700/TraesCS1D02G245700/TraesCS7A02G209800/TraesCS7D02G372900/TraesCS7B02G116600/TraesCS4D02G290100/TraesCS3B02G050500/TraesCS3B02G033100	8
Biological process	GO:0015976	carbon utilization	8/9760	29/66496	0.291521	TraesCS1A02G110900/TraesCS1D02G112300/TraesCS1B02G129000/TraesCS3A02G230000/TraesCS3B02G259300/TraesCS5B02G243100/TraesCS3D02G223300/TraesCS7A02G454400	8
Biological process	GO:0055067	monovalent inorganic cation homeostasis	59/9760	327/66496	0.292513	TraesCS6D02G203800/TraesCS3D02G188000/novel.13966/TraesCS3B02G224700/TraesCS6A02G231300/TraesCS5D02G013100/TraesCS7D02G243000/TraesCS3A02G201200/TraesCS6B02G250000/TraesCS6A02G125200/TraesCS5A02G176100/TraesCS7A02G244400/TraesCS2B02G141900/TraesCS7B02G334700/TraesCS2D02G123000/TraesCS3A02G023200/TraesCS2A02G121000/TraesCS3A02G352800/TraesCS2A02G230100/TraesCS3B02G385500/TraesCS7D02G276400/TraesCS…	59
Biological process	GO:0034308	primary alcohol metabolic process	15/9760	66/66496	0.292513	TraesCS3D02G144900/TraesCS3A02G142700/TraesCS2D02G423500/TraesCS7B02G233600/TraesCS7D02G329500/novel.8800/TraesCS2A02G425500/TraesCS3A02G142800/TraesCS6A02G100300/TraesCS2B02G445900/TraesCS5D02G299400/TraesCS7A02G334600/TraesCS6A02G100000/TraesCS6B02G128200/TraesCS5B02G291100	15
Biological process	GO:0009809	lignin biosynthetic process	68/9760	383/66496	0.297129	TraesCS1B02G281200/TraesCS4B02G051600/TraesCS4D02G051900/TraesCS2D02G064900/TraesCS5B02G268300/TraesCS1D02G271100/TraesCS7D02G392100/novel.17830/TraesCS4A02G263200/TraesCS7D02G391900/TraesCS7A02G396300/TraesCS5A02G202900/TraesCS4B02G051000/TraesCS6A02G369800/TraesCS5A02G292100/TraesCS5B02G291500/TraesCS5D02G299500/TraesCS7B02G297700/TraesCS5D02G276200/TraesCS5B02G268100/TraesCS6A02G173700/TraesCS…	68
Biological process	GO:0071218	cellular response to misfolded protein	25/9760	123/66496	0.300887	TraesCS4D02G267600/TraesCS4A02G035500/TraesCS4D02G267800/TraesCS7D02G315300/TraesCS4B02G268200/TraesCS4B02G268400/TraesCS2B02G182300/TraesCS4A02G035700/TraesCS7A02G318700/TraesCS2D02G162600/TraesCS7B02G219600/TraesCS3A02G536400/TraesCS1B02G268600/TraesCS3B02G229900/TraesCS3D02G541800/TraesCS6B02G300900/TraesCS2B02G415400/TraesCS2A02G156800/TraesCS5A02G493100/TraesCS3B02G607500/TraesCS7A02G269600/…	25
Biological process	GO:0006265	DNA topological change	12/9760	50/66496	0.300887	TraesCS3B02G214600/TraesCS7D02G214300/TraesCS3D02G188800/TraesCS3A02G184800/TraesCS5B02G479200/TraesCS5D02G285200/TraesCS5A02G467500/TraesCS6A02G268600/TraesCS7A02G212500/TraesCS5D02G480300/TraesCS4A02G105600/TraesCS4B02G198400	12
Biological process	GO:0009895	negative regulation of catabolic process	14/9760	61/66496	0.305747	TraesCS3A02G398300/TraesCS3D02G392300/TraesCS3B02G430300/TraesCS2A02G213000/TraesCS2D02G218800/TraesCS7A02G495500/TraesCS2D02G193100/TraesCS2D02G050400/TraesCS4B02G068200/TraesCS4A02G246600/TraesCS2B02G212000/TraesCS7B02G401800/TraesCS1B02G374000/TraesCS1D02G361700	14
Biological process	GO:0010264	myo-inositol hexakisphosphate biosynthetic process	5/9760	15/66496	0.305747	TraesCS6D02G379900/TraesCS6B02G037000/TraesCS6A02G394400/TraesCS5A02G305400/TraesCS5D02G312400	5
Biological process	GO:0010289	homogalacturonan biosynthetic process	5/9760	15/66496	0.305747	TraesCS5D02G325800/TraesCS5B02G320100/TraesCS6D02G297600/TraesCS4D02G026900/TraesCS7B02G097000	5
Biological process	GO:0010394	homogalacturonan metabolic process	5/9760	15/66496	0.305747	TraesCS5D02G325800/TraesCS5B02G320100/TraesCS6D02G297600/TraesCS4D02G026900/TraesCS7B02G097000	5
Biological process	GO:0030322	stabilization of membrane potential	5/9760	15/66496	0.305747	TraesCS3D02G257700/TraesCS3A02G257700/TraesCS5D02G401200/TraesCS3B02G290500/TraesCS4B02G014500	5
Biological process	GO:0033517	myo-inositol hexakisphosphate metabolic process	5/9760	15/66496	0.305747	TraesCS6D02G379900/TraesCS6B02G037000/TraesCS6A02G394400/TraesCS5A02G305400/TraesCS5D02G312400	5
Biological process	GO:0042391	regulation of membrane potential	5/9760	15/66496	0.305747	TraesCS3D02G257700/TraesCS3A02G257700/TraesCS5D02G401200/TraesCS3B02G290500/TraesCS4B02G014500	5
Biological process	GO:0043201	response to leucine	5/9760	15/66496	0.305747	TraesCS1A02G150400/TraesCS1D02G147400/TraesCS4B02G338600/TraesCS4D02G335100/TraesCS5A02G508500	5
Biological process	GO:0072334	UDP-galactose transmembrane transport	5/9760	15/66496	0.305747	TraesCS7D02G321200/TraesCS7A02G370000/TraesCS7A02G324800/TraesCS7B02G225300/TraesCS2B02G620900	5
Biological process	GO:0080052	response to histidine	5/9760	15/66496	0.305747	TraesCS1A02G150400/TraesCS1D02G147400/TraesCS4B02G338600/TraesCS4D02G335100/TraesCS5A02G508500	5
Biological process	GO:0080053	response to phenylalanine	5/9760	15/66496	0.305747	TraesCS1A02G150400/TraesCS1D02G147400/TraesCS4B02G338600/TraesCS4D02G335100/TraesCS5A02G508500	5
Biological process	GO:0090449	phloem glucosinolate loading	5/9760	15/66496	0.305747	TraesCS5D02G012500/TraesCS4D02G026800/TraesCS5B02G001100/TraesCS4B02G029600/TraesCS4A02G283900	5
Biological process	GO:0140021	mitochondrial ADP transmembrane transport	5/9760	15/66496	0.305747	TraesCS7D02G211700/TraesCS7A02G209800/TraesCS7B02G116600/TraesCS3B02G050500/TraesCS3B02G033100	5
Biological process	GO:1901349	glucosinolate transport	5/9760	15/66496	0.305747	TraesCS5D02G012500/TraesCS4D02G026800/TraesCS5B02G001100/TraesCS4B02G029600/TraesCS4A02G283900	5
Biological process	GO:1990544	mitochondrial ATP transmembrane transport	5/9760	15/66496	0.305747	TraesCS7D02G211700/TraesCS7A02G209800/TraesCS7B02G116600/TraesCS3B02G050500/TraesCS3B02G033100	5
Biological process	GO:0090329	regulation of DNA-dependent DNA replication	23/9760	112/66496	0.30694	TraesCS5A02G060800/TraesCS5D02G072300/TraesCS5D02G111200/TraesCS1B02G200700/TraesCS5B02G071300/TraesCS5B02G239200/TraesCS5A02G482300/TraesCS1D02G178000/TraesCS4A02G245200/TraesCS1A02G179700/TraesCS1B02G285300/TraesCS5A02G098900/TraesCS4D02G069000/TraesCS1D02G312100/TraesCS4B02G070200/TraesCS1A02G311800/TraesCS1D02G173500/TraesCS1A02G167400/novel.15633/TraesCS4B02G210900/TraesCS4D02G211600/TraesCS…	23
Biological process	GO:0046364	monosaccharide biosynthetic process	35/9760	183/66496	0.314113	TraesCS3B02G423200/TraesCS3D02G384100/TraesCS6B02G187500/TraesCS7D02G377400/TraesCS6D02G148700/TraesCS3A02G073300/TraesCS7B02G283000/TraesCS7A02G357800/TraesCS5A02G108000/TraesCS7A02G381100/TraesCS5B02G115300/TraesCS3D02G073000/TraesCS5D02G122700/TraesCS7D02G364900/novel.7023/novel.11675/TraesCS4B02G211400/TraesCS3B02G087400/TraesCS3B02G398300/TraesCS3A02G391500/TraesCS4D02G220500/TraesCS4B02G220…	35
Biological process	GO:0042868	antisense RNA metabolic process	10/9760	40/66496	0.317527	TraesCS4D02G091300/TraesCS1A02G137000/TraesCS1A02G267300/TraesCS2D02G215900/TraesCS1B02G155600/TraesCS7A02G424200/TraesCS7D02G417300/TraesCS6D02G293500/TraesCS1D02G138000/TraesCS3A02G389800	10
Biological process	GO:0019252	starch biosynthetic process	27/9760	136/66496	0.320446	TraesCS2A02G468800/TraesCS2D02G468900/TraesCS2D02G290800/TraesCS3B02G433000/TraesCS1B02G076300/TraesCS3D02G394200/TraesCS1B02G165500/TraesCS5B02G246400/TraesCS7D02G344000/TraesCS1A02G058400/TraesCS7B02G472500/TraesCS6A02G307800/novel.4402/TraesCS7A02G336400/TraesCS1A02G247100/TraesCS6B02G336400/TraesCS7A02G189000/TraesCS7D02G535400/TraesCS5A02G248700/TraesCS6D02G090900/TraesCS6D02G287000/TraesCS7…	27
Biological process	GO:0071786	endoplasmic reticulum tubular network organization	9/9760	35/66496	0.320446	TraesCS1A02G346800/TraesCS3A02G278800/TraesCS1B02G360800/TraesCS7B02G241100/TraesCS1D02G349700/TraesCS3D02G279100/TraesCS1D02G083100/novel.5363/TraesCS3A02G151200	9
Biological process	GO:0036503	ERAD pathway	43/9760	232/66496	0.320446	TraesCS6A02G042600/TraesCS6B02G058300/TraesCS6D02G049100/TraesCS4D02G267600/TraesCS4A02G035500/TraesCS7D02G464800/TraesCS4D02G267800/TraesCS3A02G134100/TraesCS7A02G477300/TraesCS4B02G268200/TraesCS4B02G268400/TraesCS3D02G150400/TraesCS4A02G035700/TraesCS5B02G539000/TraesCS3B02G167800/novel.4621/TraesCS3A02G536400/TraesCS2D02G600900/TraesCS1B02G268600/TraesCS3B02G229900/TraesCS3D02G541800/TraesCS1…	43
Biological process	GO:0019932	second-messenger-mediated signaling	29/9760	148/66496	0.320446	TraesCS5A02G218200/TraesCS7A02G455200/TraesCS7B02G355500/TraesCS5D02G404600/TraesCS7A02G154100/TraesCS2D02G265700/TraesCS5A02G218300/TraesCS5A02G395300/TraesCS2B02G285400/TraesCS4B02G053800/TraesCS5B02G400100/TraesCS4D02G053800/TraesCS7D02G444100/TraesCS5B02G217500/TraesCS7B02G242400/TraesCS5B02G099100/TraesCS1A02G351300/TraesCS7A02G153800/TraesCS5D02G105300/TraesCS7A02G153100/TraesCS5B02G217400/…	29
Biological process	GO:0006264	mitochondrial DNA replication	6/9760	20/66496	0.320446	TraesCS3A02G488800/TraesCS3B02G536700/TraesCS3D02G484500/TraesCS1B02G341000/TraesCS1D02G329700/TraesCS3D02G222000	6
Biological process	GO:0006915	apoptotic process	6/9760	20/66496	0.320446	TraesCS6A02G083200/TraesCS6B02G113900/TraesCS6D02G077000/TraesCS6A02G276700/TraesCS6B02G304200/TraesCS6D02G257000	6
Biological process	GO:0031440	regulation of mRNA 3'-end processing	6/9760	20/66496	0.320446	TraesCS7D02G242100/TraesCS4D02G212800/TraesCS7A02G243300/TraesCS4B02G212000/TraesCS7B02G148200/TraesCS7B02G125000	6
Biological process	GO:0042981	regulation of apoptotic process	6/9760	20/66496	0.320446	TraesCS6A02G083200/TraesCS6B02G113900/TraesCS6D02G077000/TraesCS6A02G276700/TraesCS6B02G304200/TraesCS6D02G257000	6
Biological process	GO:0043478	pigment accumulation in response to UV light	6/9760	20/66496	0.320446	TraesCS2A02G521400/TraesCS2B02G550700/TraesCS7B02G181700/TraesCS2D02G523100/TraesCS7A02G284900/TraesCS7D02G284100	6
Biological process	GO:0043479	pigment accumulation in tissues in response to UV light	6/9760	20/66496	0.320446	TraesCS2A02G521400/TraesCS2B02G550700/TraesCS7B02G181700/TraesCS2D02G523100/TraesCS7A02G284900/TraesCS7D02G284100	6
Biological process	GO:0043480	pigment accumulation in tissues	6/9760	20/66496	0.320446	TraesCS2A02G521400/TraesCS2B02G550700/TraesCS7B02G181700/TraesCS2D02G523100/TraesCS7A02G284900/TraesCS7D02G284100	6
Biological process	GO:0043481	anthocyanin accumulation in tissues in response to UV light	6/9760	20/66496	0.320446	TraesCS2A02G521400/TraesCS2B02G550700/TraesCS7B02G181700/TraesCS2D02G523100/TraesCS7A02G284900/TraesCS7D02G284100	6
Biological process	GO:0051554	flavonol metabolic process	6/9760	20/66496	0.320446	TraesCS4D02G206000/TraesCS4A02G099200/TraesCS4B02G205100/TraesCS1A02G315300/TraesCS5B02G023700/TraesCS7D02G171200	6
Biological process	GO:0051555	flavonol biosynthetic process	6/9760	20/66496	0.320446	TraesCS4D02G206000/TraesCS4A02G099200/TraesCS4B02G205100/TraesCS1A02G315300/TraesCS5B02G023700/TraesCS7D02G171200	6
Biological process	GO:0090480	purine nucleotide-sugar transmembrane transport	6/9760	20/66496	0.320446	TraesCS7D02G321200/TraesCS7A02G324800/TraesCS7B02G225300/TraesCS2B02G620900/TraesCS7A02G323600/TraesCS7D02G321000	6
Biological process	GO:1900363	regulation of mRNA polyadenylation	6/9760	20/66496	0.320446	TraesCS7D02G242100/TraesCS4D02G212800/TraesCS7A02G243300/TraesCS4B02G212000/TraesCS7B02G148200/TraesCS7B02G125000	6
Biological process	GO:0006012	galactose metabolic process	16/9760	73/66496	0.322582	TraesCS4B02G179300/TraesCS5A02G314800/TraesCS5D02G321100/TraesCS5D02G511200/TraesCS4A02G125300/TraesCS5B02G315700/TraesCS1A02G443900/TraesCS2B02G109800/TraesCS2B02G109700/TraesCS1B02G478400/TraesCS1D02G451900/TraesCS2A02G097400/TraesCS6A02G298500/TraesCS4D02G180800/TraesCS6D02G278300/TraesCS2D02G321900	16
Biological process	GO:0005983	starch catabolic process	12/9760	51/66496	0.322964	TraesCS1A02G215500/TraesCS1D02G218000/TraesCS1B02G229000/TraesCS7A02G235200/TraesCS7D02G235200/TraesCSU02G023200/TraesCS3B02G190600/TraesCS5B02G246400/TraesCS3D02G167100/TraesCS1A02G247100/TraesCS5A02G248700/TraesCS7B02G139600	12
Biological process	GO:0010224	response to UV-B	33/9760	172/66496	0.322964	TraesCS4A02G264500/TraesCS4B02G050500/TraesCS4D02G050700/TraesCS2D02G099800/TraesCS5D02G177900/TraesCS2B02G117400/TraesCS5B02G170800/TraesCS2B02G323100/TraesCS6D02G248600/TraesCS4D02G141500/TraesCS2D02G090500/TraesCS2A02G100300/novel.19056/TraesCS5A02G173400/TraesCS7D02G426800/TraesCS2A02G306400/TraesCS3D02G356500/TraesCS3A02G362800/TraesCS3B02G280100/TraesCS1A02G390400/TraesCS2A02G281500/TraesCS…	33
Biological process	GO:0052541	plant-type cell wall cellulose metabolic process	14/9760	62/66496	0.322964	TraesCS6D02G364400/TraesCS6A02G379800/TraesCS6B02G418400/TraesCS3A02G379000/TraesCS4B02G097800/TraesCS3D02G372500/TraesCS4B02G306900/TraesCS1D02G244300/TraesCS5B02G396900/TraesCS5A02G392000/TraesCS2B02G406700/TraesCS1D02G005200/TraesCS2A02G134100/TraesCS4A02G407500	14
Biological process	GO:0006336	DNA replication-independent nucleosome assembly	7/9760	25/66496	0.322964	TraesCS4D02G008400/TraesCS4B02G006700/novel.1376/TraesCS1D02G388000/TraesCS5A02G486200/TraesCS5D02G500200/TraesCS2A02G275400	7
Biological process	GO:0006662	glycerol ether metabolic process	7/9760	25/66496	0.322964	TraesCS2A02G243200/TraesCS5B02G111800/TraesCS7A02G563600/TraesCS7D02G547400/TraesCS7A02G148700/TraesCS2B02G260500/TraesCS6B02G139700	7
Biological process	GO:0007205	protein kinase C-activating G protein-coupled receptor signaling pathway	7/9760	25/66496	0.322964	TraesCS5D02G089700/TraesCS5A02G076300/TraesCS5B02G082400/TraesCS3A02G315800/TraesCS7D02G291600/TraesCS7B02G198600/TraesCS1A02G235100	7
Biological process	GO:0015786	UDP-glucose transmembrane transport	7/9760	25/66496	0.322964	TraesCS7D02G321200/TraesCS7A02G324800/TraesCS7B02G225300/TraesCS2B02G620900/TraesCS7D02G105100/TraesCS1D02G053800/TraesCS7A02G109800	7
Biological process	GO:0051973	positive regulation of telomerase activity	7/9760	25/66496	0.322964	TraesCS3D02G408000/TraesCS3A02G413600/TraesCS3B02G448000/TraesCS2A02G323000/TraesCS2D02G339900/TraesCS3D02G408100/TraesCS2B02G359600	7
Biological process	GO:2000573	positive regulation of DNA biosynthetic process	7/9760	25/66496	0.322964	TraesCS3D02G408000/TraesCS3A02G413600/TraesCS3B02G448000/TraesCS2A02G323000/TraesCS2D02G339900/TraesCS3D02G408100/TraesCS2B02G359600	7
Biological process	GO:0019432	triglyceride biosynthetic process	24/9760	119/66496	0.32345	novel.8800/TraesCS5A02G321800/TraesCS3B02G300200/TraesCS5B02G205800/TraesCS2D02G016300/TraesCS3D02G230200/TraesCS5D02G213600/TraesCS3B02G339300/TraesCS6A02G100300/TraesCS1B02G144000/TraesCS7A02G358900/TraesCSU02G179300/TraesCS3D02G267000/TraesCS5D02G299400/TraesCS5D02G328700/TraesCS6A02G100000/TraesCS7B02G268300/TraesCS6B02G128200/TraesCS7D02G363600/TraesCS5B02G322500/TraesCS5B02G291100/TraesCS3B…	24
Biological process	GO:0007026	negative regulation of microtubule depolymerization	4/9760	11/66496	0.327275	TraesCS2B02G380500/TraesCS2D02G360000/TraesCS2A02G362600/TraesCS6D02G206600	4
Biological process	GO:0010135	ureide metabolic process	4/9760	11/66496	0.327275	TraesCS7D02G468600/TraesCS7B02G383900/TraesCS7A02G481500/TraesCS2A02G236200	4
Biological process	GO:0010136	ureide catabolic process	4/9760	11/66496	0.327275	TraesCS7D02G468600/TraesCS7B02G383900/TraesCS7A02G481500/TraesCS2A02G236200	4
Biological process	GO:0010966	regulation of phosphate transport	4/9760	11/66496	0.327275	TraesCS1B02G415800/TraesCS1A02G388400/TraesCS3D02G164900/TraesCS3D02G164800	4
Biological process	GO:0031111	negative regulation of microtubule polymerization or depolymerization	4/9760	11/66496	0.327275	TraesCS2B02G380500/TraesCS2D02G360000/TraesCS2A02G362600/TraesCS6D02G206600	4
Biological process	GO:0031114	regulation of microtubule depolymerization	4/9760	11/66496	0.327275	TraesCS2B02G380500/TraesCS2D02G360000/TraesCS2A02G362600/TraesCS6D02G206600	4
Biological process	GO:0048255	mRNA stabilization	4/9760	11/66496	0.327275	TraesCS7A02G495500/TraesCS2D02G193100/TraesCS2B02G212000/TraesCS7B02G401800	4
Biological process	GO:1902373	negative regulation of mRNA catabolic process	4/9760	11/66496	0.327275	TraesCS7A02G495500/TraesCS2D02G193100/TraesCS2B02G212000/TraesCS7B02G401800	4
Biological process	GO:1903312	negative regulation of mRNA metabolic process	4/9760	11/66496	0.327275	TraesCS7A02G495500/TraesCS2D02G193100/TraesCS2B02G212000/TraesCS7B02G401800	4
Biological process	GO:0051606	detection of stimulus	50/9760	276/66496	0.329968	novel.10001/TraesCS7D02G317500/TraesCS2D02G079600/TraesCS7A02G320600/TraesCS7B02G221600/TraesCS2D02G380500/TraesCS2B02G401300/TraesCS4D02G175200/TraesCS2A02G384100/TraesCS3A02G478500/TraesCS2D02G317500/TraesCS4B02G356500/TraesCS4D02G350200/novel.2012/TraesCS3D02G284500/TraesCS1B02G314700/TraesCS5A02G525900/TraesCS2B02G034200/TraesCS2D02G200900/TraesCS3B02G318600/TraesCS4A02G125100/TraesCS3D02G095…	50
Biological process	GO:0006275	regulation of DNA replication	28/9760	143/66496	0.329968	TraesCS1B02G336300/TraesCS1D02G324200/TraesCS5A02G060800/TraesCS5D02G072300/TraesCS1A02G323400/TraesCS5D02G111200/TraesCS1B02G200700/TraesCS5B02G071300/TraesCS5B02G239200/TraesCS5A02G482300/TraesCS1D02G178000/TraesCS4A02G245200/TraesCS1A02G179700/TraesCS1B02G285300/TraesCS5A02G098900/TraesCS4D02G069000/TraesCS1D02G312100/TraesCS3B02G289200/TraesCS4B02G070200/TraesCS1A02G311800/TraesCS1D02G173500/…	28
Biological process	GO:0065002	intracellular protein transmembrane transport	56/9760	313/66496	0.329968	TraesCS5A02G251000/TraesCS5B02G249000/TraesCS5D02G258900/TraesCS6B02G249700/TraesCS6D02G203300/TraesCS5D02G420700/TraesCS6A02G231900/TraesCS2A02G303400/TraesCS5A02G176600/TraesCS5B02G173300/TraesCS1B02G198400/TraesCS1D02G185700/TraesCS5D02G180300/novel.12399/TraesCS3B02G234900/TraesCS2B02G320000/TraesCS3D02G298400/TraesCS3D02G075800/TraesCS3D02G208200/TraesCS3B02G089800/TraesCS1B02G173300/TraesCS…	56
Biological process	GO:0010315	auxin efflux	15/9760	68/66496	0.331277	TraesCS4D02G206000/TraesCS4A02G099200/TraesCS4B02G205100/TraesCS1B02G099000/TraesCS6A02G308600/TraesCS7B02G181700/TraesCS3D02G421600/TraesCS3A02G426700/TraesCS6D02G287800/TraesCS3B02G462900/TraesCS7A02G284900/TraesCS1A02G315300/TraesCS5B02G023700/TraesCS5D02G291800/TraesCS7D02G284100	15
Biological process	GO:0006839	mitochondrial transport	55/9760	307/66496	0.331807	TraesCS6B02G249700/TraesCS6D02G203300/TraesCS5D02G420700/TraesCS6A02G231900/TraesCS2A02G303400/TraesCS5A02G176600/TraesCS5B02G173300/TraesCS1B02G198400/TraesCS1A02G191800/TraesCS1D02G185700/TraesCS5D02G180300/novel.12399/TraesCS2B02G320000/TraesCS3D02G298400/TraesCS1B02G206800/TraesCS7D02G211700/TraesCS1B02G173300/TraesCS3A02G309700/TraesCS1D02G154800/TraesCS4A02G179400/TraesCS1A02G182500/TraesCS…	55
Biological process	GO:2001057	reactive nitrogen species metabolic process	36/9760	191/66496	0.332094	TraesCS4B02G235000/TraesCS4D02G236400/TraesCS4A02G059400/TraesCS7A02G365100/TraesCS6D02G313100/TraesCS6A02G333900/TraesCS6D02G020700/TraesCS4A02G227300/TraesCS4D02G086900/TraesCS6B02G024900/TraesCS2B02G091300/TraesCS1B02G225000/TraesCS6B02G364600/TraesCS4B02G089000/TraesCS2D02G075000/TraesCS1A02G211000/TraesCS2A02G281700/TraesCS7D02G209200/TraesCS7D02G357300/TraesCS6A02G017500/TraesCS5B02G414000/…	36
Biological process	GO:0006096	glycolytic process	47/9760	258/66496	0.332094	TraesCS3B02G423200/TraesCS3D02G384100/TraesCS6B02G187500/TraesCS7D02G377400/TraesCS6D02G148700/TraesCS3A02G073300/TraesCS6A02G213700/TraesCS7B02G283000/TraesCS3B02G311900/TraesCS7D02G309500/TraesCS5A02G108000/TraesCS7A02G381100/TraesCS5B02G115300/TraesCS3A02G277700/TraesCS3D02G278000/TraesCS3D02G073000/TraesCS5D02G122700/TraesCS3A02G276100/TraesCS7B02G213300/TraesCS7A02G313100/TraesCS3B02G126400/…	47
Biological process	GO:0006757	ATP generation from ADP	47/9760	258/66496	0.332094	TraesCS3B02G423200/TraesCS3D02G384100/TraesCS6B02G187500/TraesCS7D02G377400/TraesCS6D02G148700/TraesCS3A02G073300/TraesCS6A02G213700/TraesCS7B02G283000/TraesCS3B02G311900/TraesCS7D02G309500/TraesCS5A02G108000/TraesCS7A02G381100/TraesCS5B02G115300/TraesCS3A02G277700/TraesCS3D02G278000/TraesCS3D02G073000/TraesCS5D02G122700/TraesCS3A02G276100/TraesCS7B02G213300/TraesCS7A02G313100/TraesCS3B02G126400/…	47
Biological process	GO:0009135	purine nucleoside diphosphate metabolic process	47/9760	258/66496	0.332094	TraesCS3B02G423200/TraesCS3D02G384100/TraesCS6B02G187500/TraesCS7D02G377400/TraesCS6D02G148700/TraesCS3A02G073300/TraesCS6A02G213700/TraesCS7B02G283000/TraesCS3B02G311900/TraesCS7D02G309500/TraesCS5A02G108000/TraesCS7A02G381100/TraesCS5B02G115300/TraesCS3A02G277700/TraesCS3D02G278000/TraesCS3D02G073000/TraesCS5D02G122700/TraesCS3A02G276100/TraesCS7B02G213300/TraesCS7A02G313100/TraesCS3B02G126400/…	47
Biological process	GO:0009179	purine ribonucleoside diphosphate metabolic process	47/9760	258/66496	0.332094	TraesCS3B02G423200/TraesCS3D02G384100/TraesCS6B02G187500/TraesCS7D02G377400/TraesCS6D02G148700/TraesCS3A02G073300/TraesCS6A02G213700/TraesCS7B02G283000/TraesCS3B02G311900/TraesCS7D02G309500/TraesCS5A02G108000/TraesCS7A02G381100/TraesCS5B02G115300/TraesCS3A02G277700/TraesCS3D02G278000/TraesCS3D02G073000/TraesCS5D02G122700/TraesCS3A02G276100/TraesCS7B02G213300/TraesCS7A02G313100/TraesCS3B02G126400/…	47
Biological process	GO:0042866	pyruvate biosynthetic process	47/9760	258/66496	0.332094	TraesCS3B02G423200/TraesCS3D02G384100/TraesCS6B02G187500/TraesCS7D02G377400/TraesCS6D02G148700/TraesCS3A02G073300/TraesCS6A02G213700/TraesCS7B02G283000/TraesCS3B02G311900/TraesCS7D02G309500/TraesCS5A02G108000/TraesCS7A02G381100/TraesCS5B02G115300/TraesCS3A02G277700/TraesCS3D02G278000/TraesCS3D02G073000/TraesCS5D02G122700/TraesCS3A02G276100/TraesCS7B02G213300/TraesCS7A02G313100/TraesCS3B02G126400/…	47
Biological process	GO:0046031	ADP metabolic process	47/9760	258/66496	0.332094	TraesCS3B02G423200/TraesCS3D02G384100/TraesCS6B02G187500/TraesCS7D02G377400/TraesCS6D02G148700/TraesCS3A02G073300/TraesCS6A02G213700/TraesCS7B02G283000/TraesCS3B02G311900/TraesCS7D02G309500/TraesCS5A02G108000/TraesCS7A02G381100/TraesCS5B02G115300/TraesCS3A02G277700/TraesCS3D02G278000/TraesCS3D02G073000/TraesCS5D02G122700/TraesCS3A02G276100/TraesCS7B02G213300/TraesCS7A02G313100/TraesCS3B02G126400/…	47
Biological process	GO:0042364	water-soluble vitamin biosynthetic process	45/9760	246/66496	0.335909	TraesCS7A02G376800/TraesCS7A02G357800/TraesCS4B02G023800/TraesCS7D02G373100/TraesCS4D02G021400/TraesCS7D02G364900/TraesCS1B02G266500/novel.7023/TraesCS7B02G278200/TraesCS2A02G268800/novel.11675/TraesCS1A02G255800/novel.18555/TraesCS4A02G290400/TraesCS4D02G133600/TraesCS1D02G255100/TraesCS2B02G440400/TraesCS4B02G105300/TraesCS6A02G084600/TraesCS6B02G117600/TraesCS2A02G421400/TraesCS4A02G201200/Tra…	45
Biological process	GO:1900055	regulation of leaf senescence	27/9760	138/66496	0.344944	TraesCS4A02G441400/TraesCS7B02G101500/TraesCS7D02G197300/TraesCS7A02G195800/TraesCS1B02G047000/TraesCS2D02G291000/TraesCS5D02G279100/TraesCS3A02G436100/TraesCS7D02G045000/TraesCS2B02G309700/TraesCS6B02G301800/TraesCS2D02G397800/TraesCS2A02G386400/TraesCS3D02G390100/novel.7935/novel.9964/TraesCS4D02G176000/TraesCS2A02G400200/TraesCS6A02G238300/TraesCS1D02G038000/TraesCS5D02G319600/TraesCS4A02G1306…	27
Biological process	GO:0015908	fatty acid transport	14/9760	63/66496	0.344944	TraesCS2D02G331600/TraesCS2A02G374100/TraesCSU02G020100/novel.2602/TraesCS2D02G370400/TraesCS7B02G127500/TraesCS3D02G230200/novel.5114/TraesCS7D02G222200/TraesCS3B02G161900/TraesCS3D02G144400/TraesCS2D02G134100/TraesCS2A02G331300/TraesCS2B02G154600	14
Biological process	GO:0015996	chlorophyll catabolic process	14/9760	63/66496	0.344944	TraesCS4B02G311100/TraesCS4A02G411000/TraesCS4D02G309000/TraesCS7D02G346100/TraesCS7A02G338900/TraesCS7B02G250200/TraesCS5A02G320400/TraesCS6D02G252700/TraesCS5B02G320700/TraesCS3B02G119400/TraesCS6A02G272700/TraesCS3D02G483600/TraesCS4D02G176000/TraesCS4A02G130600	14
Biological process	GO:0046149	pigment catabolic process	14/9760	63/66496	0.344944	TraesCS4B02G311100/TraesCS4A02G411000/TraesCS4D02G309000/TraesCS7D02G346100/TraesCS7A02G338900/TraesCS7B02G250200/TraesCS5A02G320400/TraesCS6D02G252700/TraesCS5B02G320700/TraesCS3B02G119400/TraesCS6A02G272700/TraesCS3D02G483600/TraesCS4D02G176000/TraesCS4A02G130600	14
Biological process	GO:0055081	anion homeostasis	28/9760	144/66496	0.344944	TraesCS6D02G203800/TraesCS6A02G231300/TraesCS6B02G250000/TraesCS5D02G362300/TraesCS7D02G209200/TraesCS1B02G415800/TraesCS3D02G378700/TraesCS7D02G276400/TraesCS2B02G430000/TraesCS1A02G388400/TraesCS7A02G276500/TraesCS7D02G296500/novel.6073/TraesCS3D02G164900/TraesCS5A02G366700/TraesCS2D02G408700/TraesCS2A02G411200/TraesCS3D02G164800/TraesCS5D02G375900/TraesCS1A02G257900/TraesCS4D02G207300/TraesCS7…	28
Biological process	GO:0000459	exonucleolytic trimming involved in rRNA processing	12/9760	52/66496	0.344944	TraesCS1A02G137000/novel.8044/TraesCS1B02G155600/TraesCS6D02G293500/TraesCS1D02G138000/TraesCS7D02G188900/novel.7811/novel.4390/TraesCS7A02G457300/novel.16313/TraesCS7B02G206000/novel.3302	12
Biological process	GO:0000467	exonucleolytic trimming to generate mature 3'-end of 5.8S rRNA from tricistronic rRNA transcript (SSU-rRNA, 5.8S rRNA, LSU-rRNA)	12/9760	52/66496	0.344944	TraesCS1A02G137000/novel.8044/TraesCS1B02G155600/TraesCS6D02G293500/TraesCS1D02G138000/TraesCS7D02G188900/novel.7811/novel.4390/TraesCS7A02G457300/novel.16313/TraesCS7B02G206000/novel.3302	12
Biological process	GO:0090503	RNA phosphodiester bond hydrolysis, exonucleolytic	12/9760	52/66496	0.344944	TraesCS1A02G137000/novel.8044/TraesCS1B02G155600/TraesCS6D02G293500/TraesCS1D02G138000/TraesCS7D02G188900/novel.7811/novel.4390/TraesCS7A02G457300/novel.16313/TraesCS7B02G206000/novel.3302	12
Biological process	GO:0006561	proline biosynthetic process	9/9760	36/66496	0.348501	TraesCS5B02G376900/TraesCS5A02G375000/TraesCS3B02G395900/TraesCS1D02G280700/TraesCS3B02G177000/novel.5140/TraesCS3D02G157800/TraesCS5A02G232200/TraesCS3A02G149900	9
Biological process	GO:0046113	nucleobase catabolic process	9/9760	36/66496	0.348501	TraesCS7D02G468600/TraesCS2B02G595300/TraesCS7B02G383900/TraesCS7A02G481500/TraesCS2A02G587900/TraesCS2D02G565300/TraesCS3B02G365000/TraesCS2A02G236200/TraesCS2B02G292700	9
Biological process	GO:0071806	protein transmembrane transport	56/9760	315/66496	0.348501	TraesCS5A02G251000/TraesCS5B02G249000/TraesCS5D02G258900/TraesCS6B02G249700/TraesCS6D02G203300/TraesCS5D02G420700/TraesCS6A02G231900/TraesCS2A02G303400/TraesCS5A02G176600/TraesCS5B02G173300/TraesCS1B02G198400/TraesCS1D02G185700/TraesCS5D02G180300/novel.12399/TraesCS3B02G234900/TraesCS2B02G320000/TraesCS3D02G298400/TraesCS3D02G075800/TraesCS3D02G208200/TraesCS3B02G089800/TraesCS1B02G173300/TraesCS…	56
Biological process	GO:0006021	inositol biosynthetic process	5/9760	16/66496	0.348501	TraesCS4A02G038500/TraesCS6D02G147900/TraesCS4D02G151200/TraesCS4B02G161300/TraesCS4A02G163700	5
Biological process	GO:0006524	alanine catabolic process	5/9760	16/66496	0.348501	TraesCS2B02G280600/TraesCS2D02G262400/TraesCS2A02G261600/TraesCS1B02G102700/TraesCS1A02G085600	5
Biological process	GO:0007041	lysosomal transport	5/9760	16/66496	0.348501	TraesCS2B02G289500/TraesCS3D02G367600/TraesCS2A02G270700/TraesCS3A02G375200/TraesCS7B02G210500	5
Biological process	GO:0009080	pyruvate family amino acid catabolic process	5/9760	16/66496	0.348501	TraesCS2B02G280600/TraesCS2D02G262400/TraesCS2A02G261600/TraesCS1B02G102700/TraesCS1A02G085600	5
Biological process	GO:0010190	cytochrome b6f complex assembly	5/9760	16/66496	0.348501	novel.12491/TraesCS3A02G516500/TraesCSU02G053500/TraesCS2A02G511200/TraesCS1B02G196300	5
Biological process	GO:0015714	phosphoenolpyruvate transport	5/9760	16/66496	0.348501	TraesCS2A02G220400/TraesCS3B02G149400/TraesCS2D02G226000/TraesCS3A02G130300/TraesCS3D02G131200	5
Biological process	GO:0015717	triose phosphate transport	5/9760	16/66496	0.348501	TraesCS2A02G220400/TraesCS3B02G149400/TraesCS2D02G226000/TraesCS3A02G130300/TraesCS3D02G131200	5
Biological process	GO:0035436	triose phosphate transmembrane transport	5/9760	16/66496	0.348501	TraesCS2A02G220400/TraesCS3B02G149400/TraesCS2D02G226000/TraesCS3A02G130300/TraesCS3D02G131200	5
Biological process	GO:0042851	L-alanine metabolic process	5/9760	16/66496	0.348501	TraesCS2B02G280600/TraesCS2D02G262400/TraesCS2A02G261600/TraesCS1B02G102700/TraesCS1A02G085600	5
Biological process	GO:0042853	L-alanine catabolic process	5/9760	16/66496	0.348501	TraesCS2B02G280600/TraesCS2D02G262400/TraesCS2A02G261600/TraesCS1B02G102700/TraesCS1A02G085600	5
Biological process	GO:0051180	vitamin transport	5/9760	16/66496	0.348501	TraesCS2B02G449100/TraesCS2A02G428400/TraesCS2B02G224800/TraesCS5B02G380500/TraesCS2D02G205200	5
Biological process	GO:0071277	cellular response to calcium ion	5/9760	16/66496	0.348501	TraesCS1D02G236200/TraesCS6D02G271900/TraesCS1A02G236100/TraesCS6A02G290600/TraesCS1B02G247700	5
Biological process	GO:2001142	nicotinate transport	5/9760	16/66496	0.348501	TraesCS2B02G449100/TraesCS2A02G428400/TraesCS2B02G224800/TraesCS5B02G380500/TraesCS2D02G205200	5
Biological process	GO:2001143	N-methylnicotinate transport	5/9760	16/66496	0.348501	TraesCS2B02G449100/TraesCS2A02G428400/TraesCS2B02G224800/TraesCS5B02G380500/TraesCS2D02G205200	5
Biological process	GO:0072525	pyridine-containing compound biosynthetic process	59/9760	334/66496	0.34887	TraesCS3B02G423200/TraesCS3D02G384100/TraesCS6B02G187500/TraesCS7D02G377400/TraesCS6D02G148700/TraesCS3A02G073300/TraesCS6A02G213700/TraesCS7B02G283000/TraesCS3B02G311900/TraesCS7D02G309500/TraesCS5A02G108000/TraesCS7A02G381100/TraesCS5B02G115300/TraesCS3A02G277700/TraesCS3D02G278000/TraesCS3D02G073000/TraesCS5D02G122700/TraesCS3A02G276100/TraesCS7B02G213300/TraesCS7A02G313100/TraesCS2A02G268800/…	59
Biological process	GO:0005991	trehalose metabolic process	15/9760	69/66496	0.34887	TraesCS1A02G210400/TraesCS4A02G062900/TraesCS1D02G213700/TraesCS6A02G248400/TraesCS6D02G230500/TraesCS6B02G276300/TraesCS4D02G239700/novel.6511/TraesCS1A02G339300/TraesCS1B02G351600/TraesCS1B02G083100/TraesCS1A02G183000/TraesCS1B02G197900/TraesCS1B02G224300/TraesCS1D02G341100	15
Biological process	GO:0009638	phototropism	8/9760	31/66496	0.351475	TraesCS2D02G317500/TraesCS4D02G120400/TraesCS4B02G122300/TraesCS4A02G192900/TraesCS1A02G302400/TraesCS6A02G223700/novel.2325/TraesCS1B02G312600	8
Biological process	GO:0001578	microtubule bundle formation	11/9760	47/66496	0.35156	novel.10001/TraesCS3B02G551200/TraesCS3D02G246500/TraesCS1D02G200600/novel.17550/novel.1554/TraesCS3B02G275000/TraesCS3A02G245000/TraesCS1A02G197100/TraesCS6A02G182000/TraesCS1B02G211700	11
Biological process	GO:0009581	detection of external stimulus	27/9760	139/66496	0.35156	TraesCS7D02G317500/TraesCS2D02G079600/TraesCS7A02G320600/TraesCS7B02G221600/TraesCS2D02G317500/TraesCS4B02G356500/TraesCS4D02G350200/novel.2012/TraesCS3D02G284500/TraesCS5A02G525900/TraesCS2D02G200900/TraesCS3B02G318600/TraesCS4A02G125100/TraesCS3A02G284700/TraesCS1B02G244300/TraesCS2D02G239100/TraesCS6D02G305800/TraesCS3B02G470600/novel.15494/novel.6608/novel.17653/TraesCS6A02G175800/TraesCS7A02…	27
Biological process	GO:0009582	detection of abiotic stimulus	27/9760	139/66496	0.35156	TraesCS7D02G317500/TraesCS2D02G079600/TraesCS7A02G320600/TraesCS7B02G221600/TraesCS2D02G317500/TraesCS4B02G356500/TraesCS4D02G350200/novel.2012/TraesCS3D02G284500/TraesCS5A02G525900/TraesCS2D02G200900/TraesCS3B02G318600/TraesCS4A02G125100/TraesCS3A02G284700/TraesCS1B02G244300/TraesCS2D02G239100/TraesCS6D02G305800/TraesCS3B02G470600/novel.15494/novel.6608/novel.17653/TraesCS6A02G175800/TraesCS7A02…	27
Biological process	GO:0015672	monovalent inorganic cation transport	85/9760	498/66496	0.35156	TraesCS5B02G029000/TraesCS5D02G038600/TraesCS5D02G013100/TraesCS5D02G375700/TraesCS5A02G030400/TraesCS3B02G280000/TraesCS3D02G344700/TraesCS3B02G383300/TraesCS5A02G176100/TraesCS3A02G250500/TraesCS4D02G170900/TraesCS5B02G197300/TraesCS2B02G141900/TraesCS6D02G273100/TraesCS2D02G123000/TraesCS7A02G385000/TraesCS4B02G204500/TraesCS7D02G181600/TraesCS2A02G223600/TraesCS4D02G205400/TraesCS3A02G023200/…	85
Biological process	GO:0006122	mitochondrial electron transport, ubiquinol to cytochrome c	7/9760	26/66496	0.35156	TraesCS1D02G263400/TraesCS1A02G263300/TraesCS1B02G273900/TraesCS1D02G249900/TraesCS1A02G250300/TraesCS3A02G458200/TraesCS3D02G451000	7
Biological process	GO:0032042	mitochondrial DNA metabolic process	7/9760	26/66496	0.35156	TraesCS3A02G488800/TraesCS3B02G536700/TraesCS3D02G484500/TraesCS1B02G341000/TraesCS1D02G329700/TraesCS2A02G362100/TraesCS3D02G222000	7
Biological process	GO:1901031	regulation of response to reactive oxygen species	7/9760	26/66496	0.35156	TraesCS7A02G161000/TraesCS7D02G162300/TraesCS5D02G219500/TraesCS5B02G211200/TraesCS7B02G066000/TraesCS5A02G212500/TraesCS5A02G168600	7
Biological process	GO:0002215	defense response to nematode	6/9760	21/66496	0.35156	TraesCS2D02G190200/TraesCS2A02G489500/TraesCS6B02G243400/TraesCS7D02G424900/TraesCS2D02G104600/TraesCS6A02G213300	6
Biological process	GO:0006567	threonine catabolic process	6/9760	21/66496	0.35156	TraesCS2B02G400000/TraesCS2D02G379000/TraesCS2A02G382700/TraesCS4D02G346900/TraesCS5A02G522600/TraesCS5A02G521200	6
Biological process	GO:0010239	chloroplast mRNA processing	6/9760	21/66496	0.35156	TraesCS3B02G304400/TraesCS3A02G270600/TraesCS6A02G337000/TraesCS2A02G239500/TraesCS6D02G317500/TraesCS3D02G270400	6
Biological process	GO:0031937	positive regulation of chromatin silencing	6/9760	21/66496	0.35156	TraesCS7D02G242100/TraesCS4D02G212800/TraesCS7A02G243300/TraesCS4B02G212000/TraesCS7B02G148200/TraesCS7B02G125000	6
Biological process	GO:0048577	negative regulation of short-day photoperiodism, flowering	6/9760	21/66496	0.35156	TraesCS5A02G166100/TraesCS5B02G163500/TraesCS5D02G170700/TraesCS1D02G302200/TraesCS1A02G302800/TraesCS1B02G313100	6
Biological process	GO:1904276	regulation of wax biosynthetic process	6/9760	21/66496	0.35156	TraesCSU02G003200/TraesCS1A02G138200/TraesCS1D02G134200/TraesCS2A02G157600/TraesCS4A02G370000/TraesCS4A02G165700	6
Biological process	GO:1904278	positive regulation of wax biosynthetic process	6/9760	21/66496	0.35156	TraesCSU02G003200/TraesCS1A02G138200/TraesCS1D02G134200/TraesCS2A02G157600/TraesCS4A02G370000/TraesCS4A02G165700	6
Biological process	GO:0060341	regulation of cellular localization	32/9760	169/66496	0.35156	TraesCS3D02G179300/TraesCS3A02G172900/TraesCS3B02G203800/TraesCS4A02G200100/TraesCS4D02G112900/TraesCS2D02G596000/TraesCS4B02G115200/TraesCS7D02G246400/TraesCS5A02G383300/TraesCS3A02G098600/novel.8788/TraesCS2A02G583800/TraesCS2B02G044300/TraesCS2D02G535000/TraesCS7A02G466100/TraesCS2A02G533100/TraesCS2A02G281600/TraesCS7A02G259600/TraesCS7B02G325400/TraesCS2A02G098600/TraesCS7B02G367500/TraesCS2…	32
Biological process	GO:0071417	cellular response to organonitrogen compound	30/9760	157/66496	0.35156	TraesCS5A02G218200/TraesCS2D02G457600/TraesCS7A02G455200/TraesCS7B02G355500/TraesCS7A02G154100/TraesCS5A02G401400/TraesCS2D02G265700/TraesCS5A02G218300/TraesCS2B02G285400/novel.13136/TraesCS7D02G444100/TraesCS5B02G217500/TraesCS7B02G242400/TraesCS7A02G153800/TraesCS7A02G153100/TraesCS2B02G479400/TraesCS7D02G470200/TraesCS5B02G217400/TraesCS2A02G257200/TraesCS2D02G226400/TraesCS3D02G161100/TraesCS…	30
Biological process	GO:0006672	ceramide metabolic process	16/9760	75/66496	0.35156	TraesCS3B02G357000/novel.8109/TraesCS3A02G443500/TraesCS4A02G226400/TraesCS3D02G435900/TraesCS3B02G477100/novel.6057/TraesCS3B02G575600/TraesCS3B02G255000/TraesCS6B02G280300/TraesCS2D02G299800/TraesCS6A02G289300/TraesCS5A02G194400/TraesCS7B02G221400/TraesCS6D02G269600/TraesCS4D02G215400	16
Biological process	GO:0009593	detection of chemical stimulus	16/9760	75/66496	0.35156	novel.10001/TraesCS4D02G175200/TraesCS3A02G478500/TraesCS1B02G314700/TraesCS2B02G034200/TraesCS3D02G095200/TraesCS3B02G551200/TraesCS3D02G246500/novel.17550/novel.1554/TraesCS3B02G275000/TraesCS3A02G478700/TraesCS4D02G000800/TraesCS3A02G245000/TraesCS7D02G291200/TraesCS4B02G002500	16
Biological process	GO:0006896	Golgi to vacuole transport	21/9760	104/66496	0.356734	TraesCS4B02G121300/TraesCS4D02G119400/TraesCS3D02G207900/TraesCS3B02G283800/TraesCS1A02G363100/TraesCS3D02G252800/TraesCS3A02G252300/TraesCS3D02G367600/TraesCS3A02G375200/TraesCS4D02G012300/TraesCS1A02G363200/TraesCS3A02G022400/TraesCS5A02G050400/TraesCS7B02G288400/novel.7597/TraesCS7A02G385500/TraesCS6A02G310600/novel.4691/TraesCS7A02G352100/novel.9687/novel.6392	21
Biological process	GO:0060627	regulation of vesicle-mediated transport	21/9760	104/66496	0.356734	TraesCS3D02G179300/TraesCS3A02G172900/TraesCS3B02G203800/TraesCS5A02G202800/TraesCS4A02G134600/TraesCS3A02G423700/TraesCS3A02G098600/TraesCS5D02G209200/TraesCS7A02G466100/TraesCS5B02G489300/TraesCS4B02G170500/TraesCS5B02G201300/TraesCS2A02G098600/TraesCS7B02G367500/TraesCS3B02G459600/TraesCS2D02G401000/TraesCS7B02G210500/novel.16328/TraesCS2B02G597400/TraesCS7A02G329100/TraesCS3B02G114200	21
Biological process	GO:0043069	negative regulation of programmed cell death	17/9760	81/66496	0.360196	TraesCS6A02G083200/TraesCS6B02G113900/TraesCS6D02G077000/TraesCS6A02G276700/TraesCS6B02G304200/TraesCS6D02G257000/TraesCS1D02G278800/TraesCS2D02G077300/TraesCS2B02G094800/TraesCS7A02G030900/TraesCS1A02G279500/TraesCS1B02G288600/TraesCS1B02G362200/TraesCS1D02G350600/TraesCS6B02G280300/TraesCS4A02G335300/TraesCS1A02G347700	17
Biological process	GO:0006493	protein O-linked glycosylation	12/9760	53/66496	0.365825	TraesCS7B02G185900/TraesCS7D02G286500/TraesCS7A02G293200/TraesCS1B02G047000/TraesCS5D02G461600/TraesCS1D02G038000/TraesCS5B02G460200/TraesCS7B02G209500/TraesCS1A02G036300/TraesCS7A02G309500/TraesCS5B02G215800/TraesCS5D02G462400	12
Biological process	GO:0051788	response to misfolded protein	26/9760	134/66496	0.370044	TraesCS4D02G267600/TraesCS4A02G035500/TraesCS4D02G267800/TraesCS7D02G315300/TraesCS4B02G268200/TraesCS4B02G268400/TraesCS2B02G182300/TraesCS4A02G035700/TraesCS7A02G318700/TraesCS2D02G162600/TraesCS7B02G219600/TraesCS3A02G536400/TraesCS1B02G268600/TraesCS3B02G229900/TraesCS3D02G541800/TraesCS2D02G424200/TraesCS6B02G300900/TraesCS2B02G415400/TraesCS2A02G156800/TraesCS5A02G493100/TraesCS3B02G607500/…	26
[truncated: 4,041 more rows]

## Sheet: CK7 vs. HS7
Ontology	ID	Description	GeneRatio	BgRatio	p.adjust	geneID	Count
[truncated: 5,409 more rows]
