# Supplementary material for: The Effect of Heat Stress on Wheat Flag Leaves Revealed by Metabolome and Transcriptome Analyses During the Reproductive Stage
Source: Int J Mol Sci. 2025 Feb 10;26(4):1468. doi: 10.3390/ijms26041468 (PMC11855456; doi:10.3390/ijms26041468)
Supplement: Supplementary file 1 [file ijms-26-01468-s001.zip › ijms-3427800-supplementary/Table S8.xlsx]

## Sheet: Sheet1
The expression pattern and annotation of ABC transporter family members
Gene ID	CK1 vs. HS1	CK7 vs. HS7	Subfamily	KEGG annotation	KOG
TraesCS1A02G343000	up		A	K05643 ATP-binding cassette, subfamily A (ABC1), member 3 | (RefSeq) ABC transporter A family member 1 (A)	At3g47780
TraesCS2A02G474100	up		A	K05643 ATP-binding cassette, subfamily A (ABC1), member 3 | (RefSeq) ABC transporter A family member 1 (A)	At1g63270
TraesCS5A02G193200	down	down	A	K05643 ATP-binding cassette, subfamily A (ABC1), member 3 | (RefSeq) ABC transporter A family member 1 (A)	At3g47780
TraesCS6A02G183200	down	down	A	K05643 ATP-binding cassette, subfamily A (ABC1), member 3 | (RefSeq) ABC transporter A family member 1-like isoform X1 (A)	At3g47780
TraesCS6B02G211300	down	down	A	K05643 ATP-binding cassette, subfamily A (ABC1), member 3 | (RefSeq) hypothetical protein (A)	At3g47780
TraesCS6D02G170100	down	down	A	K05643 ATP-binding cassette, subfamily A (ABC1), member 3 | (RefSeq) hypothetical protein (A)	At3g47780
TraesCS7D02G355100		down	A	K05643 ATP-binding cassette, subfamily A (ABC1), member 3 | (RefSeq) ABC transporter A family member 1 isoform X1 (A)	At3g47750
TraesCS1B02G356200		down	A	K05643 ATP-binding cassette, subfamily A (ABC1), member 3 | (RefSeq) ABC transporter A family member 1 (A)	At3g47780
TraesCS1D02G345200		down	A	K05643 ATP-binding cassette, subfamily A (ABC1), member 3 | (RefSeq) ABC transporter A family member 1 (A)	At3g47780
TraesCS3A02G417100	down		B	K05656 ATP-binding cassette, subfamily B (MDR/TAP), member 9 | (RefSeq) hypothetical protein (A)	At1g70610
TraesCS5A02G392600	down		B	K05656 ATP-binding cassette, subfamily B (MDR/TAP), member 9 | (RefSeq) hypothetical protein (A)	At5g39040
TraesCS7B02G282800	down		B	K05657 ATP-binding cassette, subfamily B (MDR/TAP), member 10 | (RefSeq) ABC transporter B family member 28 (A)	At4g25450
TraesCS7A02G380900	down		B	K05657 ATP-binding cassette, subfamily B (MDR/TAP), member 10 | (RefSeq) ABC transporter B family member 28 (A)	At4g25450
TraesCS7B02G181700	down	down	B	K05658 ATP-binding cassette, subfamily B (MDR/TAP), member 1 [EC:7.6.2.2] | (RefSeq) ABC transporter B family member 1 (A)	At2g36910
TraesCS7D02G068400	up		B	K05658 ATP-binding cassette, subfamily B (MDR/TAP), member 1 [EC:7.6.2.2] | (RefSeq) putative multidrug resistance protein (A)	At3g28345
TraesCS7D02G284100	down	down	B	K05658 ATP-binding cassette, subfamily B (MDR/TAP), member 1 [EC:7.6.2.2] | (RefSeq) ABC transporter B family member 1 (A)	At2g36910
TraesCSU02G115000	down		B	K05658 ATP-binding cassette, subfamily B (MDR/TAP), member 1 [EC:7.6.2.2] | (RefSeq) uncharacterized protein LOC111781709 (A)	At1g49390
TraesCS1B02G099000	down	down	B	K05658 ATP-binding cassette, subfamily B (MDR/TAP), member 1 [EC:7.6.2.2] | (RefSeq) ABC transporter B family member 21-like (A)	At2g47000
TraesCS1B02G387400	down	down	B	K05658 ATP-binding cassette, subfamily B (MDR/TAP), member 1 [EC:7.6.2.2] | (RefSeq) ABC transporter B family member 5-like (A)	At1g02520
TraesCS2A02G168600	up	up	B	K05658 ATP-binding cassette, subfamily B (MDR/TAP), member 1 [EC:7.6.2.2] | (RefSeq) uncharacterized protein LOC111274727 isoform X1 (A)	At1g72400
TraesCS2A02G521400	down	down	B	K05658 ATP-binding cassette, subfamily B (MDR/TAP), member 1 [EC:7.6.2.2] | (RefSeq) ABC transporter B family member 19-like (A)	At3g28860
TraesCS2B02G194900	up	up	B	K05658 ATP-binding cassette, subfamily B (MDR/TAP), member 1 [EC:7.6.2.2] | (RefSeq) uncharacterized protein LOC111274727 isoform X1 (A)	At1g72400
TraesCS2B02G550700	down	down	B	K05658 ATP-binding cassette, subfamily B (MDR/TAP), member 1 [EC:7.6.2.2] | (RefSeq) ABC transporter B family member 19-like (A)	At3g28860
TraesCS2D02G176200	up	up	B	K05658 ATP-binding cassette, subfamily B (MDR/TAP), member 1 [EC:7.6.2.2] | (RefSeq) uncharacterized protein LOC111274727 isoform X1 (A)	At1g72400
TraesCS2D02G523100	down	down	B	K05658 ATP-binding cassette, subfamily B (MDR/TAP), member 1 [EC:7.6.2.2] | (RefSeq) ABC transporter B family member 19-like (A)	At3g28860
TraesCS3A02G143800	up		B	K05658 ATP-binding cassette, subfamily B (MDR/TAP), member 1 [EC:7.6.2.2] | (RefSeq) ABC transporter B family member 6 (A)	At3g18290
TraesCS3A02G258000	up	up	B	K05658 ATP-binding cassette, subfamily B (MDR/TAP), member 1 [EC:7.6.2.2] | (RefSeq) ABC transporter B family member 4-like (A)	At1g02520
TraesCS3A02G258300	down	down	B	K05658 ATP-binding cassette, subfamily B (MDR/TAP), member 1 [EC:7.6.2.2] | (RefSeq) ABC transporter B family member 4-like (A)	At1g02520
TraesCS3A02G258400	down	down	B	K05658 ATP-binding cassette, subfamily B (MDR/TAP), member 1 [EC:7.6.2.2] | (RefSeq) ABC transporter B family member 5-like isoform X1 (A)	At1g02520
TraesCS3A02G285200	up		B	K05658 ATP-binding cassette, subfamily B (MDR/TAP), member 1 [EC:7.6.2.2] | (RefSeq) putative ABC transporter B family member 8 (A)	At3g28345
TraesCS3A02G536300	down		B	K05658 ATP-binding cassette, subfamily B (MDR/TAP), member 1 [EC:7.6.2.2] | (RefSeq) ABC transporter B family member 20-like (A)	At3g55320
TraesCS3B02G440500	up	up	B	K05658 ATP-binding cassette, subfamily B (MDR/TAP), member 1 [EC:7.6.2.2] | (RefSeq) uncharacterized protein LOC111781709 (A)	At1g17020
TraesCS3D02G257900	up		B	K05658 ATP-binding cassette, subfamily B (MDR/TAP), member 1 [EC:7.6.2.2] | (RefSeq) ABC transporter B family member 4-like (A)	At1g02520
TraesCS3D02G258200	down	down	B	K05658 ATP-binding cassette, subfamily B (MDR/TAP), member 1 [EC:7.6.2.2] | (RefSeq) ABC transporter B family member 4-like (A)	At1g02520
TraesCS3D02G541700	down	down	B	K05658 ATP-binding cassette, subfamily B (MDR/TAP), member 1 [EC:7.6.2.2] | (RefSeq) ABC transporter B family member 20-like (A)	At3g55320
TraesCS4B02G374200	up	up	B	K05658 ATP-binding cassette, subfamily B (MDR/TAP), member 1 [EC:7.6.2.2] | (RefSeq) uncharacterized protein LOC111781709 (A)	At1g17020
TraesCS4B02G374300	up	up	B	K05658 ATP-binding cassette, subfamily B (MDR/TAP), member 1 [EC:7.6.2.2] | (RefSeq) uncharacterized protein LOC111781709 (A)	At1g17020
TraesCS4D02G363100	up	up	B	K05658 ATP-binding cassette, subfamily B (MDR/TAP), member 1 [EC:7.6.2.2] | (RefSeq) uncharacterized protein LOC111781709 (A)	At1g17020
TraesCS4D02G363300	up	up	B	K05658 ATP-binding cassette, subfamily B (MDR/TAP), member 1 [EC:7.6.2.2] | (RefSeq) uncharacterized protein LOC111781709 (A)	At1g17020
TraesCS5A02G539700	up	up	B	K05658 ATP-binding cassette, subfamily B (MDR/TAP), member 1 [EC:7.6.2.2] | (RefSeq) uncharacterized protein LOC111781709 (A)	At1g17020
TraesCS5A02G539800	up	up	B	K05658 ATP-binding cassette, subfamily B (MDR/TAP), member 1 [EC:7.6.2.2] | (RefSeq) uncharacterized protein LOC111781709 (A)	At1g17020
TraesCS5A02G539900	up	up	B	K05658 ATP-binding cassette, subfamily B (MDR/TAP), member 1 [EC:7.6.2.2] | (RefSeq) uncharacterized protein LOC111781709 (A)	At1g17020
TraesCS5D02G560900	down		B	K05658 ATP-binding cassette, subfamily B (MDR/TAP), member 1 [EC:7.6.2.2] | (RefSeq) uncharacterized protein LOC111274727 isoform X1 (A)	At5g43310
TraesCS6B02G145800	down		B	K05658 ATP-binding cassette, subfamily B (MDR/TAP), member 1 [EC:7.6.2.2] | (RefSeq) ABC transporter B family member 4-like (A)	At3g62150
TraesCS7A02G141100	up	up	B	K05658 ATP-binding cassette, subfamily B (MDR/TAP), member 1 [EC:7.6.2.2] | (RefSeq) uncharacterized protein LOC111781709 (A)	At5g20400
TraesCS7A02G284900	down	down	B	K05658 ATP-binding cassette, subfamily B (MDR/TAP), member 1 [EC:7.6.2.2] | (RefSeq) ABC transporter B family member 1 (A)	At2g36910
TraesCS7B02G003000	down	down	B	K05658 ATP-binding cassette, subfamily B (MDR/TAP), member 1 [EC:7.6.2.2] | (RefSeq) uncharacterized protein LOC111274727 isoform X1 (A)	At5g43310
novel.4621	up	up	B	K05658 ATP-binding cassette, subfamily B (MDR/TAP), member 1 [EC:7.6.2.2] | (RefSeq) ABC transporter B family member 6 (A)	At1g45000
TraesCS4B02G172000	down		B	K05662 ATP-binding cassette, subfamily B (MDR/TAP), member 7 | (RefSeq) ABC transporter B family member 25, mitochondrial-like (A)	At5g58270
TraesCS4D02G174000	down		B	K05662 ATP-binding cassette, subfamily B (MDR/TAP), member 7 | (RefSeq) ABC transporter B family member 25, mitochondrial-like (A)	At5g58270
TraesCS5D02G402400		down	B	K05656 ATP-binding cassette, subfamily B (MDR/TAP), member 9 | (RefSeq) hypothetical protein (A)	At5g39040
novel.3954		down	B	K05656 ATP-binding cassette, subfamily B (MDR/TAP), member 9 | (RefSeq) hypothetical protein (A)	At5g39040
TraesCS1A02G081300		down	B	K05658 ATP-binding cassette, subfamily B (MDR/TAP), member 1 [EC:7.6.2.2] | (RefSeq) ABC transporter B family member 21-like (A)	At2g47000
TraesCS1A02G331300		up	B	K05658 ATP-binding cassette, subfamily B (MDR/TAP), member 1 [EC:7.6.2.2] | (RefSeq) uncharacterized protein LOC111781709 (A)	At3g21420
TraesCS1A02G368500		down	B	K05658 ATP-binding cassette, subfamily B (MDR/TAP), member 1 [EC:7.6.2.2] | (RefSeq) ABC transporter B family member 5-like (A)	At1g02520
TraesCS1B02G234600		down	B	K05658 ATP-binding cassette, subfamily B (MDR/TAP), member 1 [EC:7.6.2.2] | (RefSeq) uncharacterized protein LOC111781709 (A)	At1g17020
TraesCS1B02G345200		up	B	K05658 ATP-binding cassette, subfamily B (MDR/TAP), member 1 [EC:7.6.2.2] | (RefSeq) uncharacterized protein LOC111781709 (A)	At1g17020
TraesCS1D02G082900		down	B	K05658 ATP-binding cassette, subfamily B (MDR/TAP), member 1 [EC:7.6.2.2] | (RefSeq) ABC transporter B family member 21-like (A)	At2g47000
TraesCS1D02G374300		down	B	K05658 ATP-binding cassette, subfamily B (MDR/TAP), member 1 [EC:7.6.2.2] | (RefSeq) ABC transporter B family member 5-like (A)	At1g02520
TraesCS3B02G291000		down	B	K05658 ATP-binding cassette, subfamily B (MDR/TAP), member 1 [EC:7.6.2.2] | (RefSeq) ABC transporter B family member 4-like (A)	At1g02520
TraesCS3B02G291100		down	B	K05658 ATP-binding cassette, subfamily B (MDR/TAP), member 1 [EC:7.6.2.2] | (RefSeq) ABC transporter B family member 5-like isoform X1 (A)	At1g02520
TraesCS3D02G285300		down	B	K05658 ATP-binding cassette, subfamily B (MDR/TAP), member 1 [EC:7.6.2.2] | (RefSeq) putative ABC transporter B family member 8 (A)	At3g28345
TraesCS3D02G450500		up	B	K05658 ATP-binding cassette, subfamily B (MDR/TAP), member 1 [EC:7.6.2.2] | (RefSeq) uncharacterized protein LOC111781709 (A)	At3g21420
TraesCS4A02G006900		down	B	K05658 ATP-binding cassette, subfamily B (MDR/TAP), member 1 [EC:7.6.2.2] | (RefSeq) ABC transporter B family member 19-like (A)	At3g28860
TraesCS4A02G101600		up	B	K05658 ATP-binding cassette, subfamily B (MDR/TAP), member 1 [EC:7.6.2.2] | (RefSeq) ABC transporter B family member 6-like (A)	At2g39480
TraesCS4B02G203000		up	B	K05658 ATP-binding cassette, subfamily B (MDR/TAP), member 1 [EC:7.6.2.2] | (RefSeq) ABC transporter B family member 6-like (A)	At2g39480
TraesCS4B02G374100		up	B	K05658 ATP-binding cassette, subfamily B (MDR/TAP), member 1 [EC:7.6.2.2] | (RefSeq) uncharacterized protein LOC111781709 (A)	At1g17020
TraesCS4D02G174600		up	B	K05658 ATP-binding cassette, subfamily B (MDR/TAP), member 1 [EC:7.6.2.2] | (RefSeq) uncharacterized protein LOC111274727 isoform X1 (A)	At1g17360_1
TraesCS4D02G203900		up	B	K05658 ATP-binding cassette, subfamily B (MDR/TAP), member 1 [EC:7.6.2.2] | (RefSeq) ABC transporter B family member 6-like (A)	At2g39480
TraesCS4D02G296900		down	B	K05658 ATP-binding cassette, subfamily B (MDR/TAP), member 1 [EC:7.6.2.2] | (RefSeq) ABC transporter B family member 19-like (A)	At3g28860
TraesCS4D02G363000		up	B	K05658 ATP-binding cassette, subfamily B (MDR/TAP), member 1 [EC:7.6.2.2] | (RefSeq) uncharacterized protein LOC111781709 (A)	At1g17020
TraesCS4D02G363200		up	B	K05658 ATP-binding cassette, subfamily B (MDR/TAP), member 1 [EC:7.6.2.2] | (RefSeq) uncharacterized protein LOC111781709 (A)	At1g17020
TraesCS5A02G539600		up	B	K05658 ATP-binding cassette, subfamily B (MDR/TAP), member 1 [EC:7.6.2.2] | (RefSeq) uncharacterized protein LOC111781709 (A)	At1g17020
TraesCS6B02G145700		down	B	K05658 ATP-binding cassette, subfamily B (MDR/TAP), member 1 [EC:7.6.2.2] | (RefSeq) ABC transporter B family member 4-like (A)	At1g02520
TraesCS7D02G364700	up	up	C	K05665 ATP-binding cassette, subfamily C (CFTR/MRP), member 1 [EC:7.6.2.3] | (RefSeq) ABC transporter C family member 8-like (A)	At3g21250
TraesCS1B02G433800	down	down	C	K05665 ATP-binding cassette, subfamily C (CFTR/MRP), member 1 [EC:7.6.2.3] | (RefSeq) ABC transporter C family member 2 (A)	At2g34660
TraesCS2A02G057100	down	down	C	K05665 ATP-binding cassette, subfamily C (CFTR/MRP), member 1 [EC:7.6.2.3] | (RefSeq) ABC transporter C family member 4-like (A)	At2g47800
TraesCS2A02G451500	down	down	C	K05665 ATP-binding cassette, subfamily C (CFTR/MRP), member 1 [EC:7.6.2.3] | (RefSeq) putative ABC transporter C family member 15 (A)	At3g60160
TraesCS2B02G472800	down	down	C	K05665 ATP-binding cassette, subfamily C (CFTR/MRP), member 1 [EC:7.6.2.3] | (RefSeq) LOW QUALITY PROTEIN: putative ABC transporter C family member 15 (A)	At3g60160
TraesCS2D02G464800	down	down	C	K05665 ATP-binding cassette, subfamily C (CFTR/MRP), member 1 [EC:7.6.2.3] | (RefSeq) ABC transporter C family member 2 (A)	At2g34660
TraesCS3A02G123000	up	up	C	K05665 ATP-binding cassette, subfamily C (CFTR/MRP), member 1 [EC:7.6.2.3] | (RefSeq) ABC transporter C family member 8-like isoform X1 (A)	At3g21250
TraesCS3A02G362500	down	down	C	K05665 ATP-binding cassette, subfamily C (CFTR/MRP), member 1 [EC:7.6.2.3] | (RefSeq) ABC transporter C family member 3 (A)	At3g13080
TraesCS3B02G142200	down	down	C	K05665 ATP-binding cassette, subfamily C (CFTR/MRP), member 1 [EC:7.6.2.3] | (RefSeq) ABC transporter C family member 8-like isoform X1 (A)	At3g21250
TraesCS3B02G395000	up		C	K05665 ATP-binding cassette, subfamily C (CFTR/MRP), member 1 [EC:7.6.2.3] | (RefSeq) ABC transporter C family member 3 (A)	At3g13080
TraesCS3D02G129900	down		C	K05665 ATP-binding cassette, subfamily C (CFTR/MRP), member 1 [EC:7.6.2.3] | (RAP-DB) Os01g0173900; Similar to MRP-like ABC transporter. (A)	At3g13080
TraesCS4A02G051100	down		C	K05665 ATP-binding cassette, subfamily C (CFTR/MRP), member 1 [EC:7.6.2.3] | (RefSeq) ABC transporter C family member 3-like (A)	At3g13080
TraesCS4D02G253300	down		C	K05665 ATP-binding cassette, subfamily C (CFTR/MRP), member 1 [EC:7.6.2.3] | (RAP-DB) Os01g0173900; Similar to MRP-like ABC transporter. (A)	At3g13080
TraesCS7A02G358100	up	up	C	K05665 ATP-binding cassette, subfamily C (CFTR/MRP), member 1 [EC:7.6.2.3] | (RefSeq) ABC transporter C family member 8-like (A)	At3g21250
novel.8236	down		C	K05665 ATP-binding cassette, subfamily C (CFTR/MRP), member 1 [EC:7.6.2.3] | (RefSeq) ABC transporter C family member 4-like (A)	--
novel.10605	up		C	K05665 ATP-binding cassette, subfamily C (CFTR/MRP), member 1 [EC:7.6.2.3] | (RefSeq) ABC transporter C family member 3 (A)	--
novel.17163	down	down	C	K05665 ATP-binding cassette, subfamily C (CFTR/MRP), member 1 [EC:7.6.2.3] | (RefSeq) ABC transporter C family member 14-like (A)	At2g47800
novel.19215	down		C	K05665 ATP-binding cassette, subfamily C (CFTR/MRP), member 1 [EC:7.6.2.3] | (RefSeq) ABC transporter C family member 2 (A)	At1g30400
TraesCSU02G093100	down	down	C	K05666 ATP-binding cassette, subfamily C (CFTR/MRP), member 2 | (RefSeq) ABC transporter C family member 10-like (A)	At3g59140
TraesCS4B02G343800	up		C	K05666 ATP-binding cassette, subfamily C (CFTR/MRP), member 2 | (RefSeq) ABC transporter C family member 3-like isoform X1 (A)	At1g04120
TraesCS4D02G085800	up	up	C	K05666 ATP-binding cassette, subfamily C (CFTR/MRP), member 2 | (RefSeq) ABC transporter C family member 10-like isoform X1 (A)	At3g59140
TraesCS4D02G339000	up	down	C	K05666 ATP-binding cassette, subfamily C (CFTR/MRP), member 2 | (RefSeq) ABC transporter C family member 3-like isoform X1 (A)	At1g04120
TraesCS7B02G015400	down		C	K05666 ATP-binding cassette, subfamily C (CFTR/MRP), member 2 | (RefSeq) ABC transporter C family member 10-like isoform X1 (A)	At3g59140
TraesCS7B02G016500	down	down	C	K05666 ATP-binding cassette, subfamily C (CFTR/MRP), member 2 | (RefSeq) ABC transporter C family member 10-like (A)	At3g59140
novel.16694	up		C	K05666 ATP-binding cassette, subfamily C (CFTR/MRP), member 2 | (RefSeq) LOW QUALITY PROTEIN: ABC transporter C family member 10 (A)	At3g59140
TraesCS7A02G149200	down		C	K05674 ATP-binding cassette, subfamily C (CFTR/MRP), member 10 | (RefSeq) ABC transporter C family member 13 isoform X1 (A)	At2g07680
TraesCS7B02G052900	down		C	K05674 ATP-binding cassette, subfamily C (CFTR/MRP), member 10 | (RefSeq) ABC transporter C family member 13 isoform X1 (A)	At2g07680
TraesCS1A02G404300		down	C	K05665 ATP-binding cassette, subfamily C (CFTR/MRP), member 1 [EC:7.6.2.3] | (RefSeq) ABC transporter C family member 2 (A)	At2g34660
TraesCS4D02G148500		down	C	K05665 ATP-binding cassette, subfamily C (CFTR/MRP), member 1 [EC:7.6.2.3] | (RefSeq) ABC transporter C family member 14-like (A)	At3g62870
TraesCS5A02G467600		down	C	K05665 ATP-binding cassette, subfamily C (CFTR/MRP), member 1 [EC:7.6.2.3] | (RefSeq) ABC transporter C family member 14-like (A)	At2g47800
TraesCS5D02G480600		down	C	K05665 ATP-binding cassette, subfamily C (CFTR/MRP), member 1 [EC:7.6.2.3] | (RefSeq) ABC transporter C family member 14-like (A)	At2g47800
novel.3373		up	C	K05665 ATP-binding cassette, subfamily C (CFTR/MRP), member 1 [EC:7.6.2.3] | (RefSeq) ABC transporter C family member 4-like (A)	--
TraesCS7D02G114100		up	C	K05666 ATP-binding cassette, subfamily C (CFTR/MRP), member 2 | (RefSeq) ABC transporter C family member 10-like isoform X1 (A)	At3g59140
TraesCS2B02G150600		up	C	K05666 ATP-binding cassette, subfamily C (CFTR/MRP), member 2 | (RefSeq) ABC transporter C family member 10-like isoform X1 (A)	At3g59140
TraesCS5A02G512500		down	C	K05666 ATP-binding cassette, subfamily C (CFTR/MRP), member 2 | (RefSeq) ABC transporter C family member 3-like isoform X1 (A)	At1g04120
novel.18960		down	C	K05666 ATP-binding cassette, subfamily C (CFTR/MRP), member 2 | (RefSeq) ABC transporter C family member 10-like (A)	At3g59140
novel.18961		down	C	K05666 ATP-binding cassette, subfamily C (CFTR/MRP), member 2 | (RefSeq) ABC transporter C family member 10-like isoform X1 (A)	At3g59140
TraesCS3B02G161900	down		D	K05677 ATP-binding cassette, subfamily D (ALD), member 3 | (RefSeq) ABC(ABCD) family transporter: long-chain fatty acid (A)	At1g54350
TraesCS3D02G144400	down		D	K05677 ATP-binding cassette, subfamily D (ALD), member 3 | (RefSeq) ATP-binding cassette, sub-family D (ALD), member 3 (A)	At1g54350
TraesCS3B02G288600		down	D	K05677 ATP-binding cassette, subfamily D (ALD), member 3 | (RefSeq) ATP-binding cassette, sub-family D, member 3 (A)	At4g39850
TraesCSU02G020100	down	down	G	K05681 ATP-binding cassette, subfamily G (WHITE), member 2 | (RefSeq) ABC transporter, ATP-binding protein isoform 1 (A)	At1g17840
TraesCS2A02G049700	up		G	K05681 ATP-binding cassette, subfamily G (WHITE), member 2 | (RefSeq) ABC transporter, ATP-binding protein isoform 1 (A)	At5g60740
TraesCS2A02G374100	down	down	G	K05681 ATP-binding cassette, subfamily G (WHITE), member 2 | (RefSeq) ABC transporter, ATP-binding protein isoform 1 (A)	At1g17840
TraesCS2D02G370400	down	down	G	K05681 ATP-binding cassette, subfamily G (WHITE), member 2 | (RefSeq) ABC transporter, ATP-binding protein isoform 1 (A)	At1g17840
TraesCS5A02G249900	up	up	G	K05681 ATP-binding cassette, subfamily G (WHITE), member 2 | (RefSeq) ABC transporter, ATP-binding protein isoform 1 (A)	At1g17840
TraesCS5B02G247800	up		G	K05681 ATP-binding cassette, subfamily G (WHITE), member 2 | (RefSeq) ABC transporter, ATP-binding protein isoform 1 (A)	At1g17840
TraesCS5D02G257400	up		G	K05681 ATP-binding cassette, subfamily G (WHITE), member 2 | (RefSeq) ABC transporter, ATP-binding protein isoform 1 (A)	At1g17840
TraesCS6A02G217400	up	up	G	K05681 ATP-binding cassette, subfamily G (WHITE), member 2 | (RefSeq) hypothetical protein (A)	At5g17440
TraesCS6B02G247200	up	up	G	K05681 ATP-binding cassette, subfamily G (WHITE), member 2 | (RefSeq) hypothetical protein (A)	At5g17440
TraesCS6D02G128600	up		G	K05681 ATP-binding cassette, subfamily G (WHITE), member 2 | (RefSeq) hypothetical protein (A)	At1g17840
TraesCS6D02G199700	up	up	G	K05681 ATP-binding cassette, subfamily G (WHITE), member 2 | (RefSeq) hypothetical protein (A)	At5g17440
TraesCS7A02G071700	down	down	G	K05681 ATP-binding cassette, subfamily G (WHITE), member 2 | (RefSeq) ABC transporter G family member 14 (A)	At1g31770
TraesCS7B02G381200	up	up	G	K08711 ATP-binding cassette, subfamily G (WHITE), member 2, PDR | (RefSeq) ZEB2-regulated ABC transporter 1-like (A)	At3g53480
TraesCS7D02G080300	down	down	G	K08711 ATP-binding cassette, subfamily G (WHITE), member 2, PDR | (RefSeq) ZEB2-regulated ABC transporter 1-like (A)	At2g37280
TraesCS7D02G185700	down	down	G	K08711 ATP-binding cassette, subfamily G (WHITE), member 2, PDR | (RefSeq) ZEB2-regulated ABC transporter 1-like (A)	At2g36380
TraesCS7D02G366500	down		G	K08711 ATP-binding cassette, subfamily G (WHITE), member 2, PDR | (RefSeq) ZEB2-regulated ABC transporter 1-like (A)	At1g59870
TraesCS7D02G366600	down	down	G	K08711 ATP-binding cassette, subfamily G (WHITE), member 2, PDR | (RefSeq) ZEB2-regulated ABC transporter 1-like (A)	At1g59870
TraesCS7D02G386600	up	up	G	K08711 ATP-binding cassette, subfamily G (WHITE), member 2, PDR | (RefSeq) ZEB2-regulated ABC transporter 1-like (A)	At1g15520
TraesCS7D02G465900	down		G	K08711 ATP-binding cassette, subfamily G (WHITE), member 2, PDR | (RefSeq) ZEB2-regulated ABC transporter 1-like (A)	At3g53480
TraesCS2D02G051800	down	down	G	K08711 ATP-binding cassette, subfamily G (WHITE), member 2, PDR | (RefSeq) ZEB2-regulated ABC transporter 1-like (A)	At2g36380
TraesCS3A02G217900	up	up	G	K08711 ATP-binding cassette, subfamily G (WHITE), member 2, PDR | (RefSeq) LOW QUALITY PROTEIN: ZEB2-regulated ABC transporter 1-like (A)	At1g15520
TraesCS3A02G272800	down		G	K08711 ATP-binding cassette, subfamily G (WHITE), member 2, PDR | (RefSeq) ZEB2-regulated ABC transporter 1-like (A)	At1g15520
TraesCS3B02G248400	up	up	G	K08711 ATP-binding cassette, subfamily G (WHITE), member 2, PDR | (RefSeq) LOW QUALITY PROTEIN: ZEB2-regulated ABC transporter 1-like (A)	At1g15520
TraesCS3D02G234400	up	up	G	K08711 ATP-binding cassette, subfamily G (WHITE), member 2, PDR | (RefSeq) LOW QUALITY PROTEIN: ZEB2-regulated ABC transporter 1-like (A)	At1g15520
TraesCS3D02G272200	down		G	K08711 ATP-binding cassette, subfamily G (WHITE), member 2, PDR | (RefSeq) LOW QUALITY PROTEIN: ZEB2-regulated ABC transporter 1-like (A)	At1g15520
TraesCS4A02G331100	down		G	K08711 ATP-binding cassette, subfamily G (WHITE), member 2, PDR | (RefSeq) ZEB2-regulated ABC transporter 1-like (A)	At2g36380
TraesCS4A02G384800	down	down	G	K08711 ATP-binding cassette, subfamily G (WHITE), member 2, PDR | (RefSeq) ZEB2-regulated ABC transporter 1-like (A)	At2g37280
TraesCS4B02G332300	down		G	K08711 ATP-binding cassette, subfamily G (WHITE), member 2, PDR | (RefSeq) ZEB2-regulated ABC transporter 1-like (A)	At2g36380
TraesCS5A02G016200	up	up	G	K08711 ATP-binding cassette, subfamily G (WHITE), member 2, PDR | (RefSeq) ZEB2-regulated ABC transporter 1-like (A)	At2g36380
TraesCS5A02G185500	down		G	K08711 ATP-binding cassette, subfamily G (WHITE), member 2, PDR | (RefSeq) LOW QUALITY PROTEIN: ZEB2-regulated ABC transporter 1-like (A)	At1g15520
TraesCS5B02G183500	down		G	K08711 ATP-binding cassette, subfamily G (WHITE), member 2, PDR | (RefSeq) ZEB2-regulated ABC transporter 1-like (A)	At1g15520
TraesCS5D02G163500	down		G	K08711 ATP-binding cassette, subfamily G (WHITE), member 2, PDR | (RefSeq) ZEB2-regulated ABC transporter 1-like (A)	At3g53480
TraesCS5D02G190600	down		G	K08711 ATP-binding cassette, subfamily G (WHITE), member 2, PDR | (RefSeq) ZEB2-regulated ABC transporter 1-like (A)	At1g15520
TraesCS5D02G564000	down	down	G	K08711 ATP-binding cassette, subfamily G (WHITE), member 2, PDR | (RefSeq) ZEB2-regulated ABC transporter 1-like (A)	At2g36380
TraesCS6D02G166100	up		G	K08711 ATP-binding cassette, subfamily G (WHITE), member 2, PDR | (RefSeq) LOW QUALITY PROTEIN: ZEB2-regulated ABC transporter 1-like (A)	At1g15520
TraesCS7A02G268800	up	up	G	K08711 ATP-binding cassette, subfamily G (WHITE), member 2, PDR | (RefSeq) ZEB2-regulated ABC transporter 1-like (A)	At2g36380
TraesCS7A02G391100	up	up	G	K08711 ATP-binding cassette, subfamily G (WHITE), member 2, PDR | (RefSeq) ZEB2-regulated ABC transporter 1-like (A)	At1g15520
TraesCS7B02G000200	down	down	G	K08711 ATP-binding cassette, subfamily G (WHITE), member 2, PDR | (RefSeq) ZEB2-regulated ABC transporter 1-like (A)	At2g36380
TraesCS7D02G067300		down	G	K05681 ATP-binding cassette, subfamily G (WHITE), member 2 | (RefSeq) ABC transporter G family member 14 (A)	At1g31770
TraesCS1A02G141400		down	G	K05681 ATP-binding cassette, subfamily G (WHITE), member 2 | (RefSeq) ABC transporter G family member 9 (A)	At5g60740
TraesCS1D02G140400		down	G	K05681 ATP-binding cassette, subfamily G (WHITE), member 2 | (RefSeq) ABC transporter G family member 9 (A)	At5g60740
TraesCS2A02G110200		down	G	K05681 ATP-binding cassette, subfamily G (WHITE), member 2 | (RefSeq) ABC transporter G family member 9 (A)	At1g17840
TraesCS4A02G032900		down	G	K05681 ATP-binding cassette, subfamily G (WHITE), member 2 | (RefSeq) ABC transporter G family member 22-like (A)	At3g52310
TraesCS4A02G216900		down	G	K05681 ATP-binding cassette, subfamily G (WHITE), member 2 | (RefSeq) ABC transporter G family member 25-like (A)	At1g71960
TraesCS4B02G272400		down	G	K05681 ATP-binding cassette, subfamily G (WHITE), member 2 | (RefSeq) ABC transporter G family member 22-like (A)	At3g52310
TraesCS4D02G271500		down	G	K05681 ATP-binding cassette, subfamily G (WHITE), member 2 | (RefSeq) ABC transporter G family member 22-like (A)	At3g52310
TraesCS5B02G248000		up	G	K05681 ATP-binding cassette, subfamily G (WHITE), member 2 | (RefSeq) ABC transporter, ATP-binding protein isoform 1 (A)	At1g17840
TraesCS7B02G167100		down	G	K08711 ATP-binding cassette, subfamily G (WHITE), member 2, PDR | (RefSeq) ZEB2-regulated ABC transporter 1-like (A)	At2g36380
TraesCS7B02G271500		up	G	K08711 ATP-binding cassette, subfamily G (WHITE), member 2, PDR | (RefSeq) LOW QUALITY PROTEIN: ZEB2-regulated ABC transporter 1-like (A)	At3g16340
TraesCS7B02G292700		up	G	K08711 ATP-binding cassette, subfamily G (WHITE), member 2, PDR | (RefSeq) ZEB2-regulated ABC transporter 1-like (A)	At1g15520
TraesCS3B02G306400		down	G	K08711 ATP-binding cassette, subfamily G (WHITE), member 2, PDR | (RefSeq) LOW QUALITY PROTEIN: ZEB2-regulated ABC transporter 1-like (A)	At1g15520
TraesCS3D02G234300		up	G	K08711 ATP-binding cassette, subfamily G (WHITE), member 2, PDR | (RefSeq) LOW QUALITY PROTEIN: ZEB2-regulated ABC transporter 1-like (A)	At1g15520
TraesCS5A02G158100		down	G	K08711 ATP-binding cassette, subfamily G (WHITE), member 2, PDR | (RefSeq) ZEB2-regulated ABC transporter 1-like (A)	At3g53480
TraesCS2B02G497600	up			K02045 sulfate/thiosulfate transport system ATP-binding protein [EC:7.3.2.3] | (RefSeq) Sulfate/thiosulfate import ATP-binding protein CysA (A)	At1g63270
TraesCS3A02G399500	down			K02045 sulfate/thiosulfate transport system ATP-binding protein [EC:7.3.2.3] | (RefSeq) CysA-like protein (A)	At5g14100
