# Supplementary material for: The Effect of Heat Stress on Wheat Flag Leaves Revealed by Metabolome and Transcriptome Analyses During the Reproductive Stage
Source: Int J Mol Sci. 2025 Feb 10;26(4):1468. doi: 10.3390/ijms26041468 (PMC11855456; doi:10.3390/ijms26041468)
Supplement: Supplementary file 1 [file ijms-26-01468-s001.zip › ijms-3427800-supplementary/Table S9.xlsx]

## Sheet: Sheet1
The primer sequence of selected genes for RT-qPCR verification
Gene ID	Sense primer	Anti-sense primer
TraesCS7A02G232500	AGGAGGTCAACCGCTACG	CAGACGGGCCATGCTG
TraesCS4D02G212200	GCGGTGGCAGCCTCTT	CCTTCACTTCCTCCTTCTTCAG
TraesCS1B02G294300	AGGCAGTGGCGTATGGC	TCCTCGGGATGAGCGTC
TraesCS5D02G434100	AGCAGAAGGAGCACCCCAAA	GCCGTCCAAATGAGCCA
TraesCS6A02G101900	AAGCACAAGAACCCTAAGACTG	GCTTCAAGATAGCCGTGTAGAC
TraesCS7D02G284100	ACTCGCACCTGCTCAACC	GCATGGAAGATGTATCAAACG
TraesCS7A02G284900	AGTTCAGCAGGGCAAATCA	CCAAGCAGCAGGTTCTCC
TraesCS2B02G550700	CCCCATCCCCTCCCACA	CGACATCGCAATGAGCAGC
TaRP15	GCACACGTGCTTTGCAGATAAG	GCCCTCAAGCTCAACCATAACT
